# Supplementary material for: Integrated analysis of environmental and genetic influences on cord blood DNA methylation in new-borns
Source: Nat Commun. 2019 Jun 11;10:2548. doi: 10.1038/s41467-019-10461-0 (PMC6559955; doi:10.1038/s41467-019-10461-0)
Supplement: Supplementary file 4 — Supplementary Data 1 [file 41467_2019_10461_MOESM4_ESM.xlsx]

## Sheet: Blatt1
ProbeID	MAD	Chr	bp_CpG	Relation_to_Island	UCSC_RefGene_Name
cg16619049	0.0704714	1	805541	Island	FAM41C
cg23100540	0.0515123	1	805554	Island	FAM41C
cg06531475	0.0636994	1	870791	Island	SAMD11
cg06624358	0.0666936	1	870810	Island	SAMD11
cg14156792	0.0726154	1	870958	Island	SAMD11
cg24997886	0.0619906	1	871033	Island	SAMD11
cg01727431	0.073813	1	871057	Island	SAMD11
cg10146935	0.111675	1	871308	Island	SAMD11
cg02439789	0.0815783	1	871441	Island	SAMD11
cg24362661	0.0563372	1	871546	Island	SAMD11
cg05505459	0.0812382	1	911995	N_Shore	C1orf170
cg23635910	0.11089	1	912055	N_Shore	C1orf170
cg24004483	0.0739454	1	944783	N_Shelf
cg23281018	0.0572153	1	944789	N_Shelf
cg01768082	0.0711232	1	946875	N_Shore
cg07589034	0.061569	1	947003	N_Shore
cg22367159	0.071979	1	947018	N_Shore
cg26837773	0.0632674	1	947091	N_Shore
cg10955566	0.0526077	1	1003126	Island
cg08709360	0.0503474	1	1003376	Island
cg01244934	0.0514543	1	1003417	Island
cg15899727	0.0523109	1	1003529	Island
cg10126324	0.0617348	1	1052600	S_Shore	C1orf159
cg06036677	0.0491783	1	1052664	S_Shore	C1orf159
cg01776299	0.0574429	1	1067163	OpenSea
cg00300303	0.065922	1	1067223	OpenSea
cg21862126	0.0509256	1	1076296	S_Shelf
cg12097325	0.0607238	1	1076431	S_Shelf
cg20185617	0.0507682	1	1099651	Island
cg04972348	0.0645608	1	1100035	Island
cg06618740	0.0555363	1	1100126	Island
cg15414773	0.0509373	1	1100360	Island
cg10143960	0.0662371	1	1109486	Island	TTLL10
cg01511231	0.0601264	1	1109676	Island	TTLL10
cg03278726	0.0657912	1	1109832	Island	TTLL10
cg03003335	0.0674472	1	1229351	Island	ACAP3
cg01937247	0.051973	1	1229534	Island	ACAP3
cg01515136	0.0537031	1	1229589	Island	ACAP3
cg24153574	0.0511287	1	1296956	OpenSea
cg21165029	0.0657106	1	1297202	OpenSea
cg03400623	0.0629224	1	1297240	OpenSea
cg22109675	0.049866	1	1297567	OpenSea
cg12407057	0.0623923	1	1366206	S_Shelf
cg11156891	0.118258	1	1366274	S_Shelf
cg03538326	0.0609329	1	1375845	S_Shore	VWA1;VWA1
cg26795248	0.0558838	1	1375967	S_Shore	VWA1;VWA1
cg07147033	0.0655536	1	1549615	N_Shore	MIB2;MIB2;MIB2;MIB2;MIB2
cg13897348	0.0613817	1	1549699	N_Shore	MIB2;MIB2;MIB2;MIB2;MIB2
cg05642789	0.0722907	1	1564482	Island	MIB2;MIB2;MIB2;MIB2;MIB2;MIB2
cg17122213	0.0766878	1	1564920	Island	MIB2;MIB2;MIB2;MIB2;MIB2;MIB2
cg03427058	0.0582109	1	1565025	Island	MIB2;MIB2;MIB2;MIB2;MIB2;MIB2
cg20251225	0.0546484	1	1609551	S_Shore	CDK11B;CDK11B;CDK11B;CDK11B;CDK11B;LOC728661;CDK11B
cg20429981	0.0630814	1	1609972	S_Shore	CDK11B;CDK11B;CDK11B;CDK11B;CDK11B;LOC728661;CDK11B
cg17747265	0.0682712	1	1875780	Island
cg03396347	0.0922656	1	1875803	Island
cg11528033	0.0511676	1	1890152	S_Shelf	KIAA1751
cg11254952	0.0519488	1	1890171	S_Shelf	KIAA1751
cg15468976	0.0519389	1	2106222	OpenSea	PRKCZ;PRKCZ;PRKCZ
cg27264462	0.0755695	1	2106365	OpenSea	PRKCZ;PRKCZ;PRKCZ
cg23648809	0.0517431	1	2106400	OpenSea	PRKCZ;PRKCZ;PRKCZ
cg02393699	0.0731556	1	2106620	OpenSea	PRKCZ;PRKCZ;PRKCZ
cg13798228	0.0492807	1	2106732	OpenSea	PRKCZ;PRKCZ;PRKCZ
cg20300514	0.0588163	1	2120985	N_Shore	C1orf86;LOC100128003
cg26227225	0.0982413	1	2121039	Island	C1orf86;LOC100128003;C1orf86
cg05337761	0.0820002	1	2121349	Island	C1orf86;LOC100128003;C1orf86
cg08200543	0.068953	1	2121449	Island	C1orf86;LOC100128003;C1orf86
cg08884752	0.0499018	1	2162001	S_Shore	SKI
cg08640824	0.079494	1	2162506	S_Shore	SKI
cg01787285	0.064341	1	2162682	S_Shore	SKI
cg19404444	0.0583623	1	2164602	S_Shelf	SKI
cg25139649	0.0730321	1	2165579	OpenSea	SKI
cg03042633	0.0499494	1	2183365	OpenSea	SKI
cg07114422	0.0578726	1	2183438	OpenSea	SKI
cg06415891	0.0571707	1	2467096	Island
cg20816361	0.0518069	1	2467100	Island
cg27537199	0.0641475	1	2885085	Island
cg01301282	0.0539416	1	2885134	Island
cg11737757	0.0745613	1	2885168	Island
cg23218354	0.081746	1	2885244	Island
cg03969902	0.0549456	1	2980546	Island	FLJ42875
cg05346286	0.076625	1	2980598	Island	FLJ42875
cg17001566	0.0597132	1	2990490	Island	PRDM16;PRDM16
cg22726349	0.0496177	1	2990678	Island	PRDM16;PRDM16
cg12436196	0.0641904	1	2995301	N_Shore	PRDM16;PRDM16
cg08262220	0.0594786	1	2995506	N_Shore	PRDM16;PRDM16
cg11731671	0.0613923	1	2995604	N_Shore	PRDM16;PRDM16
cg04972748	0.0595802	1	3104999	Island	PRDM16;PRDM16
cg21609526	0.138298	1	3105151	Island	PRDM16;PRDM16
cg00254258	0.103416	1	3105189	Island	PRDM16;PRDM16
cg25382214	0.0700257	1	3105252	Island	PRDM16;PRDM16
cg04873098	0.0843797	1	3165191	S_Shore	PRDM16;PRDM16
cg24807850	0.0534536	1	3165391	S_Shore	PRDM16;PRDM16
cg20165545	0.0518258	1	3166599	S_Shore	PRDM16;PRDM16
cg19904265	0.0606811	1	3166712	S_Shelf	PRDM16;PRDM16
cg16394551	0.0579354	1	3230357	OpenSea	PRDM16;PRDM16
cg15491247	0.0641089	1	3230424	OpenSea	PRDM16;PRDM16
cg06775523	0.0510131	1	3514921	S_Shelf	MEGF6
cg09187007	0.0538806	1	3514990	S_Shelf	MEGF6
cg06996273	0.0739884	1	3620729	N_Shelf	TP73;TP73;TP73;TP73
cg03103850	0.0579162	1	3620919	N_Shelf	TP73;TP73;TP73;TP73
cg22157494	0.0609004	1	3774827	N_Shore	KIAA0562;DFFB
cg06178315	0.0576978	1	3774858	N_Shore	KIAA0562;DFFB
cg00489772	0.0552717	1	3775078	Island	KIAA0562;DFFB
cg17879856	0.0499225	1	3806715	N_Shore	C1orf174
cg12594933	0.0577563	1	3806817	N_Shore	C1orf174
cg16906964	0.0632812	1	4660171	OpenSea
cg00930781	0.0579346	1	4660565	OpenSea
cg16512885	0.064358	1	4697919	OpenSea
cg07807395	0.0502146	1	4698416	OpenSea
cg27224823	0.0501098	1	6521268	Island	TNFRSF25;TNFRSF25;TNFRSF25;TNFRSF25;TNFRSF25
cg10982045	0.0577599	1	6521490	Island	TNFRSF25;TNFRSF25;TNFRSF25;TNFRSF25;TNFRSF25
cg22451657	0.0614203	1	6558088	S_Shore	PLEKHG5;PLEKHG5
cg07181374	0.0582602	1	6558113	S_Shore	PLEKHG5;PLEKHG5
cg26808478	0.0554929	1	6760926	N_Shore	DNAJC11
cg21681377	0.0494682	1	6760975	N_Shore	DNAJC11
cg26250086	0.0571539	1	6830972	OpenSea
cg16585946	0.0545871	1	6831719	OpenSea
cg13687594	0.0683377	1	7122970	S_Shore	CAMTA1
cg24844717	0.0534509	1	7123191	S_Shore	CAMTA1
cg00452133	0.0568149	1	7308117	OpenSea	CAMTA1
cg20800117	0.0542517	1	7308366	OpenSea	CAMTA1
cg24999973	0.0684752	1	7311132	OpenSea	CAMTA1
cg12097989	0.0531473	1	7311176	OpenSea	CAMTA1
cg02277850	0.0566267	1	7842393	N_Shore
cg23987789	0.065046	1	7842406	N_Shore
cg17328665	0.0535345	1	7887199	Island	PER3
cg04725166	0.0541024	1	7887271	Island	PER3
cg08840010	0.064992	1	8000314	N_Shelf	TNFRSF9
cg14153654	0.0600969	1	8001027	N_Shore	TNFRSF9
cg18025409	0.0541202	1	8001046	N_Shore	TNFRSF9
cg00341060	0.0742526	1	8377787	Island
cg07171527	0.0852202	1	8377844	Island
cg12907988	0.0776001	1	8377868	Island
cg19371916	0.0518615	1	8874984	N_Shelf	RERE;RERE
cg10211414	0.0661199	1	8875053	N_Shore	RERE;RERE
cg17952939	0.0603017	1	9154250	OpenSea
cg16553238	0.0635306	1	9154254	OpenSea
cg10377510	0.0584363	1	9224003	OpenSea
cg22373770	0.0645807	1	9224198	OpenSea
cg16102739	0.0528746	1	9224376	OpenSea
cg07499142	0.0640506	1	9788715	N_Shore	PIK3CD
cg12033075	0.092359	1	9788767	N_Shore	PIK3CD
cg03971555	0.0752337	1	9788769	N_Shore	PIK3CD
cg09242541	0.067793	1	10490025	N_Shore	APITD1;APITD1;APITD1
cg05038881	0.0745737	1	10490043	N_Shore	APITD1;APITD1;APITD1
cg25614726	0.0564456	1	10490058	N_Shore	APITD1;APITD1;APITD1
cg13803915	0.0516885	1	10490063	N_Shore	APITD1;APITD1;APITD1
cg20704560	0.0538148	1	10698313	Island	CASZ1
cg16101008	0.0932175	1	10698719	Island	CASZ1
cg02396224	0.0546602	1	10698794	Island	CASZ1
cg01824138	0.0634938	1	10699604	Island	CASZ1
cg08243619	0.0640926	1	11561662	Island	PTCHD2
cg13863764	0.0629944	1	11561908	Island	PTCHD2
cg09573658	0.0502268	1	11561956	Island	PTCHD2
cg00085122	0.0567106	1	11709018	Island	FBXO2
cg18792022	0.0496712	1	11709271	Island	FBXO2
cg07586026	0.068266	1	12600225	N_Shore
cg07242540	0.0742565	1	12600348	Island
cg04505750	0.0629117	1	12774815	OpenSea	AADACL3;AADACL3
cg19620994	0.0711427	1	12774904	OpenSea	AADACL3;AADACL3
cg00945108	0.0525725	1	12806027	OpenSea	C1orf158
cg24338843	0.062362	1	12806667	OpenSea	C1orf158
cg02063695	0.063135	1	17012568	OpenSea
cg02769477	0.0929825	1	17012728	OpenSea
cg20200200	0.0636507	1	18807388	N_Shore	KLHDC7A
cg13507429	0.0552597	1	18807550	N_Shore	KLHDC7A
cg13786083	0.0917281	1	19110734	Island
cg19637330	0.107804	1	19110922	Island
cg26220594	0.174739	1	19110978	S_Shore
cg14856563	0.192197	1	19111089	S_Shore
cg15553946	0.0587564	1	19146909	OpenSea
cg00560632	0.0532548	1	19147074	OpenSea
cg16986315	0.0528376	1	19181291	Island	TAS1R2
cg00375983	0.0624431	1	19181390	Island	TAS1R2
cg11376198	0.051896	1	19600730	Island	AKR7L;AKR7L
cg09045262	0.0519951	1	19600817	Island	AKR7L;AKR7L
cg07142010	0.0847355	1	21901166	OpenSea	ALPL;ALPL
cg16270485	0.0605044	1	21901260	OpenSea	ALPL;ALPL
cg10112270	0.0501601	1	21913458	OpenSea
cg08922729	0.0496152	1	21913557	OpenSea
cg24580199	0.0523628	1	23763081	N_Shore	ASAP3;ASAP3
cg27447006	0.087779	1	23763279	Island	ASAP3;ASAP3
cg20146241	0.0570561	1	24861604	N_Shore	RCAN3
cg18128887	0.0615528	1	24861708	Island	RCAN3
cg01519464	0.0498826	1	24861818	Island	RCAN3
cg25140783	0.0817115	1	24861872	Island	RCAN3
cg26692749	0.0663924	1	24861919	Island	RCAN3
cg24019564	0.0496082	1	25257566	Island	RUNX3;RUNX3
cg10993442	0.0525613	1	25257587	Island	RUNX3;RUNX3
cg16836311	0.0673651	1	25944712	Island	MAN1C1
cg16585234	0.0521056	1	25944802	S_Shore	MAN1C1
cg04471507	0.0507321	1	26233376	Island	STMN1;STMN1;STMN1;STMN1
cg11709544	0.0497251	1	26233404	Island	STMN1;STMN1;STMN1;STMN1
cg23323671	0.0563296	1	26233623	Island	STMN1;STMN1;STMN1;STMN1
cg08134856	0.058504	1	26233709	S_Shore	STMN1;STMN1;STMN1;STMN1
cg11070193	0.0714397	1	26527870	OpenSea	CATSPER4
cg08133631	0.0720442	1	26527909	OpenSea	CATSPER4
cg21300267	0.0508846	1	26547059	OpenSea
cg20616108	0.0716509	1	26547234	OpenSea
cg16395432	0.0508075	1	26880807	OpenSea	MIR1976;RPS6KA1;RPS6KA1
cg23955417	0.0546751	1	26880928	OpenSea	MIR1976;RPS6KA1;RPS6KA1
cg11377047	0.0672896	1	26881009	OpenSea	MIR1976;RPS6KA1;RPS6KA1
cg12748890	0.0626998	1	27676205	Island	SYTL1
cg03750567	0.0513594	1	27676637	Island	SYTL1
cg00851518	0.0614292	1	27676652	Island	SYTL1
cg16922167	0.0499535	1	27961746	Island	FGR
cg13448978	0.0668775	1	27961796	Island	FGR
cg23847017	0.0593899	1	28764854	OpenSea	PHACTR4;PHACTR4;PHACTR4
cg00956142	0.059167	1	28765031	OpenSea	PHACTR4;PHACTR4
cg03987199	0.0583643	1	29189655	Island	OPRD1
cg02152233	0.049731	1	29189789	Island	OPRD1
cg03254146	0.0564399	1	30240119	OpenSea
cg27302994	0.0640607	1	30240265	OpenSea
cg25470758	0.0668243	1	31280143	Island
cg25468274	0.053039	1	31280338	Island
cg20941758	0.0559453	1	31673023	OpenSea
cg18936040	0.0523508	1	31673095	OpenSea
cg16124641	0.055664	1	32936861	OpenSea	ZBTB8B
cg12419176	0.0629209	1	32936996	OpenSea	ZBTB8B
cg11524446	0.0588589	1	34642184	N_Shore	C1orf94;C1orf94
cg26226879	0.073794	1	34642305	N_Shore	C1orf94;C1orf94
cg27557134	0.0580608	1	34642345	N_Shore	C1orf94;C1orf94
cg25035631	0.0507752	1	35586358	Island
cg09834465	0.0563824	1	35586503	Island
cg15818357	0.049285	1	36565739	OpenSea	COL8A2
cg18931815	0.0509451	1	36565772	OpenSea	COL8A2
cg17139085	0.069262	1	36787356	Island
cg23672278	0.0502659	1	36787678	Island	FAM176B
cg22721579	0.0597708	1	36787932	Island	FAM176B
cg17971578	0.0541221	1	36852463	S_Shore	STK40
cg00913954	0.075784	1	36852956	S_Shore	STK40
cg09514174	0.0652635	1	36916681	S_Shore	OSCP1;OSCP1
cg11596009	0.052345	1	36916744	S_Shore	OSCP1;OSCP1
cg10105794	0.0698603	1	37720926	OpenSea
cg17465112	0.066829	1	37720957	OpenSea
cg06917450	0.0779656	1	38156652	N_Shore	C1orf109
cg22449745	0.056463	1	38156939	N_Shore	CDCA8;C1orf109
cg12746947	0.0698806	1	38227094	Island	EPHA10;EPHA10
cg11521434	0.0559238	1	38227381	Island	EPHA10;EPHA10
cg09847153	0.0694082	1	38461540	N_Shore
cg17077180	0.0502501	1	38461687	Island
cg18451016	0.0813977	1	38461880	Island
cg18150908	0.055918	1	39249425	OpenSea
cg26113488	0.0634272	1	39249433	OpenSea
cg14667685	0.104859	1	39249604	OpenSea
cg22233974	0.0551434	1	39546511	N_Shore	MACF1
cg00426822	0.0554215	1	39546536	N_Shore	MACF1
cg10243676	0.0584568	1	40024971	OpenSea	LOC728448
cg11704876	0.0649423	1	40025232	OpenSea	LOC728448
cg02959988	0.0730355	1	40075124	OpenSea
cg15123755	0.0546209	1	40075810	OpenSea
cg01811100	0.0560246	1	40158476	Island	HPCAL4
cg06094482	0.0580565	1	40158708	S_Shore
cg01869896	0.052194	1	40420299	N_Shore	MFSD2A;MFSD2A
cg27173717	0.0513112	1	40420503	Island	MFSD2A;MFSD2A
cg01015662	0.0693366	1	40598394	N_Shore
cg07405182	0.101639	1	40598455	N_Shore
cg13451356	0.0573409	1	40598648	Island
cg16555417	0.0629549	1	40598772	Island
cg16458866	0.0692051	1	40598779	Island
cg08166631	0.0577606	1	40599011	Island
cg12733396	0.089146	1	40783234	S_Shore	COL9A2
cg04100190	0.0564087	1	40783264	S_Shore	COL9A2
cg20276780	0.0636977	1	41303356	Island	KCNQ4;KCNQ4
cg07906262	0.0558924	1	41303570	Island	KCNQ4;KCNQ4
cg19276343	0.0516579	1	41303922	Island	KCNQ4;KCNQ4
cg10122267	0.058384	1	41444691	N_Shore	CTPS
cg01002622	0.0557445	1	41444693	N_Shore	CTPS
cg25607920	0.0566813	1	42384365	S_Shore	HIVEP3;HIVEP3;HIVEP3;HIVEP3
cg26038582	0.0498523	1	42384390	S_Shore	HIVEP3;HIVEP3;HIVEP3;HIVEP3
cg03884592	0.0716571	1	42384474	S_Shore	HIVEP3;HIVEP3;HIVEP3;HIVEP3
cg15937073	0.071516	1	42384564	S_Shore	HIVEP3;HIVEP3
cg15644324	0.0518348	1	42384647	S_Shore	HIVEP3;HIVEP3
cg24998527	0.111879	1	42611607	Island
cg22816091	0.0800141	1	42611670	Island
cg06092502	0.0694706	1	42611687	Island
cg10197057	0.0566502	1	42612518	S_Shore
cg18142162	0.0658568	1	43281678	N_Shore	CCDC23;ERMAP
cg23839159	0.0577499	1	43281794	N_Shore	CCDC23;ERMAP
cg00102166	0.0617592	1	43425337	S_Shore	SLC2A1
cg09824328	0.051741	1	43425412	S_Shore	SLC2A1
cg09476154	0.0509483	1	43472373	N_Shore
cg22933058	0.0728958	1	43472972	Island
cg03574115	0.0509361	1	43636559	N_Shore	WDR65;WDR65;EBNA1BP2;EBNA1BP2;WDR65;WDR65
cg13433694	0.0540535	1	43637239	N_Shore	WDR65;WDR65;EBNA1BP2;EBNA1BP2;WDR65;WDR65
cg11839415	0.0576415	1	43814764	Island	MPL
cg08706567	0.0645037	1	43814983	Island	MPL
cg13393721	0.074763	1	43815035	Island	MPL
cg11251215	0.0751184	1	45103933	OpenSea	RNF220
cg09899564	0.0823518	1	45103967	OpenSea	RNF220
cg14611683	0.0497429	1	45452580	S_Shore	EIF2B3;EIF2B3
cg16604218	0.0645294	1	45452605	S_Shore	EIF2B3;EIF2B3
cg18564464	0.0696739	1	46937902	N_Shelf
cg03812309	0.0816771	1	46938281	N_Shore
cg24090990	0.070732	1	48452534	S_Shelf
cg07202054	0.0651478	1	48452740	S_Shelf
cg12127196	0.0829801	1	50489240	N_Shore	AGBL4
cg16260421	0.0553722	1	50489319	N_Shore	AGBL4
cg09167911	0.0614189	1	53307865	N_Shore	ZYG11A
cg08736216	0.0509173	1	53307985	N_Shore	ZYG11A
cg26112661	0.069336	1	53704558	Island	MAGOH
cg18153869	0.062752	1	53704641	Island	MAGOH
cg10490746	0.0561519	1	55089948	OpenSea	ACOT11;FAM151A
cg01517571	0.0643529	1	55089959	OpenSea	ACOT11;FAM151A
cg07192718	0.0541055	1	55445837	N_Shore	TMEM61
cg02008416	0.0724339	1	55445880	N_Shore	TMEM61
cg11987231	0.052024	1	55446054	N_Shore	TMEM61
cg20245116	0.105615	1	55522013	OpenSea	PCSK9
cg13462158	0.0814333	1	55522104	OpenSea	PCSK9
cg19302183	0.0592166	1	56397400	OpenSea
cg08118140	0.0493946	1	56397447	OpenSea
cg08164484	0.0547382	1	58713941	N_Shore	DAB1
cg18863090	0.0630872	1	58714305	N_Shore	DAB1
cg03513464	0.0579226	1	58898672	OpenSea
cg10708189	0.0642212	1	58898793	OpenSea
cg13443627	0.0553116	1	59043070	Island	TACSTD2;TACSTD2
cg17210938	0.0650484	1	59043173	Island	TACSTD2
cg16080552	0.121172	1	59043199	Island	TACSTD2
cg04863005	0.125434	1	59043208	Island	TACSTD2
cg16699148	0.0749618	1	59043255	Island	TACSTD2
cg01821018	0.107346	1	59043280	Island	TACSTD2
cg19813884	0.0550069	1	59043370	S_Shore	TACSTD2
cg20593826	0.0671152	1	59280370	Island
cg08731696	0.0625547	1	59280489	Island
cg09113483	0.0819631	1	61517807	N_Shore
cg22877452	0.0999069	1	61517876	N_Shore
cg03605365	0.0603724	1	62207325	N_Shore	INADL
cg04914562	0.0501172	1	62207459	N_Shore	INADL
cg24082680	0.0495184	1	63249199	OpenSea	ATG4C;ATG4C
cg22683036	0.0658008	1	63249209	OpenSea	ATG4C;ATG4C
cg06366791	0.0515639	1	63249213	OpenSea	ATG4C;ATG4C
cg03062196	0.0554396	1	64934334	N_Shore
cg03068051	0.0630901	1	64935169	N_Shore	CACHD1
cg26880963	0.0550478	1	65209468	N_Shore	RAVER2
cg05756446	0.053993	1	65209545	N_Shore	RAVER2
cg11653179	0.0576415	1	65209572	N_Shore	RAVER2
cg09585255	0.0501505	1	67389733	N_Shore	MIER1;WDR78;MIER1;MIER1;MIER1;MIER1;MIER1;WDR78;MIER1;MIER1
cg00044354	0.0669805	1	67389884	N_Shore	MIER1;WDR78;MIER1;MIER1;MIER1;MIER1;MIER1;WDR78;MIER1;MIER1
cg06794441	0.0516672	1	67520733	S_Shore	SLC35D1
cg25208677	0.059676	1	67521487	S_Shore	SLC35D1
cg25407736	0.061492	1	68296179	N_Shelf	GNG12
cg00884805	0.0564834	1	68296607	N_Shore	GNG12
cg25189904	0.0605171	1	68299493	S_Shore	GNG12
cg26764244	0.0527544	1	68299511	S_Shore	GNG12
cg11465163	0.0520494	1	68516093	N_Shore	DIRAS3
cg16314899	0.0571608	1	68516101	N_Shore	DIRAS3
cg13208159	0.0673799	1	68516518	N_Shore	DIRAS3
cg12986021	0.0666345	1	68516627	N_Shore	DIRAS3
cg13099417	0.0551163	1	68516713	N_Shore	DIRAS3
cg27545611	0.0849816	1	68517177	N_Shore	DIRAS3
cg16148134	0.0530877	1	68517205	N_Shore	DIRAS3
cg02297043	0.0642513	1	75590912	Island
cg01540595	0.0717403	1	75590960	Island
cg01066472	0.120749	1	75591029	Island
cg00325531	0.109251	1	75591353	Island
cg22875332	0.128025	1	76189707	N_Shore	ACADM;ACADM
cg10523679	0.130641	1	76189770	N_Shore	ACADM;ACADM
cg03433033	0.140643	1	76189801	N_Shore	ACADM;ACADM
cg17826956	0.068761	1	77230619	OpenSea
cg14023881	0.0594709	1	77230704	OpenSea
cg25199254	0.0580768	1	77230837	OpenSea
cg19766489	0.0618444	1	78511344	N_Shore	GIPC2
cg09826056	0.0584742	1	78511360	N_Shore	GIPC2
cg14322224	0.0601787	1	85931226	S_Shore	DDAH1;DDAH1
cg05925894	0.0615237	1	85931301	S_Shore	DDAH1;DDAH1
cg11750851	0.0661507	1	86047433	S_Shore	CYR61
cg18027683	0.0544072	1	86047660	S_Shore	CYR61
cg01040434	0.0605785	1	86081443	N_Shore
cg13388692	0.0513958	1	86081680	N_Shore
cg19800670	0.0593802	1	86081701	Island
cg24439713	0.0529667	1	86081713	Island
cg22481427	0.0655222	1	86171840	N_Shelf	ZNHIT6;ZNHIT6
cg00734567	0.0713678	1	86172782	N_Shore	ZNHIT6;ZNHIT6
cg24394990	0.0511762	1	87793364	N_Shore	LMO4
cg07902673	0.06069	1	87793396	N_Shore	LMO4
cg11309454	0.0717922	1	89459529	S_Shore	CCBL2;CCBL2;RBMXL1;RBMXL1
cg23627354	0.0667286	1	89459658	S_Shore	CCBL2;CCBL2;RBMXL1;RBMXL1
cg09804944	0.0611173	1	89616547	OpenSea	GBP7
cg09675001	0.0537889	1	89616557	OpenSea	GBP7
cg14732540	0.0629934	1	92414722	Island	BRDT
cg13299824	0.0600544	1	92414737	Island	BRDT
cg10399789	0.0500313	1	92945668	N_Shore	GFI1;GFI1;GFI1
cg09662411	0.062787	1	92946132	Island	GFI1;GFI1;GFI1
cg06338710	0.059403	1	92946187	Island	GFI1;GFI1;GFI1
cg18146737	0.0509092	1	92946700	Island	GFI1;GFI1;GFI1
cg12876356	0.0732964	1	92946825	Island	GFI1;GFI1;GFI1
cg04535902	0.0602411	1	92947332	Island	GFI1;GFI1;GFI1
cg09935388	0.0634254	1	92947588	Island	GFI1;GFI1;GFI1
cg14179389	0.0633305	1	92947961	Island	GFI1;GFI1;GFI1
cg25320328	0.0809485	1	92953037	S_Shore	GFI1;GFI1
cg07805029	0.0569374	1	92953256	S_Shore	GFI1
cg09674502	0.0573816	1	92953279	S_Shore	GFI1
cg01766941	0.0574936	1	92953907	S_Shore	GFI1
cg13206706	0.0532539	1	93302167	OpenSea	RPL5;SNORD21
cg02769668	0.0525834	1	93302925	OpenSea	RPL5;SNORD21
cg12599850	0.0566292	1	95006451	N_Shore	F3
cg06881898	0.0575054	1	95006539	N_Shore	F3
cg01185754	0.055094	1	95006729	N_Shore	F3
cg12422351	0.0617216	1	95201226	OpenSea
cg20744756	0.0609834	1	95201495	OpenSea
cg24808901	0.0695468	1	95698954	N_Shore	RWDD3;RWDD3
cg26537280	0.0548829	1	95699037	N_Shore	RWDD3;RWDD3
cg03123541	0.0643968	1	95699097	N_Shore	RWDD3;RWDD3
cg27563423	0.0569517	1	100111387	OpenSea	PALMD
cg00729875	0.0584469	1	100111713	OpenSea	PALMD;PALMD
cg07960762	0.05591	1	100111727	OpenSea	PALMD;PALMD
cg24929754	0.0638563	1	100644654	OpenSea	LRRC39
cg07232688	0.0524877	1	100644688	OpenSea	LRRC39
cg21216547	0.0634783	1	100681010	S_Shore	DBT
cg26188061	0.0568376	1	100681102	S_Shelf	DBT
cg09408571	0.0737391	1	101003634	N_Shore	GPR88
cg06223162	0.208585	1	101003688	N_Shore	GPR88
cg04295372	0.0626183	1	101184332	OpenSea	VCAM1;VCAM1
cg04743650	0.0515747	1	101185070	OpenSea	VCAM1;VCAM1
cg25762679	0.0630006	1	101185311	OpenSea	VCAM1;VCAM1;VCAM1;VCAM1
cg16510022	0.0584466	1	102462855	OpenSea	OLFM3
cg09864076	0.0497736	1	102462877	OpenSea	OLFM3
cg11522610	0.0496052	1	106623429	Island
cg03009158	0.0566598	1	106623546	Island
cg24346905	0.0589218	1	108023249	Island	NTNG1;NTNG1;NTNG1
cg20016673	0.0625116	1	108023366	Island	NTNG1;NTNG1;NTNG1
cg12211867	0.0495994	1	108023441	Island	NTNG1;NTNG1;NTNG1
cg26015416	0.0569167	1	108023482	S_Shore	NTNG1;NTNG1;NTNG1
cg12483833	0.0549593	1	109255473	OpenSea	FNDC7
cg23041045	0.049265	1	109255480	OpenSea	FNDC7
cg10447615	0.0512576	1	109506805	S_Shore	CLCC1;CLCC1
cg13790426	0.0523502	1	109506963	S_Shore	CLCC1;CLCC1
cg04012600	0.0607798	1	109850126	OpenSea	MYBPHL
cg07196577	0.0524426	1	109850486	OpenSea	MYBPHL
cg02175308	0.0674986	1	109941060	S_Shore	SORT1
cg23032129	0.0660819	1	109941072	S_Shore	SORT1
cg16988986	0.0561089	1	109941118	S_Shore	SORT1
cg23616212	0.0522765	1	109941201	S_Shore	SORT1
cg24506221	0.141069	1	110230401	Island	GSTM1;GSTM1
cg18938907	0.0938244	1	110230456	Island	GSTM1;GSTM1;GSTM1;GSTM1
cg17901463	0.0526915	1	110230473	Island	GSTM1;GSTM1;GSTM1;GSTM1
cg20803293	0.0967477	1	110254709	OpenSea	GSTM5
cg25210835	0.101728	1	110254828	OpenSea	GSTM5
cg24467349	0.106407	1	110254835	OpenSea	GSTM5
cg12858902	0.0632661	1	110254854	OpenSea	GSTM5
cg14377951	0.0620296	1	110254896	OpenSea	GSTM5;GSTM5
cg19595244	0.0589338	1	110526158	N_Shore	AHCYL1
cg24681307	0.0702177	1	110526191	N_Shore	AHCYL1
cg20966270	0.0601882	1	110752047	N_Shore
cg02193146	0.0685178	1	110752257	Island
cg21217540	0.0587327	1	110752307	Island
cg17749509	0.0507542	1	110934279	OpenSea	SLC16A4
cg03535830	0.0575366	1	110934327	OpenSea	SLC16A4
cg03483626	0.0692795	1	111218276	S_Shore	KCNA3
cg00995520	0.0856961	1	111218282	S_Shore	KCNA3
cg10105218	0.0525543	1	111414984	OpenSea	CD53;CD53
cg10516886	0.0536493	1	111415232	OpenSea	CD53;CD53
cg17798320	0.0496185	1	111490459	OpenSea	C1orf103;C1orf103
cg16692922	0.0645596	1	111490669	OpenSea	C1orf103;C1orf103
cg19269039	0.0600631	1	111743200	N_Shelf	DENND2D;DENND2D
cg20317872	0.0541766	1	111743202	N_Shelf	DENND2D;DENND2D
cg09933345	0.0539559	1	111832562	OpenSea	CHIA;CHIA
cg27497781	0.06744	1	111833467	OpenSea	CHIA;CHIA
cg24160066	0.0646669	1	112161864	N_Shore	RAP1A;RAP1A
cg23301687	0.0604617	1	112162068	N_Shore	RAP1A;RAP1A
cg00160914	0.0495755	1	112299263	S_Shore	DDX20;C1orf183
cg22728128	0.0496652	1	112299491	S_Shore	DDX20;C1orf183
cg03417473	0.0494033	1	113216382	N_Shore	MOV10;MOV10
cg10114555	0.0539311	1	113216774	N_Shore	MOV10;MOV10
cg05708536	0.0902092	1	113285118	N_Shore
cg25707805	0.0722246	1	113285387	N_Shore
cg21931680	0.0611996	1	115238457	OpenSea	AMPD1
cg23523368	0.0651785	1	115238494	OpenSea	AMPD1
cg15740508	0.0494508	1	115238559	OpenSea	AMPD1
cg12756093	0.0700345	1	115239321	OpenSea	AMPD1
cg04115969	0.0507697	1	115397449	Island	SYCP1
cg18087477	0.0643975	1	115397597	Island	SYCP1;SYCP1
cg10489672	0.0591606	1	117296494	OpenSea	CD2
cg03016153	0.0611766	1	117296954	OpenSea	CD2
cg15937641	0.0547985	1	117529619	OpenSea	PTGFRN
cg17042439	0.0701612	1	117529772	OpenSea	PTGFRN
cg24687529	0.0559365	1	117529954	OpenSea	PTGFRN
cg11708721	0.104853	1	117530009	OpenSea	PTGFRN
cg19736110	0.0518796	1	120354493	OpenSea	REG4;REG4;REG4
cg11958962	0.0578006	1	120354655	OpenSea	REG4;REG4;REG4
cg15138570	0.0546834	1	120354772	OpenSea	REG4;REG4;REG4
cg22774211	0.0505037	1	120439014	Island	ADAM30;ADAM30
cg16166968	0.05004	1	120439036	Island	ADAM30;ADAM30
cg21608225	0.101457	1	144930572	N_Shore	PDE4DIP;PDE4DIP;PDE4DIP
cg02854922	0.060439	1	144930964	N_Shore	PDE4DIP;PDE4DIP;PDE4DIP
cg01019496	0.0534376	1	145095965	N_Shore	SEC22B
cg25133786	0.0498012	1	145096125	N_Shore	SEC22B
cg11743829	0.0492949	1	145714124	Island	CD160
cg25221984	0.0616602	1	145714143	Island	CD160
cg20975414	0.0508373	1	145715571	S_Shore	CD160
cg10798745	0.0535032	1	145715636	S_Shore	CD160
cg26152038	0.0528604	1	146543596	N_Shore
cg17856063	0.0856713	1	146543992	Island
cg23019889	0.0859811	1	146544044	Island
cg11655389	0.0589692	1	146548469	N_Shore
cg22671717	0.117538	1	146548657	N_Shore
cg21263664	0.147202	1	146549909	Island
cg03526459	0.216823	1	146549940	Island
cg02487331	0.184048	1	146550467	Island
cg20449590	0.0545182	1	146551201	Island
cg25364573	0.0590873	1	146649022	N_Shore	PDIA3P
cg05774978	0.0618737	1	146649842	Island	PDIA3P
cg24947451	0.0698513	1	146649851	Island	PDIA3P
cg26010182	0.0594978	1	146713493	N_Shore	CHD1L
cg07572770	0.0745978	1	146713916	N_Shore	CHD1L
cg21917976	0.0829596	1	146713959	N_Shore	CHD1L
cg25862444	0.0606992	1	147737016	Island
cg24346776	0.0830887	1	147737024	Island
cg18140268	0.0901333	1	147781827	N_Shore
cg19265480	0.0833551	1	147781887	N_Shore
cg23206461	0.0825278	1	147782116	Island
cg13392957	0.0539958	1	147782279	Island
cg13067553	0.0644787	1	147782452	Island
cg03242265	0.0527598	1	147782472	Island
cg15829969	0.0970534	1	147801025	OpenSea
cg10207181	0.0523203	1	147801090	OpenSea
cg03951833	0.086052	1	147801103	OpenSea
cg02451774	0.0863931	1	147801218	OpenSea
cg04869838	0.0498125	1	147801437	OpenSea
cg03102494	0.124218	1	147801721	OpenSea
cg25001930	0.077461	1	147801789	OpenSea
cg13502125	0.0934056	1	147826191	Island
cg12099459	0.0599743	1	147826902	S_Shore
cg18561676	0.0610641	1	148855262	Island
cg00646200	0.0525219	1	148855367	Island
cg21173524	0.0548145	1	149144820	N_Shore
cg22431262	0.0617065	1	149144849	N_Shore
cg19635571	0.0577648	1	149145020	N_Shore
cg16661522	0.0804617	1	149145082	N_Shore
cg22692549	0.0642511	1	149145243	N_Shore
cg23106045	0.0658659	1	149162430	Island
cg09139923	0.0650016	1	149162462	Island
cg21937395	0.058361	1	149162518	Island
cg19775250	0.0559257	1	149170214	OpenSea
cg01419577	0.0573241	1	149170327	OpenSea
cg18388270	0.109785	1	149212246	OpenSea
cg02088197	0.102008	1	149212475	OpenSea
cg15448220	0.0561771	1	150897856	N_Shore	SETDB1;SETDB1;SETDB1
cg10589385	0.0613215	1	150898437	N_Shore	SETDB1;SETDB1;SETDB1
cg18611122	0.0491674	1	150947896	Island	LASS2;LASS2
cg22012583	0.0704511	1	150947949	Island	LASS2;LASS2
cg08893853	0.0598951	1	151701251	OpenSea	C1orf230
cg09791504	0.0507519	1	151701849	OpenSea	C1orf230
cg09171692	0.0493604	1	151798824	OpenSea	RORC;RORC
cg21784096	0.0520806	1	151799073	OpenSea	RORC;RORC
cg11344950	0.049393	1	151826167	OpenSea	THEM5;THEM5
cg26292918	0.0504637	1	151826205	OpenSea	THEM5
cg15025200	0.0513195	1	152161237	N_Shore
cg23107878	0.0716851	1	152161397	Island
cg26320663	0.0641143	1	152161521	Island
cg09127314	0.0927676	1	152161683	Island
cg02754945	0.0631907	1	152161885	Island
cg13498757	0.0585296	1	152161927	Island
cg21280320	0.0493371	1	152162025	S_Shore
cg26020982	0.050712	1	152196106	OpenSea	HRNR
cg11344574	0.0512721	1	152196415	OpenSea	HRNR
cg03957898	0.0526541	1	152333423	OpenSea	FLG2
cg03439811	0.070248	1	152333922	OpenSea	FLG2
cg14834300	0.200139	1	152506886	OpenSea
cg20991723	0.0838851	1	152506922	OpenSea
cg26135325	0.0681411	1	152595322	OpenSea	LCE3A
cg20634798	0.0613406	1	152595351	OpenSea	LCE3A
cg07821297	0.0557523	1	152596177	OpenSea	LCE3A
cg18199386	0.0493909	1	152729200	N_Shelf	KPRP
cg11137145	0.0551909	1	152730027	N_Shelf	KPRP
cg01406203	0.0617452	1	152768267	OpenSea	LCE1D
cg22365757	0.0876757	1	152768476	OpenSea	LCE1D
cg08895932	0.0602864	1	152778580	OpenSea	LCE1C
cg24304714	0.059588	1	152779374	OpenSea	LCE1C
cg07796016	0.103339	1	152779584	OpenSea	LCE1C
cg02303399	0.0576237	1	153175248	OpenSea	LELP1
cg00298977	0.0514625	1	153175842	OpenSea	LELP1
cg02886578	0.0492134	1	153176083	OpenSea	LELP1
cg16139316	0.0677749	1	153330758	OpenSea	S100A9
cg20169988	0.0639364	1	153330776	OpenSea	S100A9
cg20070090	0.0695912	1	153363489	OpenSea	S100A8
cg24898863	0.0535427	1	153363580	OpenSea	S100A8
cg09174555	0.0536005	1	153364020	OpenSea	S100A8
cg00012362	0.0742119	1	153599487	OpenSea	S100A13;S100A13;S100A13;S100A13;S100A1;S100A13;S100A13
cg13946767	0.10002	1	153599671	OpenSea	S100A13;S100A13;S100A13;S100A13;S100A1;S100A13;S100A13
cg11343894	0.148158	1	153599704	OpenSea	S100A13;S100A13;S100A13;S100A13;S100A1;S100A13;S100A13
cg02331910	0.121241	1	153599831	OpenSea	S100A13;S100A13;S100A1;S100A13;S100A13;S100A13
cg06419659	0.0841398	1	153600132	OpenSea	S100A13;S100A13;S100A13;S100A1;S100A13;S100A13
cg07898899	0.0542731	1	153600156	OpenSea	S100A13;S100A13;S100A13;S100A1;S100A13;S100A13
cg24880818	0.0564986	1	154167100	OpenSea	MIR190B
cg18645493	0.0536062	1	154167437	OpenSea	MIR190B
cg03920003	0.0611187	1	154582007	S_Shore	ADAR;ADAR;ADAR;ADAR
cg17218026	0.0611211	1	154582156	S_Shore	ADAR;ADAR;ADAR;ADAR
cg16489975	0.0600001	1	154733435	Island	KCNN3;KCNN3
cg18755616	0.0583495	1	154733492	S_Shore	KCNN3;KCNN3
cg06221963	0.105456	1	154839813	OpenSea	KCNN3
cg09359103	0.0761376	1	154839909	OpenSea	KCNN3
cg16680214	0.0798314	1	154839983	OpenSea	KCNN3
cg22505006	0.0517732	1	154981829	OpenSea	ZBTB7B
cg24955196	0.0555584	1	154982621	OpenSea	ZBTB7B
cg13921921	0.0562607	1	155931763	OpenSea	ARHGEF2;ARHGEF2;ARHGEF2
cg14204586	0.0520627	1	155931858	OpenSea	ARHGEF2;ARHGEF2;ARHGEF2
cg08469215	0.0492945	1	156261351	Island	TMEM79;TMEM79
cg10096929	0.0661755	1	156261403	Island	TMEM79;TMEM79
cg09319828	0.0890061	1	156551787	OpenSea	TTC24
cg01010328	0.0824382	1	156551873	OpenSea	TTC24
cg16564525	0.0667386	1	156561143	N_Shore	APOA1BP
cg15208197	0.0533228	1	156561146	N_Shore	APOA1BP
cg12604331	0.10396	1	156906485	OpenSea	ARHGEF11;MIR765;ARHGEF11
cg08480098	0.0594643	1	156906550	OpenSea	ARHGEF11;MIR765;ARHGEF11
cg10516993	0.0764981	1	158147446	Island
cg10963061	0.0862155	1	158147729	Island
cg05843457	0.0861148	1	158147849	Island
cg10636246	0.0699293	1	159046973	OpenSea	AIM2
cg07195224	0.0699883	1	159047034	OpenSea	AIM2
cg17515347	0.0583829	1	159047163	OpenSea	AIM2
cg04101015	0.0506631	1	159170275	OpenSea	CADM3;CADM3
cg15722977	0.0500471	1	159171213	OpenSea	CADM3;CADM3
cg11975397	0.0909746	1	159439981	OpenSea
cg07417683	0.0660481	1	159440267	OpenSea
cg07625783	0.0680487	1	159796617	OpenSea	SLAMF8;SLAMF8
cg21301505	0.067687	1	159796629	OpenSea	SLAMF8;SLAMF8
cg06764092	0.0626669	1	159796658	OpenSea	SLAMF8;SLAMF8
cg12217625	0.0547638	1	159825628	S_Shore	VSIG8;C1orf204
cg17986992	0.0565172	1	159825761	S_Shore	VSIG8;C1orf204
cg22339338	0.0872816	1	159891638	N_Shelf	TAGLN2
cg15641364	0.0684273	1	159892206	N_Shelf	TAGLN2
cg11077026	0.0544082	1	159915970	S_Shore	IGSF9;IGSF9
cg07175301	0.0526936	1	159916034	S_Shore	IGSF9;IGSF9
cg24437523	0.0549628	1	160085568	OpenSea	ATP1A2;ATP1A2
cg20632887	0.0580781	1	160085581	OpenSea	ATP1A2;ATP1A2
cg01447427	0.0592333	1	161128567	N_Shore	USP21;UFC1;USP21
cg17017284	0.0512247	1	161128717	N_Shore	USP21;USP21
cg18176482	0.051656	1	161128720	N_Shore	USP21;USP21
cg07356342	0.0678533	1	161183820	OpenSea	NDUFS2;NDUFS2;FCER1G
cg20609803	0.0679972	1	161184305	OpenSea	FCER1G
cg23915527	0.0856157	1	161368787	N_Shore
cg03441844	0.0932145	1	161368947	Island
cg08527195	0.0535432	1	161442697	S_Shore
cg09846895	0.0727052	1	161442738	S_Shore
cg01335180	0.0675161	1	161576580	Island	HSPA7
cg04094791	0.06435	1	161576629	Island	HSPA7
cg00859178	0.0699704	1	162467208	N_Shore	UHMK1
cg10796931	0.050736	1	162467363	N_Shore	UHMK1
cg00250483	0.0644468	1	163172914	OpenSea	RGS5
cg24901474	0.0704159	1	163173040	OpenSea	RGS5
cg02579477	0.0538452	1	163173262	OpenSea	RGS5
cg00973424	0.057435	1	164325910	OpenSea
cg17245996	0.0498405	1	164325917	OpenSea
cg06750897	0.0648665	1	164545553	Island	PBX1
cg18181229	0.0659071	1	164545699	Island	PBX1
cg00222472	0.0713049	1	164545783	Island	PBX1
cg09032544	0.0514946	1	167487295	OpenSea	CD247;CD247
cg05799811	0.0824019	1	167487396	OpenSea	CD247;CD247
cg07786657	0.058927	1	167487633	OpenSea	CD247;CD247
cg09784259	0.0513754	1	169703422	OpenSea	SELE
cg03211132	0.0622788	1	169703751	OpenSea	SELE
cg19303898	0.0691298	1	170115258	OpenSea	METTL11B
cg03192897	0.0580747	1	170115351	OpenSea	METTL11B
cg02235843	0.0608936	1	170898554	OpenSea
cg24368876	0.0528763	1	170899285	OpenSea
cg10161121	0.0516843	1	172628020	OpenSea	FASLG
cg06983746	0.0500377	1	172628065	OpenSea	FASLG
cg00071250	0.0514384	1	172628263	OpenSea	FASLG;FASLG
cg07393570	0.0567478	1	172863499	OpenSea
cg03448362	0.0516887	1	172864347	OpenSea
cg02482603	0.0537527	1	174843754	OpenSea	RABGAP1L;RABGAP1L
cg05702218	0.0574405	1	174843909	OpenSea	RABGAP1L;RABGAP1L
cg24317406	0.0519249	1	174967663	N_Shore	CACYBP;CACYBP
cg04085339	0.0618113	1	174967695	N_Shore	CACYBP;CACYBP
cg26787020	0.0530718	1	174968089	N_Shore	CACYBP;CACYBP
cg25104727	0.0666762	1	177001793	OpenSea	ASTN1;ASTN1
cg18865685	0.0905803	1	177001903	OpenSea	ASTN1;ASTN1
cg22506490	0.0606329	1	177002228	OpenSea	ASTN1;ASTN1
cg20309640	0.0517914	1	178027432	OpenSea
cg23999081	0.0559061	1	178028033	OpenSea
cg09938479	0.0581268	1	178455912	Island
cg26004771	0.0984852	1	178456093	Island
cg26915952	0.0586817	1	178456270	Island
cg13927605	0.0553668	1	179199424	S_Shore	ABL2;ABL2;ABL2;ABL2;ABL2
cg18433086	0.0525164	1	179199613	S_Shore	ABL2;ABL2;ABL2;ABL2;ABL2
cg03440799	0.0700062	1	179334176	N_Shore	C1orf125;C1orf125
cg00252781	0.0545778	1	179334658	N_Shore	C1orf125;C1orf125
cg20746459	0.0506104	1	179520181	OpenSea	C1orf125;C1orf125;NPHS2
cg08037922	0.0588738	1	179521085	OpenSea	C1orf125;C1orf125;NPHS2
cg14748380	0.082148	1	179713788	Island	FAM163A
cg24460126	0.079064	1	179713828	Island	FAM163A
cg21363811	0.0644755	1	179713950	Island	FAM163A
cg17237951	0.0593335	1	180922636	N_Shore
cg27473416	0.0576214	1	180922916	Island
cg00579423	0.0828366	1	180923076	Island
cg03058232	0.0591599	1	180923340	Island
cg22776392	0.0538478	1	180923569	Island
cg14027288	0.0856584	1	180923683	Island
cg13112404	0.0735502	1	182921688	N_Shore	C1orf14
cg02710296	0.0884017	1	182921851	Island	C1orf14
cg08787039	0.102086	1	182921857	Island	C1orf14
cg26419869	0.0527922	1	182923215	S_Shore	C1orf14
cg05969496	0.0594911	1	182923750	S_Shore	C1orf14
cg11505048	0.0560994	1	183622726	OpenSea	RGL1;APOBEC4
cg23961843	0.0772036	1	183623675	OpenSea	RGL1;APOBEC4
cg06194982	0.0521284	1	185703877	S_Shore	HMCN1;HMCN1
cg10091866	0.0547383	1	185704549	S_Shore	HMCN1
cg24679007	0.0496372	1	192604413	OpenSea	RGS13;RGS13
cg04229820	0.0519145	1	192604828	OpenSea	RGS13;RGS13
cg05023691	0.0596766	1	192605253	OpenSea	RGS13;RGS13
cg20784841	0.0608213	1	196866322	OpenSea	CFHR4
cg10627839	0.0802105	1	196866512	OpenSea	CFHR4
cg06952534	0.0568577	1	196946228	OpenSea	CFHR5
cg13682187	0.0625563	1	196946512	OpenSea	CFHR5
cg24461171	0.0512491	1	197745025	S_Shore	DENND1B;DENND1B
cg21534578	0.0503418	1	197745159	S_Shore	DENND1B;DENND1B
cg17611742	0.0760537	1	197745238	S_Shore	DENND1B;DENND1B
cg21817668	0.0494734	1	197870871	N_Shore	C1orf53
cg03517147	0.0528684	1	197871078	N_Shore	C1orf53
cg06811094	0.0943604	1	200272112	S_Shore
cg22810423	0.0634186	1	200272180	S_Shore
cg05391486	0.0504225	1	201123919	S_Shore	TMEM9
cg23929317	0.0564632	1	201123992	S_Shore	TMEM9
cg19827875	0.0689047	1	201618284	Island	NAV1
cg07599786	0.0560097	1	201618654	Island	NAV1
cg27441486	0.0563298	1	201708522	N_Shore	NAV1;NAV1
cg07139329	0.0777344	1	201708558	N_Shore	NAV1;NAV1
cg04811114	0.103217	1	202172778	OpenSea	LGR6;LGR6
cg26347746	0.102049	1	202172848	OpenSea	LGR6;LGR6
cg05044291	0.07793	1	202172867	OpenSea	LGR6;LGR6
cg06825163	0.138569	1	202172912	OpenSea	LGR6;LGR6;LGR6
cg26987645	0.06382	1	203320386	OpenSea	FMOD
cg16289210	0.0540671	1	203320396	OpenSea	FMOD
cg22705746	0.0539158	1	203320506	OpenSea	FMOD
cg23893629	0.0545816	1	203733971	OpenSea	LAX1;LAX1
cg10117369	0.0550201	1	203734256	OpenSea	LAX1;LAX1
cg17711527	0.0500278	1	203734396	OpenSea	LAX1;LAX1;LAX1;LAX1
cg06958535	0.0535637	1	203734478	OpenSea	LAX1;LAX1;LAX1
cg12022621	0.0604236	1	203734505	OpenSea	LAX1;LAX1;LAX1
cg00942920	0.0609283	1	203734559	OpenSea	LAX1;LAX1;LAX1
cg20240347	0.0606101	1	204465584	S_Shore
cg10950251	0.0571605	1	204466432	S_Shelf
cg17178900	0.175132	1	205818956	Island	PM20D1
cg26354017	0.216661	1	205819088	Island	PM20D1
cg14159672	0.191614	1	205819179	Island	PM20D1
cg14893161	0.132032	1	205819251	S_Shore	PM20D1;PM20D1
cg11965913	0.183376	1	205819406	S_Shore	PM20D1
cg07167872	0.154801	1	205819463	S_Shore	PM20D1
cg24503407	0.177614	1	205819492	S_Shore	PM20D1
cg06949439	0.0497178	1	206729034	N_Shore	RASSF5;RASSF5;RASSF5
cg01442843	0.0497032	1	206729040	N_Shore	RASSF5;RASSF5;RASSF5
cg16966520	0.0501869	1	206786174	S_Shore	LGTN
cg16639185	0.0583753	1	206786178	S_Shore	LGTN
cg21936179	0.0791777	1	206786180	S_Shore	LGTN
cg17744604	0.049473	1	206946166	OpenSea	IL10
cg14180511	0.0642041	1	206946187	OpenSea	IL10
cg20944379	0.0508917	1	207069392	OpenSea	IL24;IL24
cg11076275	0.0556685	1	207069654	OpenSea	IL24;IL24
cg21571160	0.0505423	1	207262553	OpenSea	C4BPB;C4BPB;C4BPB;C4BPB;C4BPB
cg26407558	0.0762255	1	207262706	OpenSea	C4BPB;C4BPB;C4BPB;C4BPB;C4BPB;C4BPB;C4BPB
cg26514552	0.0643298	1	207277450	OpenSea	C4BPA
cg22491058	0.0788038	1	207277466	OpenSea	C4BPA
cg00823526	0.0502546	1	207976495	OpenSea	MIR29B2;MIR29C
cg22525895	0.0853589	1	207977042	OpenSea	MIR29B2
cg22787719	0.0624996	1	209570949	OpenSea
cg12697139	0.0713402	1	209571889	OpenSea
cg06640630	0.0686124	1	211652276	N_Shore	RD3;RD3
cg14264194	0.0584775	1	211652549	Island	RD3;RD3
cg09810089	0.0539206	1	211652688	Island	RD3;RD3
cg23358886	0.0802195	1	211652741	Island	RD3;RD3
cg18147098	0.0621601	1	212688916	S_Shore
cg10533103	0.076591	1	212688961	S_Shore
cg23075506	0.0749715	1	212688997	S_Shore
cg07312357	0.050891	1	217263805	S_Shore	ESRRG;ESRRG;ESRRG
cg25614875	0.0517344	1	217263847	S_Shore	ESRRG;ESRRG;ESRRG
cg17434154	0.0736292	1	217306590	N_Shore	ESRRG
cg04217177	0.0776664	1	217306700	N_Shore	ESRRG
cg00256046	0.0522022	1	217306763	N_Shore	ESRRG
cg06951677	0.0704714	1	221061837	S_Shore
cg16008148	0.0789888	1	221062819	S_Shore
cg01770296	0.0576229	1	222792554	S_Shore	MIA3
cg06186137	0.0559734	1	222792587	S_Shore	MIA3
cg22352176	0.0673595	1	222987845	N_Shore
cg02635260	0.0592295	1	222988117	N_Shore
cg26572518	0.0492914	1	223565773	N_Shore	C1orf65
cg10441522	0.0757322	1	223566127	N_Shore	C1orf65
cg13684305	0.0614231	1	223566278	N_Shore	C1orf65
cg22372182	0.0802216	1	223566669	Island	C1orf65
cg27202708	0.050369	1	223566709	Island	C1orf65
cg03961283	0.0794359	1	223566761	Island	C1orf65;C1orf65
cg05333568	0.0664356	1	223566794	Island	C1orf65;C1orf65
cg14972271	0.0645092	1	223899736	N_Shore	CAPN2;CAPN2
cg01566170	0.0535569	1	223899746	N_Shore	CAPN2;CAPN2
cg03388409	0.0675531	1	224014120	OpenSea	TP53BP2;TP53BP2
cg15134583	0.0569172	1	224015075	OpenSea	TP53BP2;TP53BP2
cg17218309	0.0531694	1	224300492	N_Shore	FBXO28;FBXO28
cg05363438	0.056462	1	224301382	N_Shore	FBXO28;FBXO28
cg17482224	0.0560557	1	225116995	N_Shore	DNAH14;DNAH14;DNAH14
cg14091631	0.0506293	1	225117076	N_Shore	DNAH14;DNAH14;DNAH14
cg00279700	0.0512645	1	226734755	N_Shore
cg01232909	0.0533706	1	226735060	N_Shore	C1orf95
cg04117972	0.0754572	1	227635322	OpenSea
cg23173402	0.0817139	1	227635558	OpenSea
cg08111158	0.0641173	1	227746191	Island
cg22344745	0.09498	1	227746294	Island
cg12133451	0.0984165	1	227746453	Island
cg20011248	0.0597453	1	227747268	Island
cg18947553	0.0747171	1	227747468	Island
cg00965168	0.0520644	1	227974541	Island
cg06928246	0.0503501	1	227974645	Island
cg10909939	0.0565386	1	228075683	Island
cg12210914	0.0622784	1	228075694	Island
cg10962762	0.0963284	1	228075749	Island
cg09075558	0.0578669	1	228246780	Island	WNT3A
cg09511896	0.0552102	1	228246937	Island	WNT3A
cg22790377	0.0837716	1	228291668	S_Shore	C1orf35
cg15720832	0.0540321	1	228291682	S_Shore	C1orf35
cg14925024	0.0501689	1	228291705	S_Shore	C1orf35
cg20704450	0.0650743	1	228658371	N_Shore
cg26823666	0.0678666	1	228658397	N_Shore
cg11336382	0.0643169	1	228658646	N_Shore
cg00815832	0.0768227	1	228658973	Island
cg11801727	0.0646857	1	228659093	Island
cg21808258	0.0611456	1	228659399	S_Shore
cg27629454	0.059051	1	228742687	N_Shore
cg22700015	0.124405	1	228743131	Island
cg12437277	0.0664418	1	228743235	Island
cg17477090	0.0625728	1	228743373	Island
cg10167378	0.0970224	1	228756711	Island
cg16512390	0.0701399	1	228756714	Island
cg16061472	0.0520745	1	228890801	Island
cg20462561	0.0713012	1	228890820	Island
cg23926439	0.0575934	1	228890884	Island
cg24808442	0.0575351	1	229439738	OpenSea	RAB4A;SPHAR
cg17653969	0.0500198	1	229439834	OpenSea	RAB4A;SPHAR
cg19727396	0.0696216	1	230415185	N_Shore	GALNT2
cg24591105	0.0677561	1	230415225	N_Shore	GALNT2
cg00589617	0.0713462	1	230415343	Island	GALNT2
cg05697274	0.0651855	1	230415377	Island	GALNT2
cg24250902	0.0855756	1	230415547	Island	GALNT2
cg03144619	0.0970802	1	230415668	Island	GALNT2
cg03217880	0.0663037	1	230468464	N_Shore	PGBD5
cg15363333	0.0501235	1	230468611	Island	PGBD5
cg11176853	0.052719	1	230468694	Island	PGBD5
cg20699340	0.0633667	1	230468699	Island	PGBD5
cg11825002	0.0646485	1	230468773	Island	PGBD5
cg10503236	0.0663767	1	231470652	N_Shelf	EXOC8;EXOC8
cg17001457	0.0549087	1	231471030	N_Shore	EXOC8;EXOC8
cg12751277	0.0550212	1	231954287	OpenSea	TSNAX-DISC1;DISC1;DISC1;TSNAX-DISC1;DISC1;DISC1;DISC1;DISC1;TSNAX-DISC1;DISC1;TSNAX-DISC1;DISC1;DISC2;DISC1;DISC1;DISC1;DISC1;TSNAX-DISC1;DISC1;TSNAX-DISC1;DISC1;DISC1
cg05812666	0.0558173	1	231954814	OpenSea	TSNAX-DISC1;DISC1;DISC1;TSNAX-DISC1;DISC1;DISC1;DISC1;DISC1;TSNAX-DISC1;DISC1;TSNAX-DISC1;DISC1;DISC2;DISC1;DISC1;DISC1;DISC1;TSNAX-DISC1;DISC1;TSNAX-DISC1;DISC1;DISC1
cg10483534	0.049294	1	231955376	OpenSea	DISC2;DISC1;DISC1;DISC1;DISC1;DISC1;DISC1;DISC1;TSNAX-DISC1;DISC1;DISC1;DISC1;DISC1
cg24073755	0.0560628	1	231955433	OpenSea	DISC2;DISC1;DISC1;DISC1;DISC1;DISC1;DISC1;DISC1;TSNAX-DISC1;DISC1;DISC1;DISC1;DISC1
cg06935979	0.075908	1	232941706	Island	KIAA1383
cg00951395	0.0745455	1	232941775	S_Shore	KIAA1383
cg23093692	0.06253	1	234367145	Island	SLC35F3
cg04143909	0.0809758	1	234367322	Island	SLC35F3
cg09119043	0.0750374	1	234367443	Island	SLC35F3
cg23445321	0.0734264	1	234367493	Island	SLC35F3
cg24723561	0.0797492	1	234367586	S_Shore	SLC35F3
cg24579589	0.0494154	1	235256910	OpenSea
cg19813226	0.050069	1	235257141	OpenSea
cg01759628	0.0600912	1	235266653	N_Shore
cg02341480	0.0682611	1	235267474	N_Shore
cg01306120	0.0555899	1	235290283	N_Shore	TOMM20
cg19746343	0.0517545	1	235290405	N_Shore	TOMM20
cg16102706	0.0522863	1	235971858	OpenSea	LYST
cg06887283	0.0601567	1	235972393	OpenSea	LYST
cg16962115	0.0616341	1	236016383	OpenSea	LYST;MIR1537
cg03678274	0.0669958	1	236017128	OpenSea	LYST;MIR1537
cg05338187	0.0658811	1	236686598	N_Shore	LGALS8;LGALS8;LGALS8;LGALS8
cg09334514	0.0662162	1	236686671	N_Shore	LGALS8;LGALS8;LGALS8;LGALS8
cg18412431	0.0561749	1	236925910	OpenSea	ACTN2
cg07504040	0.0497079	1	236925965	OpenSea	ACTN2
cg25623271	0.0705296	1	240656217	N_Shore	GREM2
cg01809217	0.0576213	1	240656342	Island	GREM2
cg02577267	0.0726718	1	240656513	Island	GREM2
cg09107161	0.0743746	1	240774736	OpenSea	GREM2
cg18592459	0.0700081	1	240774809	OpenSea	GREM2
cg23210268	0.0594702	1	240776187	OpenSea	GREM2
cg00949801	0.0493883	1	240776211	OpenSea	GREM2
cg21116056	0.0526909	1	240874857	OpenSea
cg17136275	0.0547893	1	240874893	OpenSea
cg05940691	0.0538273	1	241912764	OpenSea	WDR64
cg07233230	0.0588079	1	241912768	OpenSea	WDR64
cg02567839	0.0525273	1	242612787	OpenSea	PLD5
cg20308540	0.0555104	1	242612849	OpenSea	PLD5
cg24345147	0.0544553	1	242690593	S_Shore
cg02898904	0.0570744	1	242690733	S_Shelf
cg04221461	0.0534012	1	243877024	OpenSea	AKT3;AKT3
cg17133045	0.0531028	1	243877447	OpenSea	AKT3;AKT3
cg11314684	0.0529275	1	244006288	OpenSea	AKT3;AKT3
cg11496569	0.0501506	1	244006397	OpenSea	AKT3;AKT3
cg13939055	0.0589698	1	244094869	Island
cg00823843	0.0540992	1	244094885	Island
cg26436731	0.056907	1	244395115	OpenSea
cg18379829	0.0535396	1	244395207	OpenSea
cg06318402	0.0526436	1	244894363	Island
cg23484899	0.053997	1	244894365	Island
cg15561613	0.0689525	1	245851610	Island	KIF26B
cg07953201	0.0517287	1	245851802	Island	KIF26B
cg17815049	0.0603099	1	246728663	N_Shore	CNST;TFB2M;CNST
cg12910806	0.0505101	1	246728677	N_Shore	CNST;TFB2M;CNST
cg14460735	0.0517457	1	246728727	N_Shore	CNST;TFB2M;CNST
cg04305539	0.0711953	1	247171728	S_Shore	ZNF695
cg11518349	0.0554257	1	247171838	S_Shore	ZNF695
cg24404823	0.0516679	1	247496053	S_Shore	ZNF496
cg04020309	0.0499267	1	247496094	S_Shore	ZNF496
cg13911707	0.0618532	1	247496404	S_Shore	ZNF496
cg21397540	0.0764226	1	247537159	OpenSea
cg23226914	0.0920258	1	247537224	OpenSea
cg00112952	0.087866	1	247616523	S_Shore	OR2B11
cg14830002	0.0783874	1	247616686	S_Shore	OR2B11
cg26060667	0.0745505	1	247681242	N_Shore
cg22374474	0.0559901	1	247681297	N_Shore
cg11166453	0.076636	1	247681781	Island
cg07313626	0.0583273	1	247681931	Island
cg17545182	0.0659604	1	247694041	Island	LOC148824;OR2C3
cg13930544	0.0564783	1	247694061	Island	LOC148824;OR2C3
cg12754571	0.105431	1	247694271	Island	LOC148824;OR2C3
cg12758973	0.085581	1	247694275	Island	LOC148824;OR2C3
cg02104434	0.0639318	1	247694406	Island	LOC148824;OR2C3
cg27573991	0.0776517	1	247712512	OpenSea	C1orf150
cg05767404	0.125911	1	247712591	OpenSea	C1orf150
cg27543040	0.0800984	1	247802703	N_Shore
cg02518135	0.0649894	1	247802739	Island
cg25220063	0.0597458	1	247802774	Island
cg25017620	0.0526511	1	247802802	Island
cg15829088	0.0727941	1	247802935	Island
cg25007722	0.0523271	1	247803033	Island
cg00318631	0.0773189	1	247803166	S_Shore
cg19364530	0.060263	1	247875232	OpenSea	OR6F1
cg24460817	0.0610222	1	247876088	OpenSea	OR6F1
cg25977504	0.0605239	1	247979157	OpenSea	OR14A16
cg23920445	0.0493209	1	247979750	OpenSea	OR14A16
cg19255241	0.0796307	1	248058104	OpenSea	OR2W3
cg16328369	0.0527605	1	248058642	OpenSea	OR2W3
cg09506600	0.0762802	1	248100228	N_Shore	OR2L13
cg08861456	0.0914356	1	248100276	N_Shore	OR2L13
cg20434529	0.0706543	1	248100345	Island	OR2L13
cg08260406	0.12217	1	248100407	Island	OR2L13
cg04028570	0.0811705	1	248100427	Island	OR2L13
cg03748376	0.0920468	1	248100585	Island	OR2L13;OR2L13
cg00785941	0.0709607	1	248100591	Island	OR2L13;OR2L13
cg20507276	0.110609	1	248100600	Island	OR2L13;OR2L13
cg08944170	0.115287	1	248100614	Island	OR2L13;OR2L13
cg20433858	0.100642	1	248101009	S_Shore	OR2L13
cg13819577	0.0498262	1	248512075	OpenSea	OR14C36
cg22724847	0.0519985	1	248512586	OpenSea	OR14C36
cg07395806	0.0528768	1	248684628	OpenSea	OR2G6
cg25819275	0.0502297	1	248684766	OpenSea	OR2G6
cg20318662	0.0718017	2	47452	S_Shore	FAM110C
cg15574509	0.0601016	2	47657	S_Shore	FAM110C
cg07160793	0.065118	2	382090	OpenSea
cg19710238	0.064593	2	382237	OpenSea
cg13170076	0.0636341	2	382356	OpenSea
cg15770553	0.0514648	2	383369	OpenSea
cg17214295	0.0534304	2	383401	OpenSea
cg19039481	0.0610195	2	394115	OpenSea
cg10717610	0.0511167	2	394242	OpenSea
cg25319862	0.0524618	2	421459	S_Shore
cg02462879	0.0519412	2	421480	S_Shore
cg26349358	0.05826	2	468989	S_Shore
cg13973086	0.0733291	2	469105	S_Shore
cg08031492	0.09209	2	469214	S_Shore
cg09887415	0.0581215	2	629016	Island
cg03296200	0.0633335	2	629022	Island
cg14515364	0.0662429	2	636606	Island
cg14636804	0.0511789	2	636937	Island
cg07476472	0.0503254	2	709025	OpenSea
cg21565937	0.0527316	2	709250	OpenSea
cg06850787	0.0592262	2	716357	OpenSea
cg00566209	0.0688077	2	716389	OpenSea
cg01267068	0.0751542	2	731158	N_Shore
cg01479768	0.106809	2	731298	N_Shore
cg26476930	0.104743	2	731519	N_Shore
cg20057198	0.0851455	2	731561	N_Shore
cg08280036	0.102981	2	731594	N_Shore
cg24104387	0.0959326	2	732037	Island
cg23687269	0.0691232	2	732577	Island
cg19550388	0.067485	2	732961	Island
cg13258131	0.0584248	2	778688	OpenSea
cg20824635	0.0717	2	778731	OpenSea
cg08826890	0.0491947	2	779178	OpenSea
cg21032567	0.0826016	2	795935	OpenSea
cg24485927	0.0670354	2	795989	OpenSea
cg22745354	0.0809997	2	928720	OpenSea
cg14323539	0.0512976	2	928750	OpenSea
cg00465137	0.0517289	2	944510	N_Shore
cg17497490	0.0564628	2	944690	N_Shore
cg09294347	0.0529002	2	1286397	Island	SNTG2
cg11722971	0.0576257	2	1286544	Island	SNTG2
cg12074541	0.0726016	2	1286641	Island	SNTG2
cg01385533	0.0517091	2	1482597	S_Shore	TPO;TPO;TPO;TPO
cg12666976	0.063877	2	1482838	S_Shore	TPO;TPO;TPO;TPO
cg08800613	0.0911919	2	1595498	Island
cg05422049	0.0616776	2	1595734	Island
cg11234688	0.0757987	2	1609660	OpenSea
cg10397082	0.0534386	2	1609832	OpenSea
cg09699787	0.065091	2	1711759	OpenSea	PXDN
cg01328473	0.0551896	2	1711966	OpenSea	PXDN
cg21862353	0.111793	2	1801628	Island	MYT1L
cg26094651	0.1238	2	1802045	Island	MYT1L
cg05180887	0.0720773	2	1817263	OpenSea	MYT1L
cg10075506	0.125579	2	1817351	OpenSea	MYT1L
cg06201514	0.135529	2	1817409	OpenSea	MYT1L
cg03701623	0.0551714	2	1928442	OpenSea	MYT1L
cg02065293	0.0568456	2	1928480	OpenSea	MYT1L
cg06351520	0.0636102	2	3131276	OpenSea
cg14701108	0.0875381	2	3131293	OpenSea
cg11170044	0.0541249	2	3131308	OpenSea
cg18105675	0.0610782	2	3642400	N_Shore	COLEC11;COLEC11
cg10945539	0.0495096	2	3642447	N_Shore	COLEC11;COLEC11
cg19867917	0.106157	2	3642629	Island	COLEC11;COLEC11
cg09974661	0.0997954	2	3642634	Island	COLEC11;COLEC11
cg00835279	0.0560712	2	3642710	Island	COLEC11;COLEC11;COLEC11;COLEC11
cg17872886	0.088013	2	3642732	Island	COLEC11;COLEC11;COLEC11;COLEC11
cg06156640	0.0597123	2	3704363	OpenSea	ALLC
cg19825600	0.0825633	2	3704501	OpenSea	ALLC
cg19052272	0.0806685	2	3704530	OpenSea	ALLC
cg16754216	0.0708215	2	3826867	OpenSea
cg14989714	0.06204	2	3826980	OpenSea
cg17052675	0.164792	2	3827356	OpenSea
cg07307994	0.0772527	2	3828216	OpenSea
cg12573791	0.0900669	2	3828286	OpenSea
cg27281690	0.0592091	2	7171963	N_Shore	RNF144A
cg21486510	0.0547025	2	7171998	N_Shore	RNF144A
cg13464573	0.0642879	2	7172097	N_Shore	RNF144A
cg26784300	0.0782604	2	8596908	Island
cg12588880	0.0682195	2	8597159	Island
cg03959186	0.0625987	2	9893528	OpenSea
cg25271976	0.0496656	2	9894165	OpenSea
cg14559212	0.0496935	2	9983052	N_Shore	TAF1B
cg00075467	0.0741882	2	9983094	N_Shore	TAF1B
cg18022012	0.0639542	2	10444757	S_Shore	HPCAL1;HPCAL1
cg16246488	0.0539721	2	10444921	S_Shore	HPCAL1;HPCAL1
cg14554519	0.0503268	2	11101032	Island
cg24682986	0.0496733	2	11101247	Island
cg02584498	0.0823548	2	11674057	OpenSea	GREB1
cg10849854	0.0563807	2	11674557	OpenSea	GREB1
cg03904427	0.0590966	2	14541534	OpenSea
cg20932898	0.0573133	2	14542180	OpenSea
cg01430344	0.074216	2	16154047	Island
cg24694501	0.059774	2	16154177	Island
cg01601949	0.049591	2	16154325	Island
cg07091529	0.0566614	2	16804409	OpenSea	FAM49A
cg02187259	0.0711439	2	16804452	OpenSea	FAM49A
cg10265016	0.0608585	2	18061319	S_Shore	KCNS3
cg26119806	0.0550395	2	18061572	S_Shore	KCNS3
cg02680566	0.0571036	2	19559792	N_Shore	OSR1
cg00456326	0.0575026	2	19560467	N_Shore
cg01227744	0.0645443	2	20644371	N_Shelf
cg04867115	0.0687911	2	20645320	N_Shore
cg07755735	0.0496864	2	20870362	Island	GDF7
cg14780466	0.04924	2	20870812	Island	GDF7
cg12334488	0.0665448	2	20871173	Island	GDF7
cg10553204	0.112587	2	20871195	Island	GDF7
cg00673290	0.0617753	2	21266727	Island	APOB
cg16723488	0.0654338	2	21266947	Island	APOB
cg16306978	0.0873634	2	21266953	Island	APOB
cg19273694	0.0557769	2	24233923	S_Shore	MFSD2B
cg12565126	0.0516813	2	24233931	S_Shore	MFSD2B
cg21356710	0.0564041	2	24234017	S_Shore	MFSD2B
cg23065097	0.059846	2	24271827	N_Shore	FKBP1B;FKBP1B
cg03687700	0.0630236	2	24271844	N_Shore	FKBP1B;FKBP1B
cg00901401	0.0549753	2	24272044	N_Shore	FKBP1B;FKBP1B
cg01343041	0.0510303	2	24397787	Island	C2orf84
cg18587476	0.0802152	2	24397810	Island	C2orf84
cg17277199	0.0570512	2	24397845	Island	C2orf84
cg09527270	0.07052	2	25390385	N_Shore	POMC;POMC
cg03560973	0.0546036	2	25390400	N_Shore	POMC;POMC
cg20422417	0.100044	2	25427108	Island
cg02757970	0.0553174	2	25427350	Island
cg12368169	0.0495996	2	27073192	S_Shore	DPYSL5
cg08802533	0.0643094	2	27073253	S_Shore	DPYSL5
cg24594459	0.0519542	2	27478146	OpenSea	SLC30A3
cg20885815	0.0537714	2	27478320	OpenSea	SLC30A3
cg21709322	0.0562343	2	27632821	Island	PPM1G;PPM1G
cg15661865	0.0553291	2	27632926	S_Shore	PPM1G;PPM1G
cg18428193	0.0712238	2	27665017	Island	KRTCAP3;NRBP1;KRTCAP3
cg24768116	0.100257	2	27665128	Island	KRTCAP3;KRTCAP3
cg12000995	0.0976985	2	27665139	Island	KRTCAP3;KRTCAP3
cg12648201	0.0872035	2	27665141	Island	KRTCAP3;KRTCAP3
cg21248554	0.100666	2	27665150	Island	KRTCAP3;KRTCAP3
cg17158414	0.0643725	2	27665306	Island	KRTCAP3;KRTCAP3
cg20102877	0.0583175	2	27665638	Island	KRTCAP3;KRTCAP3
cg26034919	0.0572289	2	27665711	S_Shore	KRTCAP3;KRTCAP3
cg23591853	0.0627456	2	27712996	S_Shore	IFT172
cg21604741	0.0730019	2	27713092	S_Shore	IFT172
cg20229788	0.0545496	2	27718498	S_Shore	FNDC4;GCKR
cg15062470	0.0588496	2	27718710	S_Shore	FNDC4;GCKR
cg26163057	0.0583601	2	29038601	OpenSea	SPDYA;SPDYA;SPDYA
cg08397747	0.0605018	2	29038986	OpenSea	SPDYA;SPDYA;SPDYA
cg24738611	0.0679353	2	29149895	OpenSea	WDR43;SNORD53
cg21005412	0.0625905	2	29149902	OpenSea	WDR43;SNORD53
cg19743666	0.0510596	2	30371484	S_Shore	YPEL5;YPEL5;YPEL5;YPEL5
cg02111865	0.0724925	2	30371990	S_Shore	YPEL5;YPEL5;YPEL5;YPEL5
cg12454169	0.0605318	2	30669597	N_Shore	LCLAT1;LCLAT1
cg15652532	0.0992296	2	30669759	N_Shore	LCLAT1;LCLAT1
cg17749961	0.055541	2	30669863	N_Shore	LCLAT1;LCLAT1
cg12193327	0.065339	2	31454631	N_Shelf
cg13149833	0.0512467	2	31455443	N_Shore	EHD3
cg26638505	0.0631365	2	31806183	Island	SRD5A2
cg08894761	0.0496089	2	31806234	Island	SRD5A2
cg15403517	0.0583132	2	31806275	Island	SRD5A2
cg22805603	0.0598581	2	32490766	OpenSea	NLRC4;NLRC4
cg07055315	0.0761449	2	32490835	OpenSea	NLRC4
cg11918450	0.0559398	2	33359198	OpenSea	LTBP1;LTBP1;LTBP1;LTBP1;LTBP1
cg15135286	0.0760132	2	33359281	OpenSea	LTBP1;LTBP1;LTBP1;LTBP1;LTBP1
cg13652008	0.075591	2	33359356	OpenSea	LTBP1;LTBP1;LTBP1;LTBP1;LTBP1
cg03906115	0.0726399	2	33359529	OpenSea	LTBP1;LTBP1;LTBP1;LTBP1;LTBP1
cg08357990	0.0714935	2	33359550	OpenSea	LTBP1;LTBP1;LTBP1;LTBP1;LTBP1
cg14102437	0.0793494	2	33359688	OpenSea	LTBP1;LTBP1;LTBP1;LTBP1;LTBP1;LTBP1;LTBP1;LTBP1;LTBP1
cg26423322	0.0622845	2	33905480	OpenSea
cg17370319	0.0574145	2	33906282	OpenSea
cg16795804	0.0527781	2	37384523	S_Shore	EIF2AK2;EIF2AK2
cg14126601	0.0760118	2	37384708	S_Shore	EIF2AK2;EIF2AK2
cg26750893	0.0584779	2	38043481	OpenSea
cg27293155	0.0525529	2	38044012	OpenSea
cg02162897	0.0514209	2	38300537	N_Shore	CYP1B1
cg20408276	0.0585309	2	38300586	N_Shore	CYP1B1
cg18107006	0.0665804	2	38831166	S_Shore	HNRPLL;HNRPLL
cg02015348	0.0531111	2	38831576	S_Shore	HNRPLL;HNRPLL
cg19391498	0.0526801	2	38892846	OpenSea	GALM
cg05275752	0.0592658	2	38892887	OpenSea	GALM
cg01583753	0.06078	2	39470725	N_Shore
cg09834706	0.0687359	2	39470743	Island
cg24062763	0.0643388	2	39470750	Island
cg12302982	0.0760766	2	39471028	Island
cg05136531	0.0535581	2	40006891	S_Shore	THUMPD2;THUMPD2
cg27611263	0.0516622	2	40007061	S_Shore	THUMPD2;THUMPD2
cg10103850	0.0526719	2	40658891	OpenSea	SLC8A1;SLC8A1;SLC8A1;SLC8A1
cg22409100	0.0675159	2	40658918	OpenSea	SLC8A1;SLC8A1;SLC8A1;SLC8A1
cg18011517	0.0744654	2	42175341	OpenSea
cg21708738	0.0728806	2	42175351	OpenSea
cg17492395	0.0557279	2	42180858	OpenSea
cg07893689	0.0506979	2	42181734	OpenSea
cg08398288	0.0624559	2	42719503	N_Shore	KCNG3;KCNG3
cg21129729	0.0710649	2	42719678	N_Shore	KCNG3;KCNG3
cg09604283	0.0492119	2	45174832	N_Shore
cg22385702	0.0513499	2	45175881	N_Shore
cg18556455	0.0598514	2	45178474	N_Shore
cg18045195	0.058809	2	45178950	N_Shore
cg10588622	0.0794	2	45397776	Island
cg14223654	0.0574314	2	45397802	Island
cg20201270	0.119513	2	45397874	Island
cg16619576	0.0886903	2	45398036	Island
cg19570558	0.0515961	2	48012925	S_Shore	MSH6
cg04781916	0.0692022	2	48013473	S_Shelf	MSH6
cg10067510	0.0699803	2	48844971	Island	GTF2A1L;STON1-GTF2A1L;GTF2A1L;GTF2A1L;GTF2A1L
cg26162813	0.0500869	2	48844984	Island	GTF2A1L;STON1-GTF2A1L;GTF2A1L;GTF2A1L;GTF2A1L
cg18396357	0.105305	2	50201413	OpenSea	NRXN1;NRXN1;NRXN1
cg20062057	0.0719176	2	50201479	OpenSea	NRXN1;NRXN1;NRXN1
cg20536469	0.0721176	2	50201505	OpenSea	NRXN1;NRXN1;NRXN1
cg22322562	0.0752891	2	50201511	OpenSea	NRXN1;NRXN1;NRXN1
cg00345522	0.0522606	2	51260399	OpenSea	NRXN1;NRXN1
cg23273041	0.0533131	2	51260739	OpenSea	NRXN1;NRXN1
cg16951074	0.0506661	2	60755359	OpenSea	BCL11A;BCL11A;BCL11A
cg17935536	0.0524058	2	60755743	OpenSea	BCL11A;BCL11A;BCL11A
cg17026973	0.0505627	2	63661375	OpenSea	C2orf86;C2orf86
cg21785710	0.0511117	2	63662027	OpenSea	C2orf86;C2orf86
cg26748578	0.0566496	2	65217211	Island	SLC1A4;SLC1A4
cg19220282	0.0744362	2	65217528	S_Shore	SLC1A4;SLC1A4
cg00498211	0.0711014	2	65217568	S_Shore	SLC1A4;SLC1A4
cg20698421	0.0831634	2	65217623	S_Shore	SLC1A4;SLC1A4
cg09884146	0.0824	2	65593908	OpenSea	SPRED2;SPRED2;SPRED2
cg08467103	0.069483	2	65593933	OpenSea	SPRED2;SPRED2
cg26376241	0.0701705	2	65594021	OpenSea	SPRED2;SPRED2
cg14480116	0.0638495	2	65594890	OpenSea	SPRED2;SPRED2
cg00783877	0.0963157	2	65955222	OpenSea
cg23973310	0.117074	2	65955240	OpenSea
cg01271812	0.0632565	2	66671478	N_Shore	MEIS1
cg09535924	0.0601301	2	66671659	N_Shore	MEIS1
cg12082609	0.0591093	2	66671727	N_Shore	MEIS1
cg21581504	0.0550154	2	68545960	N_Shore	CNRIP1;CNRIP1
cg22400703	0.0683418	2	68545995	N_Shore	CNRIP1;CNRIP1
cg24152630	0.0522471	2	70418849	S_Shore	C2orf42
cg23400904	0.0507049	2	70418872	S_Shore	C2orf42
cg26907313	0.0535639	2	71167117	OpenSea	ATP6V1B1
cg26929806	0.0645737	2	71167151	OpenSea	ATP6V1B1
cg04076766	0.0988393	2	71212157	OpenSea	ANKRD53;ANKRD53
cg22050950	0.0496692	2	71212504	OpenSea	ANKRD53;ANKRD53
cg02868375	0.0516109	2	73517755	N_Shore
cg10014308	0.0494116	2	73518221	N_Shore	EGR4
cg18280962	0.0499837	2	73871849	OpenSea	ALMS1P
cg07208825	0.0508036	2	73871855	OpenSea	ALMS1P
cg01017244	0.11663	2	74357527	N_Shore
cg05890377	0.0541984	2	74357713	Island
cg20891558	0.0749676	2	74357851	Island
cg19729930	0.0925081	2	74357872	Island
cg03292743	0.0558155	2	74642838	Island	C2orf81
cg24129222	0.0736753	2	74643251	Island	C2orf81
cg03295928	0.0532617	2	74669349	Island	RTKN
cg14481208	0.0818678	2	74669375	Island	RTKN
cg00658082	0.0512156	2	74669380	Island	RTKN
cg26090072	0.05644	2	74669387	Island	RTKN
cg11985480	0.0681751	2	74729100	N_Shore	LOC151534;LBX2
cg17105139	0.0570653	2	74729279	N_Shore	LOC151534;LBX2
cg00588297	0.0733393	2	74753691	N_Shelf	DQX1
cg06721411	0.0586891	2	74753759	N_Shelf	DQX1
cg01044662	0.0580348	2	75938360	S_Shore	C2orf3
cg23725986	0.062497	2	75938438	S_Shore	C2orf3
cg00811334	0.059882	2	79739254	N_Shore	CTNNA2;CTNNA2
cg18806140	0.0508436	2	79739278	N_Shore	CTNNA2;CTNNA2
cg14754187	0.065737	2	80551413	S_Shore	CTNNA2;CTNNA2
cg25237113	0.0562563	2	80551812	S_Shelf	CTNNA2;CTNNA2
cg11752275	0.0688823	2	85921036	OpenSea	GNLY;GNLY
cg16406960	0.0514418	2	85921252	OpenSea	GNLY;GNLY
cg08482837	0.052882	2	86038423	Island
cg09240693	0.0545679	2	86038538	Island
cg10973622	0.0745536	2	86423274	S_Shore	IMMT;IMMT;IMMT
cg11863268	0.0496304	2	86423944	S_Shore	IMMT;IMMT;IMMT
cg19410791	0.0681585	2	87037000	Island	CD8A
cg27481559	0.0726316	2	87037038	S_Shore
cg04944682	0.0566481	2	92262463	Island
cg05269440	0.0616515	2	92262806	Island
cg06282964	0.0682869	2	95537314	Island	TEKT4;TEKT4
cg05852568	0.0984882	2	95537405	Island	TEKT4
cg06726490	0.0562588	2	97166001	N_Shore	NEURL3
cg22880770	0.0518486	2	97166341	Island	NEURL3
cg25800500	0.0894958	2	97505275	Island	ANKRD23
cg07490070	0.0648566	2	97505464	Island	ANKRD23
cg15721102	0.0584025	2	97651503	N_Shore	FAM178B
cg14187813	0.0665309	2	97651611	N_Shore	FAM178B
cg17913347	0.0615079	2	98357103	OpenSea
cg02999390	0.0650932	2	98357802	OpenSea
cg03310038	0.059306	2	98852704	OpenSea	VWA3B
cg04952336	0.0532285	2	98852781	OpenSea	VWA3B
cg18360347	0.0551793	2	98928364	OpenSea	VWA3B
cg04846574	0.0593717	2	98928447	OpenSea	VWA3B
cg18965322	0.0514479	2	99735582	OpenSea	TSGA10;TSGA10
cg27524361	0.0513723	2	99736378	OpenSea	TSGA10;TSGA10
cg08297393	0.066957	2	100937505	N_Shore	LONRF2
cg05692746	0.0738669	2	100937584	N_Shore	LONRF2
cg08017756	0.0499159	2	100939284	S_Shore	LONRF2
cg21926883	0.0762075	2	100939477	S_Shore	LONRF2
cg17142183	0.0762353	2	102608192	OpenSea	IL1R2
cg21603144	0.0558911	2	102608233	OpenSea	IL1R2
cg20340242	0.0519191	2	102608349	OpenSea	IL1R2;IL1R2
cg25428553	0.0572892	2	105275706	Island
cg12236088	0.0669997	2	105275812	Island
cg12495283	0.0550024	2	105735689	OpenSea
cg08019058	0.0570387	2	105735756	OpenSea
cg22022881	0.104626	2	105853494	Island
cg27422857	0.0776217	2	105853526	Island
cg26874229	0.0789778	2	105853672	Island
cg22878388	0.0738583	2	105853796	Island
cg18192325	0.0627623	2	105854051	S_Shore
cg03985718	0.0493646	2	105924245	OpenSea	TGFBRAP1;TGFBRAP1
cg21778644	0.060344	2	105924383	OpenSea	TGFBRAP1;TGFBRAP1
cg17576375	0.0512357	2	105924659	OpenSea	TGFBRAP1;TGFBRAP1
cg27223827	0.0521276	2	106054920	OpenSea	FHL2;FHL2
cg10635061	0.050981	2	106055006	OpenSea	FHL2;FHL2
cg25570328	0.0533451	2	108903952	OpenSea	SULT1C2;SULT1C2
cg03681335	0.058581	2	108903965	OpenSea	SULT1C2;SULT1C2
cg13968390	0.0631469	2	108904812	OpenSea	SULT1C2;SULT1C2
cg25838818	0.0752519	2	108905173	OpenSea	SULT1C2;SULT1C2;SULT1C2;SULT1C2
cg06795125	0.0828914	2	108905320	OpenSea	SULT1C2;SULT1C2;SULT1C2;SULT1C2
cg23163573	0.0651308	2	108905468	OpenSea	SULT1C2;SULT1C2;SULT1C2;SULT1C2
cg02713669	0.0495581	2	109746691	Island	LOC100287216;SH3RF3
cg25308803	0.0724751	2	109746735	Island	LOC100287216;SH3RF3
cg03846641	0.0735785	2	109746751	Island	LOC100287216;SH3RF3
cg07548255	0.0530882	2	109746754	Island	LOC100287216;SH3RF3
cg08570243	0.0715527	2	110969853	Island	NCRNA00116
cg03250220	0.0611099	2	110970097	Island	NCRNA00116
cg23198623	0.0678645	2	111433128	N_Shelf	BUB1
cg01476138	0.0685156	2	111433964	N_Shore	BUB1
cg26703507	0.0656955	2	113404661	S_Shore	SLC20A1
cg06121808	0.0539546	2	113404678	S_Shore	SLC20A1
cg00839584	0.057398	2	113542091	OpenSea	IL1A;IL1A
cg27606396	0.0516455	2	113542117	OpenSea	IL1A;IL1A
cg21482265	0.0881034	2	113992762	N_Shore	PAX8;PAX8;PAX8;PAX8;PAX8;LOC440839;LOC654433
cg12889195	0.0960377	2	113992843	N_Shore	PAX8;PAX8;PAX8;PAX8;PAX8;LOC440839;LOC654433
cg11763394	0.0798563	2	113992921	N_Shore	PAX8;PAX8;PAX8;PAX8;PAX8;LOC440839;LOC654433
cg21550016	0.0830229	2	113992930	N_Shore	PAX8;PAX8;PAX8;PAX8;PAX8;LOC440839;LOC654433
cg07772999	0.0650474	2	113993052	N_Shore	PAX8;PAX8;PAX8;PAX8;PAX8;LOC440839;LOC654433
cg19083407	0.0674728	2	113993142	N_Shore	PAX8;PAX8;PAX8;PAX8;PAX8;LOC440839;LOC654433
cg07594247	0.0821746	2	113993304	Island	PAX8;PAX8;PAX8;PAX8;PAX8;LOC440839;LOC654433
cg17445212	0.0680739	2	113993313	Island	PAX8;PAX8;PAX8;PAX8;PAX8;LOC440839;LOC654433
cg25042226	0.0512306	2	114036571	S_Shore	PAX8;PAX8;PAX8;LOC440839;PAX8;PAX8
cg05106191	0.0553213	2	114036685	S_Shore	PAX8;PAX8;PAX8;LOC440839;PAX8;PAX8
cg15915602	0.0515963	2	114737459	Island
cg27585222	0.0603247	2	114737730	S_Shore
cg19211931	0.0635347	2	115419537	N_Shore	DPP10
cg24654266	0.0915446	2	115420053	Island	DPP10
cg24723140	0.0736704	2	115420215	Island	DPP10
cg03288922	0.0653872	2	118616237	N_Shore
cg22762992	0.0774474	2	118616377	N_Shore
cg06940110	0.0743648	2	118616430	N_Shore
cg24213669	0.0812971	2	118616576	Island
cg01471264	0.0538074	2	119597415	N_Shore
cg02327563	0.0502225	2	119597586	N_Shore
cg07164606	0.0511598	2	119698672	OpenSea	MARCO
cg11009736	0.0666503	2	119699682	OpenSea	MARCO
cg19284751	0.0603655	2	119699789	OpenSea	MARCO;MARCO
cg06545490	0.0529812	2	121071092	OpenSea
cg25924274	0.0523074	2	121071122	OpenSea
cg07412254	0.0674513	2	121223534	OpenSea	LOC84931
cg23006519	0.0745969	2	121223740	OpenSea	LOC84931
cg21406402	0.0981474	2	121223847	OpenSea	LOC84931
cg11455444	0.0691465	2	121223947	OpenSea	LOC84931
cg23689428	0.0832987	2	121223964	OpenSea	LOC84931
cg23998478	0.0517284	2	121269292	OpenSea
cg25334934	0.0847731	2	121269348	OpenSea
cg17851725	0.055809	2	121269372	OpenSea
cg19448478	0.0724628	2	121301692	OpenSea
cg24912902	0.0620555	2	121301738	OpenSea
cg07218647	0.0585389	2	121338498	S_Shelf
cg09408902	0.0545107	2	121338544	S_Shelf
cg03792788	0.061566	2	121338607	S_Shelf
cg08186790	0.0563794	2	121346485	S_Shore
cg15344192	0.055806	2	121347210	S_Shore
cg13109315	0.0498581	2	121409220	N_Shelf
cg02032334	0.0558414	2	121410165	N_Shore
cg25371590	0.0627735	2	121496398	S_Shore
cg20219891	0.141522	2	121496875	S_Shore
cg00637745	0.128438	2	121497334	N_Shore
cg07133097	0.0751995	2	121497538	N_Shore
cg13872898	0.126204	2	121498194	N_Shore
cg17870997	0.0659591	2	121498521	N_Shore
cg14311362	0.0563862	2	121498812	N_Shore
cg01212071	0.0513898	2	122041650	N_Shore	TFCP2L1
cg12366772	0.061836	2	122041891	N_Shore	TFCP2L1
cg20663365	0.0538203	2	127729097	N_Shore
cg08687025	0.0630719	2	127729123	N_Shore
cg19153828	0.0542885	2	127782651	Island
cg19590598	0.0569307	2	127782813	Island
cg24923516	0.0560074	2	127955156	OpenSea	CYP27C1
cg08022717	0.0593459	2	127955187	OpenSea	CYP27C1
cg06373940	0.0814441	2	128052778	S_Shore	ERCC3
cg14306819	0.0733829	2	128052889	S_Shore	ERCC3
cg02646515	0.0498183	2	128168987	S_Shelf
cg25949447	0.0716485	2	128169860	N_Shelf
cg06741367	0.0671391	2	128453108	N_Shore
cg25223285	0.0810645	2	128453260	Island
cg03738707	0.134708	2	128453335	Island
cg11059159	0.130578	2	128453445	Island
cg25277809	0.117691	2	128453484	S_Shore
cg01200177	0.0610507	2	128616082	S_Shore	POLR2D
cg10243004	0.0530769	2	128616167	S_Shore	POLR2D
cg03222009	0.0532567	2	129077232	Island	HS6ST1
cg01887374	0.0627574	2	129077404	Island	HS6ST1
cg08867399	0.0547553	2	129077561	Island	HS6ST1
cg06829154	0.0500519	2	129659316	Island
cg12948059	0.0666819	2	129659420	Island
cg05962382	0.0670174	2	130345044	Island
cg05903289	0.106121	2	130345205	Island
cg19182557	0.0590825	2	130345355	Island
cg01568492	0.0654506	2	130986964	Island
cg27228976	0.0503331	2	130987179	Island
cg14902204	0.0664078	2	131046313	Island
cg04289314	0.0535275	2	131046480	Island
cg15473092	0.0517913	2	131046551	S_Shore
cg07815799	0.0610423	2	131674140	Island	ARHGEF4;ARHGEF4
cg00028678	0.0532597	2	131674175	S_Shore	ARHGEF4;ARHGEF4
cg22830663	0.0592505	2	131975750	OpenSea	POTEE
cg25801300	0.0571676	2	131975758	OpenSea	POTEE
cg26153054	0.098299	2	132152814	Island
cg23687098	0.0492048	2	132152878	Island
cg07319315	0.0512835	2	135149599	OpenSea	MGAT5
cg19106968	0.0537871	2	135149666	OpenSea	MGAT5
cg15175143	0.08026	2	139538356	Island	NXPH2
cg23302570	0.111195	2	139538601	Island	NXPH2
cg24608381	0.0972187	2	139538746	S_Shore	NXPH2
cg08010094	0.155473	2	139539001	S_Shore	NXPH2
cg22830273	0.0494792	2	142889283	S_Shore	LRP1B
cg00603435	0.0612345	2	142889367	S_Shore	LRP1B
cg00821600	0.0509018	2	142889384	S_Shore	LRP1B
cg02488702	0.0618584	2	142889392	S_Shore	LRP1B
cg12571570	0.05449	2	145267984	OpenSea	ZEB2;ZEB2
cg25296103	0.0604502	2	145268533	OpenSea	ZEB2;ZEB2
cg14379965	0.0592062	2	150177134	Island
cg24980657	0.0805313	2	150177277	S_Shore
cg26784822	0.0509232	2	151340750	N_Shore	RND3
cg23641707	0.0514516	2	151341348	N_Shore	RND3
cg01942558	0.0538359	2	152214027	OpenSea	TNFAIP6
cg09727050	0.0528879	2	152214177	OpenSea	TNFAIP6;TNFAIP6
cg07563363	0.0507279	2	154143677	OpenSea
cg18771570	0.0723129	2	154143768	OpenSea
cg09993021	0.064771	2	155101781	OpenSea	GALNT13
cg06620541	0.0663764	2	155101803	OpenSea	GALNT13
cg21758126	0.0711282	2	157183291	N_Shore	NR4A2
cg13500877	0.0652704	2	157183755	N_Shore	NR4A2
cg00558219	0.0685955	2	157184137	N_Shore	NR4A2
cg21563471	0.0531455	2	158184535	OpenSea	ERMN
cg05081953	0.0568623	2	158184543	OpenSea	ERMN
cg06974034	0.0650232	2	158453600	N_Shore	ACVR1C;ACVR1C;ACVR1C;ACVR1C
cg24893551	0.0636371	2	158453759	N_Shore	ACVR1C;ACVR1C;ACVR1C;ACVR1C
cg21992932	0.0663013	2	159651813	OpenSea	DAPL1
cg09357934	0.0592198	2	159651918	OpenSea	DAPL1
cg03432176	0.0632835	2	160655066	S_Shore	CD302
cg09643312	0.071779	2	160655081	S_Shore	CD302
cg12727138	0.0589305	2	162102947	S_Shore
cg13854012	0.0688493	2	162103682	S_Shelf
cg11704490	0.0558469	2	162284894	S_Shore
cg18737844	0.0524278	2	162285454	S_Shore
cg21671120	0.0673888	2	163009075	OpenSea	GCG
cg24828496	0.0572089	2	163009887	OpenSea	GCG
cg25702652	0.0491729	2	164204628	N_Shore
cg23948843	0.0503013	2	164204752	Island
cg24777351	0.0674221	2	165811816	OpenSea	SLC38A11;SLC38A11
cg05339727	0.0642096	2	165812079	OpenSea	SLC38A11
cg05090759	0.0755053	2	165812146	OpenSea	SLC38A11
cg12301695	0.0733569	2	165812159	OpenSea	SLC38A11
cg09458956	0.0663767	2	167466352	OpenSea
cg10755878	0.0721199	2	167466717	OpenSea
cg07297242	0.0662315	2	167467305	OpenSea
cg15742848	0.0561554	2	169769501	OpenSea
cg05703053	0.0594455	2	169769616	OpenSea
cg00768195	0.0520379	2	169927922	OpenSea	DHRS9;DHRS9;DHRS9
cg06836480	0.0605246	2	169928251	OpenSea	DHRS9;DHRS9;DHRS9
cg01462353	0.0664064	2	169939873	OpenSea	DHRS9;DHRS9;DHRS9;DHRS9
cg05624376	0.0628401	2	169939876	OpenSea	DHRS9;DHRS9;DHRS9;DHRS9
cg15602054	0.0712383	2	170624685	Island
cg17598339	0.0841073	2	170624727	Island
cg01268571	0.0878685	2	170624998	Island
cg23497644	0.0535234	2	170654835	N_Shore	SSB
cg26783666	0.053273	2	170654954	N_Shore	SSB
cg03467825	0.0531313	2	171551893	OpenSea
cg19828869	0.0531209	2	171552304	OpenSea
cg14005211	0.0562004	2	171676925	Island	GAD1;GAD1
cg14486905	0.0607161	2	171677602	N_Shore	GAD1;GAD1
cg03451178	0.0543723	2	172864273	N_Shore	MAP1D
cg16449464	0.0585772	2	172864337	N_Shore	MAP1D
cg20991420	0.0584973	2	173061715	OpenSea
cg16444607	0.0508876	2	173061858	OpenSea
cg06468108	0.0701597	2	173539091	OpenSea
cg00568384	0.0720388	2	173539262	OpenSea
cg22761176	0.0620441	2	173539542	OpenSea
cg26817877	0.065582	2	173539621	OpenSea
cg02492567	0.0544686	2	173792437	OpenSea	RAPGEF4;RAPGEF4
cg05862039	0.0534677	2	173792879	OpenSea	RAPGEF4;RAPGEF4
cg07729527	0.063877	2	174889845	N_Shore
cg13223682	0.0681867	2	174889929	N_Shore
cg03478739	0.0584467	2	175712381	OpenSea	CHN1;CHN1
cg05143398	0.060949	2	175713189	OpenSea	CHN1;CHN1
cg01043845	0.0630711	2	177013071	N_Shore
cg24000528	0.0524557	2	177013630	N_Shore	MIR10B
cg23460578	0.0522405	2	177014009	N_Shore	MIR10B
cg27160395	0.0599283	2	177014949	Island	HOXD4;MIR10B
cg17104824	0.0503972	2	177014959	Island	HOXD4;MIR10B
cg21627775	0.0639354	2	179056223	N_Shelf
cg01700386	0.0671347	2	179056976	N_Shore
cg04461800	0.0566104	2	179184481	OpenSea	OSBPL6;OSBPL6
cg19648306	0.049421	2	179184854	OpenSea	OSBPL6;OSBPL6
cg24560920	0.0535126	2	179344387	N_Shore	FKBP7;FKBP7;PLEKHA3;MIR548N
cg05098551	0.0588421	2	179344725	N_Shore	FKBP7;FKBP7;PLEKHA3;MIR548N
cg15609237	0.0805741	2	179395885	OpenSea	TTN;TTN;TTN;MIR548N;TTN
cg19906284	0.0680059	2	179395912	OpenSea	TTN;TTN;TTN;MIR548N;TTN
cg08691235	0.0660656	2	179395935	OpenSea	TTN;TTN;TTN;MIR548N;TTN
cg08736813	0.0562179	2	179396214	OpenSea	TTN;TTN;TTN;MIR548N;TTN
cg17510922	0.0500643	2	182386517	OpenSea	ITGA4
cg03444340	0.0570928	2	182386600	OpenSea	ITGA4
cg25754068	0.0516784	2	183292092	OpenSea	PDE1A;PDE1A
cg15129265	0.0557445	2	183292922	OpenSea	PDE1A;PDE1A
cg07721625	0.0690848	2	183732607	S_Shore	FRZB
cg04458969	0.0576633	2	183733105	S_Shore
cg15920887	0.0572618	2	190928430	OpenSea	MSTN
cg10422816	0.0597188	2	190928825	OpenSea	MSTN
cg20821899	0.0567352	2	196642630	OpenSea	DNAH7
cg16445007	0.0568365	2	196642661	OpenSea	DNAH7
cg23334662	0.050316	2	198540518	OpenSea	RFTN2;RFTN2
cg09096031	0.0522573	2	198540569	OpenSea	RFTN2;RFTN2
cg08373610	0.0577346	2	198540621	OpenSea	RFTN2
cg03741458	0.0575001	2	200468445	N_Shore
cg01795955	0.060886	2	200468626	Island
cg11556846	0.0640909	2	200468728	Island
cg20636352	0.0607579	2	200468832	Island
cg23649088	0.129373	2	200775458	N_Shore	C2orf69
cg17644776	0.0618002	2	200775616	N_Shore	C2orf69
cg00982136	0.0539238	2	201726139	N_Shelf	CLK1;CLK1;CLK1;CLK1
cg21990144	0.0567198	2	201726666	N_Shelf	CLK1;CLK1;CLK1;CLK1
cg02697649	0.0953755	2	202901045	Island	FZD7
cg11613003	0.0694549	2	202901288	S_Shore	FZD7;FZD7
cg27638615	0.0665726	2	202901352	S_Shore	FZD7;FZD7
cg03345454	0.1409	2	202901428	S_Shore	FZD7;FZD7
cg10634136	0.075723	2	202901470	S_Shore	FZD7;FZD7
cg05348875	0.0769081	2	206628625	OpenSea	NRP2;NRP2;NRP2;NRP2;NRP2
cg14157435	0.110618	2	206628692	OpenSea	NRP2;NRP2;NRP2;NRP2;NRP2
cg16976599	0.0540124	2	208545555	N_Shore
cg27517968	0.0782437	2	208546083	Island
cg09368486	0.0644993	2	208890779	S_Shore	PLEKHM3
cg19154323	0.064455	2	208890802	S_Shore	PLEKHM3
cg20296298	0.0685124	2	210074020	Island
cg09336323	0.0723839	2	210074276	Island
cg26685596	0.0560314	2	210074359	S_Shore
cg10562586	0.0665874	2	210444154	OpenSea	MAP2;MAP2;MAP2;MAP2
cg10861541	0.0529169	2	210444201	OpenSea	MAP2;MAP2;MAP2;MAP2
cg04240980	0.0581667	2	211096347	OpenSea
cg25075459	0.052388	2	211096859	OpenSea
cg07643321	0.0571809	2	211457632	OpenSea	CPS1;CPS1;CPS1
cg18020785	0.0590775	2	211458004	OpenSea	CPS1;CPS1;CPS1
cg06820405	0.0570751	2	211458173	OpenSea	CPS1;CPS1;CPS1;CPS1
cg23059946	0.0549215	2	217500594	S_Shore	IGFBP2
cg11669516	0.0614981	2	217501092	S_Shelf	IGFBP2
cg20366479	0.0638913	2	217501125	S_Shelf	IGFBP2
cg20225999	0.0812793	2	218843435	N_Shore
cg07616871	0.0611518	2	218843504	Island
cg05783384	0.0636141	2	218843735	Island
cg22712983	0.068224	2	219187374	N_Shore	PNKD;PNKD
cg15100426	0.0572566	2	219187432	N_Shore	PNKD;PNKD
cg01717376	0.0518467	2	219574845	N_Shore	TTLL4
cg26268842	0.0547053	2	219575248	N_Shore	TTLL4
cg03533294	0.0573463	2	219861109	Island
cg12737110	0.0554021	2	219861126	Island
cg20314884	0.074282	2	220108094	Island	GLB1L
cg09715285	0.0866886	2	220108267	Island	GLB1L
cg21531689	0.0525905	2	220253653	S_Shore	DNPEP
cg00244308	0.051624	2	220253656	S_Shore	DNPEP
cg22888752	0.0492245	2	220253668	S_Shore	DNPEP
cg22065526	0.0690982	2	220436921	S_Shore	OBSL1;INHA
cg08493959	0.063501	2	220436936	S_Shore	OBSL1;INHA
cg00772991	0.0693024	2	220716794	OpenSea
cg04790977	0.0699652	2	220717120	OpenSea
cg18527574	0.07101	2	222434303	N_Shore	EPHA4
cg16786808	0.0805589	2	222434497	N_Shore	EPHA4
cg00692780	0.0606302	2	222434778	N_Shore	EPHA4
cg16171484	0.057405	2	223290515	S_Shore	SGPP2
cg14280181	0.0835397	2	223291007	S_Shore	SGPP2
cg26703456	0.0500961	2	226264821	OpenSea	KIAA1486
cg06753901	0.052726	2	226265132	OpenSea	KIAA1486
cg27665808	0.0753234	2	232055229	OpenSea
cg07929768	0.0498192	2	232055508	OpenSea
cg11946719	0.0503392	2	233216220	Island
cg21054919	0.0559316	2	233216361	Island
cg19183395	0.0673124	2	233216865	Island
cg25298319	0.0788799	2	233217079	Island
cg22199969	0.075811	2	233323840	Island	ALPI
cg26181818	0.0728957	2	233323935	Island	ALPI
cg22094845	0.0608783	2	233324053	S_Shore	ALPI
cg14012546	0.0890139	2	233981788	OpenSea	INPP5D;INPP5D
cg22666015	0.0929398	2	233981885	OpenSea	INPP5D;INPP5D
cg05204104	0.0665745	2	235403141	N_Shore	ARL4C;ARL4C
cg15016771	0.0532417	2	235403218	N_Shore	ARL4C;ARL4C
cg21510194	0.0498042	2	236172370	OpenSea
cg09406107	0.0564152	2	236172440	OpenSea
cg01113246	0.0546633	2	237033449	S_Shore	AGAP1;AGAP1
cg14903799	0.0505563	2	237033583	S_Shore	AGAP1;AGAP1
cg10012722	0.0547058	2	237085763	N_Shore
cg19743545	0.0659703	2	237085808	N_Shore
cg14464052	0.0696153	2	237173071	OpenSea	ASB18
cg13228576	0.0592014	2	237173121	OpenSea	ASB18
cg03626672	0.061769	2	237478664	S_Shore	CXCR7
cg26960322	0.0522748	2	237479015	S_Shore	CXCR7
cg04044224	0.0535224	2	238499793	OpenSea	RAB17
cg12935818	0.0725587	2	238499802	OpenSea	RAB17
cg06353069	0.056011	2	238500081	OpenSea	RAB17
cg04011338	0.0529996	2	238777587	OpenSea	RAMP1
cg20002901	0.0594714	2	238777656	OpenSea	RAMP1
cg02413938	0.0534597	2	239008929	N_Shore	ESPNL
cg19391697	0.0653748	2	239008943	N_Shore	ESPNL
cg22532774	0.0717269	2	239037049	N_Shore	ESPNL
cg00907200	0.057714	2	239037422	Island	ESPNL
cg07903023	0.0545437	2	239048072	Island	KLHL30
cg06343686	0.054703	2	239048202	Island	KLHL30
cg23361828	0.104964	2	239463246	OpenSea
cg20382154	0.0598569	2	239463716	OpenSea
cg01763719	0.0777637	2	239463774	OpenSea
cg08825699	0.121382	2	239983929	OpenSea	HDAC4
cg20784693	0.100398	2	239984030	OpenSea	HDAC4
cg16887422	0.0573271	2	240035107	S_Shore	HDAC4
cg05758467	0.0593994	2	240035894	S_Shelf	HDAC4
cg03475776	0.127634	2	240114298	S_Shore	HDAC4
cg25521439	0.11063	2	240114348	S_Shore	HDAC4
cg27074582	0.15629	2	240114406	S_Shore	HDAC4
cg16138690	0.0543105	2	240153337	N_Shore	HDAC4
cg25746499	0.0768056	2	240153778	Island	HDAC4
cg03568507	0.0602155	2	240153791	Island	HDAC4
cg12547218	0.0619871	2	240153820	S_Shore	HDAC4
cg15058210	0.0562942	2	240196877	Island	HDAC4
cg15978561	0.0734247	2	240196996	Island	HDAC4
cg05171197	0.0545846	2	240230850	OpenSea	HDAC4
cg19449565	0.0503582	2	240230892	OpenSea	HDAC4
cg11308319	0.058977	2	240291426	OpenSea	HDAC4
cg06398474	0.0511615	2	240291509	OpenSea	HDAC4
cg06117093	0.0578003	2	240291657	OpenSea	HDAC4
cg20055237	0.0651181	2	240362425	OpenSea
cg05865340	0.0528698	2	240362550	OpenSea
cg11792671	0.0605567	2	240751167	OpenSea
cg09718582	0.0527906	2	240751196	OpenSea
cg19172429	0.0941609	2	240878313	Island
cg06471380	0.078449	2	240878436	Island
cg19757382	0.0504579	2	241076313	S_Shore	MYEOV2;MYEOV2
cg20221591	0.0634493	2	241076340	S_Shore	MYEOV2;MYEOV2
cg26337695	0.0527349	2	241290620	N_Shelf
cg18542688	0.0504957	2	241290875	N_Shelf
cg04003871	0.0621452	2	241290895	N_Shelf
cg06161414	0.0524736	2	241291070	N_Shelf
cg24086040	0.0531815	2	241458939	N_Shore	ANKMY1;ANKMY1
cg24539848	0.056557	2	241458974	N_Shore	ANKMY1;ANKMY1
cg08461339	0.0557854	2	241459227	N_Shore	ANKMY1;ANKMY1
cg08276645	0.0635646	2	241459502	N_Shore	ANKMY1;ANKMY1
cg06476685	0.0556499	2	241459638	Island	ANKMY1;ANKMY1
cg07592361	0.0738243	2	241496830	Island	ANKMY1;ANKMY1
cg25810938	0.0857464	2	241497060	Island	ANKMY1;ANKMY1
cg17098979	0.0951747	2	241562085	N_Shore
cg26250154	0.0618815	2	241562424	N_Shore
cg23978064	0.0507822	2	242051650	OpenSea	PASK
cg13797673	0.0528907	2	242051737	OpenSea	PASK
cg00707741	0.0574141	2	242294482	N_Shore	FARP2
cg04955912	0.0895276	2	242294876	N_Shore	FARP2
cg06022561	0.0565623	2	242702553	OpenSea	D2HGDH
cg19040077	0.0546453	2	242702749	OpenSea	D2HGDH
cg01997813	0.0545162	2	242710939	Island
cg02639108	0.0850213	2	242711009	Island
cg26207766	0.0784925	2	242763794	N_Shelf
cg03455424	0.0802589	2	242763982	N_Shelf
cg11654325	0.0641456	2	242810927	S_Shelf	C2orf85
cg23491841	0.0588292	2	242811149	N_Shelf	C2orf85
cg27217350	0.0629795	2	242813634	N_Shore	C2orf85
cg24231380	0.0530158	2	242813914	N_Shore	C2orf85
cg27404186	0.0625606	2	242843821	Island
cg00935887	0.0779692	2	242844000	Island
cg18896979	0.0939633	2	242844174	Island
cg15506703	0.146555	2	242844601	Island
cg05875302	0.0500755	2	242844781	Island
cg25188006	0.0799105	3	350503	N_Shore	CHL1
cg10208485	0.0673635	3	350602	N_Shore	CHL1
cg03994820	0.0694722	3	350682	Island	CHL1
cg13925692	0.0559967	3	350789	Island	CHL1
cg00907008	0.0818052	3	350892	Island	CHL1
cg01410746	0.0538832	3	351003	S_Shore	CHL1
cg19431346	0.0598854	3	427558	OpenSea	CHL1
cg16046586	0.0589149	3	427757	OpenSea	CHL1
cg12997538	0.0568189	3	2553085	OpenSea	CNTN4
cg25512439	0.0679686	3	2553112	OpenSea	CNTN4
cg08499832	0.0556245	3	2553187	OpenSea	CNTN4
cg09558975	0.0517522	3	3135232	OpenSea	IL5RA;IL5RA;IL5RA;IL5RA;IL5RA;IL5RA
cg19376823	0.0633575	3	3135242	OpenSea	IL5RA;IL5RA;IL5RA;IL5RA;IL5RA;IL5RA
cg15999997	0.0534037	3	3885955	OpenSea	LRRN1
cg23238483	0.0512257	3	3886090	OpenSea	LRRN1
cg23182840	0.0539605	3	4344661	N_Shore	SETMAR;SETMAR
cg23549342	0.0555769	3	4344734	N_Shore	SETMAR;SETMAR
cg18847227	0.0689326	3	4509268	S_Shore	SUMF1;SUMF1;SUMF1
cg11108137	0.070569	3	4509290	S_Shore	SUMF1;SUMF1;SUMF1
cg11600734	0.0654661	3	4794020	OpenSea	ITPR1;ITPR1;ITPR1;EGOT
cg02799411	0.066827	3	4794061	OpenSea	ITPR1;ITPR1;ITPR1;EGOT
cg05795849	0.060187	3	4794082	OpenSea	ITPR1;ITPR1;ITPR1;EGOT
cg09876440	0.0570053	3	10325981	OpenSea	GHRLOS;GHRLOS;GHRLOS;C3orf42;GHRLOS
cg04011173	0.0805629	3	10326540	OpenSea	GHRLOS;GHRLOS;C3orf42;GHRLOS;GHRLOS
cg07220922	0.0501675	3	10806022	OpenSea	LOC285370
cg00193283	0.0512788	3	10806047	OpenSea	LOC285370
cg22843684	0.0528665	3	10806114	OpenSea	LOC285370
cg21442998	0.0602554	3	11597936	OpenSea	VGLL4;ATG7;VGLL4;ATG7;VGLL4;ATG7;VGLL4
cg00668519	0.0574871	3	11597941	OpenSea	VGLL4;ATG7;VGLL4;ATG7;VGLL4;ATG7;VGLL4
cg24340565	0.0607802	3	11686607	S_Shore	VGLL4;VGLL4
cg03612519	0.056059	3	11686648	S_Shore	VGLL4;VGLL4
cg18073688	0.0533253	3	11952697	OpenSea
cg05413694	0.0538804	3	11952913	OpenSea
cg07357827	0.0648544	3	12200835	S_Shore	SYN2;TIMP4;SYN2
cg16791134	0.0593376	3	12200856	S_Shore	TIMP4;SYN2;SYN2
cg01412654	0.0519422	3	12328084	N_Shore	PPARG;PPARG
cg25929976	0.0654101	3	12328656	N_Shore	PPARG;PPARG
cg01044637	0.053246	3	13082751	OpenSea	IQSEC1
cg08096381	0.0693477	3	13082887	OpenSea	IQSEC1
cg03611029	0.0553013	3	13115406	S_Shore	IQSEC1
cg13035046	0.0504793	3	13115843	S_Shore	IQSEC1
cg02146340	0.0661817	3	13610059	N_Shore	FBLN2;FBLN2;FBLN2
cg17560624	0.0545718	3	13610359	N_Shore	FBLN2;FBLN2;FBLN2;FBLN2
cg17378193	0.0741386	3	13679574	S_Shore	FBLN2;FBLN2;FBLN2
cg17054708	0.0589446	3	13679636	S_Shore	FBLN2;FBLN2;FBLN2
cg19401752	0.0518502	3	13860204	N_Shore	WNT7A
cg06653203	0.0587114	3	13860477	Island	WNT7A
cg01398709	0.0498776	3	13918750	N_Shore	WNT7A
cg02398106	0.0621761	3	13919362	N_Shore	WNT7A
cg26147279	0.0503787	3	13977886	S_Shelf	TPRXL
cg03204825	0.0578397	3	13978759	S_Shelf	TPRXL
cg21529591	0.054666	3	14596904	N_Shore
cg00118978	0.0502397	3	14597418	Island
cg23541619	0.0497516	3	15383692	OpenSea	SH3BP5
cg21283680	0.0587717	3	15384005	OpenSea	SH3BP5
cg06368401	0.0503814	3	15914952	OpenSea	MIR563
cg23023604	0.0511108	3	15915216	OpenSea	MIR563
cg25146434	0.0568846	3	16577542	OpenSea
cg11492723	0.0565638	3	16577697	OpenSea
cg06213060	0.060288	3	16577726	OpenSea
cg14320320	0.0586423	3	16577787	OpenSea
cg15227848	0.0574488	3	19987528	N_Shore	RAB5A
cg18812956	0.0555526	3	19987665	N_Shore	RAB5A
cg16415457	0.0788501	3	23713441	OpenSea
cg18648917	0.0589667	3	23713773	OpenSea
cg13075600	0.0567103	3	24537801	S_Shore	THRB;THRB
cg26160218	0.0669825	3	24538388	S_Shore
cg00907274	0.0561212	3	27498161	OpenSea	SLC4A7
cg06798189	0.0595507	3	27498659	OpenSea	SLC4A7
cg18759850	0.0538591	3	27499075	OpenSea	SLC4A7
cg12419522	0.0491685	3	30647670	N_Shore	TGFBR2;TGFBR2
cg19995459	0.0607609	3	30647672	N_Shore	TGFBR2;TGFBR2
cg00718400	0.0585139	3	32509018	N_Shore
cg19459454	0.0514372	3	32509030	N_Shore
cg14560430	0.0688049	3	32863175	Island	TRIM71
cg14776998	0.0678073	3	32863439	S_Shore	TRIM71
cg13896818	0.0538974	3	32863733	S_Shore	TRIM71
cg24326223	0.0502885	3	37368703	OpenSea	GOLGA4
cg03171211	0.0533721	3	37368888	OpenSea	GOLGA4
cg26682661	0.0499232	3	38561466	OpenSea	EXOG;EXOG
cg06817312	0.0943276	3	38562303	OpenSea	EXOG;EXOG
cg03341377	0.0604399	3	39309355	OpenSea	CX3CR1;CX3CR1;CX3CR1;CX3CR1
cg24310395	0.0650222	3	39309435	OpenSea	CX3CR1;CX3CR1;CX3CR1;CX3CR1
cg25112848	0.0569126	3	39470521	OpenSea
cg07071426	0.0525647	3	39470608	OpenSea
cg04442806	0.0586873	3	39509081	OpenSea	MOBP;MOBP;MOBP
cg16729794	0.0534085	3	39509195	OpenSea	MOBP;MOBP;MOBP
cg03054684	0.12001	3	39543515	N_Shore	MOBP;MOBP
cg14968361	0.0513363	3	39543547	N_Shore	MOBP;MOBP
cg11235602	0.0657062	3	39543776	Island	MOBP;MOBP
cg05983061	0.0670115	3	39544192	Island	MOBP;MOBP
cg24050474	0.0741171	3	39544326	S_Shore	MOBP;MOBP
cg21942438	0.050974	3	40518091	N_Shore	ZNF619;ZNF619;ZNF619;ZNF619;ZNF619;ZNF619
cg12176605	0.0536209	3	40518138	N_Shore	ZNF619;ZNF619;ZNF619;ZNF619;ZNF619;ZNF619
cg07448319	0.0654671	3	40547217	N_Shore	ZNF620;ZNF620
cg13461273	0.058847	3	40547232	N_Shore	ZNF620;ZNF620
cg01855070	0.0637496	3	42201314	OpenSea	TRAK1;TRAK1
cg08804892	0.058738	3	42201374	OpenSea	TRAK1;TRAK1
cg08508763	0.0541641	3	42201380	OpenSea	TRAK1;TRAK1
cg25516803	0.0559611	3	42307519	Island	CCK
cg12727529	0.0543091	3	42307761	S_Shore	CCK
cg25851277	0.0515556	3	42631429	N_Shore	SS18L2
cg15033269	0.0821114	3	42631489	N_Shore	SS18L2
cg20042291	0.0511978	3	42700585	S_Shore	ZBTB47
cg23647554	0.073496	3	42700674	S_Shore	ZBTB47
cg05583921	0.0804034	3	42700678	S_Shore	ZBTB47
cg10361095	0.0575912	3	42727425	Island	KBTBD5
cg25129124	0.0777021	3	42727489	Island	KBTBD5
cg01293485	0.0522461	3	42847044	S_Shore	HIGD1A;HIGD1A;HIGD1A
cg14508777	0.0528946	3	42847116	S_Shore	HIGD1A;HIGD1A;HIGD1A
cg21104412	0.0666472	3	42978026	Island
cg08364654	0.0529546	3	42978180	S_Shore
cg12239580	0.0799039	3	43073058	OpenSea	FAM198A
cg08151370	0.074892	3	43073152	OpenSea	FAM198A
cg22502448	0.0625951	3	44622831	Island	ZNF167
cg10265740	0.0520618	3	44622865	Island	ZNF167
cg09053247	0.0606787	3	44802549	N_Shore	KIF15;KIAA1143
cg17546649	0.064647	3	44802566	N_Shore	KIF15;KIAA1143
cg09333631	0.0678639	3	44802604	N_Shore	KIF15;KIAA1143
cg27390220	0.0513051	3	45268523	S_Shore	TMEM158
cg07803856	0.0518064	3	45268633	S_Shore	TMEM158
cg25821245	0.0553814	3	46608056	S_Shore	LRRC2;LRRC2
cg11136751	0.0575289	3	46608069	S_Shore	LRRC2;LRRC2
cg13303179	0.0560792	3	46759335	Island	PRSS50;PRSS50
cg02834909	0.0541811	3	46759438	Island	PRSS50
cg19668234	0.0534802	3	46759449	Island	PRSS50
cg01788113	0.07911	3	46759472	Island	PRSS50
cg00817731	0.0628466	3	46759475	Island	PRSS50
cg17460445	0.0727882	3	46759588	S_Shore	PRSS50
cg01967580	0.0505019	3	46759656	S_Shore	PRSS50
cg05727070	0.0559056	3	46759698	S_Shore	PRSS50
cg22309949	0.0552768	3	46792192	Island
cg08381504	0.0535784	3	46792357	Island
cg09571950	0.0505774	3	46792364	Island
cg27386529	0.0649999	3	47517807	S_Shore	SCAP
cg26614073	0.0558277	3	47517819	S_Shore	SCAP
cg13052625	0.0500836	3	47865946	N_Shore	DHX30;DHX30
cg04035392	0.049696	3	47866155	N_Shore	DHX30;DHX30
cg21379639	0.0530058	3	49056420	N_Shore	DALRD3;DALRD3;NDUFAF3
cg05557266	0.0548502	3	49057259	N_Shore	DALRD3;DALRD3;NDUFAF3;NDUFAF3
cg08166588	0.0493536	3	49757438	S_Shore	AMIGO3;RNF123
cg05666287	0.0545092	3	49757470	S_Shore	AMIGO3;RNF123
cg20947470	0.0633843	3	50232343	Island	GNAT1;GNAT1
cg00166372	0.0669052	3	50232459	S_Shore	GNAT1;GNAT1
cg22670759	0.0566783	3	50487955	OpenSea	CACNA2D2;CACNA2D2
cg22120095	0.0497003	3	50488020	OpenSea	CACNA2D2;CACNA2D2
cg00383793	0.0560863	3	50488162	OpenSea	CACNA2D2;CACNA2D2
cg09451427	0.0696917	3	50488230	OpenSea	CACNA2D2;CACNA2D2
cg10313047	0.0858805	3	52351355	OpenSea	DNAH1
cg12902206	0.0839256	3	52351487	OpenSea	DNAH1
cg26862175	0.0576396	3	52528955	OpenSea	STAB1
cg01381934	0.054121	3	52529064	OpenSea	STAB1
cg25938530	0.0642847	3	52812367	OpenSea	ITIH1;ITIH1
cg05283597	0.0622887	3	52812410	OpenSea	ITIH1;ITIH1
cg11645453	0.058017	3	52864694	OpenSea	ITIH4;ITIH4;ITIH4;ITIH4
cg17890764	0.0519717	3	52864816	OpenSea	ITIH4;ITIH4
cg21154426	0.0557003	3	53161967	N_Shelf	RFT1
cg02867145	0.0532998	3	53162890	N_Shore	RFT1
cg21093807	0.0676487	3	56717625	Island	C3orf63
cg14818413	0.0617835	3	56717657	Island	C3orf63
cg26870874	0.0561507	3	57234840	OpenSea	HESX1
cg11103623	0.0533987	3	57235255	OpenSea	HESX1
cg03534375	0.0543334	3	57743163	S_Shore	SLMAP
cg11339849	0.0616565	3	57743171	S_Shore	SLMAP
cg07735586	0.0683547	3	57945651	OpenSea
cg24033633	0.0801454	3	57945695	OpenSea
cg13586051	0.0582882	3	58200471	OpenSea	DNASE1L3
cg24260359	0.0564815	3	58200569	OpenSea	DNASE1L3
cg19630681	0.0726671	3	64429607	N_Shore
cg02071172	0.0707046	3	64430000	N_Shore
cg03199221	0.0548083	3	65364705	N_Shore	MAGI1;MAGI1;MAGI1
cg27243312	0.0516259	3	65364943	Island	MAGI1;MAGI1;MAGI1
cg17767931	0.0582531	3	66293366	OpenSea	SLC25A26;SLC25A26;SLC25A26
cg26074940	0.0643655	3	66293457	OpenSea	SLC25A26;SLC25A26;SLC25A26
cg11871739	0.0601241	3	69590246	N_Shore
cg16629288	0.0669972	3	69590374	N_Shore
cg16655390	0.0562057	3	69927381	OpenSea	MITF;MITF;MITF;MITF
cg13264800	0.0523952	3	69927701	OpenSea	MITF;MITF;MITF;MITF
cg11038507	0.0531085	3	69985375	OpenSea	MITF;MITF;MITF;MITF;MITF;MITF
cg06640206	0.0610967	3	69985594	OpenSea	MITF;MITF;MITF;MITF;MITF;MITF
cg17803993	0.0526814	3	71276214	OpenSea	FOXP1;FOXP1
cg07368857	0.0519569	3	71276336	OpenSea	FOXP1;FOXP1
cg12807187	0.0720107	3	71778392	S_Shelf	EIF4E3;EIF4E3;EIF4E3
cg22888463	0.0657376	3	71779016	OpenSea	EIF4E3;EIF4E3;EIF4E3
cg22685502	0.0542648	3	72496851	Island	RYBP
cg16990174	0.0544915	3	72496875	S_Shore	RYBP
cg06051312	0.0655865	3	73045440	N_Shore	PPP4R2
cg03847932	0.0644425	3	73045556	N_Shore	PPP4R2
cg20540428	0.10916	3	73045686	N_Shore	PPP4R2
cg26366822	0.0527872	3	75263619	OpenSea
cg14877502	0.0528895	3	75263626	OpenSea
cg12798564	0.0778926	3	75263641	OpenSea
cg04883293	0.0579894	3	84919226	OpenSea
cg06164683	0.0675082	3	84919438	OpenSea
cg19625237	0.056658	3	85005177	N_Shelf
cg03202213	0.0580083	3	85006115	N_Shelf
cg23236408	0.0689322	3	87039150	N_Shore	VGLL3
cg06391577	0.0576339	3	87039536	N_Shore	VGLL3
cg08939082	0.0525266	3	87101679	N_Shore
cg19754901	0.0543235	3	87102643	S_Shore
cg13690703	0.0496222	3	88030644	OpenSea	HTR1F
cg19116351	0.0600707	3	88031048	OpenSea	HTR1F
cg11828510	0.0506405	3	88031569	OpenSea	HTR1F
cg03680898	0.0650182	3	93646378	OpenSea	PROS1
cg03451959	0.0670728	3	93646432	OpenSea	PROS1
cg07204803	0.0502775	3	93698231	N_Shore	ARL13B;ARL13B
cg21070272	0.0548677	3	93698461	N_Shore	ARL13B;ARL13B
cg27200466	0.0579832	3	93747410	OpenSea	STX19;ARL13B;STX19;ARL13B
cg19847038	0.0547817	3	93747528	OpenSea	ARL13B;STX19;ARL13B
cg23126947	0.0623996	3	93780364	N_Shore	NSUN3;DHFRL1
cg15999104	0.0566995	3	93780377	N_Shore	NSUN3;DHFRL1
cg04730866	0.055001	3	97158366	OpenSea	EPHA6;EPHA6
cg22073258	0.0495186	3	97158712	OpenSea	EPHA6;EPHA6
cg25825391	0.0605299	3	97982830	OpenSea	OR5H6
cg20367065	0.0626287	3	97983253	OpenSea	OR5H6
cg08375941	0.0647323	3	98250382	OpenSea	GPR15
cg19614811	0.0516969	3	98250723	OpenSea	GPR15
cg05442602	0.0499547	3	98313398	S_Shore	CPOX
cg10752508	0.0555277	3	98313516	S_Shore	CPOX
cg09439920	0.058571	3	99979117	N_Shore	TBC1D23
cg04730047	0.0614252	3	99979355	N_Shore	TBC1D23
cg07905748	0.0577649	3	100053070	N_Shore	NIT2
cg13016775	0.0612436	3	100053096	N_Shore	NIT2
cg13709487	0.0619853	3	100322493	OpenSea
cg26645827	0.0660996	3	100322629	OpenSea
cg18745424	0.0523421	3	100401200	OpenSea	GPR128
cg00186462	0.0671482	3	100401284	OpenSea	GPR128
cg01095395	0.063586	3	101039372	OpenSea	IMPG2;IMPG2
cg23639996	0.0509494	3	101039882	OpenSea	IMPG2
cg13498382	0.0544549	3	101039920	OpenSea	IMPG2
cg11160673	0.0569492	3	107240475	N_Shore	BBX;BBX
cg23518214	0.0503698	3	107240645	N_Shore	BBX;BBX
cg08817540	0.0829538	3	108020727	OpenSea	HHLA2
cg02059214	0.0580379	3	108021106	OpenSea	HHLA2
cg14877963	0.056125	3	108854657	OpenSea
cg06183295	0.053573	3	108855390	OpenSea
cg07480440	0.0589997	3	109035649	OpenSea	DPPA2
cg17216301	0.060664	3	109036087	OpenSea	DPPA2
cg21105590	0.0504197	3	109036102	OpenSea	DPPA2
cg07253829	0.0501056	3	109056349	OpenSea	DPPA4
cg14836960	0.0522484	3	109056618	OpenSea	DPPA4
cg21750709	0.0545828	3	109056897	OpenSea	DPPA4
cg12443195	0.0503552	3	109057509	OpenSea	DPPA4
cg05655806	0.0514783	3	111260756	OpenSea	CD96;CD96
cg04039397	0.0610492	3	111260783	OpenSea	CD96;CD96
cg22488352	0.0587885	3	111697479	N_Shore	ABHD10
cg10672681	0.0703831	3	111697537	N_Shore	ABHD10
cg08979515	0.0777452	3	111697575	N_Shore	ABHD10
cg00758374	0.0561302	3	111804343	N_Shore	C3orf52
cg11874323	0.060497	3	111804830	N_Shore	C3orf52
cg01411366	0.0764629	3	112012867	OpenSea	SLC9A10
cg15541583	0.07207	3	112013063	OpenSea	SLC9A10;SLC9A10
cg21206816	0.0747077	3	112013079	OpenSea	SLC9A10
cg03352173	0.076751	3	112013130	OpenSea	SLC9A10
cg24364668	0.0673718	3	112359488	OpenSea	CCDC80;CCDC80;CCDC80
cg12113356	0.0580853	3	112359494	OpenSea	CCDC80;CCDC80;CCDC80
cg13287247	0.0521435	3	112359534	OpenSea	CCDC80;CCDC80;CCDC80
cg16198723	0.0636314	3	112359557	OpenSea	CCDC80;CCDC80;CCDC80
cg05963085	0.0535454	3	112359648	OpenSea	CCDC80;CCDC80;CCDC80
cg02905245	0.0543502	3	112359652	OpenSea	CCDC80;CCDC80;CCDC80
cg02954903	0.0590215	3	112359935	OpenSea	CCDC80;CCDC80;CCDC80;CCDC80
cg19593401	0.0524767	3	112360446	OpenSea	CCDC80;CCDC80
cg18548864	0.0496936	3	112995278	OpenSea	BOC
cg11205552	0.0634942	3	112995690	OpenSea	BOC
cg11921736	0.0613839	3	113160437	Island	WDR52;WDR52
cg07128416	0.0927077	3	113160490	Island	WDR52;WDR52
cg07054641	0.0669683	3	113160554	Island	WDR52;WDR52
cg08516817	0.0629965	3	113160623	Island	WDR52;WDR52
cg18753928	0.095306	3	113234510	S_Shore	CCDC52
cg10517650	0.0898943	3	113235015	S_Shore	CCDC52
cg09626521	0.108129	3	113933104	OpenSea
cg11612799	0.0537295	3	113933175	OpenSea
cg22577252	0.0516808	3	114012316	OpenSea	TIGIT
cg19421218	0.0528512	3	114012659	OpenSea	TIGIT
cg02019333	0.0642278	3	118892215	OpenSea	UPK1B
cg02741226	0.0512766	3	118892305	OpenSea	UPK1B
cg01814130	0.0625883	3	118892330	OpenSea	UPK1B
cg12184221	0.0605	3	119182840	OpenSea	TMEM39A
cg07890553	0.0498973	3	119182858	OpenSea	TMEM39A
cg20696605	0.0659469	3	119187426	N_Shore	KTELC1;KTELC1
cg16958524	0.0963723	3	119187511	N_Shore	KTELC1;KTELC1
cg17421623	0.0806395	3	119187570	N_Shore	KTELC1;KTELC1
cg25105316	0.0562858	3	119216299	N_Shore	C3orf1
cg00261569	0.062388	3	119216728	N_Shore	C3orf1
cg04175809	0.0532947	3	120003292	N_Shore
cg24942922	0.0618219	3	120003547	N_Shore
cg00071446	0.0595588	3	120025256	N_Shore
cg06689045	0.0617499	3	120025420	Island
cg14664412	0.0789287	3	122044043	OpenSea	CSTA;CSTA
cg21932814	0.0751715	3	122044172	OpenSea	CSTA
cg02464608	0.0550124	3	122631723	Island	SEMA5B
cg08468913	0.049854	3	122632352	Island	SEMA5B
cg17633431	0.0527553	3	122712138	OpenSea	SEMA5B
cg11160908	0.0604961	3	122712271	OpenSea	SEMA5B
cg15050328	0.0561695	3	124448651	N_Shore	UMPS
cg25191241	0.0653129	3	124448994	N_Shore	UMPS
cg18026197	0.102536	3	126422536	N_Shore	CHCHD6
cg17408686	0.0567189	3	126422575	N_Shore	CHCHD6
cg03255953	0.0836487	3	127056837	Island
cg21487550	0.110202	3	127056955	Island
cg25436886	0.0958187	3	127056972	Island
cg26312807	0.0973053	3	127057048	Island
cg20920097	0.110095	3	127057149	Island
cg00686823	0.080777	3	127311038	S_Shore	TPRA1
cg02083676	0.0578065	3	127311156	S_Shore
cg21187194	0.0515242	3	127311169	S_Shore
cg04739570	0.0552476	3	127348611	Island	PODXL2
cg02782895	0.0647827	3	127348828	Island	PODXL2
cg22514722	0.0654671	3	127473755	OpenSea	MGLL;MGLL
cg15694422	0.0587351	3	127473936	OpenSea	MGLL;MGLL
cg01102073	0.0558876	3	128204813	N_Shore	GATA2;GATA2;GATA2
cg06796779	0.0690722	3	128204927	N_Shore	GATA2;GATA2;GATA2
cg08359464	0.0815805	3	128370361	S_Shore	RPN1
cg12405599	0.064409	3	128370463	S_Shore	RPN1
cg19497709	0.0515029	3	128994810	N_Shelf	COPG
cg12216435	0.0552752	3	128995479	N_Shore	COPG
cg15922045	0.0517697	3	130278187	OpenSea	COL6A6
cg14720996	0.0493116	3	130278864	OpenSea	COL6A6
cg00871560	0.0592786	3	132756721	N_Shore	TMEM108;TMEM108
cg18538340	0.0733073	3	132756780	N_Shore	TMEM108;TMEM108
cg18542368	0.0497049	3	132756867	N_Shore	TMEM108;TMEM108
cg15486454	0.0524594	3	133191270	OpenSea	BFSP2
cg04231050	0.0688499	3	133191297	OpenSea	BFSP2
cg18286850	0.0618293	3	133464713	N_Shore	TF
cg08234618	0.0563365	3	133464842	N_Shore	TF
cg16414030	0.0656964	3	133502952	Island
cg12373951	0.0498066	3	133503437	S_Shore
cg13053595	0.0578156	3	133527122	S_Shore	SRPRB
cg20390545	0.0626902	3	133527210	S_Shelf	SRPRB
cg00819338	0.0550301	3	133646065	N_Shore
cg07356486	0.0577454	3	133646095	Island
cg01342115	0.065659	3	134031663	Island
cg25646708	0.0710748	3	134031685	Island
cg04907151	0.0588849	3	135684161	N_Shore	PPP2R3A
cg07038400	0.0549175	3	135684163	N_Shore	PPP2R3A
cg12102181	0.0507831	3	136468191	N_Shelf	STAG1
cg02858132	0.0622338	3	136469005	N_Shore	STAG1
cg22156842	0.0525756	3	136537169	N_Shore	TMEM22;TMEM22;TMEM22
cg10727673	0.05137	3	136537267	N_Shore	TMEM22;TMEM22;TMEM22
cg15062059	0.0506337	3	137492929	S_Shore
cg25845889	0.0563787	3	137493275	S_Shelf
cg16805215	0.0547842	3	137505160	OpenSea
cg18484309	0.0492652	3	137505269	OpenSea
cg09373148	0.0616963	3	138152837	N_Shore	ESYT3
cg11885357	0.126115	3	138152902	N_Shore	ESYT3
cg22160121	0.0596959	3	138153168	N_Shore	ESYT3
cg02045971	0.0653959	3	138739874	Island	PRR23B
cg16359799	0.0714412	3	138739900	Island	PRR23B
cg26115216	0.0591647	3	138739916	Island	PRR23B
cg23330451	0.0588555	3	138739922	Island	PRR23B
cg22926528	0.0594058	3	138740022	S_Shore	PRR23B
cg02930239	0.055186	3	138763670	Island	PRR23C;PRR23C
cg06508738	0.0631183	3	138763852	Island	PRR23C
cg24530147	0.0783306	3	138763894	Island	PRR23C
cg14325153	0.122873	3	138763899	Island	PRR23C
cg26434197	0.0621287	3	138763910	Island	PRR23C
cg08972081	0.0585276	3	139259435	S_Shore	RBP1;RBP1;RBP1
cg06726820	0.0533909	3	139259742	S_Shore	RBP1;RBP1;RBP1
cg08442064	0.0549441	3	139394779	N_Shore	NMNAT3
cg03893701	0.0553556	3	139395765	N_Shore	NMNAT3
cg23339720	0.0576164	3	140814055	Island	SPSB4
cg20354777	0.0510165	3	140814133	Island	SPSB4
cg08360599	0.0570038	3	141087261	OpenSea	ZBTB38
cg21370924	0.0527294	3	141087313	OpenSea	ZBTB38
cg21474062	0.0632237	3	141087363	OpenSea	ZBTB38
cg12987312	0.0627541	3	142666108	N_Shore
cg07264726	0.0599435	3	142666293	Island
cg21136104	0.0956163	3	142666320	Island
cg19513207	0.0590717	3	142666476	Island
cg07156742	0.096184	3	142666759	S_Shore
cg19027710	0.0537643	3	142837529	N_Shore	CHST2
cg21597025	0.0563492	3	142837564	N_Shore	CHST2
cg18532215	0.0638909	3	145879568	S_Shore	PLOD2;PLOD2
cg24790788	0.0711888	3	145879626	S_Shore	PLOD2;PLOD2
cg10557828	0.0545828	3	145879642	S_Shore	PLOD2;PLOD2
cg02802029	0.0729227	3	145879686	S_Shore	PLOD2;PLOD2
cg06180356	0.0613509	3	145879710	S_Shore	PLOD2;PLOD2
cg08114696	0.054675	3	146964409	OpenSea
cg00334941	0.0515273	3	146964907	OpenSea
cg02605996	0.0582321	3	148664754	OpenSea
cg26188543	0.0549021	3	148664839	OpenSea
cg05776336	0.0581521	3	148939487	OpenSea	CP
cg17439694	0.0607746	3	148939523	OpenSea	CP
cg16810293	0.0531463	3	149095743	OpenSea	TM4SF1
cg06800962	0.0657682	3	149096029	OpenSea	TM4SF1
cg11568379	0.0542715	3	149190995	OpenSea	TM4SF4
cg08378932	0.0543372	3	149191167	OpenSea	TM4SF4
cg04121771	0.0518369	3	149191624	OpenSea	TM4SF4
cg15043384	0.0651124	3	149374761	Island	WWTR1;WWTR1;WWTR1
cg14557185	0.104107	3	149374763	Island	WWTR1;WWTR1;WWTR1
cg18143869	0.0628879	3	151072858	OpenSea	MED12L;P2RY12
cg15625324	0.063328	3	151073249	OpenSea	MED12L;P2RY12
cg05796845	0.0505914	3	152058795	OpenSea	MBNL1;MBNL1;MBNL1;MBNL1;MBNL1;MBNL1;MBNL1;TMEM14E
[truncated: 8,453 more rows]
