# Supplementary material for: Integrated analysis of environmental and genetic influences on cord blood DNA methylation in new-borns
Source: Nat Commun. 2019 Jun 11;10:2548. doi: 10.1038/s41467-019-10461-0 (PMC6559955; doi:10.1038/s41467-019-10461-0)
Supplement: Supplementary file 5 — Supplemental Data 2 [file 41467_2019_10461_MOESM5_ESM.xlsx]

## Sheet: Blatt1
CpG	Chr	bp_CpG	SNP with lowest AIC-value in cis window	bp_SNP	AIC_SNP	num_snps in cis window	p_SNP	p_SNP_corrected_cis_window	p_SNP_corrected_overall
cg27074582	2	240114406	rs680564_C	240114368	-1558.71	607	3.77372e-271	2.29065e-268	9.12137e-265
cg03849834	6	41195891	rs6921835_C	41195440	-1642.93	669	5.50426e-253	3.68235e-250	7.33155e-247
cg15652532	2	30669759	rs28538173_T	30778584	-1654.13	720	1.83522e-249	1.32136e-246	1.75388e-243
cg06712767	12	131118561	rs10744473_T	131113973	-1674.35	685	1.58908e-247	1.08852e-244	1.08362e-241
cg08103988	17	6558365	rs170147_A	6567936	-1004.49	568	7.09694e-238	4.03106e-235	3.21034e-232
cg06242242	7	766104	rs79984239_G	766220	-2512.7	358	8.44345e-232	3.02275e-229	2.0061e-226
cg01195214	16	1362243	rs2281226_A	1364767	-2116.63	576	1.36582e-229	7.86713e-227	4.47527e-224
cg07185983	6	139012860	rs9399249_G	139017815	-1463.19	556	2.70389e-228	1.50336e-225	7.48299e-223
cg25755428	19	13875111	rs371671_A	13870153	-1073.49	416	1.91414e-225	7.9628e-223	3.5231e-220
cg01324343	3	183735012	rs1533682_T	183634879	-1469.71	539	3.15965e-224	1.70305e-221	6.78155e-219
cg11738485	19	12877000	rs1205170_C	12905246	-616.233	441	7.22235e-220	3.18506e-217	1.15299e-214
cg26597838	10	835615	rs11253446_T	836211	-1603.49	601	4.86234e-213	2.92227e-210	9.69705e-208
cg06791446	10	123355268	rs2420936_G	123208881	-1593.57	722	5.37419e-210	3.88016e-207	1.18852e-204
cg14834300	1	152506886	rs10666767_T	152506982	-937.993	456	1.69995e-209	7.75178e-207	2.20483e-204
cg11343894	1	153599704	rs9793310_C	153582407	-1342.36	456	2.79662e-209	1.27526e-206	3.38539e-204
cg03199926	20	60860733	rs2236525_C	60848835	-1925.84	651	1.88533e-208	1.22735e-205	2.86068e-203
cg15255086	17	5673881	rs1860637_C	5680348	-2187.47	648	1.99556e-208	1.29312e-205	2.86068e-203
cg02331830	8	145008288	rs11993233_G	145002283	-1766.2	362	3.20596e-208	1.16056e-205	2.86068e-203
cg26074100	8	141568712	rs2944766_C	141558980	-2000.55	573	1.56733e-199	8.9808e-197	1.88219e-194
cg03455424	2	242763982	rs4569516_T	242762838	-2191.54	370	1.33444e-198	4.93743e-196	9.83042e-194
cg23118561	13	51565237	rs9535551_A	51565316	-1933.69	650	7.43016e-198	4.8296e-195	9.15785e-193
cg22480875	12	77417567	rs2279575_A	77417344	-1752.72	666	2.49779e-194	1.66353e-191	3.01098e-189
cg13375589	17	4487125	rs872980_G	4488414	-1381.3	613	7.09591e-194	4.34979e-191	7.53081e-189
cg16008148	1	221062819	rs867027_T	221064963	-2135.76	551	9.6635e-193	5.32459e-190	8.83438e-188
cg22325292	17	80708367	rs665574_A	80752554	-1035.5	398	4.34539e-192	1.72947e-189	2.75469e-187
cg02091185	5	170288766	rs70982312_CTTT	170313655	-1676.91	562	1.8228e-190	1.02441e-187	1.56893e-185
cg21529591	3	14596904	rs9834063_T	14596864	-2928.55	728	2.82651e-189	2.0577e-186	3.03472e-184
cg23649088	2	200775458	rs10192004_G	200738790	-1311.42	474	2.32259e-188	1.10091e-185	1.56565e-183
cg00873648	6	26758622	rs4713049_C	26876693	-2011.7	659	2.15609e-187	1.42086e-184	1.95099e-182
cg06917450	1	38156652	rs7533921_C	38184881	-1890.27	499	8.37295e-187	4.1781e-184	5.54574e-182
cg20540428	3	73045686	rs34000567_C	73045223	-1711.58	576	1.02836e-185	5.92338e-183	7.60868e-181
cg03433033	1	76189801	rs1251077_C	76189745	-1483.96	653	2.15066e-184	1.40438e-181	1.74758e-179
cg09417038	21	47716443	rs11700519_G	47725576	-1637.89	615	2.91006e-184	1.78969e-181	2.15956e-179
cg19976037	17	80096661	rs8077209_C	80163221	-1415.87	543	1.99132e-181	1.08129e-178	1.26638e-176
cg16653991	10	123244536	rs2420936_G	123208881	-1777.8	747	2.94605e-180	2.2007e-177	2.50377e-175
cg12319143	10	134726771	rs11146591_G	134726864	-1444.42	571	3.19862e-173	1.82641e-170	2.02021e-168
cg03396347	1	1875803	rs2803320_A	1867426	-1918.06	364	2.50207e-169	9.10754e-167	9.80168e-165
cg19643109	6	160697625	rs532440_T	160697628	-2365.68	712	1.08415e-168	7.71914e-166	8.08885e-164
cg27611887	5	1951028	rs28529452_C	1951523	-1620.26	735	1.67877e-168	1.2339e-165	1.25984e-163
cg06221963	1	154839813	rs10796934_C	154849479	-1687.98	450	5.04683e-168	2.27108e-165	2.26086e-163
cg14323910	6	32628305	rs3134993_G	32637778	-818.84	1352	8.47822e-166	1.14625e-162	1.11326e-160
cg04346459	6	41068666	rs62396352_C	41121034	-1935.9	677	6.40117e-165	4.33359e-162	4.10865e-160
cg07156742	3	142666759	rs3913352_C	142668022	-1584.43	630	4.89018e-162	3.08081e-159	2.85297e-157
cg24573261	21	38350069	rs2073423_T	38302129	-1645.21	633	8.68128e-161	5.49525e-158	4.9732e-156
cg06223162	1	101003688	rs11166486_T	101051656	-738.203	647	4.82427e-160	3.1213e-157	2.76201e-155
cg16293892	5	77142620	rs6877994_G	77146981	-782.624	581	1.35916e-156	7.8967e-154	6.8358e-152
cg22259797	11	118986860	rs28821006_C	119011010	-1221.13	553	1.23152e-155	6.81029e-153	5.76991e-151
cg01277451	13	78314553	rs146610291_G	78172167	-1692.04	685	8.43392e-154	5.77724e-151	4.7927e-149
cg17322044	12	125140105	rs5801562_A	125140448	-1784.28	562	1.25518e-152	7.0541e-150	5.73254e-148
cg17221813	20	61590823	rs752430_C	61599388	-897.635	625	2.25803e-152	1.41127e-149	1.12393e-147
cg25498107	15	41100233	rs35986825_TA	41110366	-1341.38	481	1.48869e-151	7.16058e-149	5.59087e-147
cg26191747	10	51549499	rs78865546_C	51539259	-1134.26	345	2.04568e-148	7.0576e-146	5.40449e-144
cg05187965	10	45406764	rs10736831_G	45402311	-1873.27	804	2.02709e-147	1.62978e-144	1.22449e-142
cg11975397	1	159439981	rs34388918_A	159416725	-1877.83	712	2.23707e-145	1.59279e-142	1.17454e-140
cg26354017	1	205819088	rs823096_T	205679887	-530.285	428	6.39411e-145	2.73668e-142	1.98136e-140
cg25345738	12	108078835	rs61938565_T	108103354	-1581.13	592	7.2695e-145	4.30354e-142	3.06013e-140
cg13679303	9	96623674	rs4428726_G	96623559	-1649.02	675	2.06872e-144	1.39639e-141	9.75511e-140
cg00667525	19	18699118	rs3803917_T	18669883	-2226.47	388	3.99495e-144	1.55004e-141	1.06418e-139
cg11156891	1	1366274	rs1695823_G	1366288	-1562.8	237	2.26005e-142	5.35632e-140	3.61506e-138
cg05626073	11	971527	rs7396862_A	974827	-1581.95	580	5.89736e-142	3.42047e-139	2.27005e-137
cg06817312	3	38562303	rs2051215_G	38560345	-1937.31	624	1.20753e-141	7.535e-139	4.91875e-137
cg12414174	12	89748895	rs35928531_AGGG	89748583	-1625.42	437	9.03655e-141	3.94897e-138	2.53626e-136
cg03686964	5	1868279	rs1038563_T	1860171	-1278.32	726	5.65215e-140	4.10346e-137	2.55312e-135
cg04547181	19	6721855	rs72385152_TTGAG	6722106	-1653.53	488	6.72121e-140	3.27995e-137	2.07314e-135
cg27171569	16	83987465	rs4782866_A	83985125	-1673.74	1022	9.212e-139	9.41466e-136	5.76757e-134
cg11012412	5	77147141	rs6877994_G	77146981	-948.878	583	1.51352e-137	8.82379e-135	5.32369e-133
cg23635910	1	912055	rs13303033_T	914940	-1557.5	118	1.58798e-136	1.87381e-134	1.11366e-132
cg11725581	7	6140990	rs67579350_A	6140998	-2160.44	501	2.37547e-136	1.19011e-133	6.96913e-132
cg11062466	8	58055876	rs7843659_C	58100527	-943.616	609	8.13854e-135	4.95637e-132	2.86033e-130
cg26094651	2	1802045	rs7560311_G	1803605	-1295.69	728	3.62039e-134	2.63564e-131	1.49931e-129
cg00112952	1	247616523	rs4593864_G	247616733	-2078.17	699	5.49054e-134	3.83789e-131	2.15246e-129
cg19383211	6	32527588	rs9271368_G	32586934	-1359.88	1378	1.34538e-132	1.85394e-129	1.02533e-127
cg05082466	6	2953123	rs1980652_G	2952155	-1778.98	534	4.65252e-132	2.48444e-129	1.35521e-127
cg05731801	16	10647200	rs2354418_T	10646843	-1622.76	688	1.22186e-131	8.40637e-129	4.52354e-127
cg09976142	9	130955436	rs35256232_A	130945700	-1792.14	332	3.69429e-131	1.2265e-128	6.51192e-127
cg13038422	12	1973367	rs11062015_C	2011473	-888.85	476	4.30155e-131	2.04754e-128	1.0728e-126
cg18705301	15	41695430	rs11631770_C	41737059	-936.576	508	2.95117e-130	1.49919e-127	7.75296e-126
cg11969330	4	187125413	rs4997687_C	187125492	-1562.14	593	3.35175e-130	1.98759e-127	1.01469e-125
cg18105134	13	113819100	rs3861723_G	113910926	-716.781	555	1.20767e-129	6.70259e-127	3.37844e-125
cg08734931	10	14051649	rs12777331_G	14052850	-2347.32	718	1.75108e-128	1.25728e-125	6.2581e-124
cg21493951	6	32632338	rs3129758_A	32584625	-743.662	1351	4.5332e-127	6.12436e-124	3.01076e-122
cg06713675	4	122721982	rs6821305_C	122713863	-1077.62	631	4.67884e-126	2.95234e-123	1.43369e-121
cg01404873	13	50701050	rs9535415_A	50621423	-1927.14	713	1.23611e-124	8.81349e-122	4.17801e-120
cg07796016	1	152779584	rs1930127_A	152780277	-1692.35	447	3.41253e-124	1.5254e-121	7.14605e-120
cg01314568	7	57830625	rs80290781_CA	57735792	-1893.89	138	4.05724e-124	5.59899e-122	2.68617e-120
cg05636467	10	131669406	rs9804200_C	131673986	-959.502	584	9.81224e-124	5.73035e-121	2.65328e-119
cg06703343	22	36563048	rs132664_G	36563649	-1780.71	523	2.83504e-123	1.48273e-120	6.78646e-119
cg14413466	17	79170920	rs869370_G	79165171	-1743.65	590	2.84426e-123	1.67811e-120	7.50814e-119
cg09555818	19	45449301	rs875255_C	45493635	-2130.18	513	3.18764e-123	1.63526e-120	7.39954e-119
cg21609526	1	3105151	rs7539775_G	3109151	-1158.65	504	4.76494e-123	2.40153e-120	1.06254e-118
cg03204825	3	13978759	rs2009781_A	13978801	-1715.39	739	1.71922e-122	1.27051e-119	5.55951e-118
cg02257953	14	54816093	rs71446492_CTA	54814229	-1781.93	465	4.12397e-122	1.91764e-119	8.30006e-118
cg24891660	8	145003653	rs11993233_G	145002283	-2067.65	363	2.97325e-121	1.07929e-118	4.62122e-117
cg20623702	11	55431584	rs579023_A	55297784	-1997.16	709	8.08845e-121	5.73471e-118	2.42932e-116
cg08551532	19	39998270	rs10416282_C	40002730	-1575.73	545	2.38801e-119	1.30147e-116	5.4552e-115
cg00085122	1	11709018	rs7526268_C	11702155	-2730.17	427	3.2999e-119	1.40906e-116	5.84466e-115
cg23159337	3	193272778	rs7615623_T	193293157	-1787.32	450	3.72309e-119	1.67539e-116	6.87773e-115
cg23905789	6	32549935	rs9271368_G	32586934	-612.306	1381	4.58878e-119	6.33711e-116	2.54893e-114
cg17023203	10	1510048	rs4880509_C	1511150	-1673.73	850	6.52725e-119	5.54817e-116	2.25437e-114
cg26764761	16	87682142	rs11117291_C	87680154	-1593.54	729	1.33955e-118	9.7653e-116	3.88854e-114
cg27247252	8	67975895	rs73691192_A	67975896	-1779.5	513	2.07995e-118	1.06702e-115	4.20679e-114
cg24033633	3	57945695	rs1612471_G	57945603	-1888.88	606	2.70405e-118	1.63865e-115	6.39718e-114
cg23973310	2	65955240	rs6745682_G	65997898	-1286.13	516	3.98478e-117	2.05615e-114	7.9491e-113
cg20592017	15	40364740	rs7162269_T	40364928	-1867.23	497	7.87485e-117	3.9138e-114	1.49853e-112
cg04863005	1	59043208	rs12088149_T	58944833	-1218.47	554	1.66748e-116	9.23782e-114	3.50333e-112
cg06179011	11	843897	rs6597975_C	838842	-1919.73	541	1.02679e-115	5.55494e-113	2.08677e-111
cg25664050	6	32522905	rs9271368_G	32586934	-642.59	1377	1.6951e-115	2.33415e-112	8.68653e-111
cg08265274	6	32490444	rs1966001_C	32581782	-716.668	1396	4.76594e-115	6.65325e-112	2.45308e-110
cg01571956	19	46650284	rs11670001_T	46636875	-2120.67	589	1.22451e-114	7.21234e-112	2.63482e-110
cg04996388	17	79905263	rs67638629_TCTC	79912832	-954.558	560	2.33599e-114	1.30816e-111	4.69286e-110
cg05903289	2	130345205	rs2521942_G	130352774	-1387.91	380	2.39788e-114	9.11195e-112	3.29853e-110
cg22525895	1	207977042	rs761276_G	207981419	-1639.8	629	8.54963e-114	5.37772e-111	1.91197e-109
cg08564027	20	61660810	rs2872542_C	61664872	-1312.31	634	2.36819e-113	1.50143e-110	5.29089e-109
cg11309454	1	89459529	rs6428489_G	89457930	-2053.36	567	5.47582e-113	3.10479e-110	1.0845e-108
cg05638439	16	711235	rs6600228_A	707034	-2045.92	466	7.25007e-113	3.37853e-110	1.16985e-108
cg21926883	2	100939477	rs6542930_A	100944383	-1878.49	525	8.43917e-113	4.43056e-110	1.52091e-108
cg25705717	10	27608719	rs3864846_T	27607622	-1836.22	852	2.71263e-112	2.31116e-109	7.86585e-108
cg23336481	6	32634344	rs9274657_G	32636364	-1141.8	1352	4.0696e-112	5.5021e-109	1.85673e-107
cg26987645	1	203320386	rs4971253_A	203321414	-1875.1	516	2.41547e-111	1.24638e-108	4.17067e-107
cg07139329	1	201708558	rs61821716_T	201712705	-1864.61	584	1.11589e-110	6.51677e-108	2.16248e-106
cg19181528	20	59542589	rs6027929_A	59535741	-766.409	614	2.6137e-110	1.60481e-107	5.238e-106
cg18026197	3	126422536	rs9858416_A	126416664	-1532.62	705	3.10845e-110	2.19146e-107	7.03741e-106
cg08644045	4	3495341	rs11733064_G	3495283	-1946.2	532	3.47721e-110	1.84988e-107	5.98878e-106
cg24998527	1	42611607	rs1572041_G	42611553	-1319.13	571	4.4969e-110	2.56773e-107	8.17976e-106
cg22671717	1	146548657	rs656036_C	146518194	-1220.04	306	4.77756e-110	1.46193e-107	4.81109e-106
cg20923605	13	112978683	rs369145554_G	112933129	-1030.05	615	3.96904e-109	2.44096e-106	7.7142e-105
cg22535103	8	58192502	rs1390411_A	58194146	-2037.39	621	9.97129e-109	6.19217e-106	1.94151e-104
cg07075026	17	47091521	rs71144552_C	47086739	-1123.32	543	2.03634e-108	1.10573e-105	3.43986e-104
cg18059933	8	95962463	rs13255935_A	95965685	-1829.93	737	1.14022e-107	8.40343e-105	2.59399e-103
cg07952421	4	69435601	rs1454247_T	69341579	-1254.78	472	4.55425e-107	2.14961e-104	6.58441e-103
cg17582782	15	57592438	rs76975836_A	57592163	-2021.73	633	5.49318e-106	3.47718e-103	1.04895e-101
cg23466769	13	114801307	rs7317997_A	114762917	-1876.71	312	6.39948e-106	1.99664e-103	6.06917e-102
cg00704970	17	78865368	rs2289764_C	78865546	-2181.31	612	9.02666e-106	5.52432e-103	1.65397e-101
cg08779649	13	50194554	rs9568284_G	50186801	-386.146	728	4.03222e-105	2.93546e-102	8.72313e-101
cg09756125	7	158250978	rs1733175_C	158246532	-959.99	640	1.32058e-104	8.45169e-102	2.49293e-100
cg17638213	13	114164151	rs2261163_C	114147997	-1844.23	516	5.68184e-104	2.93183e-101	8.58422e-100
cg08010094	2	139539001	rs12476351_A	139460801	-841.635	603	9.66349e-104	5.82708e-101	1.69368e-99
cg02891314	5	179741120	rs11278352_G	179739196	-758.895	583	3.64035e-103	2.12233e-100	6.07993e-99
cg11141652	22	24348549	rs9612520_G	24269459	-1378.69	484	3.98637e-103	1.9294e-100	5.56731e-99
cg03526459	1	146549940	rs656036_C	146518194	-401.367	306	7.7388e-103	2.36807e-100	6.73547e-99
cg14553881	17	79361650	rs1701_A	79375998	-1696.22	582	1.58608e-102	9.23098e-100	2.60693e-98
cg23613051	4	2820428	rs374318005_T	2828225	-1543.94	509	1.95522e-102	9.95209e-100	2.79079e-98
cg24382249	15	66947171	rs4776813_A	66947106	-1444.74	601	3.78495e-102	2.27476e-99	6.33432e-98
cg13699009	12	122356056	rs35549091_AT	122367907	-1986.19	526	4.69061e-102	2.46726e-99	6.82266e-98
cg26146732	14	70690454	rs34199159_G	70695997	-1533.31	585	5.12101e-102	2.99579e-99	8.22706e-98
cg01808030	22	45809952	rs9614657_T	45786739	-1773.56	573	2.44064e-101	1.39849e-98	3.81423e-97
cg12006118	4	9479947	rs11722202_C	9443894	-593.756	453	7.17296e-101	3.24935e-98	8.80198e-97
cg23961843	1	183623675	rs1174657_C	183616926	-1882.48	556	9.73033e-101	5.41006e-98	1.4556e-96
cg08817540	3	108020727	rs17830546_C	108019199	-1970.22	648	1.06191e-100	6.88115e-98	1.83898e-96
cg05041596	11	89867385	rs7128201_T	89873173	-1676.67	383	3.68705e-100	1.41214e-97	3.74877e-96
cg18148349	10	131404694	rs509041_G	131424948	-2066.73	532	4.06536e-99	2.16277e-96	5.70341e-95
cg07937631	13	79184529	rs34642870_G	79221961	-2151.11	655	5.18323e-99	3.39502e-96	8.89405e-95
cg15532640	12	129554566	rs875729_G	129562037	-771.321	692	1.3897e-98	9.61672e-96	2.50286e-94
cg21306988	13	108867134	rs7322498_C	108872521	-1751.19	715	2.45046e-98	1.75208e-95	4.50116e-94
cg02182476	19	7538084	rs6603093_A	7526550	-1728.15	592	2.5105e-98	1.48622e-95	3.84294e-94
cg03433313	16	819064	rs35339491_G	833291	-1700.65	500	5.22932e-98	2.61466e-95	6.67409e-94
cg03345454	2	202901428	rs7604971_C	202767721	-953.118	607	7.37364e-98	4.4758e-95	1.1352e-93
cg10167378	1	228756711	rs1011879_T	228741343	-1077.18	583	2.32427e-97	1.35505e-94	3.37238e-93
cg02493602	11	86383696	rs670736_G	86383679	-1534.17	819	2.37277e-97	1.9433e-94	4.77668e-93
cg02919082	6	32605694	rs3134993_G	32637778	-1932.95	1354	2.7256e-97	3.69046e-94	8.90632e-93
cg27136344	17	80606911	rs9788998_A	80605644	-1948.64	422	2.79794e-97	1.18073e-94	2.97574e-93
cg17524265	8	144659883	rs2242088_C	144689464	-2024.58	430	3.01059e-97	1.29455e-94	3.24208e-93
cg26407558	1	207262706	rs12711513_T	207262980	-1790.08	513	3.58372e-97	1.83845e-94	4.54702e-93
cg25009498	17	80562120	rs7215059_G	80550441	-1549.22	441	4.60611e-97	2.03129e-94	4.96234e-93
cg13872627	6	31238036	rs3873386_T	31273745	-756.179	1672	6.68987e-97	1.11855e-93	2.68316e-92
cg10211414	1	8875053	rs12752838_A	8913656	-2063.12	505	7.06975e-97	3.57022e-94	8.66868e-93
cg21212076	9	35564052	rs10814252_A	35551434	-1745.22	585	6.05526e-96	3.54233e-93	8.44644e-92
cg18405330	6	164171960	rs9356139_G	164172877	-1721.13	628	6.1797e-96	3.88085e-93	9.19854e-92
cg18780491	13	20692403	rs7982556_C	20688590	-1884.01	456	8.5817e-96	3.91325e-93	9.22046e-92
cg02584498	2	11674057	rs11684917_G	11674034	-2041.19	633	1.62305e-95	1.02739e-92	2.40651e-91
cg19196401	6	110721138	rs6568644_T	110707820	-1163.25	614	2.66244e-95	1.63474e-92	3.80674e-91
cg06005197	11	58612853	rs7104137_T	58599949	-2139.31	602	3.36841e-95	2.02778e-92	4.69455e-91
cg14018363	6	29911265	rs3094644_C	29812578	-1624.51	1211	4.25474e-95	5.15249e-92	1.18597e-90
cg09015433	8	57359970	rs149678018_C	57342678	-1646.8	674	8.35344e-95	5.63022e-92	1.28848e-90
cg02018291	17	65487462	rs4790972_C	65489085	-1932.27	558	1.08439e-94	6.05089e-92	1.37684e-90
cg06386482	6	47624117	rs2396829_G	47631622	-1331.73	641	1.25445e-94	8.04105e-92	1.81929e-90
cg11540476	6	31651249	rs805257_G	31634193	-1157.3	1865	2.84336e-94	5.30286e-91	1.17311e-89
cg05779406	7	1198841	rs6966848_T	1180871	-1258.08	516	3.05072e-94	1.57417e-91	3.54144e-90
cg21794665	13	41302154	rs4556675_C	41442538	-2020.52	626	4.76757e-94	2.9845e-91	6.67655e-90
cg01201512	12	740338	rs4980953_A	733703	-319.042	386	1.18476e-93	4.57317e-91	1.01734e-89
cg06715410	10	134407912	rs80007289_G	134456351	-1922.66	643	1.27167e-93	8.17686e-91	1.79891e-89
cg04431054	5	126853024	rs183488_T	126864312	-1702.9	542	7.6781e-93	4.16153e-90	9.10507e-89
cg24425727	6	36645648	rs1321309_G	36638636	-1756.71	578	8.93277e-93	5.16314e-90	1.12348e-88
cg12756093	1	115239321	rs926938_G	115239816	-2138.66	660	1.09863e-92	7.25098e-90	1.56921e-88
cg04546413	19	29218101	rs5025682_C	29238670	-838.131	842	2.33463e-92	1.96576e-89	4.23117e-88
cg27321949	4	3516692	rs13109504_T	3522683	-1779.86	533	4.30105e-92	2.29246e-89	4.90783e-88
cg02660097	11	68866761	rs2123760_A	68868292	-1450.29	490	6.16778e-92	3.02221e-89	6.43553e-88
cg23815491	16	72088622	rs113598590_AC	72031310	-1829.36	640	6.95207e-92	4.44933e-89	9.42405e-88
cg22339338	1	159891638	rs2252815_G	159889686	-1735.97	627	7.79772e-92	4.88917e-89	1.03009e-87
cg12935818	2	238499802	rs2292875_G	238499318	-1877.52	504	1.82354e-91	9.19064e-89	1.92617e-87
cg24405174	7	135346500	rs7810260_A	135311120	-1354.99	518	1.91642e-91	9.92706e-89	2.06961e-87
cg03363289	9	124990165	rs10818651_A	124974419	-964.677	528	2.08565e-91	1.10122e-88	2.28389e-87
cg21158502	5	74348187	rs62369164_G	74305967	-2193.12	513	2.42228e-91	1.24263e-88	2.56381e-87
cg19382632	7	38344983	rs2736965_C	38344626	-1843.22	683	3.86962e-91	2.64295e-88	5.42486e-87
cg05700724	5	2129941	rs7717707_A	2129326	-1927.7	754	4.6846e-91	3.53219e-88	7.17611e-87
cg21248554	2	27665150	rs780105_G	27678471	-1498.21	519	6.65765e-91	3.45532e-88	7.05594e-87
cg15501526	10	2543763	rs9733402_G	2551532	-1224.21	862	8.09635e-91	6.97905e-88	1.40357e-86
cg16259171	11	73660510	rs55700268_C	73646810	-2122.42	510	1.14053e-90	5.81673e-88	1.17575e-86
cg00211215	6	32552246	rs7754885_A	32657858	-221.232	1381	3.32644e-90	4.59382e-87	9.01113e-86
cg18011517	2	42175341	rs4633961_C	42120198	-1872.94	861	3.38369e-90	2.91335e-87	5.80049e-86
cg01221157	16	8807011	rs7188782_C	8807315	-1845.77	773	3.75868e-90	2.90546e-87	5.80049e-86
cg14556146	8	41169484	rs968427_C	41165794	-2131.43	706	5.48325e-90	3.87117e-87	7.63119e-86
cg02848875	15	64387786	rs7181268_T	64389087	-2085.1	526	6.42632e-90	3.38025e-87	6.69659e-86
cg20201270	2	45397874	rs12712936_G	45390835	-1002.58	685	1.11831e-89	7.66044e-87	1.49529e-85
cg13379325	20	62052259	rs4809557_G	62064562	-1031.18	551	1.79733e-89	9.90328e-87	1.92365e-85
cg14927855	7	155151427	rs7778763_G	155153194	-1668.09	615	1.81016e-89	1.11325e-86	2.15192e-85
cg22237261	17	3182313	rs6502700_G	3072351	-1889.75	544	2.58108e-89	1.40411e-86	2.70104e-85
cg04539111	16	67997858	rs255052_A	68024995	-2039.8	492	3.21477e-89	1.58167e-86	3.02798e-85
cg18451016	1	38461880	rs141707261_AAAAACAAAAC	38445535	-1699.54	526	9.01714e-89	4.74302e-86	8.99367e-85
cg03781731	7	73256416	rs374174740_C	73242908	-1758.77	263	1.03223e-88	2.71476e-86	5.17232e-85
cg00557959	13	113296414	rs1925887_C	113293501	-1414.52	560	1.36292e-88	7.63238e-86	1.43359e-84
cg25669249	15	29442169	rs4779853_G	29442204	-2213.51	234	2.29423e-88	5.36849e-86	1.01314e-84
cg17099656	22	47135171	rs2080581_T	47130078	-1582.57	568	3.5662e-88	2.0256e-85	3.76913e-84
cg26723707	7	142045216	rs361489_T	142273037	-1730.6	349	5.79087e-88	2.02101e-85	3.76913e-84
cg03716984	10	54538505	rs10824797_T	54536680	-1682.81	697	7.42783e-88	5.1772e-85	9.58865e-84
cg21290162	8	9741960	rs10098618_T	9741478	-1934.87	490	2.42992e-87	1.19066e-84	2.19501e-83
cg20814179	4	940893	rs3733346_T	954275	-1094.6	495	3.29666e-87	1.63184e-84	2.99447e-83
cg08274176	4	1625012	rs12505688_G	1677484	-1477.77	517	5.09793e-87	2.63563e-84	4.81425e-83
cg04090347	21	44061597	rs73229529_T	44057424	-1879.57	732	1.71228e-86	1.25339e-83	2.27899e-82
cg01903420	13	27295928	rs9553888_G	27285882	-1549.98	574	4.27057e-86	2.45131e-83	4.43687e-82
cg19448478	2	121301692	rs66490173_G	121300355	-1798.75	453	5.48678e-86	2.48551e-83	4.47842e-82
cg02446475	6	31275807	rs3132479_G	31274752	-1727.94	1680	5.7779e-86	9.70688e-83	1.7103e-81
cg24690094	11	67383802	rs10896186_C	67369670	-1192.45	415	6.67868e-86	2.77165e-83	4.97149e-82
cg07524214	16	86825363	rs7199746_C	86822348	-2118.4	907	1.03633e-85	9.3995e-83	1.6635e-81
cg17566325	12	133022423	rs1882314_T	133026304	-671.984	445	1.05623e-85	4.70024e-83	8.39298e-82
cg14280181	2	223291007	rs74705937_T	223317837	-1590.84	526	1.36261e-85	7.16732e-83	1.27412e-81
cg14771419	7	142012988	rs6974467_A	142021616	-1597.46	356	4.16857e-85	1.48401e-82	2.60323e-81
cg07770222	8	144120106	rs34729339_T	144169848	-1671.93	588	7.66564e-85	4.5074e-82	7.87213e-81
cg05373962	22	49881684	rs9616694_C	50019813	-1296.02	723	8.02488e-85	5.80199e-82	1.0045e-80
cg23193613	8	144267725	rs10708829_A	144258724	-1956.42	551	9.96441e-85	5.49039e-82	9.54704e-81
cg03762994	17	6899332	rs11078658_G	6900940	-1566.67	554	2.09865e-84	1.16265e-81	2.00419e-80
cg08735705	7	1003645	rs35696159_A	1047194	-1649.91	454	2.7944e-84	1.26866e-81	2.17749e-80
cg10409299	7	150498843	rs717658_T	150503637	-1847.56	512	2.9641e-84	1.51762e-81	2.59363e-80
cg08883853	7	1026168	rs35696159_A	1047194	-2141.32	464	3.82174e-84	1.77329e-81	3.01762e-80
cg27208536	4	8292328	rs4235258_C	8293974	-2049.38	655	5.20708e-84	3.41064e-81	5.73045e-80
cg08772003	10	104629869	rs7100530_G	104619448	-1597.92	553	5.29792e-84	2.92975e-81	4.94333e-80
cg25513230	17	16522406	rs147549975_CTTA	16522096	-2178.18	457	5.79061e-84	2.64631e-81	4.48408e-80
cg02193146	1	110752257	rs11810910_G	110753808	-1962.98	501	1.50175e-83	7.52377e-81	1.25881e-79
cg13713218	9	100000033	rs10817347_A	100027008	-1513.16	551	1.63494e-83	9.00852e-81	1.49466e-79
cg10881242	5	171057282	rs140133041_A	171048498	-2216.72	473	1.96076e-83	9.27438e-81	1.53239e-79
cg18649319	8	144631768	rs2382955_G	144613172	-1595.26	432	2.00813e-83	8.67511e-81	1.44537e-79
cg04122385	10	24535410	rs10764457_C	24557575	-969.041	500	3.02901e-83	1.5145e-80	2.49205e-79
cg06795125	2	108905320	rs2198466_T	108926967	-1681.79	507	3.42014e-83	1.73401e-80	2.8415e-79
cg27429195	10	1602108	rs142024840_T	1602799	-1686.23	849	7.45923e-83	6.33289e-80	1.03351e-78
cg00784671	22	46762841	rs8135519_C	46752080	-1680.77	526	1.22455e-82	6.44113e-80	1.04688e-78
cg04554929	8	105342491	rs2669450_T	105371752	-1298.71	666	2.38608e-82	1.58913e-79	2.57232e-78
cg27509642	12	130422792	rs825883_C	130423820	-1861.01	765	6.86458e-82	5.25141e-79	8.46603e-78
cg19620758	11	102826565	rs659383_G	102831091	-1707.71	737	1.38857e-81	1.02338e-78	1.64318e-77
cg14172108	21	34405553	rs7275426_C	34435619	-1035.14	570	1.84314e-81	1.05059e-78	1.6801e-77
cg08960815	7	150264767	rs1464748_T	150207015	-1375.18	503	3.27299e-81	1.64632e-78	2.62225e-77
cg01132407	4	645781	rs11730564_T	514201	-1185.4	448	8.86521e-81	3.97161e-78	6.30078e-77
cg17218026	1	154582156	rs12125166_T	154582129	-2100.74	477	1.73364e-80	8.26948e-78	1.30671e-76
cg25319279	11	5960081	rs7940165_G	5916211	-1572.48	835	2.4051e-80	2.00826e-77	3.14838e-76
cg00431813	7	1051703	rs10247470_G	1092512	-1995.88	469	2.60121e-80	1.21997e-77	1.92012e-76
cg10208301	11	6592745	rs11040930_A	6618548	-1412.96	741	1.68422e-79	1.248e-76	1.94123e-75
cg08474748	5	74350214	rs62369164_G	74305967	-1673.5	513	2.08688e-79	1.07057e-76	1.67177e-75
cg00894344	13	111089213	rs12867736_A	111104731	-2048.47	791	3.14334e-79	2.48638e-76	3.80799e-75
cg21833184	7	5112572	rs1130329_C	5112554	-1848.65	590	3.45287e-79	2.03719e-76	3.13208e-75
cg00255919	5	131827918	rs6894249_G	131797547	-1311.71	485	3.77393e-79	1.83036e-76	2.83182e-75
cg02961798	16	67687392	rs60626639_G	67625797	-1736.74	445	4.1231e-79	1.83478e-76	2.83182e-75
cg01700386	2	179056976	rs13004565_G	179063215	-2135.69	557	7.23762e-79	4.03136e-76	6.15052e-75
cg14856563	1	19111089	rs2841087_T	19102509	-457.929	674	8.67049e-79	5.84391e-76	8.88185e-75
cg23627948	7	2760692	rs1184662_G	2758158	-1357.56	905	1.24598e-78	1.12761e-75	1.70727e-74
cg20744163	10	80999841	rs11002889_T	81004948	-691.494	525	7.20417e-78	3.78219e-75	5.68327e-74
cg16406611	11	300404	rs11246057_G	295808	-1551.53	331	7.57297e-78	2.50665e-75	3.78087e-74
cg05265849	7	22767390	rs1800797_G	22766221	-1547.18	694	8.98072e-78	6.23262e-75	9.33019e-74
cg13951069	21	43919801	rs2839538_C	43915541	-1784.43	715	2.09022e-77	1.49451e-74	2.22057e-73
cg24299306	12	10096152	rs74065411_C	10096086	-1644.28	610	4.40618e-77	2.68777e-74	3.9787e-73
cg24419391	7	73183516	rs374174740_C	73242908	-1871.91	280	4.72904e-77	1.32413e-74	1.97479e-73
cg04046629	11	60775831	rs11462483_TA	60767798	-1017.58	440	9.01641e-77	3.96722e-74	5.85092e-73
cg25301532	20	43378953	rs6031782_G	43383832	-1506.29	605	1.06603e-76	6.44946e-74	9.47666e-73
cg17716930	19	51017331	rs1150931_C	51025819	-2162.68	482	1.74838e-76	8.42719e-74	1.2292e-72
cg19868364	14	104734368	rs10438245_A	104726382	-1925.41	448	1.86875e-76	8.372e-74	1.22564e-72
cg20077028	12	52208899	rs303802_C	52169397	-1429.64	646	3.50854e-76	2.26652e-73	3.28456e-72
cg15027294	12	1609537	rs7311422_T	1611356	-1612.23	490	4.62928e-76	2.26835e-73	3.28456e-72
cg10962762	1	228075749	rs111363563_G	228056150	-1500.11	708	1.19067e-75	8.42996e-73	1.21624e-71
cg17416644	11	1474841	rs10742248_G	1526645	-1381.15	642	1.35154e-75	8.67691e-73	1.24735e-71
cg16942333	10	133948645	rs2814187_T	133939929	-2142.01	759	1.44153e-75	1.09412e-72	1.56719e-71
cg25646708	3	134031685	rs9881242_A	134032225	-1826.04	651	4.65263e-75	3.02886e-72	4.32292e-71
cg20245116	1	55522013	rs3001844_C	55494735	-1301.73	676	6.20672e-75	4.19575e-72	5.96695e-71
cg12031275	15	101093834	rs12441461_C	101124758	-875.581	764	1.50767e-74	1.15186e-71	1.62649e-70
cg18631330	17	79899941	rs67638629_TCTC	79912832	-1690.99	564	2.19212e-74	1.23635e-71	1.73963e-70
cg08509907	16	31477327	rs28813115_A	31551763	-1115.2	292	2.21996e-74	6.48229e-72	9.18593e-71
cg01797371	3	195578240	rs80090804_C	195637634	-1120.97	601	7.97304e-74	4.7918e-71	6.71864e-70
cg04064998	11	109786133	rs74465_C	109708278	-1958.78	464	1.13886e-73	5.28429e-71	7.38318e-70
cg05413694	3	11952913	rs35214971_C	11952907	-2268.51	607	1.6179e-73	9.82064e-71	1.36257e-69
cg05716726	6	27343671	rs12374607_G	27343620	-2070.4	618	1.66908e-73	1.03149e-70	1.42618e-69
cg11708721	1	117530009	rs75378515_T	117546564	-1248.99	498	1.71369e-73	8.53416e-71	1.18822e-69
cg17782954	10	11783823	rs12258196_A	11805354	-1867.71	698	2.25343e-73	1.57289e-70	2.15974e-69
cg07100532	18	713085	rs3865404_C	755862	-1639.54	420	2.98219e-73	1.25252e-70	1.72579e-69
cg23478547	11	69259265	rs10666552_CAT	69260344	-1417.56	521	7.0458e-73	3.67086e-70	5.02315e-69
cg05200811	21	47581042	rs11089051_C	47576776	-1163.88	672	8.47982e-73	5.69844e-70	7.77095e-69
cg26751094	13	95954534	rs871052_G	95950740	-1651.99	642	2.00967e-72	1.29021e-69	1.75345e-68
cg16018154	17	78863570	rs2672881_C	78863041	-1882.65	611	2.26715e-72	1.38523e-69	1.87619e-68
cg00859178	1	162467208	rs357041_T	162481027	-1854.66	581	2.74402e-72	1.59428e-69	2.152e-68
cg05275595	19	43857874	rs4803613_A	43858317	-1969.02	481	4.18126e-72	2.01118e-69	2.70559e-68
cg03898365	11	6897491	rs11041102_C	6939319	-1944.33	707	6.5094e-72	4.60214e-69	6.17028e-68
cg10072237	6	33872861	rs4563711_C	33873699	-2091.71	729	1.15443e-71	8.4158e-69	1.12455e-67
cg09279566	4	939162	rs3733346_T	954275	-2043.11	495	1.96048e-71	9.70439e-69	1.2924e-67
cg02882979	14	101512592	rs8023048_A	101529142	-1460.93	528	1.96336e-71	1.03665e-68	1.37598e-67
cg18135555	8	22132992	rs4486204_G	22167286	-1772.52	568	2.32812e-71	1.32237e-68	1.7494e-67
cg00465247	13	50703477	rs9535415_A	50621423	-1608.62	713	2.4636e-71	1.75654e-68	2.31608e-67
cg21280719	6	42927975	rs2296804_C	42931261	-1504.3	498	3.98125e-71	1.98266e-68	2.6056e-67
cg10296238	21	47605174	rs11089051_C	47576776	-800.136	663	4.74504e-71	3.14596e-68	4.12079e-67
cg01819759	13	79234251	rs34642870_G	79221961	-786.091	660	6.8921e-71	4.54878e-68	5.93877e-67
cg13854012	2	162103682	rs2358016_G	162007430	-1714.38	587	1.15646e-70	6.78842e-68	8.82333e-67
cg12974258	5	149493011	rs2236777_A	149493012	-2030.43	574	1.18511e-70	6.80252e-68	8.82333e-67
cg20991420	2	173061715	rs13393795_T	173059248	-2232.98	615	2.35544e-70	1.44859e-67	1.86677e-66
cg10157098	7	128354967	rs10224169_A	128148983	-1012.99	559	2.5198e-70	1.40857e-67	1.82108e-66
cg25830305	11	1859381	rs907605_G	1857042	-595.158	589	3.14142e-70	1.85029e-67	2.37673e-66
cg19397885	7	12444115	rs117657017_C	12318891	-1361.01	861	4.26506e-70	3.67222e-67	4.67181e-66
cg08860498	17	40838861	rs666039_G	40715570	-1591.05	369	6.83609e-70	2.52252e-67	3.22979e-66
cg24203800	17	8702868	rs904168_T	8703128	-2403.26	504	7.25516e-70	3.6566e-67	4.66686e-66
cg13935577	12	107974897	rs1991310_G	107722780	-1970.17	598	1.51675e-69	9.07017e-67	1.15024e-65
cg03538922	16	87737870	rs35381489_C	87769041	-1868.7	721	3.25131e-69	2.3442e-66	2.96336e-65
cg27497781	1	111833467	rs3806448_A	111832205	-2117.92	749	3.25263e-69	2.43622e-66	3.06994e-65
cg09822192	14	24801191	rs2332322_G	24801956	-1607.1	585	4.29153e-69	2.51055e-66	3.15363e-65
cg17157275	5	172097385	rs6894332_A	172098544	-2114.46	508	9.1361e-69	4.64114e-66	5.79342e-65
cg14602393	12	133343405	rs11147066_G	133342146	-1767.53	344	9.48827e-69	3.26396e-66	4.08714e-65
cg19418458	7	158789849	rs2527237_C	158798494	-972.573	447	1.42454e-68	6.36768e-66	7.92379e-65
cg15111469	5	121415023	rs2914598_C	121269498	-2150.2	614	3.49743e-68	2.14742e-65	2.66387e-64
cg15844419	21	46850665	rs78754819_T	46851018	-1607.9	759	4.01885e-68	3.05031e-65	3.77215e-64
cg00601450	5	74908170	rs143487748_T	74790328	-1380.99	473	1.17513e-67	5.55836e-65	6.85244e-64
cg03648724	22	50052294	rs916362_G	50017234	-1763.33	765	1.79114e-67	1.37022e-64	1.67884e-63
cg14902204	2	131046313	rs56238122_G	131070482	-1939.36	278	2.28594e-67	6.35491e-65	7.81027e-64
cg12943317	5	156479607	rs6149307_GTTGGAACAGTCGTCA	156479557	-2089.49	744	3.37586e-67	2.51164e-64	3.05851e-63
cg11560654	13	27317117	rs9553888_G	27285882	-1516.77	572	4.0274e-67	2.30367e-64	2.81387e-63
cg21649089	17	14198392	rs886863_C	14206323	-1345.15	694	7.24593e-67	5.02867e-64	6.08638e-63
cg18367631	7	653309	rs9768991_T	671687	-1190.03	328	8.49658e-67	2.78688e-64	3.38334e-63
cg19811934	14	92927763	rs67577009_G	92864223	-1290.46	603	9.03717e-67	5.44942e-64	6.55576e-63
cg09715285	2	220108267	rs8447_G	220113384	-1355.98	382	1.37135e-66	5.23854e-64	6.32117e-63
cg12499235	11	2293173	rs61871560_G	2320349	-1359.66	619	4.30608e-66	2.66547e-63	3.19695e-62
cg17509989	5	176798049	rs6872021_G	176610012	-250.997	424	7.8506e-66	3.32865e-63	3.98039e-62
cg12889195	2	113992843	rs902696_C	113954879	-1461.74	442	1.13346e-65	5.00988e-63	5.97285e-62
cg02707152	11	64980819	rs239258_C	64981472	-2231.75	463	1.77772e-65	8.23083e-63	9.78363e-62
cg12746557	21	39644332	rs2226370_G	39645123	-1497.06	656	2.04108e-65	1.33895e-62	1.58681e-61
cg08687025	2	127729123	rs11285433_GA	127739831	-1988.15	602	2.73417e-65	1.64597e-62	1.94488e-61
cg12310025	6	25882481	rs1747550_A	25851533	-943.11	667	4.36934e-65	2.91435e-62	3.43341e-61
cg20901426	20	61443715	rs751558_A	61463355	-1542.26	619	6.05391e-65	3.74737e-62	4.40178e-61
cg18753928	3	113234510	rs9825827_C	113182231	-1398.22	666	8.06919e-65	5.37408e-62	6.27554e-61
cg03071500	11	325964	rs7395319_C	331326	-1317.02	343	1.48972e-64	5.10974e-62	5.9844e-61
cg07959070	22	50026188	rs9616694_C	50019813	-1691.22	771	3.04115e-64	2.34472e-61	2.72207e-60
cg18970824	14	104662402	rs57530723_C	104665332	-2205.09	473	3.88459e-64	1.83741e-61	2.13935e-60
cg00258081	11	43290962	11:43290729:T_T	43290729	-1684.5	787	4.78575e-64	3.76638e-61	4.35981e-60
cg02959988	1	40075124	rs6587_G	40089945	-1686.12	571	9.937e-64	5.67403e-61	6.54898e-60
cg22309949	3	46792192	rs6806709_G	46823132	-2045.28	467	1.32359e-63	6.18117e-61	7.1137e-60
cg19754520	10	101825118	rs1410079_C	101846173	-1572.88	676	1.47095e-63	9.94359e-61	1.1378e-59
cg24231558	7	16626326	rs3735246_C	16640197	-1316.6	762	1.54159e-63	1.17469e-60	1.33646e-59
cg07721625	2	183732607	rs10931049_T	183737017	-1919.22	611	1.56669e-63	9.57246e-61	1.09849e-59
cg19838087	11	61442541	rs11600827_G	61422921	-1348.62	427	2.42851e-63	1.03697e-60	1.18316e-59
cg06811094	1	200272112	rs2497982_G	200271498	-1404.24	728	3.04081e-63	2.21371e-60	2.50426e-59
cg02937671	4	2366485	rs3135094_C	2389863	-1553.38	446	4.14168e-63	1.84719e-60	2.09558e-59
cg27665808	2	232055229	rs11897387_C	232122576	-1812.16	619	6.53994e-63	4.04823e-60	4.56658e-59
cg19172429	2	240878313	rs6437328_C	240878120	-1366.86	670	6.91937e-63	4.63598e-60	5.21482e-59
cg11336860	13	112575966	rs9577380_T	112575568	-2217.12	644	7.59029e-63	4.88815e-60	5.48299e-59
cg19867917	2	3642629	rs10203413_A	3629178	-801.175	635	1.69668e-62	1.07739e-59	1.2051e-58
cg10225865	8	54605566	rs4641024_C	54592929	-1030.72	631	1.74806e-62	1.10303e-59	1.23032e-58
cg08133631	1	26527909	rs17163674_T	26527863	-1835.67	388	4.06083e-62	1.5756e-59	1.75253e-58
cg21111256	19	41386507	rs10421888_T	41392048	-1274.37	515	4.32815e-62	2.229e-59	2.47238e-58
cg13076785	6	32520916	rs3135348_A	32394098	-1533.01	1377	5.60403e-62	7.71675e-59	8.46504e-58
cg02299497	14	69095570	rs8021657_G	69117387	-1017.79	507	6.33634e-62	3.21253e-59	3.55341e-58
cg15017067	4	17643749	rs2159583_T	17658838	-2266.92	557	7.04531e-62	3.92424e-59	4.31666e-58
cg25627263	11	3177729	rs10833354_C	3168593	-1735.1	464	7.86403e-62	3.64891e-59	4.02492e-58
cg12489353	19	48231499	rs55719152_C	48265192	-1486.22	508	1.57162e-61	7.98383e-59	8.73396e-58
cg14998086	7	47539536	rs2964963_T	47537527	-1673.49	808	2.01821e-61	1.63071e-58	1.76935e-57
cg02168442	8	102236522	rs16899145_A	102256947	-1801.84	498	3.12609e-61	1.55679e-58	1.69375e-57
cg09336323	2	210074276	rs2218133_A	210093632	-1858.47	499	3.3577e-61	1.67549e-58	1.81299e-57
cg12717203	4	124342	rs7699689_A	127452	-1278.09	325	3.58094e-61	1.16381e-58	1.26966e-57
cg26798936	16	66162203	rs1308841_G	66159066	-1806.22	618	3.79342e-61	2.34433e-58	2.51621e-57
cg03363478	6	170268808	rs1008496_G	170254229	-1251.89	491	4.72356e-61	2.31927e-58	2.49603e-57
cg03654560	5	178266175	rs10057020_T	178267483	-915.41	637	6.10477e-61	3.88874e-58	4.15147e-57
cg25912611	20	54968626	rs16979865_C	54966146	-1930.44	591	6.37691e-61	3.76876e-58	4.03419e-57
cg25813936	9	36276879	rs34803761_T	36279797	-2124.53	617	9.37451e-61	5.78407e-58	6.14192e-57
cg22216157	7	157643037	rs1000137_C	157644152	-1700.01	740	9.65441e-61	7.14426e-58	7.56608e-57
cg10973622	2	86423274	rs7572386_G	86272191	-1792.08	496	1.15885e-60	5.74792e-58	6.11984e-57
cg10143960	1	1109486	rs58004717_G	1133930	-1418.88	156	1.38712e-60	2.1639e-58	2.33514e-57
cg23840044	11	22696087	rs922571_A	22696451	-2021.85	727	1.49394e-60	1.08609e-57	1.14717e-56
cg12765123	10	132100019	rs56019818_T	132078167	-1192.52	718	2.46705e-60	1.77134e-57	1.866e-56
cg04955912	2	242294876	rs59916403_T	242370751	-1463.26	564	4.27341e-60	2.4102e-57	2.52564e-56
cg10599438	19	844589	rs11666373_C	840599	-1883.52	363	4.94937e-60	1.79662e-57	1.88764e-56
cg09354553	16	85242446	rs57618647_G	85241528	-1635.45	755	1.41928e-59	1.07155e-56	1.11408e-55
cg06239191	8	145163136	rs6558300_G	145168086	-1896.11	351	1.76948e-59	6.21087e-57	6.49125e-56
cg18850127	7	39170497	rs6956307_T	39147336	-869.27	618	1.95153e-59	1.20605e-56	1.25065e-55
cg22718636	4	961658	rs3733346_T	954275	-1501.63	495	2.15997e-59	1.06918e-56	1.11408e-55
cg04819497	11	58598444	rs10896829_T	58566705	-1275.29	601	2.84821e-59	1.71178e-56	1.76588e-55
cg01345055	4	781041	rs62294151_T	791403	-1814.58	476	2.93702e-59	1.39802e-56	1.44595e-55
cg24130564	14	104152367	rs57202218_A	104051685	-1677.46	589	2.95119e-59	1.73825e-56	1.78856e-55
cg07357827	3	12200835	rs308954_A	12198611	-1953.58	624	3.14346e-59	1.96152e-56	2.00791e-55
cg16400798	5	38402540	rs3110226_C	38399161	-1642.57	524	3.42935e-59	1.79698e-56	1.84422e-55
cg09717923	16	1440498	rs1609562_G	1458381	-1868.54	554	3.71231e-59	2.05662e-56	2.09986e-55
cg09368486	2	208890779	rs13011597_A	208864224	-2067.87	542	5.19182e-59	2.81396e-56	2.8512e-55
cg11245297	19	8117898	19:8124001:AT_A	8124001	-1514.5	518	5.37451e-59	2.784e-56	2.82803e-55
cg22753661	15	79092743	rs12438008_A	79084680	-1802.18	677	5.697e-59	3.85687e-56	3.89798e-55
cg19893067	17	80732956	rs665574_A	80752554	-1413.63	398	6.46812e-59	2.57431e-56	2.62172e-55
cg04653913	16	53407753	rs2908796_G	53422359	-997.794	580	1.08195e-58	6.27534e-56	6.32618e-55
cg04913730	16	1121907	rs213656_T	1113847	-2001.53	592	1.49707e-58	8.86266e-56	8.9119e-55
cg18771570	2	154143768	rs2881711_A	154143880	-1633.77	581	2.12264e-58	1.23325e-55	1.23387e-54
cg06093039	12	131527216	rs12815872_C	131520838	-1873.77	675	2.39244e-58	1.6149e-55	1.60763e-54
cg05624577	15	81411055	rs2663943_G	81388979	-876.763	541	2.39288e-58	1.29455e-55	1.29195e-54
cg20781967	12	772688	rs12312948_G	778475	-2039.21	391	2.67709e-58	1.04674e-55	1.04991e-54
cg20894569	8	90998214	rs1805801_T	91002586	-2063.5	587	3.19192e-58	1.87365e-55	1.86057e-54
cg05226335	11	70253499	rs676889_T	70278251	-1781.1	576	3.27417e-58	1.88592e-55	1.8681e-54
cg00078996	12	132293329	rs11246766_G	132191734	-1799.91	552	4.03347e-58	2.22648e-55	2.19996e-54
cg10130564	11	117069849	rs10892048_A	116814596	-1493.86	770	4.85458e-58	3.73803e-55	3.67526e-54
cg26402169	7	1883139	rs10235664_C	2086814	-1393.63	722	7.06526e-58	5.10111e-55	4.99082e-54
cg04996195	7	87105398	rs7793196_G	87122847	-1512.75	456	7.65752e-58	3.49183e-55	3.4417e-54
cg13736514	6	26305472	rs9358916_G	26283185	-1750.36	693	8.72821e-58	6.04865e-55	5.88893e-54
cg27282281	7	112262583	rs5886627_T	112239931	-1887.73	461	1.18214e-57	5.44965e-55	5.31875e-54
cg08923669	16	420230	rs7187875_A	413747	-989.381	361	1.22146e-57	4.40947e-55	4.32475e-54
cg11787167	14	33407370	rs8022902_C	33388939	-1214.65	594	3.21085e-57	1.90725e-54	1.84785e-53
cg10708189	1	58898793	rs12088149_T	58944833	-1947.67	553	3.39657e-57	1.8783e-54	1.82425e-53
cg25937216	8	58172855	rs28449911_C	58112712	-1485.6	622	4.35923e-57	2.71144e-54	2.62062e-53
cg21994712	19	21861136	rs7245571_G	21768899	-1016.92	712	6.14337e-57	4.37408e-54	4.21733e-53
cg12239580	3	43073058	rs62249581_C	43043647	-1676.07	569	8.38432e-57	4.77068e-54	4.57755e-53
cg03818303	3	178984858	rs1881920_G	178984157	-1463.91	505	9.10038e-57	4.59569e-54	4.4203e-53
cg23989207	17	80870107	rs9303014_G	80824369	-1961.16	385	1.93001e-56	7.43053e-54	7.11259e-53
cg17052675	2	3827356	rs7559345_G	3818523	-554.902	572	3.05952e-56	1.75004e-53	1.66715e-52
cg12119625	19	54106789	rs10424226_G	54107677	-697.516	516	3.13976e-56	1.62011e-53	1.54707e-52
cg19302183	1	56397400	rs6665427_T	56358397	-2110.02	702	3.15668e-56	2.21599e-53	2.10097e-52
cg27645544	12	101605430	rs1617872_G	101595385	-2142.99	700	4.24636e-56	2.97245e-53	2.80481e-52
cg02408697	10	1416920	rs11250460_T	1404314	-2018.96	843	4.52895e-56	3.81791e-53	3.58559e-52
cg21406402	2	121223847	rs7602179_G	121199355	-1287.11	466	4.64836e-56	2.16614e-53	2.0586e-52
cg26882525	5	150677867	rs246500_C	150666567	-1220.02	599	4.89741e-56	2.93355e-53	2.77468e-52
cg07135405	20	62573077	rs2275293_G	62576419	-1237.2	436	7.66579e-56	3.34229e-53	3.14633e-52
cg24372256	21	43528868	rs220132_T	43532238	-1373.99	732	1.24231e-55	9.09372e-53	8.50028e-52
cg01579052	16	788035	rs10794640_A	789618	-1855.1	490	1.33879e-55	6.56008e-53	6.14641e-52
cg22238209	19	35800743	rs928937_G	35818609	-897.755	641	2.20331e-55	1.41232e-52	1.31706e-51
cg21242009	6	6894182	rs2326833_C	6893668	-1112.65	759	2.66205e-55	2.02049e-52	1.87543e-51
cg16629523	11	70262058	rs676889_T	70278251	-1639.02	573	2.77996e-55	1.59292e-52	1.48201e-51
cg17158750	20	61924382	rs6011715_A	61909041	-2074.81	595	3.48281e-55	2.07227e-52	1.91902e-51
cg14780427	17	78754372	rs9915667_A	78754340	-1751.7	626	3.60425e-55	2.25626e-52	2.08456e-51
cg13516209	6	29855302	rs9258866_A	29836524	-1751.95	1202	3.79036e-55	4.55602e-52	4.17059e-51
cg00566209	2	716389	rs13001660_A	716367	-1898.81	518	5.70616e-55	2.95579e-52	2.71823e-51
cg09129334	13	111837676	rs9583588_G	111867801	-2031.33	710	6.13842e-55	4.35828e-52	3.99877e-51
cg27203983	16	3265396	rs224205_C	3296616	-2311.21	456	6.47336e-55	2.95185e-52	2.71823e-51
cg24441899	7	4244372	rs649232_C	4243557	-1287.48	737	1.30379e-54	9.60894e-52	8.7358e-51
cg14409029	11	19138243	rs1863383_C	19134500	-1809.28	628	1.30729e-54	8.2098e-52	7.48087e-51
cg04690319	11	113604277	rs141758400_C	113519098	-2275.59	578	1.36652e-54	7.89847e-52	7.2137e-51
cg08198488	15	63333792	rs62013179_T	63329601	-1600.83	654	1.89462e-54	1.23908e-51	1.12392e-50
cg10980102	12	6166874	rs12319292_A	6170299	-2010.41	532	3.53748e-54	1.88194e-51	1.70316e-50
cg20585428	6	169274032	rs4708520_T	169274045	-2123.41	719	3.89363e-54	2.79952e-51	2.52782e-50
cg17842918	13	113540400	rs9549575_T	113512331	-1082.56	572	5.08506e-54	2.90866e-51	2.62042e-50
cg19346786	7	2764209	rs709282_A	2769921	-990.205	905	7.76393e-54	7.02636e-51	6.30157e-50
cg06299284	11	636659	rs2740380_C	617537	-912.448	460	1.30105e-53	5.98485e-51	5.37961e-50
cg26241746	8	124750502	rs76240906_T	124753704	-2069.61	568	2.00497e-53	1.13882e-50	1.01906e-49
cg26516362	5	178986906	rs2411380_T	178973780	-1271.42	727	2.0482e-53	1.48904e-50	1.32648e-49
cg07264025	12	86658860	rs2405930_C	86726391	-1466.18	654	2.15607e-53	1.41007e-50	1.25895e-49
cg01874867	7	94954059	rs17876124_G	95045258	-1102.12	586	6.38714e-53	3.74286e-50	3.3268e-49
cg20245362	7	127911367	rs1116656_G	127910047	-1365.11	564	1.00505e-52	5.66846e-50	5.01596e-49
cg24352561	7	1081068	rs28600085_T	1169636	-2094.9	472	1.02721e-52	4.84843e-50	4.29988e-49
cg26645827	3	100322629	rs2169554_G	100319914	-1994.13	582	1.05328e-52	6.13008e-50	5.41241e-49
cg19978674	4	57523826	rs6836932_T	57528443	-689.518	703	1.16718e-52	8.20525e-50	7.21265e-49
cg16106427	10	134045609	rs870427_G	134039891	-647.813	745	1.37038e-52	1.02093e-49	8.91523e-49
cg20965743	14	104552209	rs1770992_A	104549879	-1669.69	492	1.53632e-52	7.55869e-50	6.659e-49
cg06851207	19	46975138	rs12983410_A	46979793	-1372.1	581	1.6019e-52	9.30703e-50	8.14519e-49
cg00430613	17	406426	rs11650715_A	536414	-1511.39	414	2.63957e-52	1.09278e-49	9.52178e-49
cg05528899	17	57120	rs1609550_A	53206	-85.2725	286	2.98491e-52	8.53684e-50	7.4876e-49
cg19241973	4	8262688	rs1281093_G	8234904	-1672	665	3.04925e-52	2.02775e-49	1.76299e-48
cg23066280	7	158032496	rs4909119_A	157976267	-479.213	707	3.06255e-52	2.16522e-49	1.87433e-48
cg14560430	3	32863175	rs2049011_T	32872313	-1794.66	637	4.99876e-52	3.18421e-49	2.75044e-48
cg13444538	7	158905317	rs399867_A	158910629	-1308.84	404	5.20694e-52	2.1036e-49	1.82496e-48
cg25772418	12	131519998	rs12815872_C	131520838	-1638.35	674	1.91717e-51	1.29217e-48	1.11132e-47
cg17562433	17	72270155	rs12940226_T	72271426	-1393.03	590	2.04133e-51	1.20438e-48	1.03806e-47
cg01308968	4	58061859	rs6857279_C	58053743	-1155.79	756	2.62421e-51	1.9839e-48	1.6989e-47
cg16824113	12	132166485	rs1456619_T	132153165	-1695.46	549	2.79841e-51	1.53632e-48	1.31846e-47
cg24364668	3	112359488	rs16859916_T	112372256	-1738.12	763	3.78195e-51	2.88563e-48	2.46051e-47
cg11677105	22	42078707	rs132792_C	42062822	-1047.38	533	3.87321e-51	2.06442e-48	1.76406e-47
cg15993281	12	130624096	rs1532595_G	130627945	-1253.48	757	4.43459e-51	3.35698e-48	2.85021e-47
cg03738707	2	128453335	rs3771293_T	128474887	-706.237	579	5.59004e-51	3.23663e-48	2.75391e-47
cg05524354	10	129797760	rs7089981_A	129804052	-1505.96	739	8.60959e-51	6.36249e-48	5.37907e-47
cg14219918	9	127249562	rs200924320_AG	127406054	-1755.19	451	9.43497e-51	4.25517e-48	3.60513e-47
cg08423857	16	84840454	rs4783068_C	84839622	-1451.41	813	1.07201e-50	8.71541e-48	7.33716e-47
cg13462890	11	74394411	rs2000924_T	74398125	-1915.03	580	1.2026e-50	6.97511e-48	5.88451e-47
cg15172061	8	144638852	rs896960_C	144635608	-2346.33	434	2.09071e-50	9.07366e-48	7.62264e-47
cg13607226	9	124262699	rs1107811_T	124325541	-1761.3	537	2.22183e-50	1.19312e-47	1.00021e-46
cg03217880	1	230468464	rs12116691_T	230467643	-1887.94	625	2.24033e-50	1.4002e-47	1.17135e-46
cg01479768	2	731298	rs6756420_T	798366	-961.495	524	2.9689e-50	1.55571e-47	1.2987e-46
cg18424208	5	149546337	rs740751_T	149515888	-1516.19	578	4.72005e-50	2.72819e-47	2.27273e-46
cg05004142	16	57562740	rs4784822_G	57574306	-962.725	672	4.87521e-50	3.27614e-47	2.71783e-46
cg12649455	20	61878032	rs927081_A	61881296	-1422.68	614	6.44666e-50	3.95825e-47	3.27687e-46
cg07028733	10	29228804	rs17564455_T	29104100	-1777.36	753	6.49959e-50	4.89419e-47	4.03492e-46
cg16572876	4	56024045	rs1350543_G	56014389	-1119.52	664	7.17424e-50	4.7637e-47	3.93549e-46
cg18875629	22	27834439	rs999224_G	27834500	-1746.06	738	7.56088e-50	5.57993e-47	4.58129e-46
cg05253110	7	141130687	rs731751_C	141130140	-1463.17	379	7.923e-50	3.00282e-47	2.49629e-46
cg02649063	16	55794731	rs258096_A	55762882	-1051.22	682	1.13405e-49	7.73424e-47	6.31101e-46
cg16553238	1	9154254	rs12711519_G	9149450	-2130.31	459	1.13419e-49	5.20591e-47	4.28304e-46
cg14651079	10	88428177	rs2803566_T	88435818	-1564.08	609	1.22255e-49	7.44531e-47	6.10025e-46
cg14170999	17	79380515	rs1531554_T	79380547	-1234.26	578	1.29632e-49	7.4927e-47	6.12648e-46
cg27589742	16	85296503	rs11863911_C	85292418	-1938.27	746	1.73075e-49	1.29114e-46	1.04925e-45
cg07639376	16	1584516	rs10903010_C	1624142	-1608.18	535	2.31759e-49	1.23991e-46	1.00968e-45
cg18355337	19	55549722	rs35271145_C	55565834	-990.992	633	5.17898e-49	3.2783e-46	2.65869e-45
cg17674042	6	34482479	rs913014_G	34501529	-831.728	522	6.45935e-49	3.37178e-46	2.72895e-45
cg12754571	1	247694271	rs5782429_TG	247624741	-1053.46	672	7.08468e-49	4.7609e-46	3.84542e-45
cg26120813	12	133000792	rs28673848_C	132997546	-1620.29	453	1.16995e-48	5.29989e-46	4.2721e-45
cg21433558	17	40837037	rs666039_G	40715570	-1821.21	372	1.45449e-48	5.4107e-46	4.35261e-45
cg00568384	2	173539262	rs13384609_G	173549272	-1633.4	564	1.59546e-48	8.99839e-46	7.22411e-45
cg07027305	7	2059796	rs4721321_G	2068470	-2217.45	707	1.77694e-48	1.2563e-45	1.00453e-44
cg23329272	5	180085924	rs1382302_A	180076999	-1732.42	452	2.49947e-48	1.12976e-45	9.05173e-45
cg10016788	19	55599029	rs2603701_C	55600736	-1585.1	637	2.78227e-48	1.77231e-45	1.41146e-44
cg13593090	19	9546723	rs55887608_A	9441932	-1730.41	434	4.03761e-48	1.75232e-45	1.39835e-44
cg03936135	16	86371248	rs55935509_C	86396376	-978.874	771	6.27084e-48	4.83482e-45	3.81989e-44
cg17524180	13	113633600	rs3011547_C	113635963	-2263.34	565	7.34083e-48	4.14757e-45	3.28996e-44
cg04492858	10	133558786	rs7093241_G	133556596	-1646.47	834	7.49239e-48	6.24866e-45	4.89806e-44
cg02159489	17	79459563	rs56134233_G	79473743	-1067.23	570	7.59881e-48	4.33132e-45	3.42889e-44
cg14137381	5	502291	rs78332031_T	495494	-1118.67	337	7.62214e-48	2.56866e-45	2.0416e-44
cg18522231	3	196705629	rs569330_T	196717313	-755.198	529	9.4726e-48	5.011e-45	3.95125e-44
cg25034424	4	1513089	rs12651003_A	1507534	-1414.84	515	1.02726e-47	5.29038e-45	4.1633e-44
cg03538326	1	1375845	rs1695823_G	1366288	-2033.12	241	2.39736e-47	5.77764e-45	4.53778e-44
cg25940248	4	39448464	rs62307975_G	39462088	-1633.27	558	2.56304e-47	1.43018e-44	1.11886e-43
cg02988727	14	21567520	rs36100359_A	21578007	-1741.64	664	2.83203e-47	1.88047e-44	1.46824e-43
cg07142010	1	21901166	rs12402697_A	21891861	-1426.73	684	3.78092e-47	2.58615e-44	2.01527e-43
cg10785373	7	4456119	rs10951550_C	4452636	-1140.27	660	4.3142e-47	2.84737e-44	2.21018e-43
cg00570269	13	31480942	rs9603772_A	31522326	-1944.85	640	4.35457e-47	2.78693e-44	2.16749e-43
cg10755878	2	167466717	rs73031416_A	167434974	-1691.52	576	8.45082e-47	4.86767e-44	3.7637e-43
cg06949439	1	206729034	rs67223538_C	206730691	-2402.35	393	9.00421e-47	3.53865e-44	2.74142e-43
cg19751990	11	5800287	rs10734552_G	5819395	-1421.64	841	9.12474e-47	7.6739e-44	5.91054e-43
cg12742645	17	171006	rs7223759_G	102209	-1136.69	320	1.94155e-46	6.21295e-44	4.79457e-43
cg02792829	15	40762807	rs144673482_A	41033280	-1972.14	480	2.14293e-46	1.02861e-43	7.89193e-43
cg05758861	8	143580823	rs73714305_G	143570281	-1068.53	585	2.40722e-46	1.40822e-43	1.0763e-42
cg22332266	11	89956777	rs4753261_G	89933910	-1466.22	382	2.43113e-46	9.28692e-44	7.1391e-43
cg01497892	6	170554222	rs7763013_G	170552613	-1547.35	404	3.39383e-46	1.37111e-43	1.04995e-42
cg26693817	4	640348	rs35466919_G	685993	-2075.42	446	3.93904e-46	1.75681e-43	1.34016e-42
cg03251655	17	33759512	rs2671831_G	33727229	-1568.16	498	8.48012e-46	4.2231e-43	3.21537e-42
cg26160218	3	24538388	rs13078191_C	24537223	-1846.97	740	9.05621e-46	6.7016e-43	5.0927e-42
cg04200607	10	72163475	rs10762379_T	72166669	-1997.57	756	1.81049e-45	1.36873e-42	1.03618e-41
cg21210642	9	100881995	rs12238311_G	100884896	-1540.03	643	1.99115e-45	1.28031e-42	9.71086e-42
cg07238058	12	19936611	rs2695013_A	19940499	-1738.7	757	2.03723e-45	1.54218e-42	1.16306e-41
cg19518672	5	132113620	rs809125_G	132128171	-2037.43	551	2.56263e-45	1.41201e-42	1.06691e-41
cg17932096	4	58060773	rs6857279_C	58053743	-1475.49	756	2.65194e-45	2.00486e-42	1.5063e-41
cg11792671	2	240751167	rs11124235_A	240752779	-2080.65	650	3.4475e-45	2.24088e-42	1.68045e-41
cg26114124	12	9217669	rs12833375_T	9112018	-1062.03	465	3.57785e-45	1.6637e-42	1.25233e-41
cg23731272	15	67356838	rs36221701_C	67356489	-648.91	638	3.77233e-45	2.40675e-42	1.80144e-41
cg08382737	19	49617001	rs4802565_C	49632079	-1408.74	459	6.00316e-45	2.75545e-42	2.05858e-41
cg00685014	11	62212195	rs2509979_T	62204613	-1910.25	478	6.68068e-45	3.19336e-42	2.38127e-41
cg03448915	16	66583078	rs7193473_A	66600479	-1401.79	507	1.1722e-44	5.94304e-42	4.4234e-41
cg26408565	15	76604113	rs12592501_C	76554790	-1585.83	537	1.34884e-44	7.2433e-42	5.38112e-41
cg23361828	2	239463246	rs6760255_A	239451540	-1100.25	549	2.64628e-44	1.45281e-41	1.0773e-40
cg15234845	10	102496500	rs4917908_G	102502674	-2056.68	652	3.1455e-44	2.05087e-41	1.51513e-40
cg05124918	12	52473462	rs61915180_C	52482724	-1741.52	682	3.25465e-44	2.21967e-41	1.6368e-40
cg17713780	13	25945656	rs9551198_G	25937698	-2113.56	603	3.92776e-44	2.36844e-41	1.74328e-40
cg00270625	22	51017019	rs140514_G	51018579	-1611.07	442	4.57507e-44	2.02218e-41	1.49671e-40
cg25968569	13	77461335	rs618975_T	77466235	-1745.74	695	5.68231e-44	3.94921e-41	2.90143e-40
cg14596589	5	1107148	rs13171076_C	1120954	-1503.78	563	9.02599e-44	5.08163e-41	3.72653e-40
cg05906144	10	125521535	rs10794566_G	125521533	-1845.25	673	1.02796e-43	6.91818e-41	5.064e-40
cg18315060	6	41374532	rs9394789_T	41382620	-1619.63	632	1.16378e-43	7.35509e-41	5.37394e-40
cg15477144	22	45705034	rs4823460_C	45719634	-1509.58	621	1.76332e-43	1.09502e-40	7.98605e-40
cg06061257	17	71361901	rs143251452_A	71593599	-882.961	633	1.92312e-43	1.21734e-40	8.86186e-40
cg16169675	13	113594722	rs12428212_C	113603974	-1590.79	573	3.91773e-43	2.24486e-40	1.63121e-39
cg23173402	1	227635558	rs12566948_T	227974279	-1391.86	749	4.05133e-43	3.03445e-40	2.18898e-39
cg04382643	19	45849853	rs238414_A	45857820	-1637.76	577	4.72688e-43	2.72741e-40	1.97824e-39
cg07248242	12	3281520	rs7956597_C	3252434	-1575.82	559	5.28608e-43	2.95492e-40	2.13548e-39
cg21542078	19	49700006	rs10414959_A	49687278	-1916.51	450	6.21387e-43	2.79624e-40	2.02448e-39
cg25938530	3	52812367	rs62253654_T	53022455	-1730.4	468	6.77812e-43	3.17216e-40	2.28418e-39
cg02633068	15	27083996	rs12102010_T	27081050	-1702.98	486	8.62687e-43	4.19266e-40	3.00814e-39
cg22335223	11	117698911	rs7117314_A	117698762	-2202.65	712	9.19147e-43	6.54432e-40	4.64519e-39
cg09626521	3	113933104	rs6798215_C	113930562	-1090.51	518	9.68286e-43	5.01572e-40	3.59219e-39
cg13456470	9	98266766	rs2297088_A	98242984	-1741.98	593	9.70095e-43	5.75266e-40	4.10522e-39
cg20616108	1	26547234	rs4540650_C	26578805	-1784.48	392	1.02083e-42	4.00164e-40	2.87627e-39
cg17511472	4	3485326	rs1794428_T	3531417	-1694.4	534	1.08364e-42	5.78662e-40	4.12206e-39
cg26493188	16	2975209	rs4786352_T	2977365	-2018.22	447	1.20732e-42	5.3967e-40	3.85811e-39
cg13809095	10	65647092	rs4745825_G	65657716	-2065.52	461	1.28928e-42	5.94359e-40	4.22632e-39
cg12292205	6	26970375	rs4713049_C	26876693	-1995.39	649	1.3592e-42	8.82118e-40	6.23907e-39
cg21811021	4	6659346	rs6824405_T	6667035	-1003.5	681	1.67738e-42	1.1423e-39	8.03644e-39
cg25208677	1	67521487	rs2755263_G	67529243	-2193.83	503	1.77428e-42	8.92463e-40	6.30104e-39
cg12054981	8	42037387	rs1058720_G	42044954	-1758.83	478	1.84288e-42	8.80896e-40	6.23907e-39
cg23284931	11	13983273	rs1950039_T	13992159	-678.389	732	2.90806e-42	2.1287e-39	1.49234e-38
cg07314988	11	289774	rs11246057_G	295808	-920.339	325	3.33008e-42	1.08228e-39	7.62766e-39
cg04867115	2	20645320	rs10204085_C	20654949	-1803.29	728	3.60433e-42	2.62395e-39	1.83309e-38
cg03904042	20	32255491	rs4477993_T	32107272	-1307.16	539	3.80874e-42	2.05291e-39	1.44174e-38
cg09329516	17	1508261	rs8065481_G	1519662	-246.506	625	4.44769e-42	2.77981e-39	1.93856e-38
cg13243661	4	189717968	rs75136884_C	189697512	-1690.18	716	4.59715e-42	3.29156e-39	2.29143e-38
cg26820168	8	124217896	rs1670174_A	124189742	-2089.54	512	4.63123e-42	2.37119e-39	1.65942e-38
cg04738130	16	56684805	rs142260603_A	56684846	-1790.29	760	5.11441e-42	3.88695e-39	2.68247e-38
cg24808901	1	95698954	rs4146667_C	95703597	-1882.28	639	5.97634e-42	3.81888e-39	2.64466e-38
cg03812309	1	46938281	rs2896917_A	47001722	-1570.07	531	6.46012e-42	3.43032e-39	2.38387e-38
cg06587495	13	44241786	rs2771404_G	44250359	-2008.27	583	6.93065e-42	4.04057e-39	2.78366e-38
cg12366772	2	122041891	rs71338949_T	121896354	-1892.15	480	7.32376e-42	3.5154e-39	2.43873e-38
cg04985582	21	15645988	rs2822441_C	15598242	-1441.13	422	9.15612e-42	3.86388e-39	2.67118e-38
cg15109207	19	48614773	rs13436_G	48621036	-1953.4	502	1.31679e-41	6.61031e-39	4.54616e-38
cg17118775	8	74282812	rs6472771_C	74322457	-1033.26	636	2.19348e-41	1.39505e-38	9.56128e-38
cg06729532	19	14376770	rs580000_A	14378067	-1860.91	478	2.6392e-41	1.26154e-38	8.6611e-38
cg25446098	17	47209664	rs201428460_A	47205000	-1820.76	536	2.72622e-41	1.46125e-38	9.99779e-38
cg06935979	1	232941706	rs1845789_C	232944569	-1610.9	656	3.02199e-41	1.98242e-38	1.35171e-37
cg25746499	2	240153778	rs12151480_A	240176481	-1665.89	597	3.4843e-41	2.08013e-38	1.41349e-37
cg09619624	22	18985632	rs4819764_G	18975822	-1068.43	531	3.91707e-41	2.07996e-38	1.41349e-37
cg00700412	12	58011837	rs10877020_A	58188014	-1786.19	536	4.75746e-41	2.55e-38	1.72983e-37
cg07128416	3	113160490	rs7650538_C	113180678	-1354.5	677	5.62403e-41	3.80747e-38	2.57846e-37
cg09060654	10	90985062	rs2254747_C	90985948	-1370.75	760	8.04824e-41	6.11667e-38	4.12823e-37
cg20584732	15	42349694	rs1712428_G	42333313	-1924.63	446	8.95042e-41	3.99189e-38	2.69876e-37
cg14022794	9	141017457	rs10780202_A	141068620	-1519.38	184	9.98533e-41	1.8373e-38	1.25491e-37
cg05067499	7	4051198	rs1004043_G	4087468	-1763.46	789	1.08806e-40	8.58477e-38	5.77442e-37
cg08856118	10	27389908	rs9651378_T	27367367	-1565.57	787	1.49537e-40	1.17686e-37	7.8893e-37
cg06145435	7	1022769	rs10274964_T	1019784	-2065.01	463	1.5297e-40	7.08249e-38	4.77199e-37
cg07157030	14	63671356	rs11624240_C	63682330	-1607.93	493	2.24701e-40	1.10778e-37	7.43874e-37
cg08843971	16	11963173	rs35541462_T	11952896	-1994.18	748	2.29318e-40	1.7153e-37	1.14411e-36
cg20698421	2	65217623	rs7592468_G	65224648	-1389.39	577	2.7754e-40	1.6014e-37	1.06993e-36
cg20928945	7	960411	rs3808340_G	962371	-1109.99	433	3.26656e-40	1.41442e-37	9.46591e-37
cg19579500	17	80346614	rs6502106_T	80352138	-1832.73	479	4.70781e-40	2.25504e-37	1.5016e-36
cg27128233	10	7255602	rs2692812_T	7265468	-1514.89	728	5.01681e-40	3.65224e-37	2.42387e-36
cg16784985	21	44105474	rs62215419_C	44134683	-1642.12	732	5.69788e-40	4.17085e-37	2.76345e-36
cg09430518	8	118662568	rs926148_A	118718959	-1713.93	555	6.20238e-40	3.44232e-37	2.28837e-36
cg18357371	6	25874590	rs1179086_T	25791745	-2049.53	664	7.27125e-40	4.82811e-37	3.19361e-36
cg19782271	5	171616253	rs6872832_T	171605910	-1655.16	490	1.60236e-39	7.85159e-37	5.18491e-36
cg22384356	8	124195192	rs1670174_A	124189742	-1262.22	509	1.65365e-39	8.41707e-37	5.54914e-36
cg10751382	19	50391554	rs1290646_A	50363175	-1763.26	479	2.46045e-39	1.17856e-36	7.75704e-36
cg03622666	16	49499091	rs250291_G	49510213	-1833.13	652	2.5786e-39	1.68125e-36	1.10111e-35
cg04517722	19	17905589	rs10402066_A	17921015	-1308.39	487	2.58733e-39	1.26003e-36	8.2796e-36
cg03601372	19	37267026	rs148141189_T	37313422	-1582.67	531	2.65222e-39	1.40833e-36	9.23881e-36
cg23364541	5	1178961	rs5865360_C	1185361	-1045.38	577	3.95146e-39	2.27999e-36	1.48835e-35
cg26135325	1	152595322	rs12032251_A	152595194	-1722.99	442	4.2511e-39	1.87898e-36	1.22859e-35
cg02873954	21	45161415	rs9974754_A	45151874	-630.778	666	4.32799e-39	2.88244e-36	1.87547e-35
cg01673780	12	68619593	rs78738503_A	68618404	-1962.99	651	4.94918e-39	3.22192e-36	2.08952e-35
cg21844144	11	68920550	rs1123665_G	68855197	-2047.79	496	5.92527e-39	2.93893e-36	1.90911e-35
cg08625990	6	170571794	rs2180052_A	170589989	-1497.12	395	7.23384e-39	2.85737e-36	1.8622e-35
cg16958524	3	119187511	rs6797866_T	119141027	-1214.01	612	8.40228e-39	5.1422e-36	3.32406e-35
cg15506703	2	242844601	rs28734037_G	242900951	-643.392	340	1.03012e-38	3.5024e-36	2.26773e-35
cg02631126	6	28058918	rs203893_A	28062066	-1524.33	682	1.03814e-38	7.08013e-36	4.56938e-35
cg10553204	2	20871195	rs147978188_T	20912330	-964.376	642	1.23502e-38	7.92884e-36	5.10884e-35
cg22022881	2	105853494	rs77502263_G	105853663	-1101.78	629	1.6152e-38	1.01596e-35	6.52508e-35
cg21487550	3	127056955	rs144013200_TAAG	127064834	-1174.67	668	1.75439e-38	1.17193e-35	7.50264e-35
cg03549146	16	69966902	rs4985456_C	69952657	-1251.35	427	2.22443e-38	9.49833e-36	6.11023e-35
cg05333442	16	58533743	rs168671_T	58563838	-1039.34	669	2.25472e-38	1.50841e-35	9.62577e-35
cg23682609	20	52687365	rs394732_T	52675188	-1681.94	451	2.27913e-38	1.02789e-35	6.59107e-35
cg03371099	6	57305889	rs4715656_T	57194050	-1537.3	512	2.43651e-38	1.24749e-35	7.97354e-35
cg16414030	3	133502952	rs6762415_G	133478557	-1756.59	700	2.63341e-38	1.84339e-35	1.17258e-34
cg04972856	6	88032051	rs1886751_G	87870819	-1814.39	758	3.85129e-38	2.91928e-35	1.84517e-34
cg05996042	6	45295718	rs1285027_A	45121531	-1975.24	614	3.99252e-38	2.45141e-35	1.55438e-34
cg27505492	12	133187045	rs11147020_G	133301105	-1647.12	387	4.15781e-38	1.60907e-35	1.02517e-34
cg19203457	6	114181798	rs9384885_T	114199213	-1609.45	509	4.61458e-38	2.34882e-35	1.49171e-34
cg03830006	17	77707066	rs9900295_G	77714437	-644.431	572	4.78474e-38	2.73687e-35	1.73263e-34
cg20043937	15	57883427	rs935549_C	57873438	-1795.77	638	6.6042e-38	4.21348e-35	2.65896e-34
cg15975806	13	110319607	rs331976_A	110317769	-1271.46	795	7.47333e-38	5.9413e-35	3.73748e-34
cg01517571	1	55089959	rs11206402_C	55104317	-1877.64	628	9.43722e-38	5.92657e-35	3.73412e-34
cg12549411	21	41032864	rs4818067_C	41040695	-1618.16	707	1.15885e-37	8.19308e-35	5.14588e-34
cg04396112	7	2151007	rs7811807_T	2185357	-1951.76	688	1.20437e-37	8.28607e-35	5.19608e-34
cg02008416	1	55445880	rs2433672_C	55443519	-1729.64	694	1.25316e-37	8.6969e-35	5.42806e-34
cg08698997	16	88989212	rs533581_C	88967437	-1388.15	679	1.50799e-37	1.02392e-34	6.37073e-34
cg00123128	4	3464702	rs1203111_G	3454304	-1009.12	535	1.56322e-37	8.36321e-35	5.23621e-34
cg25596289	17	10741383	rs450170_G	10625334	-2009.06	517	1.72222e-37	8.90387e-35	5.54855e-34
cg23553912	3	159558031	rs12632850_G	159623961	-1367.82	466	1.80999e-37	8.43456e-35	5.27259e-34
cg06201514	2	1817409	rs11684279_A	1810830	-696.145	728	1.87404e-37	1.3643e-34	8.44889e-34
cg06588556	11	18477299	rs2403280_C	18442382	-1122.53	562	2.08689e-37	1.17283e-34	7.27447e-34
cg09512891	6	103780468	rs9390987_T	103784634	-1040.34	669	2.28001e-37	1.52533e-34	9.43146e-34
cg12537405	10	134898881	rs11101925_A	134913358	-1285.33	529	3.13969e-37	1.66089e-34	1.02221e-33
cg09127314	1	152161683	rs61814946_A	152192395	-1374.5	448	3.48554e-37	1.56152e-34	9.64029e-34
cg15166039	6	160023626	rs73020713_G	160026128	-1457.38	753	3.51515e-37	2.64691e-34	1.62154e-33
cg21353189	4	7228343	rs35837718_TG	7224247	-1253.41	756	4.02844e-37	3.0455e-34	1.86285e-33
cg15231942	19	873330	rs112839858_CCT	877295	-1410.94	367	4.50788e-37	1.65439e-34	1.01978e-33
cg27447006	1	23763279	rs36007732_GTC	23775548	-1298.36	450	4.56125e-37	2.05256e-34	1.26131e-33
cg25822783	12	133050826	rs11614702_G	133058157	-1736.49	434	5.11229e-37	2.21873e-34	1.36132e-33
cg02853948	6	55105271	rs3122167_C	55112815	-1458.04	721	6.55773e-37	4.72812e-34	2.87003e-33
cg27454064	12	64215611	rs7306115_C	64232406	-1339.17	665	6.67451e-37	4.43855e-34	2.70249e-33
cg02314201	10	134843775	rs10673172_C	134822290	-1370.44	550	7.86781e-37	4.3273e-34	2.63879e-33
cg26180080	14	76734550	rs10143886_T	76710551	-1590.22	546	8.20328e-37	4.47899e-34	2.72295e-33
cg12759523	15	22923501	rs79600363_G	22930602	-1418.7	130	8.46534e-37	1.10049e-34	6.83646e-34
cg05425699	7	47580148	rs615300_T	47596775	-637.329	825	9.17607e-37	7.57026e-34	4.58127e-33
cg10647465	11	126582242	rs4293131_C	126690826	-1395.89	648	1.06114e-36	6.8762e-34	4.16759e-33
cg05931119	6	168569742	rs9346529_A	168576827	-1587.91	631	1.37929e-36	8.70332e-34	5.25897e-33
cg18443437	5	3326731	rs9313049_T	3329373	-1329.94	730	1.4188e-36	1.03572e-33	6.23939e-33
cg19843353	5	180651585	rs2770984_T	180701595	-1663.56	238	1.64742e-36	3.92085e-34	2.3946e-33
cg00366917	18	74845154	rs12607487_G	74856226	-1818.51	742	1.67875e-36	1.24563e-33	7.49262e-33
cg08684580	7	98029266	rs4729431_A	97937981	-1285.15	411	2.3077e-36	9.48465e-34	5.7224e-33
cg13682187	1	196946512	rs865071_G	197017976	-1958.47	564	2.3188e-36	1.30781e-33	7.85472e-33
cg23026554	10	42862978	rs7090779_A	42783790	-1557.4	541	2.51182e-36	1.35889e-33	8.14926e-33
cg16390380	17	3461140	rs8078502_G	3473534	-1774.51	549	2.54932e-36	1.39958e-33	8.38062e-33
cg23667071	7	158954960	rs399867_A	158910629	-1562.02	377	3.84535e-36	1.4497e-33	8.6677e-33
cg00019495	4	57547525	rs7690106_A	57548599	-1408.63	706	3.85187e-36	2.71942e-33	1.62107e-32
cg04929355	11	112034997	rs4937113_A	112029721	-1744.14	455	4.8517e-36	2.20752e-33	1.31789e-32
cg10615765	5	42991657	rs11550287_G	42992437	-1427.47	554	5.4057e-36	2.99476e-33	1.78253e-32
cg00917413	7	116138591	rs12706089_T	116084367	-1348.47	479	6.56718e-36	3.14568e-33	1.86957e-32
cg11976911	11	13509032	rs11600801_C	13526239	-1436.61	743	9.86723e-36	7.33135e-33	4.34426e-32
cg03455716	3	158963502	rs7641814_G	158860250	-1655.76	640	1.00488e-35	6.43123e-33	3.81657e-32
cg24999973	1	7311132	rs11120884_C	7305361	-1692.59	571	1.36652e-35	7.80281e-33	4.60991e-32
cg12876356	1	92946825	rs190174465_C	93891496	-1405.51	489	1.53509e-35	7.50658e-33	4.44149e-32
cg06441398	11	70317455	rs2509838_C	70337116	-1514.36	570	1.5386e-35	8.77004e-33	5.1432e-32
cg24229701	12	130821962	rs4759661_A	130842796	-1135.36	734	1.76222e-35	1.29347e-32	7.55218e-32
cg10262710	11	122074011	rs144855796_G	122408717	-1792.11	481	1.77787e-35	8.55154e-33	5.02987e-32
cg19889856	7	134856654	rs138841490_C	134852420	-2221.44	620	1.82477e-35	1.13136e-32	6.61538e-32
cg05038881	1	10490043	rs2483679_G	10485019	-1723.72	425	1.84518e-35	7.84202e-33	4.62621e-32
cg22189786	22	42395067	rs9607869_A	42418110	-1379.93	599	2.58364e-35	1.5476e-32	9.02277e-32
cg08348427	17	79635073	17:79590823:CA_C	79590823	-1742.43	573	2.71574e-35	1.55612e-32	9.05917e-32
cg26076054	5	421317	rs2278254_G	477968	-1446.85	314	2.76857e-35	8.6933e-33	5.10571e-32
cg03626672	2	237478664	rs7595908_G	237429423	-1785.52	363	2.79168e-35	1.01338e-32	5.93423e-32
cg21992932	2	159651813	rs9288723_A	159663202	-1738.35	723	3.36315e-35	2.43156e-32	1.41144e-31
cg12604331	1	156906485	rs822438_C	156894006	-1086.58	484	3.43e-35	1.66012e-32	9.65052e-32
cg13763482	9	4663107	rs6476888_C	4659510	-1624.36	681	4.75122e-35	3.23558e-32	1.87541e-31
cg01268571	2	170624998	rs10200721_T	170606621	-1377.39	624	6.17911e-35	3.85577e-32	2.23164e-31
cg25221984	1	145714143	rs4246521_T	145625979	-1890.5	117	7.24111e-35	8.4721e-33	4.99052e-32
cg09187505	6	106434429	rs71806010_ATCCCCACCCT	106456360	-1422.42	568	8.25105e-35	4.68659e-32	2.70857e-31
cg12929678	18	67624393	rs2117557_C	67644013	-2345.43	628	9.43733e-35	5.92664e-32	3.42027e-31
cg19599666	3	187871024	rs844106_A	187874933	-2084.72	580	1.32595e-34	7.69049e-32	4.42536e-31
cg11645453	3	52864694	rs4687687_A	52948332	-2203.8	474	1.51928e-34	7.20138e-32	4.14991e-31
cg11103390	10	11784920	rs6602532_C	11830185	-1140.29	698	1.72664e-34	1.20519e-31	6.91511e-31
cg08817983	4	3391423	rs17805201_T	3446513	-1848.51	530	1.76978e-34	9.37984e-32	5.38969e-31
cg07219303	4	100140905	rs13104485_A	100140823	-2278.1	751	2.52308e-34	1.89484e-31	1.08409e-30
cg18373855	6	159360209	rs3127180_C	159413181	-1601.13	737	3.1851e-34	2.34742e-31	1.33726e-30
cg03613822	17	7115140	rs139186084_A	7179477	-1293.49	561	3.35555e-34	1.88246e-31	1.07856e-30
cg00256329	17	724374	rs535822_C	719017	-79.0496	499	3.98758e-34	1.9898e-31	1.13516e-30
cg06357748	12	1025529	rs4766370_T	1027362	-1935.98	456	4.35646e-34	1.98655e-31	1.13493e-30
cg11941920	6	79339195	rs596057_T	79318351	-1439.03	782	6.20838e-34	4.85495e-31	2.74608e-30
cg19816811	7	27188364	rs5883060_T	27147125	-1645.48	694	6.73238e-34	4.67227e-31	2.64651e-30
cg15181151	6	150070149	rs9479810_T	150072495	-1686.31	607	7.40815e-34	4.49675e-31	2.55072e-30
cg14732540	1	92414722	rs139066569_AT	92457638	-1947.05	521	8.11616e-34	4.22852e-31	2.40199e-30
cg02341480	1	235267474	rs79092604_C	235398112	-1616.57	473	8.14779e-34	3.85391e-31	2.19232e-30
cg16886414	17	78851149	rs6565484_C	78848856	-1672.85	609	8.42646e-34	5.13171e-31	2.89851e-30
cg22912818	13	114194341	rs2261163_C	114147997	-2103.69	511	1.00691e-33	5.14532e-31	2.90208e-30
cg23013853	14	93389102	rs11446_A	93407248	-2074.83	675	1.33499e-33	9.01121e-31	5.06817e-30
cg00818106	10	134221503	10:134231050:A_G	134231050	-1509.44	686	1.37416e-33	9.4267e-31	5.28692e-30
cg06573709	6	164057152	rs4709001_T	164072985	-773.183	611	1.48607e-33	9.0799e-31	5.0996e-30
cg06715136	7	158046025	rs4909119_A	157976267	-1179.6	709	1.52998e-33	1.08476e-30	6.06671e-30
cg00203913	17	13506186	rs7209962_T	13519002	-1767.89	647	1.66305e-33	1.07599e-30	6.02617e-30
cg01617317	11	59824110	11:59851648:AT_A	59851648	-1816.36	527	1.6764e-33	8.83465e-31	4.9759e-30
cg26585981	11	48327164	rs4752917_A	48241639	-1823.46	657	1.78227e-33	1.17095e-30	6.51218e-30
cg19624354	11	113113890	rs17115275_C	113124718	-1463.83	545	2.02155e-33	1.10175e-30	6.15309e-30
cg07346187	6	149775621	rs111323265_T	149770829	-2428.79	610	2.20667e-33	1.34607e-30	7.46524e-30
cg24923931	19	40904691	rs75569110_A	40898945	-1635.05	575	2.30771e-33	1.32693e-30	7.36939e-30
cg14508358	9	6716417	rs2918175_A	6728376	-1638.11	778	2.89996e-33	2.25617e-30	1.24606e-29
cg26675785	16	16170184	rs35595_A	16149871	-2199.36	377	2.95514e-33	1.11409e-30	6.20461e-30
cg20662725	19	22235022	rs60118865_CA	22252430	-2003.78	588	3.02731e-33	1.78006e-30	9.85841e-30
cg24194775	9	35791475	rs3750434_A	35739876	-1404.84	599	3.72806e-33	2.23311e-30	1.23503e-29
cg22237300	6	52171973	rs80173920_A	52181583	-1182.34	716	3.87509e-33	2.77457e-30	1.53024e-29
cg25044876	22	43041146	rs6002838_G	43034260	-1839.08	649	4.4549e-33	2.89123e-30	1.59238e-29
cg06825163	1	202172912	rs1823696_C	202167176	-887.324	532	5.763e-33	3.06592e-30	1.68625e-29
cg15721134	10	133806677	rs9419235_G	133806576	-1714.89	808	6.96025e-33	5.62388e-30	3.07614e-29
cg25609749	6	3743352	rs6596996_A	3764125	-1816.84	546	7.28482e-33	3.97751e-30	2.18461e-29
cg14015656	9	100070142	rs10817347_A	100027008	-1344.69	556	8.06756e-33	4.48556e-30	2.46026e-29
cg19142026	7	27170394	rs5883060_T	27147125	-982.333	698	8.23864e-33	5.75057e-30	3.13682e-29
cg14611816	17	79068961	rs4072587_A	79084348	-1932.71	595	9.61341e-33	5.71998e-30	3.12441e-29
cg16619049	1	805541	rs11240777_A	798959	-1498.09	111	9.94971e-33	1.10442e-30	6.15937e-30
cg26227225	1	2121039	rs11587831_G	2110848	-1032.86	397	1.17465e-32	4.66338e-30	2.55427e-29
cg13324103	10	29948428	rs1247453_G	29943238	-1795.16	598	1.25589e-32	7.51024e-30	4.09108e-29
cg00497905	11	76903183	rs12805873_A	76898728	-1871.6	591	1.28563e-32	7.59806e-30	4.13326e-29
cg08825699	2	239983929	rs895808_C	239970360	-1060.38	614	1.9213e-32	1.17968e-29	6.39982e-29
cg27624471	18	77280171	rs78107380_A	77251511	-1428.34	552	2.04566e-32	1.12921e-29	6.13438e-29
cg24634471	8	143751801	rs754957_G	143746416	-171.648	601	2.13384e-32	1.28244e-29	6.94785e-29
cg23549902	7	5184155	rs10245539_G	5168577	-1176.25	583	2.43442e-32	1.41927e-29	7.6787e-29
cg08046364	12	114234083	rs11066717_G	114174135	-1602.37	578	3.45335e-32	1.99604e-29	1.07846e-28
cg12995113	11	123008408	rs7105909_G	123018038	-1760.24	636	3.46837e-32	2.20588e-29	1.19022e-28
cg14619949	5	76116169	rs62365146_C	76125076	-1793.04	593	4.19789e-32	2.48935e-29	1.34135e-28
cg11395954	11	133658009	rs1105602_C	133679495	-1513.78	692	6.40158e-32	4.42989e-29	2.38055e-28
cg04011173	3	10326540	rs3846105_C	10293314	-1468.72	564	6.59888e-32	3.72177e-29	2.00271e-28
cg07679836	6	33548423	rs210146_G	33549098	-2109.09	1084	8.40254e-32	9.10835e-29	4.84886e-28
cg24467349	1	110254835	rs1537236_T	110278972	-1080.63	528	8.41746e-32	4.44442e-29	2.38513e-28
cg02852959	12	2944436	rs11611125_C	2945386	-1395.13	570	8.96946e-32	5.11259e-29	2.74002e-28
cg17743250	10	94820927	rs1538648_G	94820860	-1601.31	563	1.37016e-31	7.71401e-29	4.12311e-28
cg11418508	19	2888943	rs11084973_A	2909197	-1690.14	441	1.38256e-31	6.09708e-29	3.26325e-28
cg08284593	13	114057070	rs71797862_TA	114047150	-1663.86	548	1.56249e-31	8.56246e-29	4.57047e-28
cg10180297	16	22827393	rs2239331_A	22824454	-1823.41	363	2.36751e-31	8.59406e-29	4.5812e-28
cg08326019	19	11472261	rs317916_C	11471074	-1571.8	555	2.73771e-31	1.51943e-28	8.07792e-28
cg15293827	4	2827194	rs2239727_A	2822289	-2012.09	509	3.08932e-31	1.57246e-28	8.34873e-28
cg01773685	19	51330453	rs5517_C	51323232	-1543.97	549	4.20999e-31	2.31129e-28	1.22388e-27
cg07330481	17	37322330	rs657723_C	37319103	-1510.52	433	4.50149e-31	1.94915e-28	1.03349e-27
cg15420468	6	166486120	rs3099347_A	166492102	-1991.23	643	4.5924e-31	2.95291e-28	1.55948e-27
cg07244098	11	4415203	rs34884336_G	4418999	-1524.66	724	4.89372e-31	3.54305e-28	1.86373e-27
cg09035925	20	19915769	rs199541_G	19917570	-1660.31	480	5.45632e-31	2.61903e-28	1.38499e-27
cg06627087	19	57376177	rs8101058_C	57387500	-1855.34	621	6.53116e-31	4.05585e-28	2.12785e-27
cg02814054	19	18234911	rs273506_T	18221647	-2119.86	462	6.53653e-31	3.01988e-28	1.59273e-27
cg12955789	5	179588551	rs10069846_T	179584419	-1529.34	600	6.56832e-31	3.94099e-28	2.07032e-27
cg26703507	2	113404661	rs4849091_G	113404708	-1870.54	425	7.1674e-31	3.04615e-28	1.60446e-27
cg20956114	7	157451363	rs201036118_T	157441485	-1657.08	760	7.36377e-31	5.59646e-28	2.92072e-27
cg23939236	10	2357224	rs7088068_C	2373541	-2199.62	853	8.15726e-31	6.95814e-28	3.61243e-27
cg10374084	19	50666238	rs56076914_A	50705868	-1080.74	496	8.98706e-31	4.45758e-28	2.33247e-27
cg05656990	13	23310635	rs12867151_G	23322525	-1223.43	821	1.00092e-30	8.21758e-28	4.26073e-27
cg09319828	1	156551787	rs6682716_A	156551848	-1294	419	1.02281e-30	4.28556e-28	2.24541e-27
cg17746570	17	9804355	rs11078821_G	9820739	-1363.53	483	1.13934e-30	5.50301e-28	2.87572e-27
cg03370704	5	148785408	rs726953_A	148784809	-1955.22	527	1.26233e-30	6.65249e-28	3.45825e-27
cg23522194	19	48565189	rs385203_G	48606531	-1206.83	501	1.31727e-30	6.59953e-28	3.43521e-27
cg10589385	1	150898437	rs6587551_T	150952674	-1896.54	425	1.3825e-30	5.87565e-28	3.06241e-27
cg07211768	12	115102290	rs11609105_C	115102482	-2040.96	653	2.13433e-30	1.39372e-27	7.20751e-27
cg17527975	8	142192487	rs307739_A	142192569	-1775.96	525	2.49196e-30	1.30828e-27	6.77446e-27
cg04612959	7	4183976	rs4236342_A	4177712	-1898.75	766	3.13953e-30	2.40488e-27	1.23246e-26
cg00995520	1	111218282	rs7513434_T	111186329	-1445.65	600	3.19017e-30	1.9141e-27	9.84749e-27
cg09973514	11	58830424	rs489810_C	58761391	-1505.39	570	3.42857e-30	1.95428e-27	1.00412e-26
cg04412303	19	7813963	rs7359874_A	7813577	-1984.84	547	3.44181e-30	1.88267e-27	9.6983e-27
cg27002247	19	58549241	rs620297_G	58545433	-1761.33	491	3.4974e-30	1.71722e-27	8.85749e-27
cg11095122	8	19540734	rs4921667_A	19547919	-2045.84	840	3.5827e-30	3.00946e-27	1.52853e-26
cg25985355	7	65971099	rs6958484_G	65599446	-1766.43	650	3.92175e-30	2.54914e-27	1.30137e-26
cg19586845	11	2211939	rs12791049_C	2231863	-1166.59	629	3.97152e-30	2.49808e-27	1.27858e-26
cg13067509	17	6538498	rs12942363_T	6490948	-2052.74	564	4.21476e-30	2.37713e-27	1.21981e-26
cg01017244	2	74357527	rs7572066_C	74366032	-928.006	368	4.59329e-30	1.69033e-27	8.73009e-27
cg22822446	10	26883013	rs6482566_C	26876272	-1301.66	769	4.8904e-30	3.76072e-27	1.90524e-26
cg04522821	19	54041329	rs115409753_C	54019043	-1447.19	506	4.98441e-30	2.52211e-27	1.28922e-26
cg09650989	16	1843697	rs2745188_G	1850177	-2170.01	507	5.1842e-30	2.62839e-27	1.34011e-26
cg15695738	19	35329860	rs12977777_C	35323365	-1410.9	616	5.4974e-30	3.3864e-27	1.71779e-26
cg24090990	1	48452534	rs303912_C	48451989	-1660.55	613	6.75069e-30	4.13817e-27	2.0938e-26
cg21977234	19	18701320	rs3803917_T	18669883	-1651.12	387	7.36946e-30	2.85198e-27	1.4504e-26
cg21553980	17	109444	rs7223759_G	102209	-979.332	307	8.98124e-30	2.75724e-27	1.40401e-26
cg00099094	5	2334514	rs10036054_T	2352730	-1695.15	785	1.10373e-29	8.6643e-27	4.36725e-26
cg27027427	10	91091912	rs304504_T	91137826	-1899.62	760	1.29737e-29	9.86004e-27	4.96368e-26
cg20630655	15	75918700	rs73435089_G	75612287	-2102.31	486	1.31607e-29	6.3961e-27	3.23214e-26
cg22249529	22	50985797	rs131776_C	50992097	-1189.52	450	1.54326e-29	6.94465e-27	3.50489e-26
cg03711485	10	101296036	rs7080361_C	101277772	-1622.53	680	1.71125e-29	1.16365e-26	5.84318e-26
cg08979515	3	111697575	rs1443078_C	111655217	-1465.99	665	1.99948e-29	1.32965e-26	6.66836e-26
cg27109912	17	38707719	rs146346285_T	38897220	-1698.08	606	2.43549e-29	1.47591e-26	7.39253e-26
cg20137746	10	27235598	rs34273816_C	27233573	-1678.47	778	2.93382e-29	2.28251e-26	1.14183e-25
cg10336925	14	77647482	rs7155226_C	77662772	-1813.23	717	3.79425e-29	2.72048e-26	1.35581e-25
cg04376123	7	73895109	rs2267838_C	73880955	-1806.46	218	4.5929e-29	1.00125e-26	5.03407e-26
cg06373584	4	4341463	rs7660124_A	4355274	-1844.91	568	4.63164e-29	2.63077e-26	1.31275e-25
cg05347456	16	89690262	rs8059821_G	89675068	-2032.88	592	5.25566e-29	3.11135e-26	1.54867e-25
cg01200177	2	128616082	rs6721274_A	128616001	-1881.61	577	5.56726e-29	3.21231e-26	1.59693e-25
cg02782895	3	127348828	3:127348226:TGCGGCGCCGCCGGGAGCGCGCGTGTCCCGGCCGGGCC_T	127348226	-1793.02	630	5.58925e-29	3.52123e-26	1.74614e-25
cg05189127	10	127059333	rs12243804_A	127006876	-1720.04	560	5.98495e-29	3.35157e-26	1.66408e-25
cg12074541	2	1286641	rs7421044_G	1291096	-1809.88	653	6.51001e-29	4.25103e-26	2.10542e-25
cg09135239	16	412393	rs7199181_A	412333	-1302.63	356	6.87336e-29	2.44692e-26	1.22254e-25
cg01284415	19	49457725	rs11667229_C	49456001	-1974.14	486	9.46043e-29	4.59777e-26	2.27432e-25
cg04578397	16	56650508	rs58105980_G	56646281	-2087.83	752	9.48731e-29	7.13446e-26	3.50734e-25
cg05820861	13	24882296	rs61946868_C	25072646	-1511.25	692	9.90771e-29	6.85613e-26	3.37468e-25
cg13145120	7	130145329	rs190221868_T	130145329	-2096.49	483	1.0284e-28	4.96719e-26	2.45401e-25
cg01749753	21	38580812	rs34672903_G	38455015	-1594.38	615	1.06617e-28	6.55696e-26	3.23542e-25
cg27070162	5	179597526	rs882702_T	179598578	-1109.95	600	1.3497e-28	8.09818e-26	3.9762e-25
cg08745665	4	10460009	rs146569944_A	10486368	-1908.02	715	1.39267e-28	9.95762e-26	4.88316e-25
cg02146340	3	13610059	rs9841601_A	13594807	-2008.81	708	1.82065e-28	1.28902e-25	6.29801e-25
cg25807487	11	68782106	rs653264_A	68699775	-1669.69	485	2.62197e-28	1.27166e-25	6.2208e-25
cg12178445	6	8436263	rs1832098_C	8446900	-1584.3	603	3.06961e-28	1.85097e-25	9.01048e-25
cg23245007	3	195682326	rs3853590_A	195726970	-1225.11	585	3.10942e-28	1.81901e-25	8.87659e-25
cg24435209	22	17640972	rs5992630_C	17631893	-1615.94	392	3.23657e-28	1.26874e-25	6.21415e-25
cg08800613	2	1595498	rs6729763_G	1577897	-1007.52	695	3.42815e-28	2.38256e-25	1.15625e-24
cg18140268	1	147781827	rs2999603_G	147795939	-1445.1	193	3.4782e-28	6.71292e-26	3.30827e-25
cg25760325	4	189059677	rs12645285_C	189059562	-1642.54	737	3.59206e-28	2.64735e-25	1.28245e-24
cg24935598	3	193921489	rs4594573_T	193923004	-2219.15	538	3.77338e-28	2.03008e-25	9.8703e-25
cg14843632	5	14870594	rs2921600_G	14860723	-1477.34	474	3.85383e-28	1.82671e-25	8.90328e-25
cg18321051	19	12251893	rs271199_T	12261472	-1891.62	485	4.91534e-28	2.38394e-25	1.15625e-24
cg21191514	11	2187921	rs7483056_A	2190519	-1189.4	621	5.36319e-28	3.33054e-25	1.60949e-24
cg10432947	4	2062441	rs1034011_T	2219933	-1996.42	471	5.75608e-28	2.71111e-25	1.31174e-24
cg04003871	2	241290895	rs2352832_C	241284635	-1775.61	730	7.25565e-28	5.29662e-25	2.55032e-24
cg03406106	16	81254169	rs12931041_G	81246489	-1693.62	821	7.56154e-28	6.20803e-25	2.97836e-24
cg02470904	7	20686108	rs1858948_C	20686111	-1931.02	774	7.77243e-28	6.01586e-25	2.88965e-24
cg17804112	19	55417496	rs147490103_G	55380682	-1602.92	592	8.17442e-28	4.83926e-25	2.33292e-24
cg25920019	5	180488960	rs13359580_C	180474814	-1867.06	308	1.191e-27	3.66828e-25	1.77056e-24
cg04314261	12	10163030	rs10772223_T	10154249	-2064.66	611	1.19492e-27	7.30095e-25	3.49428e-24
cg03716852	19	49669281	rs10414959_A	49687278	-1570.28	450	1.24391e-27	5.59759e-25	2.69198e-24
cg05115664	9	90621637	rs7871432_T	90646127	-1841.54	595	1.3546e-27	8.05989e-25	3.85288e-24
cg13745632	10	50507003	rs12411843_C	50534862	-1968.39	515	1.37663e-27	7.08964e-25	3.39723e-24
cg14299480	19	38876666	rs1131182_T	38872778	-1412.01	579	1.60712e-27	9.3052e-25	4.44284e-24
cg01981733	7	56297714	rs10250065_G	56214680	-1349.65	576	1.79862e-27	1.03601e-24	4.94058e-24
cg12444411	7	2802554	rs1182209_T	2808595	-1655.48	906	1.98021e-27	1.79407e-24	8.52503e-24
cg10439737	21	46077715	rs12627135_T	46092258	-1385.65	696	2.26766e-27	1.57829e-24	7.50866e-24
cg16850897	7	100343110	rs2432930_A	100299024	-1215.06	564	2.52503e-27	1.42412e-24	6.7833e-24
cg03649288	13	25506383	rs9507423_C	25436257	-1661.53	628	3.49117e-27	2.19245e-24	1.03857e-23
cg19055323	17	39341434	rs7220116_T	39333705	-2121.43	582	3.76885e-27	2.19347e-24	1.03857e-23
cg05834845	3	195489306	rs111707999_T	195499434	-662.824	590	3.8386e-27	2.26477e-24	1.07106e-23
cg23847017	1	28764854	rs34017421_G	28753096	-2049.2	421	4.36739e-27	1.83867e-24	8.72657e-24
cg04017131	8	6419570	rs2442601_A	6392243	-848.431	844	5.77331e-27	4.87267e-24	2.2935e-23
cg04794430	17	3290071	rs811696_T	3200732	-1392.44	538	6.15562e-27	3.31172e-24	1.56247e-23
cg10732871	19	1102675	rs8107205_T	1119876	-1983.1	412	6.47593e-27	2.66808e-24	1.2603e-23
cg17957640	11	76839205	rs2276031_T	76832011	-1754.45	578	7.55251e-27	4.36535e-24	2.05714e-23
cg14089267	13	23412409	rs9580445_A	23401885	-909.458	808	9.0581e-27	7.31895e-24	3.42066e-23
cg02477603	10	125034296	rs6599689_G	125106194	-1601.88	681	9.14321e-27	6.22653e-24	2.92038e-23
cg23210268	1	240776187	rs2185282_T	240776190	-2128.65	666	9.2893e-27	6.18667e-24	2.90511e-23
cg07075347	7	44104860	rs10236917_C	43962860	-1377.17	536	9.76035e-27	5.23155e-24	2.45951e-23
cg03015498	10	7517765	rs113639463_AG	7517446	-1902.91	771	1.01625e-26	7.83529e-24	3.65341e-23
cg16059991	15	99975470	rs11636993_T	99982197	-1946.17	667	1.06518e-26	7.10478e-24	3.32447e-23
cg26696870	17	79010561	rs112450441_T	79021192	-2072.3	597	1.07319e-26	6.40694e-24	3.00146e-23
cg03371962	12	1772323	rs12821922_G	1778292	-1849.47	471	1.63353e-26	7.69392e-24	3.5917e-23
cg20824635	2	778731	rs10183412_T	782581	-1684.7	545	1.65419e-26	9.01532e-24	4.19871e-23
cg09978105	14	103227646	rs747164_C	103222398	-2211.83	599	1.6675e-26	9.98835e-24	4.64103e-23
cg00339695	16	24857497	rs172066_A	24756449	-2187.39	622	1.75456e-26	1.09134e-23	5.06491e-23
cg17372657	7	1216933	rs34702042_C	1216735	-1246.48	525	1.768e-26	9.28198e-24	4.31786e-23
cg05275752	2	38892887	rs12712610_G	38897249	-1905.59	717	1.83539e-26	1.31598e-23	6.09327e-23
cg10767152	15	25651288	rs11857412_C	25656279	-2046.49	761	1.85692e-26	1.41311e-23	6.52787e-23
cg16338365	6	167559913	rs3093001_C	167554185	-1202.5	559	2.18404e-26	1.22088e-23	5.65953e-23
cg03441844	1	161368947	rs74124989_C	161463078	-1270.17	512	2.66134e-26	1.36261e-23	6.30185e-23
cg26875135	7	1221192	rs6966848_T	1180871	-1344.24	527	3.12323e-26	1.64594e-23	7.59461e-23
cg21565937	2	709250	rs17786111_T	700562	-2009.01	515	3.22703e-26	1.66192e-23	7.6506e-23
cg13943068	4	1580193	rs4073272_T	1573364	-489.773	513	3.23309e-26	1.65858e-23	7.64404e-23
cg17897391	8	24297103	rs1058914_C	24212040	-2099.08	544	3.35753e-26	1.8265e-23	8.39851e-23
cg02273436	4	55143269	rs17739921_C	55164866	-1267.11	654	3.4596e-26	2.26258e-23	1.03797e-22
cg13055484	11	132662455	rs7938824_A	132702714	-1597.6	607	3.77341e-26	2.29046e-23	1.04955e-22
cg22158051	5	143172092	rs2636112_G	143160187	-1904.68	572	4.13887e-26	2.36743e-23	1.08233e-22
cg19990476	10	574361	rs111740146_CCCTG	632427	-2184.37	493	4.94748e-26	2.43911e-23	1.11382e-22
cg02019333	3	118892215	rs9870250_A	118891997	-1792.59	619	5.03684e-26	3.1178e-23	1.42212e-22
cg20454518	12	133135463	rs11146953_T	133155907	-1869.92	401	5.75771e-26	2.30884e-23	1.05676e-22
cg07257824	6	170732353	rs2180052_A	170589989	-1284.71	342	5.80845e-26	1.98649e-23	9.12365e-23
cg26132114	10	44223934	rs10899916_T	44299320	-1498.38	907	6.91241e-26	6.26955e-23	2.84668e-22
cg15679892	7	1267057	rs13241427_G	1288639	-1444.06	544	9.42533e-26	5.12738e-23	2.33607e-22
cg03609639	10	101291397	rs7080361_C	101277772	-2133.64	679	9.97713e-26	6.77447e-23	3.07243e-22
cg00102166	1	43425337	rs751210_A	43410859	-1740.06	512	1.12401e-25	5.75492e-23	2.61898e-22
cg20643897	8	142734294	8:142703337:G_GC	142703337	-1560.46	553	1.12532e-25	6.22303e-23	2.82878e-22
cg19590598	2	127782813	rs3754609_C	127829943	-2011	594	1.25928e-25	7.4801e-23	3.38474e-22
cg17503389	5	90575422	rs10474343_G	90545248	-1910.34	514	1.3391e-25	6.883e-23	3.1181e-22
cg15729137	19	36024282	rs17638427_T	36039678	-1469.48	645	1.59488e-25	1.0287e-22	4.63904e-22
cg24901474	1	163173040	rs12072465_C	163341967	-1693.18	647	1.5983e-25	1.0341e-22	4.65812e-22
cg09214616	6	168533375	rs746800_G	168533787	-1555.93	632	1.79308e-25	1.13322e-22	5.09887e-22
cg10194536	17	807457	rs7214744_A	812940	-1539.57	515	1.80122e-25	9.2763e-23	4.19276e-22
cg09333631	3	44802604	rs6771160_C	44754177	-1520.41	629	1.90864e-25	1.20053e-22	5.38955e-22
cg05845376	5	140683632	rs3806838_G	140721589	-890.602	567	2.30799e-25	1.30863e-22	5.8616e-22
cg10277872	4	4136918	rs1991915_T	4208861	-822.612	573	2.58076e-25	1.47877e-22	6.61627e-22
cg19457237	12	34500585	rs7310576_C	34474735	-1599.31	427	2.65745e-25	1.13473e-22	5.09989e-22
cg23837265	10	88730407	rs5786764_C	88908323	-1525.33	606	2.68064e-25	1.62447e-22	7.25997e-22
cg05578865	17	80554007	rs1387545_T	80544855	-2123.79	441	2.88638e-25	1.2729e-22	5.70796e-22
cg25456020	17	159130	rs7216500_A	174661	-1320.68	317	3.21913e-25	1.02047e-22	4.60714e-22
cg00863893	17	76876239	rs3073742_T	76751573	-1449.59	593	3.94403e-25	2.33881e-22	1.04407e-21
cg01114163	5	1856713	rs91315_C	1855301	-1445.72	723	3.99056e-25	2.88518e-22	1.28366e-21
cg10372770	19	12377156	rs28433614_C	12430928	-1758.89	486	5.49039e-25	2.66833e-22	1.18984e-21
cg06900216	7	98335180	rs62471617_T	98311948	-1541.1	401	6.83219e-25	2.73971e-22	1.2203e-21
cg01992512	21	46493156	rs2838762_A	46487831	-1866.46	703	7.32789e-25	5.1515e-22	2.27925e-21
cg09793866	8	38009548	rs146776615_TCA	38295719	-2091.22	472	8.4315e-25	3.97967e-22	1.7647e-21
cg14259717	11	18433732	rs7942733_T	18601734	-1379.05	561	8.53869e-25	4.79021e-22	2.12176e-21
cg14126601	2	37384708	rs4648174_C	37369050	-1632.35	828	9.54326e-25	7.90182e-22	3.4768e-21
cg08818829	5	13810279	rs35586274_C	14012380	-1405.1	529	1.00772e-24	5.33086e-22	2.35599e-21
cg06976144	5	3182057	rs1215660_T	3171174	-1428.04	743	1.01579e-24	7.54732e-22	3.3245e-21
cg12436196	1	2995301	rs2993480_T	2973322	-1739.67	501	1.07182e-24	5.36983e-22	2.37058e-21
cg24033122	16	30485383	rs4787645_T	30457350	-2146.52	285	1.15503e-24	3.29185e-22	1.46296e-21
cg04846574	2	98928447	rs1466944_G	98928929	-1860.84	447	1.22326e-24	5.46795e-22	2.41123e-21
cg16512163	13	114888551	rs9314890_C	114873155	-1676.25	284	1.26289e-24	3.5866e-22	1.59218e-21
cg00734567	1	86172782	rs17128149_C	86196531	-1682.94	668	1.49178e-24	9.96507e-22	4.37979e-21
cg08260406	1	248100407	rs7368310_T	248120187	-891.956	532	1.99084e-24	1.05913e-21	4.64476e-21
cg12063490	19	12759131	rs8108316_G	12771823	-2088.01	475	2.26047e-24	1.07373e-21	4.7036e-21
cg20227044	11	116455679	rs7113362_G	116454261	-2023.08	681	2.35837e-24	1.60605e-21	7.02009e-21
cg22159528	19	44039727	rs12981701_C	44036417	-1860.28	506	2.60645e-24	1.31886e-21	5.77111e-21
cg04305539	1	247171728	rs7550095_T	247260362	-1743.09	786	2.80927e-24	2.20808e-21	9.60939e-21
cg04663285	11	379455	rs7481739_G	383855	-1410.21	363	2.89135e-24	1.04956e-21	4.60789e-21
cg12193327	2	31454631	rs7602062_T	31397372	-1917.09	727	2.97919e-24	2.16587e-21	9.436e-21
cg11601375	12	52846073	rs58686663_C	52811932	-1842.64	675	3.41061e-24	2.30216e-21	1.00079e-20
cg25153741	5	177913468	rs189349782_C	177945590	-1560.21	574	3.46877e-24	1.99108e-21	8.68397e-21
cg16899498	8	144513907	rs4873793_T	144508342	-1981	449	4.01927e-24	1.80465e-21	7.87952e-21
cg26929806	2	71167151	rs35340804_G	71166901	-1924.1	594	4.81282e-24	2.85881e-21	1.24142e-20
cg16780688	8	120220073	rs9297594_C	120218302	-1650.26	603	4.91993e-24	2.96672e-21	1.28547e-20
cg00152799	18	54306261	rs12968679_G	54265130	-1419.16	533	5.4038e-24	2.88022e-21	1.24935e-20
cg21521518	4	53727714	rs6838531_C	53627606	-1473.13	552	6.202e-24	3.4235e-21	1.48017e-20
cg17797229	13	110522297	rs4408410_A	110501545	-1175.71	777	6.92309e-24	5.37924e-21	2.3182e-20
cg20737388	11	73668626	rs1670562_C	73580822	-837.385	512	7.75479e-24	3.97045e-21	1.71479e-20
cg02530824	4	74847766	rs11574452_A	74846661	-1399.28	391	7.97564e-24	3.11848e-21	1.34976e-20
cg00044354	1	67389884	rs2985823_A	67405050	-1755.07	507	1.00535e-23	5.09712e-21	2.19899e-20
cg21766667	17	48287888	rs2586431_C	48305312	-2262.21	553	1.00879e-23	5.57859e-21	2.40151e-20
cg20360395	12	132671235	rs4074046_G	132683690	-1659.45	543	1.14036e-23	6.19217e-21	2.65989e-20
cg26420724	6	168549880	rs6927982_G	168549995	-1874.57	630	1.20433e-23	7.5873e-21	3.25217e-20
cg20534585	3	196373598	rs9816722_T	196343774	-1140.51	574	1.29542e-23	7.43569e-21	3.19062e-20
cg25762679	1	101185311	rs76661857_A	101098698	-1795.84	629	1.32349e-23	8.32474e-21	3.56059e-20
cg10317717	7	48129904	rs2307252_A	48016442	-1067	859	1.58038e-23	1.35755e-20	5.75694e-20
cg15509177	13	19919208	rs9512546_T	19885076	-1496.56	383	1.60683e-23	6.15415e-21	2.64642e-20
cg11210813	20	35972385	rs6090501_C	35959814	-2104.4	459	1.70549e-23	7.8282e-21	3.35182e-20
cg01887374	2	129077404	rs840891_G	129062290	-1869.34	554	1.78923e-23	9.91235e-21	4.22602e-20
cg16505856	19	5822369	rs874232_C	5843609	-1986.24	614	1.93983e-23	1.19106e-20	5.05628e-20
cg00650614	10	135059097	rs188589761_T	135195685	-1164.12	457	2.00419e-23	9.15913e-21	3.90907e-20
cg21964928	5	153872958	rs6580083_G	153865729	-1246.13	771	2.04235e-23	1.57465e-20	6.65634e-20
cg16117554	4	3309404	rs3129310_G	3301388	-2102.19	514	2.06974e-23	1.06385e-20	4.53073e-20
cg03959186	2	9893528	rs6756567_A	9895398	-1892.43	526	2.14887e-23	1.1303e-20	4.80862e-20
cg04867891	17	80929076	rs7406537_A	80919387	-2029.18	381	2.40052e-23	9.14599e-21	3.90765e-20
cg10533103	1	212688961	rs1021378_A	212700618	-1597.68	616	2.49855e-23	1.53911e-20	6.513e-20
cg05038469	14	104686119	rs28580543_C	104658805	-1486.66	468	2.51011e-23	1.17473e-20	4.99229e-20
cg01050920	6	123109741	rs6904500_T	123109596	-1637.67	701	2.65476e-23	1.86099e-20	7.85838e-20
cg06702850	6	166876890	rs116936737_A	166880726	-1717.62	643	3.00415e-23	1.93167e-20	8.13957e-20
cg26218577	15	69744466	rs11634798_A	69684389	-1633.85	460	3.21375e-23	1.47832e-20	6.26243e-20
cg03482866	13	111040579	rs9515199_C	111033704	-1264.35	783	3.72929e-23	2.92004e-20	1.22525e-19
cg24072927	7	157809451	rs4909119_A	157976267	-1536.39	704	4.18524e-23	2.94641e-20	1.23501e-19
cg23634477	6	27018112	rs4713066_G	26960089	-1679.28	655	4.21963e-23	2.76386e-20	1.16094e-19
cg03846641	2	109746751	rs1119649_C	109687389	-1517.37	423	4.97992e-23	2.1065e-20	8.86691e-20
cg09655403	5	78985495	rs16877062_T	78998903	-1202.5	626	5.03982e-23	3.15493e-20	1.31963e-19
cg26151999	19	55644082	rs4806469_A	55698245	-1681.7	630	5.2046e-23	3.2789e-20	1.36861e-19
cg26732615	19	19648335	rs10282_C	19619317	-1549.58	353	5.29578e-23	1.86941e-20	7.88558e-20
cg04149172	20	34000170	rs11476420_GC	33963984	-2104.8	436	6.00226e-23	2.61699e-20	1.10041e-19
cg13695646	5	78407509	rs13177470_C	78495899	-2091.79	530	6.72712e-23	3.56537e-20	1.48663e-19
cg05366561	20	30437731	rs729838_A	30263528	-1709.66	404	7.37084e-23	2.97782e-20	1.24686e-19
cg08252303	10	79399007	rs938221_C	79407385	-1883.03	577	7.47185e-23	4.31126e-20	1.79201e-19
cg04852348	6	170463167	rs3012363_T	170450707	-1912.55	426	7.66814e-23	3.26663e-20	1.36492e-19
cg18396357	2	50201413	rs4971639_C	50260862	-1153.79	727	7.76105e-23	5.64228e-20	2.33794e-19
cg08804111	11	102638778	rs470358_T	102668702	-1072.99	759	7.8836e-23	5.98365e-20	2.47681e-19
cg12404181	10	5688515	rs60068477_A	5653989	-1662.14	839	8.8644e-23	7.43723e-20	3.05941e-19
cg15823438	14	104834351	rs55972700_C	104819663	-1861.48	418	8.91475e-23	3.72636e-20	1.55213e-19
cg24389034	6	169977608	rs13196619_G	169986774	-1721.66	622	9.72078e-23	6.04633e-20	2.49756e-19
cg00261569	3	119216728	rs58936172_A	119127883	-1803.14	613	9.83262e-23	6.0274e-20	2.49233e-19
cg21490662	4	185571520	rs7679215_C	185635311	-1789.63	557	9.91812e-23	5.52439e-20	2.29147e-19
cg10072526	16	6534430	rs1639161_A	6561899	-1675.46	950	1.06985e-22	1.01636e-19	4.15946e-19
cg06805348	4	37245195	rs17603438_G	37253250	-1894.63	807	1.08904e-22	8.78854e-20	3.60041e-19
cg15473904	9	140446993	rs10867083_A	140751501	-879.464	334	1.16691e-22	3.89746e-20	1.6217e-19
cg12115438	19	35086853	rs148079797_T	35074330	-1815.29	618	1.18729e-22	7.33747e-20	3.02149e-19
cg17347335	11	93583973	rs2462750_T	93668590	-1910.94	553	1.25118e-22	6.91901e-20	2.85212e-19
cg27021181	10	5488346	rs10795534_T	5653445	-1647.39	864	1.39033e-22	1.20125e-19	4.90602e-19
cg02175308	1	109941060	rs10858096_C	109967104	-1717.66	509	1.63982e-22	8.34667e-20	3.42644e-19
cg05185784	16	90016020	rs138372213_G	90083699	-1609.76	448	1.68328e-22	7.5411e-20	3.09893e-19
cg21936179	1	206786180	rs6685813_C	206784809	-1475.61	395	2.19765e-22	8.68072e-20	3.5599e-19
cg12584960	13	114965839	rs5807003_C	114998204	-1366.03	259	2.56963e-22	6.65535e-20	2.74628e-19
cg13830870	12	10183167	rs183139600_T	10351631	-1440.94	611	2.62498e-22	1.60386e-19	6.52358e-19
cg06679334	17	35241844	rs9914265_T	35238488	-1585.41	393	2.96057e-22	1.1635e-19	4.75674e-19
cg09039751	11	45672100	rs2277272_C	45674170	-1611.41	471	3.1354e-22	1.47677e-19	6.02511e-19
cg09889948	17	48858873	rs12942595_C	48862716	-1829.29	517	3.14458e-22	1.62575e-19	6.60585e-19
cg20200200	1	18807388	rs11577512_A	18814596	-1824.69	654	3.45058e-22	2.25668e-19	9.1322e-19
cg04048634	4	46126066	rs16859017_C	46017430	-1474.25	630	3.6327e-22	2.2886e-19	9.25199e-19
cg11092487	20	33585188	rs6060237_G	33694210	-1971.95	459	3.96592e-22	1.82036e-19	7.38154e-19
cg00227156	22	18463646	rs28406897_C	18402012	-1988.77	503	3.97968e-22	2.00178e-19	8.10893e-19
cg13985132	15	65394414	rs2946672_C	65455311	-1687.92	389	4.07219e-22	1.58408e-19	6.44971e-19
cg23019889	1	146544044	rs656036_C	146518194	-1305.72	306	4.83452e-22	1.47936e-19	6.0295e-19
cg00729875	1	100111713	rs3905882_T	99581029	-1887.56	575	5.37613e-22	3.09127e-19	1.2459e-18
cg20002901	2	238777656	rs4663805_A	238812164	-1935.16	516	5.83153e-22	3.00907e-19	1.21399e-18
cg18332229	7	971130	rs6956301_G	971124	-2035.38	436	5.90367e-22	2.574e-19	1.03952e-18
cg05157360	13	113613660	rs2993285_C	113636645	-1481.38	567	6.33346e-22	3.59107e-19	1.44441e-18
cg23320987	13	114192810	rs2260727_T	114188165	-1889.11	511	6.82279e-22	3.48645e-19	1.40374e-18
cg14557185	3	149374763	rs11710532_G	149387303	-1217.31	652	7.08935e-22	4.62226e-19	1.85169e-18
cg20287029	11	58036997	rs73485980_T	58226712	-2198.89	595	7.45533e-22	4.43592e-19	1.77884e-18
cg19255241	1	248058104	rs61855715_G	248041795	-1681.13	543	9.17283e-22	4.98085e-19	1.99334e-18
cg11609571	5	145215629	rs9324996_C	145197565	-1365.99	460	9.38584e-22	4.31749e-19	1.73309e-18
cg12432568	13	113659625	rs2993285_C	113636645	-2150.97	562	1.06392e-21	5.97925e-19	2.38571e-18
cg04972348	1	1100035	rs9442387_C	1110586	-1928.41	155	1.14227e-21	1.77053e-19	7.18678e-19
cg21608225	1	144930572	rs35763597_C	144904025	-1077.57	39	1.14588e-21	4.46893e-20	1.85561e-19
cg06532268	6	25732817	rs1179086_T	25791745	-1589.69	680	1.1841e-21	8.05188e-19	3.20947e-18
cg21449429	12	130605112	rs34081780_A	130604331	-1885.1	764	1.28308e-21	9.80271e-19	3.89954e-18
cg08129505	19	15582687	rs733731_T	15587185	-1969.98	673	1.42178e-21	9.5686e-19	3.81022e-18
cg14984781	17	31867	rs7503116_G	52467	-1368.11	283	1.51798e-21	4.2959e-19	1.72616e-18
cg04064380	11	117688259	rs7117314_A	117698762	-1780.63	717	1.65122e-21	1.18392e-18	4.68626e-18
cg11166453	1	247681781	rs6426255_A	247697724	-1455.17	677	1.6599e-21	1.12375e-18	4.45694e-18
cg06019590	5	496476	rs13177896_C	501544	-1563.42	336	1.66733e-21	5.60224e-19	2.23752e-18
cg21004358	4	187422119	rs59618605_T	187439234	-1736.09	592	1.67816e-21	9.9347e-19	3.94416e-18
cg21993406	5	68484783	rs164789_G	68468162	-1733.79	287	1.80729e-21	5.18694e-19	2.07373e-18
cg20255370	15	40268687	rs143681689_C	40277218	-1707.55	495	2.0035e-21	9.91734e-19	3.9412e-18
cg01786704	15	25123688	rs3867499_C	25119954	-969.113	934	2.29542e-21	2.14392e-18	8.41921e-18
cg20305489	17	75316480	rs9915312_G	75312289	-2027.78	652	2.3717e-21	1.54635e-18	6.10263e-18
cg02492567	2	173792437	rs75784903_C	173874264	-2240.32	548	2.41032e-21	1.32086e-18	5.21791e-18
cg02142483	16	84560555	rs62048650_C	84575124	-1599.4	931	2.42304e-21	2.25585e-18	8.85004e-18
cg13944111	12	107296891	rs10492212_T	107296945	-1553.22	631	2.47096e-21	1.55917e-18	6.14716e-18
cg20451986	11	133928302	rs12803807_C	134093724	-1778.42	706	2.5564e-21	1.80482e-18	7.10691e-18
cg00702561	9	132458129	rs143682172_G	132414198	-2031.08	462	2.77226e-21	1.28079e-18	5.06464e-18
cg09926364	14	73137242	rs140878691_A	73157245	-1750.21	618	3.09947e-21	1.91548e-18	7.52954e-18
cg09117448	16	31439393	rs11861164_A	31519048	-1275.91	298	3.84721e-21	1.14647e-18	4.54253e-18
cg21842274	5	76248637	rs75439203_C	76249256	-1743.03	616	4.46556e-21	2.75078e-18	1.07811e-17
cg25541528	7	1545819	rs7789285_G	1537413	-2012.7	642	4.96502e-21	3.18754e-18	1.24684e-17
cg03226844	17	185102	rs12450248_G	179396	-118.128	329	5.48989e-21	1.80617e-18	7.10691e-18
cg24136385	7	1054092	rs10278051_T	1181139	-1687.59	472	5.97288e-21	2.8192e-18	1.10384e-17
cg22933058	1	43472972	rs9326132_G	43471182	-1620.26	503	6.79876e-21	3.41978e-18	1.33636e-17
cg12733396	1	40783234	rs6600326_T	40791195	-1374.3	653	7.09954e-21	4.636e-18	1.80455e-17
cg05566455	11	128774523	rs4937388_G	128773798	-1686.22	644	7.56309e-21	4.87063e-18	1.89218e-17
cg12807187	3	71778392	rs2322141_T	71820969	-1720.73	565	7.60594e-21	4.29736e-18	1.67601e-17
cg14716686	21	30452862	rs11170_C	30378090	-1681.7	458	8.25588e-21	3.78119e-18	1.47615e-17
cg10504392	12	110044639	rs75715278_A	110039060	-1492.01	631	8.74174e-21	5.51604e-18	2.13874e-17
cg19603903	19	57742345	rs370796561_G	57773718	-1177.87	606	1.04042e-20	6.30493e-18	2.43987e-17
cg01616529	11	638424	rs72844710_A	604941	-1091.75	461	1.13233e-20	5.22002e-18	2.02594e-17
cg18054674	5	140753542	rs72790070_A	140879681	-1585.89	570	1.18851e-20	6.77453e-18	2.61651e-17
cg03515494	12	8068627	rs6488770_A	8065071	-1578.57	383	1.23e-20	4.71091e-18	1.83192e-17
cg02140579	4	159091837	rs72695738_G	159091121	-1420.5	420	1.34021e-20	5.62887e-18	2.18037e-17
cg06755596	17	152189	17:262717:T_C	262717	-1316.73	316	1.38856e-20	4.38786e-18	1.70963e-17
cg14535531	18	52258182	rs77283188_A	52047009	-1711.15	566	1.40667e-20	7.96177e-18	3.07207e-17
cg21723486	3	189349323	rs4504152_T	189376718	-2156.61	606	1.48444e-20	8.99569e-18	3.46765e-17
cg16113156	18	76266265	rs2608783_A	76249669	-1567.66	657	1.78233e-20	1.17099e-17	4.50521e-17
cg02726930	12	114107803	rs11066717_G	114174135	-1906.92	565	1.93313e-20	1.09222e-17	4.2062e-17
cg02999390	2	98357802	rs71386038_TATA	98506011	-2013.4	336	1.97726e-20	6.6436e-18	2.56843e-17
cg08802533	2	27073253	rs827884_G	27094842	-1752.59	537	2.35962e-20	1.26712e-17	4.87032e-17
cg04007350	7	158263221	rs1733175_C	158246532	-1617.35	634	2.44014e-20	1.54705e-17	5.9234e-17
cg26138978	13	107183092	rs138588351_CAA	107190935	-1873.97	533	2.65935e-20	1.41743e-17	5.43236e-17
cg26441893	3	171559851	rs11914688_T	171552423	-2211.33	423	3.14401e-20	1.32991e-17	5.10677e-17
cg25091527	13	110918683	rs34030038_CA	110920361	-1433.03	788	3.46646e-20	2.73157e-17	1.04387e-16
cg13857646	9	140356757	rs4962234_A	140392334	-1708.51	355	3.95641e-20	1.40453e-17	5.38808e-17
cg18477009	12	121087777	rs60908100_A	121355252	-1248.35	667	4.17392e-20	2.78401e-17	1.06289e-16
cg08276645	2	241459502	rs7607996_T	241470735	-1800.98	764	4.60163e-20	3.51564e-17	1.33836e-16
cg22232704	13	110961606	rs4773143_C	110960685	-1775.8	784	4.78617e-20	3.75236e-17	1.42711e-16
cg20941758	1	31673023	rs61778330_C	31678626	-1999.11	513	4.99082e-20	2.56029e-17	9.79355e-17
cg16786808	2	222434497	rs7340471_C	222432320	-1282.87	439	7.20401e-20	3.16256e-17	1.20626e-16
cg13720395	7	75957902	rs1116209_G	76012259	-2000.42	427	7.63227e-20	3.25898e-17	1.24184e-16
cg16512885	1	4697919	rs12127797_C	4716928	-1742.45	705	8.76095e-20	6.17647e-17	2.3379e-16
cg22156842	3	136537169	rs12491730_G	136564595	-2099.59	452	8.92674e-20	4.03488e-17	1.53164e-16
cg01971181	3	158518888	rs1847251_G	158571786	-1767.05	704	9.06369e-20	6.38084e-17	2.41296e-16
cg08476511	6	168435923	rs117151552_A	168432745	-1102.27	632	9.51723e-20	6.01489e-17	2.28108e-16
cg17098979	2	241562085	rs4676411_T	241561088	-1186.76	761	1.0255e-19	7.80404e-17	2.93444e-16
cg08288016	4	187590536	rs77894214_A	187590437	-931.83	578	1.04182e-19	6.02172e-17	2.28149e-16
cg26288595	15	24672032	rs56331068_G	24521041	-1700.42	845	1.07508e-19	9.08441e-17	3.40623e-16
cg13344095	6	26233352	rs811041_G	26226032	-1000.29	672	1.09409e-19	7.35227e-17	2.7698e-16
cg09907228	19	838964	rs369269126_T	811965	-1569.67	362	1.11173e-19	4.02448e-17	1.52915e-16
cg16725984	16	89735184	rs164749_G	89708224	-1560.04	577	1.2013e-19	6.93148e-17	2.61375e-16
cg24663970	13	97647084	rs7983282_T	97060551	-1599.15	527	1.26111e-19	6.64603e-17	2.51086e-16
cg15611912	10	121300857	rs6585552_G	121298846	-1796.67	614	1.2637e-19	7.75909e-17	2.92029e-16
cg15227848	3	19987528	rs62241288_C	20000228	-2090.83	552	1.4186e-19	7.83068e-17	2.94168e-16
cg27431761	11	8361327	rs4758346_C	8355913	-1378.48	677	1.4756e-19	9.98979e-17	3.73165e-16
cg23936410	14	104808516	rs12586594_G	104802299	-1397.67	427	1.55925e-19	6.65799e-17	2.513e-16
cg01966878	4	90757139	rs1822217_C	90765052	-2043.58	577	1.62555e-19	9.37944e-17	3.51354e-16
cg19303898	1	170115258	rs532141_C	170139508	-1683.17	698	1.85337e-19	1.29365e-16	4.82332e-16
cg23042151	21	43824109	rs9784206_G	43823380	-1915.62	710	1.85674e-19	1.31828e-16	4.91057e-16
cg16365842	6	170191057	rs2039457_C	170198178	-1705.37	522	1.88213e-19	9.82472e-17	3.67343e-16
cg24995657	14	67879126	rs2296565_G	67879037	-1861.92	415	2.16477e-19	8.98378e-17	3.37167e-16
cg12257156	7	158823799	rs2527184_A	158823021	-1510.39	436	2.22678e-19	9.70877e-17	3.63349e-16
cg12265130	11	59437344	rs11821465_C	59429654	-1789.61	527	2.28195e-19	1.20259e-16	4.48802e-16
cg12242450	6	10555808	rs1226013_T	10539289	-1510.34	633	2.5848e-19	1.63618e-16	6.07767e-16
cg19825600	2	3704501	rs6747461_C	3703531	-1375.91	619	2.62212e-19	1.62309e-16	6.03468e-16
cg11556592	17	79283300	rs144367417_A	79221913	-1973.13	576	2.7507e-19	1.5844e-16	5.89635e-16
cg10963061	1	158147729	rs692565_T	158153526	-1278.95	680	2.95387e-19	2.00863e-16	7.44727e-16
cg12486944	17	80159399	rs8078102_C	80117478	-2093.22	520	3.45333e-19	1.79573e-16	6.66412e-16
cg17843376	7	154586335	rs1464912_T	154623827	-2026.59	548	3.93942e-19	2.1588e-16	7.99661e-16
cg04566512	22	46457588	rs7292297_G	46458123	-1271.18	541	4.62241e-19	2.50072e-16	9.24594e-16
cg07971863	15	69755671	rs11634798_A	69684389	-1813.45	457	5.31719e-19	2.42996e-16	8.99265e-16
cg01143222	6	53514587	rs114951432_T	53514569	-1994.37	599	6.32286e-19	3.78739e-16	1.39643e-15
cg23948843	2	164204752	rs139569459_G	164077773	-2185.62	417	6.32811e-19	2.63882e-16	9.74748e-16
cg15469871	10	27541418	rs7919523_C	27497074	-1250.26	826	6.37583e-19	5.26643e-16	1.93637e-15
cg14754187	2	80551413	rs13399081_C	80779783	-1840.87	652	6.95439e-19	4.53426e-16	1.66871e-15
cg04008843	18	29170928	rs79748512_A	29171184	-2031.74	533	7.91751e-19	4.22003e-16	1.5545e-15
cg09045262	1	19600817	rs140599506_G	19609522	-2088.87	667	9.34919e-19	6.23591e-16	2.29072e-15
cg09584051	11	7098380	rs145930268_G	7038942	-2086.67	699	9.44508e-19	6.60211e-16	2.41855e-15
cg24661236	6	36930062	rs708007_G	36944495	-1209.02	622	1.021e-18	6.35064e-16	2.33071e-15
cg19630681	3	64429607	rs894743_G	64433702	-1566.68	675	1.04924e-18	7.08234e-16	2.5897e-15
cg22502448	3	44622831	rs6771160_C	44754177	-1758.64	610	1.08872e-18	6.64119e-16	2.43063e-15
cg27608224	6	72922399	rs9350451_C	72817754	-2144.1	815	1.10538e-18	9.00885e-16	3.2851e-15
cg19605788	19	40729386	rs113099973_A	40855872	-1301.72	568	1.27283e-18	7.2297e-16	2.64116e-15
cg01996567	7	149484880	rs855668_G	149462523	-595.303	427	1.51491e-18	6.46867e-16	2.37184e-15
cg14206172	19	39466757	rs78548161_C	39506277	-1968	646	1.71518e-18	1.10801e-15	4.03299e-15
cg23779478	20	35274828	rs6029712_C	35465810	-1990.74	423	1.79082e-18	7.57516e-16	2.76483e-15
cg19639041	4	1569746	rs62284954_G	1571384	-1673.79	514	1.95516e-18	1.00495e-15	3.66123e-15
cg22472290	19	52391480	rs8111969_G	52466678	-1679.45	582	2.02854e-18	1.18061e-15	4.29332e-15
cg25282976	17	79005047	rs141427178_A	79021950	-1750.03	595	2.66455e-18	1.58541e-15	5.75487e-15
cg01104590	11	3073136	rs73406362_C	2977633	-1638.3	475	3.12186e-18	1.48288e-15	5.38762e-15
cg14698025	10	1245418	rs2804102_C	1325411	-1970.66	795	3.27305e-18	2.60208e-15	9.41952e-15
cg20016023	10	99160130	rs2275580_C	99125949	-1923.18	517	3.87775e-18	2.0048e-15	7.27058e-15
cg19922435	4	124694178	rs5861635_GT	124695119	-1664.68	638	4.18111e-18	2.66755e-15	9.64775e-15
cg00035636	13	21900591	rs12585279_A	21891135	-508.419	528	4.21566e-18	2.22587e-15	8.06497e-15
cg07304536	16	86987635	rs4077868_T	86999588	-1401.02	934	4.78314e-18	4.46746e-15	1.60845e-14
cg04217177	1	217306700	rs6662692_A	217333699	-1531.37	692	5.46192e-18	3.77965e-15	1.36328e-14
cg01599742	6	39902533	rs115677778_C	39902524	-2096.4	677	6.70074e-18	4.5364e-15	1.63179e-14
cg03663120	7	2284600	rs4721533_C	2312507	-1702.51	729	6.84436e-18	4.98954e-15	1.79156e-14
cg00876757	16	33483591	rs8054095_C	34309883	-858.374	49	7.63126e-18	3.73932e-16	1.37998e-15
cg02247178	13	31506687	rs7339214_A	31458194	-1307.3	638	7.8432e-18	5.00396e-15	1.79512e-14
cg25067162	17	41277974	rs117334117_A	41397495	-1399.85	358	8.09249e-18	2.89711e-15	1.04685e-14
cg25793785	19	38281423	rs1038084_A	38030682	-1892.63	577	8.21036e-18	4.73737e-15	1.70255e-14
cg14940260	6	16217882	rs78406021_A	16212374	-1514.57	729	9.05862e-18	6.60373e-15	2.35628e-14
cg11527001	5	143978357	rs1206956_C	143997975	-1543.26	637	9.18239e-18	5.84918e-15	2.09079e-14
cg10499753	16	89654085	rs141509427_G	89286945	-1247.74	603	9.4476e-18	5.6969e-15	2.0395e-14
cg25264268	19	427263	rs10407723_G	482984	-2047.9	298	9.76691e-18	2.91054e-15	1.05075e-14
cg13874425	9	115835616	rs148333040_A	115814697	-300.57	556	9.77093e-18	5.43264e-15	1.94714e-14
cg05279229	7	1896384	rs10807751_G	1883476	-1560.01	720	1.13698e-17	8.18625e-15	2.90532e-14
cg08631502	16	1078986	rs500492_C	1050877	-1700.17	586	1.16002e-17	6.79771e-15	2.42332e-14
cg05895507	15	77155635	rs4886813_C	76838221	-2265.68	591	1.23357e-17	7.29041e-15	2.59664e-14
cg06693983	19	55889216	rs6509940_T	55883879	-1513.88	614	1.24442e-17	7.64076e-15	2.71899e-14
cg01147352	16	86767299	rs8051549_C	86770016	-1430.72	886	1.2479e-17	1.10564e-14	3.91347e-14
cg01469847	11	1771930	rs78765659_T	1836575	-2136.21	594	1.30488e-17	7.75096e-15	2.75574e-14
cg21917976	1	146713959	rs2044151_T	146667003	-1395.09	297	1.37195e-17	4.0747e-15	1.46837e-14
cg23544223	18	12777786	rs2847266_C	12773338	-2124.29	692	1.44673e-17	1.00113e-14	3.54988e-14
cg02780743	19	18496932	rs112883268_T	18483155	-1985.34	412	1.46861e-17	6.05068e-15	2.16088e-14
cg14964336	4	1523275	rs12651003_A	1507534	-824.958	514	1.55686e-17	8.00226e-15	2.84255e-14
cg06524264	20	259925	rs186765083_A	83937	-1190.34	350	1.62873e-17	5.70056e-15	2.0395e-14
cg12128164	19	36426701	rs113928285_A	36377305	-1926.81	596	1.68553e-17	1.00457e-14	3.55891e-14
cg23904955	10	101282759	rs7080361_C	101277772	-1969.03	681	1.74079e-17	1.18548e-14	4.18861e-14
cg21516384	17	78233839	rs7217421_G	78235460	-2015.02	668	2.15632e-17	1.44042e-14	5.07142e-14
cg05767404	1	247712591	rs77842923_C	247705953	-738.454	661	2.349e-17	1.55269e-14	5.45702e-14
cg18976044	13	24520049	rs56189238_T	24485712	-1151.09	788	2.41327e-17	1.90166e-14	6.64246e-14
cg19573236	10	65733388	rs2578030_G	65727029	-1647.02	467	2.4443e-17	1.14149e-14	4.03677e-14
cg08241360	9	129244738	rs10760434_C	129192627	-1415.65	550	2.5345e-17	1.39397e-14	4.91657e-14
cg24506221	1	110230401	rs144376234_T	110114504	-404.919	524	2.69317e-17	1.41122e-14	4.97299e-14
cg11541712	17	1063138	rs2440056_T	1044323	-1966.34	608	2.72577e-17	1.65727e-14	5.80408e-14
cg04451570	10	81892128	rs78805215_G	81918149	-1835.28	575	2.72917e-17	1.56927e-14	5.51044e-14
cg19478079	17	79453653	rs6565570_T	79413436	-1518.19	567	2.77251e-17	1.57202e-14	5.51521e-14
cg16253834	11	75522097	rs138610009_A	75572630	-2249.63	575	2.82338e-17	1.62344e-14	5.69062e-14
cg20354882	12	96350795	rs4762646_G	96344272	-1389.1	719	2.91116e-17	2.09313e-14	7.29845e-14
cg01480180	7	90896329	rs930110_G	90949831	-982.257	577	3.15565e-17	1.82081e-14	6.36565e-14
cg02639108	2	242711009	rs10755057_G	242710662	-1503.48	385	3.21915e-17	1.23937e-14	4.37516e-14
cg03439811	1	152333922	rs201464650_CA	152244582	-1866.77	475	3.23627e-17	1.53723e-14	5.40746e-14
cg26416971	5	80529100	rs10061143_A	80594346	-2060.34	628	3.36399e-17	2.11258e-14	7.35985e-14
cg16287042	6	95221182	rs6454998_G	95172841	-1488.72	505	3.54897e-17	1.79223e-14	6.27124e-14
cg13015534	17	74639793	rs41380448_G	74653805	-1819.14	593	4.40756e-17	2.61369e-14	9.08176e-14
cg13433694	1	43637239	rs2477562_A	43640474	-1945.31	528	4.61041e-17	2.4343e-14	8.46583e-14
cg27386529	3	47517807	rs6806709_G	46823132	-1609.31	414	4.66549e-17	1.93151e-14	6.74083e-14
cg12193833	17	30244370	rs11343645_G	30316612	-1238.98	447	4.91687e-17	2.19784e-14	7.65017e-14
cg09986316	6	6001118	rs12333117_T	5994992	-1950.47	730	5.2698e-17	3.84695e-14	1.32858e-13
cg17216301	3	109036087	rs769556_G	109203399	-2076.04	532	5.29291e-17	2.81583e-14	9.77561e-14
cg02886208	11	14281011	rs1950039_T	13992159	-1407.18	659	5.79909e-17	3.8216e-14	1.32097e-13
cg25112848	3	39470521	3:39450737:TCCTG_TCCTG	39450737	-1935.87	585	6.09606e-17	3.5662e-14	1.23376e-13
cg26906998	17	17108846	rs183462703_G	17062606	-1110.79	471	7.17792e-17	3.3808e-14	1.17064e-13
cg11137145	1	152730027	rs12023710_C	152719318	-2240.59	444	7.56185e-17	3.35746e-14	1.16357e-13
cg25878441	15	101389354	rs3803438_A	101389356	-1664.2	734	7.84284e-17	5.75664e-14	1.96933e-13
cg06080948	10	135202877	rs1046175_C	135204950	-1176.35	404	8.15165e-17	3.29327e-14	1.14232e-13
cg06992688	14	94491958	rs1114_A	94515150	-1920.91	761	8.44549e-17	6.42702e-14	2.19301e-13
cg06800962	3	149096029	rs4681499_G	149066365	-1802.42	588	8.63427e-17	5.07695e-14	1.74731e-13
cg03906434	7	27231819	rs71539510_G	27295244	-1298.08	699	8.90606e-17	6.22534e-14	2.12601e-13
cg08782022	16	4730136	rs143287727_T	4791714	-1807.77	583	8.99154e-17	5.24207e-14	1.80258e-13
cg01299997	7	100886961	rs10241107_T	100883973	-1855.66	543	9.02047e-17	4.89811e-14	1.68722e-13
cg01599714	8	142285223	rs7819791_C	142286609	-1944.96	529	9.06586e-17	4.79584e-14	1.65485e-13
cg05724492	16	979662	rs72759458_T	963101	-1504.94	563	9.4295e-17	5.30881e-14	1.82396e-13
cg16306978	2	21266953	rs7575840_T	21273490	-1419.2	566	9.61597e-17	5.44264e-14	1.86511e-13
cg00940577	17	28803884	rs3764417_G	28705043	-2104.82	481	1.00292e-16	4.82402e-14	1.66314e-13
cg03112433	7	90338555	rs10487983_C	90394756	-2040.21	629	1.06334e-16	6.68844e-14	2.28025e-13
cg08584759	10	11912126	rs6602532_C	11830185	-1761.27	695	1.09608e-16	7.61777e-14	2.58822e-13
cg16015295	17	78793479	rs7217825_C	78733901	-2099.83	623	1.10095e-16	6.85895e-14	2.33638e-13
cg23505044	17	9129824	rs12939263_T	9127010	-988.428	489	1.11166e-16	5.43601e-14	1.86444e-13
cg06679270	15	101084980	rs967467_A	101088049	-639.073	763	1.15472e-16	8.81055e-14	2.98077e-13
cg08972081	3	139259435	rs167188_G	139259168	-1949.52	560	1.26404e-16	7.07864e-14	2.4071e-13
cg06953865	19	18549723	rs4808814_T	18637610	-2159.28	405	1.31387e-16	5.32118e-14	1.82663e-13
cg24795825	15	79164541	rs1036377_A	79197129	-1869.41	681	1.31418e-16	8.94955e-14	3.02522e-13
cg00904258	7	968194	rs3808340_G	962371	-1865.69	435	1.33492e-16	5.8069e-14	1.98481e-13
cg07770777	13	113528375	rs1278772_T	113543499	-1820.29	575	1.46995e-16	8.45219e-14	2.86439e-13
cg05583921	3	42700678	rs339726_G	42697286	-1848.91	583	1.49145e-16	8.69514e-14	2.94422e-13
cg02497785	7	48494608	rs145744455_CTTAT	48465327	-1567.46	857	1.51607e-16	1.29928e-13	4.35865e-13
cg02048922	8	143546858	rs12548460_C	143552223	-1516.32	577	1.76161e-16	1.01645e-13	3.43009e-13
cg05171937	12	27396765	rs112142249_G	27302377	-1804.9	734	1.76884e-16	1.29833e-13	4.35865e-13
cg23226914	1	247537224	rs10924990_C	247507908	-1277.2	710	1.78365e-16	1.26639e-13	4.25549e-13
cg23276120	15	66331911	rs79696603_T	66299395	-1658.1	556	1.78966e-16	9.95049e-14	3.36072e-13
cg12943082	7	75419311	rs13237353_T	75421326	-1632.65	342	2.06159e-16	7.05064e-14	2.39963e-13
cg09333392	17	56246851	rs2109248_G	56249512	-1839.24	490	2.08172e-16	1.02004e-13	3.43929e-13
cg14318858	19	50204862	rs12463356_T	50217136	-1134.86	444	2.32825e-16	1.03374e-13	3.48254e-13
cg15949805	7	63505714	rs6950187_C	63505146	-1554.49	514	2.32907e-16	1.19714e-13	4.02619e-13
cg16906964	1	4660171	rs12141994_G	4667996	-1757.16	699	2.33312e-16	1.63085e-13	5.4526e-13
cg16629288	3	69590374	rs9310163_A	69599822	-1716.71	600	2.36045e-16	1.41627e-13	4.74712e-13
cg23246911	17	154671	rs7223759_G	102209	-1024.65	316	2.66988e-16	8.43681e-14	2.86162e-13
cg13587180	4	42403248	rs9637558_C	42375106	-1187.74	605	2.92351e-16	1.76872e-13	5.89871e-13
cg04634427	15	27087315	rs28880331_G	27056097	-1669.72	488	2.96282e-16	1.44586e-13	4.84222e-13
cg04819180	17	80829157	rs56081422_T	80855484	-2271.9	391	3.02937e-16	1.18448e-13	3.987e-13
cg11234688	2	1609660	rs6729763_G	1577897	-1396.92	702	3.05957e-16	2.14782e-13	7.13312e-13
cg25454928	4	166299786	rs4690812_G	166288117	-2082.33	554	3.15042e-16	1.74533e-13	5.82559e-13
cg22175814	17	71739339	rs323412_G	71731707	-1410.54	623	3.26156e-16	2.03195e-13	6.76524e-13
cg08812936	3	178254213	rs7640876_G	178271858	-1713.85	533	3.43619e-16	1.83149e-13	6.10292e-13
cg16307778	6	168066888	rs34711648_G	168165909	-1772.7	607	3.51123e-16	2.13132e-13	7.08423e-13
cg14157435	2	206628692	rs6715781_A	206000724	-977.405	621	3.82687e-16	2.37649e-13	7.88598e-13
cg12944343	14	93698416	rs57089106_G	93767709	-1305.95	673	3.88472e-16	2.61442e-13	8.65387e-13
cg09557034	7	11872059	7:11602824:TAA_TAA	11602824	-1908.45	843	3.89974e-16	3.28748e-13	1.08278e-12
cg13207630	7	32358064	rs215628_C	32360096	-778.208	667	3.91105e-16	2.60867e-13	8.64204e-13
cg02698580	10	86016643	rs10736319_T	86004238	-1783.56	867	4.06348e-16	3.52304e-13	1.1594e-12
cg04972745	10	101287846	rs11596008_T	101287314	-1465.31	682	4.15667e-16	2.83485e-13	9.36793e-13
cg09962952	19	6753024	rs2305806_C	6755007	-1846.4	494	4.25896e-16	2.10393e-13	6.99902e-13
cg05180717	15	34516488	rs75366592_C	34612255	-1453.15	599	4.29086e-16	2.57023e-13	8.52177e-13
cg22367159	1	947018	1:1000210:G_A	1000210	-1464.8	121	4.65644e-16	5.6343e-14	1.92913e-13
cg19827875	1	201618284	rs11582434_C	201507911	-1545.29	596	4.76424e-16	2.83949e-13	9.37549e-13
cg26153054	2	132152814	rs34686313_AG	132152071	-1197.1	159	4.91626e-16	7.81686e-14	2.6536e-13
cg13407278	9	95298746	rs7026361_T	95138564	-1917.52	613	4.93645e-16	3.02604e-13	9.98318e-13
cg21568145	19	47507399	rs311370_A	47446691	-1725.36	558	4.96153e-16	2.76854e-13	9.1564e-13
cg10647833	6	167047842	rs113808572_TATTAA	167401426	-1231.86	607	5.00336e-16	3.03704e-13	1.00112e-12
cg02164442	16	31405101	rs8056122_C	31427678	-1804.84	300	5.08393e-16	1.52518e-13	5.10358e-13
cg11653336	12	133465188	rs11147145_T	133465112	-2173.89	313	5.31882e-16	1.66479e-13	5.56141e-13
cg05095590	7	2139259	rs55639323_A	2205565	-1343.17	688	6.97973e-16	4.80205e-13	1.5764e-12
cg02825211	19	8808663	rs2967679_G	8790385	-1731.65	501	7.11082e-16	3.56252e-13	1.17143e-12
cg10021924	12	131401275	rs7133874_A	131400652	-1575.2	688	7.678e-16	5.28246e-13	1.73268e-12
cg08818610	6	24910720	rs9379712_C	25064919	-1293.41	741	7.84007e-16	5.80949e-13	1.89773e-12
cg16317457	11	123173103	rs4936821_C	123395456	-1729.42	675	8.46767e-16	5.71568e-13	1.87016e-12
cg02428792	4	25090597	rs4697543_C	25084708	-1219.82	518	1.049e-15	5.43385e-13	1.78087e-12
cg02505002	19	10172899	rs57018165_A	10171413	-1386.77	525	1.09084e-15	5.72689e-13	1.87229e-12
cg23916104	11	7110083	rs879462_G	7094652	-924.381	698	1.16697e-15	8.14544e-13	2.64993e-12
cg21929564	5	42757171	rs230819_C	42805965	-1310.97	571	1.20931e-15	6.90516e-13	2.2538e-12
cg11123744	5	1201479	rs6884486_A	1190440	-1538.76	581	1.30111e-15	7.55948e-13	2.46333e-12
cg26715042	6	49681307	rs148881121_GACTAAAT	49758373	-1032.2	717	1.32761e-15	9.51895e-13	3.08668e-12
cg27585222	2	114737730	rs11694305_G	114744517	-1872.67	422	1.34106e-15	5.65925e-13	1.85322e-12
cg10973146	14	103568471	rs10142200_G	103568729	-2036.66	614	1.38432e-15	8.49971e-13	2.76293e-12
cg04945216	7	3186788	rs4722466_C	3179335	-1641.3	855	1.40935e-15	1.20499e-12	3.8821e-12
cg11153400	22	46449498	rs7292297_G	46458123	-1167.17	541	1.46528e-15	7.92715e-13	2.58102e-12
cg10503236	1	231470652	rs1435166_T	231502310	-1957.75	670	1.47344e-15	9.87208e-13	3.19663e-12
cg21457401	6	160241519	rs34152298_A	160192980	-1294.2	719	1.63611e-15	1.17636e-12	3.79293e-12
cg13036381	3	159942495	rs868916_G	159911288	-1644.93	418	1.71415e-15	7.16513e-13	2.33674e-12
cg21806985	5	112824646	rs348936_T	112827592	-1462.89	755	1.77607e-15	1.34093e-12	4.29918e-12
cg04498198	17	27899966	rs539307_T	27889578	-1505.39	553	1.83062e-15	1.01233e-12	3.27466e-12
cg05463589	16	88706426	rs11076692_C	88708488	-1407.55	646	1.86837e-15	1.20697e-12	3.88532e-12
cg03144619	1	230415668	rs4846947_G	230420346	-1110.81	625	1.87877e-15	1.17423e-12	3.78912e-12
cg15954353	17	5403337	rs181422586_T	5477918	-1305.75	670	1.88473e-15	1.26277e-12	4.05185e-12
cg08043592	19	56687388	rs7258661_A	56691601	-1755.76	623	1.95324e-15	1.21687e-12	3.91087e-12
cg08590069	8	101118899	rs2453638_G	101161625	-1633.57	451	1.97621e-15	8.91272e-13	2.89482e-12
cg24346776	1	147737024	rs557110_G	147790021	-1503.01	214	2.01028e-15	4.302e-13	1.41341e-12
cg15600051	4	2341440	rs2071678_A	2343851	-2030.16	453	2.04204e-15	9.25043e-13	3.00205e-12
cg13023646	4	165898835	rs142037885_C	165935757	-1548.87	592	2.04412e-15	1.21012e-12	3.89232e-12
cg15536230	21	44985092	rs11701973_G	44979671	-1831.19	681	2.06433e-15	1.40581e-12	4.49994e-12
cg22352176	1	222987845	rs4609435_G	222991691	-1689.37	477	2.07004e-15	9.87408e-13	3.19663e-12
cg08762247	17	53800372	rs2303506_T	53854141	-1661.53	479	2.1223e-15	1.01658e-12	3.28573e-12
cg19893439	12	56617730	rs80025355_G	56617936	-1612.39	462	2.38214e-15	1.10055e-12	3.55425e-12
cg15253520	8	87521369	rs28514445_T	87551884	-1707.17	561	2.39393e-15	1.343e-12	4.30234e-12
cg11205552	3	112995690	rs59590258_A	113005075	-1831.66	681	2.48286e-15	1.69082e-12	5.40358e-12
cg20732198	10	35894310	rs593694_T	35891804	-1574.32	544	2.98249e-15	1.62248e-12	5.18932e-12
cg00495303	18	3771110	rs4798113_T	3693622	-1176.32	586	3.02179e-15	1.77077e-12	5.65453e-12
cg14336501	17	35424059	rs11263820_G	35417052	-1840.42	349	3.53232e-15	1.23278e-12	3.95881e-12
cg05897030	12	27702201	rs7307592_G	27705194	-2186.15	685	3.58649e-15	2.45675e-12	7.82621e-12
cg18614735	8	41583523	rs7016707_T	41586822	-1234.36	611	3.70417e-15	2.26324e-12	7.21557e-12
cg06545490	2	121071092	rs3806491_A	121008675	-2003.78	489	4.16105e-15	2.03476e-12	6.49231e-12
cg07971820	17	4621234	17:4861126:C_T	4861126	-1944.53	617	4.16994e-15	2.57286e-12	8.18954e-12
cg24768135	17	4805392	rs77318561_G	5184467	-1243.35	653	6.20512e-15	4.05194e-12	1.28564e-11
cg01231141	5	178692691	rs6601024_G	178685266	-1256.97	730	7.19432e-15	5.25185e-12	1.65844e-11
cg11070030	12	114232702	rs11066717_G	114174135	-1947.06	579	7.44645e-15	4.3115e-12	1.36582e-11
cg13984928	17	3704574	rs3809805_A	3704483	-1480.79	576	7.50553e-15	4.32318e-12	1.36844e-11
cg18692070	10	3466852	rs7079024_C	3445668	-2084.33	674	7.60646e-15	5.12675e-12	1.6215e-11
cg16479102	6	170418678	6:170409772:C_T	170409772	-1770.89	444	7.67423e-15	3.40736e-12	1.08285e-11
cg23268197	19	17932244	rs2382987_A	17934018	-1463.74	489	7.77514e-15	3.80204e-12	1.20732e-11
cg16966496	12	115172598	rs35916573_T	115175925	-1589.17	640	8.17801e-15	5.23392e-12	1.65409e-11
cg01476138	2	111433964	2:111578017:AGAG_A	111578017	-1849.87	296	9.00257e-15	2.66476e-12	8.4753e-12
cg25455773	12	133028201	rs1882314_T	133026304	-2004.21	443	9.60326e-15	4.25424e-12	1.34876e-11
cg08778287	15	99499615	rs2663123_G	99593647	-1918.14	612	9.79013e-15	5.99156e-12	1.88903e-11
cg02459042	17	821621	rs12939284_A	820392	-1259.76	519	1.01509e-14	5.26831e-12	1.66231e-11
cg16175077	10	3282650	rs11251800_G	3288594	-1516.07	742	1.11823e-14	8.29725e-12	2.60155e-11
cg08441803	17	46388390	rs7214761_A	46347422	-1325.05	534	1.13256e-14	6.04789e-12	1.90528e-11
cg02464608	3	122631723	rs56997978_C	122619301	-1933.37	567	1.32441e-14	7.5094e-12	2.3601e-11
cg25900631	15	97490760	rs2041433_G	97493539	-1902.4	520	1.33282e-14	6.93068e-12	2.18166e-11
cg17827650	7	156741514	rs10280474_G	156604793	-1467	702	1.49967e-14	1.05277e-11	3.29051e-11
cg22471075	22	49765229	rs6009644_G	49767383	-1877.53	723	1.55086e-14	1.12127e-11	3.50189e-11
cg10149529	19	48547314	rs8112254_T	48533612	-2000.15	502	1.68908e-14	8.47917e-12	2.6565e-11
cg16484473	10	50649723	rs2377902_G	50757504	-1596.34	483	1.7122e-14	8.26994e-12	2.59503e-11
cg21911276	18	55289797	rs4940931_C	55272968	-1881.16	565	1.80058e-14	1.01733e-11	3.18224e-11
cg11240062	8	144361073	rs7386259_A	144378868	-1394.65	517	1.84751e-14	9.5516e-12	2.99013e-11
cg15277677	11	131630648	rs11222798_C	131665483	-1754.3	608	1.97879e-14	1.2031e-11	3.75451e-11
cg10482057	6	24583614	rs114641741_C	24485774	-1751.86	772	2.02884e-14	1.56627e-11	4.87637e-11
cg22549408	18	57566300	rs12955357_A	57629472	-1157.59	628	2.06252e-14	1.29526e-11	4.03894e-11
cg12861170	19	19639553	rs3934667_T	19431423	-1797.45	353	2.13611e-14	7.54047e-12	2.36799e-11
cg14560110	17	20799470	rs11653586_G	20810647	-741.526	274	2.55527e-14	7.00145e-12	2.20219e-11
cg10082647	12	107348855	rs73201808_A	107341826	-1572.02	627	2.62939e-14	1.64863e-11	5.11769e-11
cg21100167	21	47295375	rs2839023_G	47284959	-1762.74	768	2.65087e-14	2.03587e-11	6.28436e-11
cg05136531	2	40006891	rs7581406_G	39977489	-2031.74	715	2.69743e-14	1.92866e-11	5.96268e-11
cg08019058	2	105735756	rs77472613_C	105635990	-1799.8	606	2.72099e-14	1.64892e-11	5.11769e-11
cg14741143	3	156273315	rs35584247_GA	156262396	-1660.83	628	3.00188e-14	1.88518e-11	5.83277e-11
cg08164294	7	27154387	rs3757640_C	27182245	-1888.79	700	3.07821e-14	2.15475e-11	6.64617e-11
cg22840583	19	6991872	rs11665875_T	7000401	-1749.64	515	3.0974e-14	1.59516e-11	4.96245e-11
cg10296799	3	195589996	rs11925423_G	195734217	-1394.7	597	3.33518e-14	1.9911e-11	6.15095e-11
cg07318204	4	145566441	rs1813903_C	145478049	-1344.1	391	3.51659e-14	1.37498e-11	4.28419e-11
cg26096042	14	101699080	rs947193_G	101688356	-1660.78	516	3.61148e-14	1.86352e-11	5.77172e-11
cg03467825	2	171551893	rs112977075_A	171544361	-2010.58	625	3.74104e-14	2.33815e-11	7.20071e-11
cg23358886	1	211652741	rs11463656_A	211665298	-1418.42	749	3.79124e-14	2.83964e-11	8.71144e-11
cg20382622	14	75330790	rs2287400_G	75182937	-2052.5	418	3.87583e-14	1.6201e-11	5.03609e-11
cg09745688	16	2908918	rs7193581_C	2955577	-1849.1	455	3.88981e-14	1.76986e-11	5.48878e-11
cg05940452	11	118842484	rs4938604_C	118846574	-1653.43	575	4.00554e-14	2.30318e-11	7.09851e-11
cg21356710	2	24234017	rs4488614_A	24164129	-1872.04	669	4.06621e-14	2.7203e-11	8.35175e-11
cg26744682	19	50249584	rs2304202_C	50248501	-1074.07	442	4.21719e-14	1.864e-11	5.77172e-11
cg16669339	10	105428621	rs4917404_T	105631126	-1876.29	553	4.31058e-14	2.38375e-11	7.33548e-11
cg16952963	10	8089182	rs10795588_G	8086170	-1979.62	711	4.35205e-14	3.09431e-11	9.47082e-11
cg15626350	6	152130207	rs3020333_G	152010254	-1178.94	685	4.51486e-14	3.09268e-11	9.47082e-11
cg23488198	5	2537496	rs3112407_A	2517221	-1462.23	807	5.02619e-14	4.05614e-11	1.232e-10
cg11072645	7	157754746	rs11773068_A	157750152	-1478.02	719	5.13286e-14	3.69053e-11	1.12438e-10
cg11556846	2	200468728	rs4675720_C	200478354	-1654.07	440	5.5601e-14	2.44644e-11	7.52258e-11
cg05563558	12	3445716	rs7956597_C	3252434	-1731.19	571	5.58492e-14	3.18899e-11	9.74563e-11
cg03314137	5	20611422	rs73767304_A	20668396	-2006.01	444	5.69045e-14	2.52656e-11	7.76293e-11
cg18675097	6	28227127	rs13408_A	28212748	-1143.72	680	5.96113e-14	4.05357e-11	1.232e-10
cg09582200	11	117748236	rs7121196_A	117729618	-2203.1	708	6.2422e-14	4.41948e-11	1.34134e-10
cg12899065	22	19710163	rs117915810_G	19660137	-1499.03	433	6.58382e-14	2.85079e-11	8.73892e-11
cg09696560	3	185178617	rs2293206_T	185202707	-2079.19	499	6.96488e-14	3.47547e-11	1.0613e-10
cg03720572	17	1489671	rs8073151_A	1495834	-1903.91	631	7.61407e-14	4.80448e-11	1.45597e-10
cg06425606	10	134570062	rs185541536_A	134811804	-1843.77	597	7.90942e-14	4.72192e-11	1.43204e-10
cg07241675	7	99067143	rs186055917_A	99305196	-1520.78	439	8.04222e-14	3.53054e-11	1.07647e-10
cg25258098	11	396794	rs7481739_G	383855	-1855.74	371	8.5847e-14	3.18492e-11	9.74068e-11
cg23873996	6	170467487	rs76008283_C	170446612	-1936.89	425	8.82028e-14	3.74862e-11	1.14121e-10
cg15753916	17	35870705	rs7215774_C	35740855	-1768.98	391	9.02956e-14	3.53056e-11	1.07647e-10
cg04225785	5	759544	rs72705014_G	619815	-1678.06	424	9.0614e-14	3.84203e-11	1.16875e-10
cg20404260	18	2917509	rs3745013_G	2915219	-1835.38	635	9.20399e-14	5.84454e-11	1.76712e-10
cg26133399	12	62583974	rs17125993_C	62575309	-1781.2	727	9.68582e-14	7.04159e-11	2.12421e-10
cg10323841	12	119474768	rs4767763_C	119504503	-1700.17	656	1.06372e-13	6.97803e-11	2.10663e-10
cg12408990	5	179634671	rs114233341_T	179645567	-1099.15	592	1.07221e-13	6.34749e-11	1.91773e-10
cg05491587	18	77659695	rs2277723_G	77703476	-1665.72	422	1.20139e-13	5.06987e-11	1.53523e-10
cg07586008	19	49636535	rs17272791_C	49878509	-1693.47	456	1.24045e-13	5.65644e-11	1.71154e-10
cg22576165	10	29214191	rs1832845_G	29233160	-1787.23	752	1.24911e-13	9.39328e-11	2.82295e-10
cg03269218	10	96990700	rs11593023_G	96957177	-1387.77	774	1.42718e-13	1.10464e-10	3.31225e-10
cg14515364	2	636606	rs35913461_T	653575	-1756.39	492	1.5776e-13	7.76179e-11	2.3397e-10
cg04658021	17	8056967	rs145492837_T	8157002	-1972.58	558	1.63889e-13	9.145e-11	2.75041e-10
cg19599407	15	33360214	rs12901377_A	33343662	-1702.5	584	1.69311e-13	9.88776e-11	2.96931e-10
cg22157494	1	3774827	rs9424282_C	3705021	-1845.79	621	1.85769e-13	1.15363e-10	3.44875e-10
cg17338816	7	2607424	rs2917756_A	2607339	-1880.77	850	1.92017e-13	1.63214e-10	4.85014e-10
cg23907981	7	156836741	rs150569547_G	156883288	-1715.06	707	2.02599e-13	1.43238e-10	4.26607e-10
cg08289350	17	74524371	rs188326696_T	74416719	-1832.34	573	2.04144e-13	1.16975e-10	3.49432e-10
cg17696268	20	14319035	rs6131569_T	14304089	-1729.15	554	2.04763e-13	1.13439e-10	3.39889e-10
cg16101008	1	10698719	rs474404_C	10741426	-1223.58	414	2.1768e-13	9.01197e-11	2.71245e-10
cg05968233	19	6372277	rs8107290_G	6371068	-1483.56	525	2.18175e-13	1.14542e-10	3.42678e-10
cg18085176	4	7939940	rs6447872_G	7943106	-1581.54	786	2.43728e-13	1.9157e-10	5.67584e-10
cg04815334	11	71210295	rs11234042_A	71239086	-1560.73	523	2.45726e-13	1.28515e-10	3.8333e-10
cg04425710	8	27630920	rs4538827_A	27678802	-2272.52	788	2.52223e-13	1.98752e-10	5.87987e-10
cg23657099	7	1102138	rs28600085_T	1169636	-1816.96	474	2.69045e-13	1.27527e-10	3.8067e-10
cg02648589	13	114877260	rs9314890_C	114873155	-1701.02	286	2.80625e-13	8.02587e-11	2.41747e-10
cg09777637	7	123674510	rs11768334_C	123650352	-1897.27	651	2.97115e-13	1.93422e-10	5.72644e-10
cg08894487	19	941243	rs4806860_T	945710	-2173.35	374	3.04028e-13	1.13707e-10	3.40436e-10
cg01640660	16	1297351	rs61910714_A	1260969	-2042.66	589	3.05855e-13	1.80149e-10	5.34539e-10
cg13717350	9	136566991	rs493901_T	136600201	-1258.41	549	3.14879e-13	1.72869e-10	5.1332e-10
cg12369353	13	36728963	rs1170930_C	36802629	-1760.9	555	3.35151e-13	1.86009e-10	5.51517e-10
cg01471232	11	415430	rs200097210_TGCGGGGTGG	407271	-1914.93	380	3.38664e-13	1.28692e-10	3.83572e-10
cg06680906	15	69325560	rs2277554_C	69327998	-1826.65	429	3.47366e-13	1.4902e-10	4.43496e-10
cg03860256	22	50528291	rs9617140_G	50504064	-1283.11	602	3.78101e-13	2.27617e-10	6.7288e-10
cg03352173	3	112013130	rs77554773_T	111953421	-1638.08	750	3.78451e-13	2.83839e-10	8.34129e-10
cg11011512	12	131303247	rs3048047_GCCA	131317844	-1412.33	675	4.14063e-13	2.79493e-10	8.21965e-10
cg08558340	7	100472263	rs2075672_A	100240296	-1775.26	562	4.15339e-13	2.3342e-10	6.89525e-10
cg13471599	12	120835778	rs150362112_G	120879481	-2111.75	704	4.27266e-13	3.00795e-10	8.82658e-10
cg10122267	1	41444691	rs2897230_T	41444545	-1746.41	655	4.42839e-13	2.90059e-10	8.51782e-10
cg19084479	7	44163941	rs9784990_G	44134894	-1689.65	529	4.58116e-13	2.42343e-10	7.15352e-10
cg16990174	3	72496875	rs147316716_T	72496132	-1952.26	557	4.97571e-13	2.77147e-10	8.15669e-10
cg22249612	12	56121485	rs12824144_G	56187472	-1446.33	487	4.98127e-13	2.42588e-10	7.15545e-10
cg21814870	4	62383240	rs12715702_T	62387073	-1344.52	661	5.33807e-13	3.52846e-10	1.03387e-09
cg10541110	17	39215894	rs12453194_T	39209455	-1307.45	594	6.2324e-13	3.70204e-10	1.08394e-09
cg04329125	14	105945022	rs4983411_G	105916797	-1418.08	162	6.23387e-13	1.00989e-10	3.03042e-10
cg03359095	20	61002866	rs75644120_T	61006155	-1737.42	632	6.31722e-13	3.99248e-10	1.16812e-09
cg02147681	17	17603837	rs7218582_A	17529113	-1890.65	423	6.44383e-13	2.72574e-10	8.03398e-10
cg03884592	1	42384474	rs4660602_G	42555164	-1628.64	624	6.76329e-13	4.2203e-10	1.23205e-09
cg22270027	4	81128234	rs34301837_A	81196806	-1313.81	399	6.85771e-13	2.73623e-10	8.05892e-10
cg02122540	8	142518658	rs6994715_A	142530251	-2267.43	564	7.47939e-13	4.21837e-10	1.23205e-09
cg01718139	19	54566838	rs662850_T	54566901	-1670.32	539	7.66074e-13	4.12914e-10	1.20721e-09
cg25736982	6	160182554	rs12662666_C	160193240	-1248.62	732	8.35271e-13	6.11418e-10	1.77196e-09
cg11377047	1	26881009	rs9438551_T	26775223	-2076.24	407	8.54532e-13	3.47795e-10	1.01982e-09
cg26815066	11	116578212	rs6589563_A	116590787	-1948.74	681	8.77031e-13	5.97258e-10	1.73471e-09
cg05616010	19	58630089	rs260423_A	58728349	-1731.14	471	9.92958e-13	4.67683e-10	1.36333e-09
cg20221591	2	241076340	rs148737073_C	241076251	-1688.14	674	9.99908e-13	6.73938e-10	1.95031e-09
cg12140851	7	26897612	rs7784380_T	26786164	-1308.81	690	1.01776e-12	7.02254e-10	2.02783e-09
cg09669354	16	1116010	rs213654_T	1113551	-1661.49	590	1.03501e-12	6.10655e-10	1.77103e-09
cg07637837	18	74824154	rs375045625_T	74896408	-1221.54	739	1.05321e-12	7.78324e-10	2.24099e-09
cg16568681	11	33758505	rs2686246_T	33761424	-2072.77	542	1.05435e-12	5.7146e-10	1.6622e-09
cg09929856	22	43817323	rs739018_A	43826267	-1837.36	698	1.09525e-12	7.64486e-10	2.20274e-09
cg03234813	21	45811363	rs11908814_C	45784900	-1939.58	684	1.1007e-12	7.52877e-10	2.17086e-09
cg12684958	4	74921425	rs1072389_T	74999784	-1922.28	386	1.18001e-12	4.55484e-10	1.32875e-09
cg10955566	1	1003126	rs3766192_C	1017197	-2120.07	130	1.21503e-12	1.57954e-10	4.69732e-10
cg24437408	10	134661502	rs57400920_T	134653923	-1592	574	1.28341e-12	7.3668e-10	2.12569e-09
cg17780447	19	22700869	rs117584192_A	22377957	-2025.07	525	1.32963e-12	6.98058e-10	2.01864e-09
cg22745354	2	928720	rs62106793_A	996989	-1379.87	599	1.35016e-12	8.08745e-10	2.32689e-09
cg03736781	7	158784655	rs2247274_G	158765682	-1668.42	451	1.3831e-12	6.2378e-10	1.80647e-09
cg14667685	1	39249604	rs1930564_A	39243405	-1073.93	507	1.38497e-12	7.02182e-10	2.02783e-09
cg11885357	3	138152902	rs56654955_T	138334274	-739.039	425	1.3911e-12	5.91218e-10	1.71842e-09
cg13939055	1	244094869	rs524489_T	244100402	-1969.4	395	1.42835e-12	5.64199e-10	1.64228e-09
cg02465761	8	6735510	rs2980948_C	6713695	-1555.72	623	1.44116e-12	8.97843e-10	2.57952e-09
cg05056638	8	24800824	rs2976440_G	24808225	-1204.18	531	1.59069e-12	8.44657e-10	2.42846e-09
cg05014727	10	6214016	rs143686262_G	6210979	-1932.01	838	1.65051e-12	1.38312e-09	3.91165e-09
cg21607965	7	2648289	rs2917756_A	2607339	-2014.35	866	1.68142e-12	1.45611e-09	4.11223e-09
cg23549342	3	4344734	rs308741_G	4375477	-1753.38	664	1.70962e-12	1.13519e-09	3.2427e-09
cg11783602	8	55087084	rs312108_C	55155640	-1738.21	614	1.71525e-12	1.05316e-09	3.01704e-09
cg11131384	7	155325597	rs1364519_G	155306294	-1338.89	626	1.73826e-12	1.08815e-09	3.1128e-09
cg15491247	1	3230424	rs2500302_C	3199999	-1683.31	525	1.7616e-12	9.24841e-10	2.65517e-09
cg12806797	12	14926572	rs4764126_A	14980579	-1465.2	542	1.7679e-12	9.58201e-10	2.74896e-09
cg27141489	10	70863699	10:70971970:T_C	70971970	-2198.12	663	1.84694e-12	1.22452e-09	3.49286e-09
cg13337731	7	73011308	rs112803524_T	73016838	-1875.75	296	1.85551e-12	5.4923e-10	1.59988e-09
cg18939596	14	95330880	rs2180538_T	95334131	-1672.79	817	1.87165e-12	1.52914e-09	4.31541e-09
cg18584424	7	156400779	rs55695033_TTA	156414614	-1689.03	671	1.93923e-12	1.30123e-09	3.69578e-09
cg04725166	1	7887271	rs228689_A	7879168	-2206.67	532	1.96493e-12	1.04534e-09	2.9968e-09
cg03611029	3	13115406	rs452946_G	13112604	-2002.59	647	2.04212e-12	1.32125e-09	3.7473e-09
cg16613240	6	10099623	rs12111227_C	10103084	-1474.68	618	2.10423e-12	1.30041e-09	3.69578e-09
cg05313918	13	91827600	rs80121099_T	91914550	-1991.01	523	2.1413e-12	1.1199e-09	3.20131e-09
cg04076766	2	71212157	rs10188275_C	71235122	-1295.97	595	2.17582e-12	1.29462e-09	3.68226e-09
cg01883777	22	38201848	rs6519091_C	38307909	-1483.4	489	2.19391e-12	1.07282e-09	3.07115e-09
cg05017628	19	48698632	rs3786740_G	48719129	-1127.11	509	2.28709e-12	1.16413e-09	3.32298e-09
cg02087079	5	177811349	rs2672830_A	177946826	-1812.4	553	2.3588e-12	1.30442e-09	3.7022e-09
cg16180796	7	23245900	rs955187_A	23194605	-1224.9	684	2.41897e-12	1.65458e-09	4.6562e-09
cg22052514	8	142401722	rs201529156_C	142272503	-1416.26	544	2.48039e-12	1.34933e-09	3.82151e-09
cg01899620	13	113689422	rs66526251_G	113705260	-2049.42	555	2.48516e-12	1.37926e-09	3.9035e-09
cg02599361	5	178548373	rs12522073_C	178487452	-1215.79	732	2.59306e-12	1.89812e-09	5.3378e-09
cg18223453	17	59554746	rs744651_T	59563248	-2066.7	229	2.63779e-12	6.04055e-10	1.75317e-09
cg14035860	14	55707715	14:55565878:A_C	55565878	-948.734	535	2.66702e-12	1.42685e-09	4.03246e-09
cg05212138	20	23063119	rs6083000_T	23058041	-2015.06	601	2.7245e-12	1.63742e-09	4.61119e-09
cg14213394	8	38508585	rs28704672_A	38519411	-1994.15	468	2.75575e-12	1.28969e-09	3.67087e-09
cg05132077	22	49448320	rs5769889_A	49487320	-1553.89	696	2.92356e-12	2.0348e-09	5.71006e-09
cg22365757	1	152768476	rs12022319_C	152847892	-1167.58	448	2.9762e-12	1.33334e-09	3.77889e-09
cg09406107	2	236172440	rs79023575_G	236170286	-1907.36	501	3.11685e-12	1.56154e-09	4.40061e-09
cg11002686	7	55412682	rs2103196_A	55388613	-1452.97	760	3.25839e-12	2.47637e-09	6.91994e-09
cg12792180	17	77133977	rs12938612_C	77129820	-1650.45	598	3.27454e-12	1.95817e-09	5.49977e-09
cg25332918	7	158766061	rs2730268_A	158759451	-1602.36	458	3.39333e-12	1.55414e-09	4.38286e-09
cg08602346	13	113242997	rs7995838_A	113261829	-1325.34	562	3.48484e-12	1.95848e-09	5.49977e-09
cg03785755	6	26196794	rs11759720_G	26250254	-1670.03	665	3.62581e-12	2.41116e-09	6.74245e-09
cg20739205	12	128866735	rs57655564_A	128876196	-1355.4	630	3.69073e-12	2.32516e-09	6.51569e-09
cg18313661	7	63560590	rs282896_T	63570175	-1483.76	522	3.96003e-12	2.06713e-09	5.79671e-09
cg19074393	10	131682452	rs9804200_C	131673986	-2167.32	589	3.97677e-12	2.34232e-09	6.55453e-09
cg21957905	4	7637501	rs11722364_G	7636487	-1648.39	822	4.34399e-12	3.57076e-09	9.93624e-09
cg20366479	2	217501125	rs3770473_G	217498839	-1819.32	547	4.71858e-12	2.58106e-09	7.20742e-09
cg25322720	17	19628292	rs2072329_C	19644881	-1554.15	230	5.37084e-12	1.23529e-09	3.52107e-09
cg18710053	5	126409061	rs12656223_G	126369254	-1361.68	582	5.58467e-12	3.25028e-09	9.0571e-09
cg14724749	19	51774592	rs6509523_C	51767205	-1709.19	611	5.69536e-12	3.47987e-09	9.69009e-09
cg09780231	17	873452	rs7223906_C	873571	-1787.33	542	5.95462e-12	3.2274e-09	8.99967e-09
cg10265016	2	18061319	rs56884760_G	18061117	-1784.83	658	6.03314e-12	3.9698e-09	1.10312e-08
cg05375686	12	131171181	rs10744473_T	131113973	-1843.6	677	6.44829e-12	4.36549e-09	1.21054e-08
cg03003335	1	1229351	rs12142199_G	1249187	-1641.94	190	6.52831e-12	1.24038e-09	3.53304e-09
cg10371615	7	157277398	rs1076435_C	157278764	-2110.5	767	6.78953e-12	5.20757e-09	1.43904e-08
cg23748340	12	48592721	rs2130095_A	48638755	-1761.1	732	6.79391e-12	4.97314e-09	1.37521e-08
cg11104736	4	7301529	rs6823860_C	7329446	-1902.72	764	7.26457e-12	5.55013e-09	1.53157e-08
cg02488702	2	142889392	rs116352569_A	143124495	-1968.67	566	7.59638e-12	4.29955e-09	1.19309e-08
cg23548163	19	46807119	rs112087991_C	46785290	-1177.67	582	8.46498e-12	4.92662e-09	1.36329e-08
cg10356759	12	248889	rs2291926_G	250605	-1103.93	276	8.4826e-12	2.3412e-09	6.55453e-09
cg01152897	3	194705841	rs1103320_C	194637170	-1744.91	518	8.83036e-12	4.57413e-09	1.26751e-08
cg17122213	1	1564920	rs28635343_T	1560103	-1500.29	307	8.87396e-12	2.72431e-09	7.60209e-09
cg13221347	10	134062614	rs870427_G	134039891	-1485.54	742	8.97714e-12	6.66104e-09	1.83305e-08
cg03463411	4	81118188	rs10635793_CTATAT	81112615	-1164.68	401	9.25038e-12	3.7094e-09	1.03148e-08
cg09449988	7	151328116	rs6964957_T	151330390	-1979.25	501	9.3075e-12	4.66306e-09	1.29126e-08
cg19560014	12	31799118	rs2086777_A	31821368	-2017.41	825	9.90449e-12	8.17121e-09	2.23935e-08
cg13019868	11	128694101	rs549941_C	128685354	-1760.25	661	1.02068e-11	6.74669e-09	1.85534e-08
cg12283482	4	57254754	rs72498852_C	57222664	-1633.66	688	1.09658e-11	7.54449e-09	2.07045e-08
cg10619398	20	47937607	rs6067053_C	47938626	-1898.21	659	1.10652e-11	7.29194e-09	2.0039e-08
cg24476033	19	6710658	rs4807895_A	6711958	-1336.89	487	1.29369e-11	6.30027e-09	1.73617e-08
cg10317314	12	31272114	rs2118007_C	31368631	-764.79	901	1.3301e-11	1.19842e-08	3.25297e-08
cg22514722	3	127473755	rs664910_G	127474030	-1911.03	617	1.43105e-11	8.82956e-09	2.41479e-08
cg15972148	13	114880889	rs9314890_C	114873155	-1935.81	286	1.43366e-11	4.10027e-09	1.13858e-08
cg16396933	10	104954103	rs35443788_A	104789636	-1867.27	566	1.46414e-11	8.28701e-09	2.26796e-08
cg08640824	1	2162506	rs71578370_C	2146244	-1637.69	394	1.46442e-11	5.76983e-09	1.5911e-08
cg11536851	7	4832359	rs73314502_T	4873205	-1577.56	608	1.48728e-11	9.04265e-09	2.46798e-08
cg24202936	11	50257256	rs7924782_A	49267249	-1279.25	512	1.56135e-11	7.99412e-09	2.19233e-08
cg18331412	5	135364986	rs7706795_A	135415139	-2001.45	692	1.60748e-11	1.11238e-08	3.02561e-08
cg00711072	17	46669489	rs3833170_T	46671195	-1339.62	536	1.68678e-11	9.04113e-09	2.46798e-08
cg20225999	2	218843435	rs1427675_G	218876567	-1353.78	370	1.75786e-11	6.50407e-09	1.79109e-08
cg24082121	5	672872	rs924607_T	610093	-729.064	388	1.92036e-11	7.45099e-09	2.0462e-08
cg12355172	11	67418315	rs4547096_T	67472533	-1179	423	1.94597e-11	8.23146e-09	2.25431e-08
cg17986992	1	159825761	rs4133290_C	159819491	-2183.1	632	1.96944e-11	1.24468e-08	3.37395e-08
cg12777862	16	31548756	rs4889673_T	31580272	-1755.09	276	2.00685e-11	5.53891e-09	1.52954e-08
cg12301347	22	46285638	rs28570045_C	46279781	-1593.08	535	2.03475e-11	1.08859e-08	2.96294e-08
cg15127250	12	51786489	rs11169851_T	51870386	-1585.72	504	2.06136e-11	1.03893e-08	2.83163e-08
cg08031492	2	469214	rs2724861_A	471514	-1265.94	436	2.07246e-11	9.03593e-09	2.46798e-08
cg09015232	20	44657115	rs6124765_T	44668211	-2188.5	649	2.16411e-11	1.40451e-08	3.79942e-08
cg22532774	2	239037049	rs72987185_T	239026249	-1576.34	533	2.16956e-11	1.15637e-08	3.14313e-08
cg18818075	6	44528865	rs2146349_T	44525989	-2011.12	575	2.2095e-11	1.27046e-08	3.44149e-08
cg07197290	10	66814060	rs200811129_C	66598110	-1851.35	688	2.21407e-11	1.52328e-08	4.10676e-08
cg10112270	1	21913458	rs1130564_A	21952884	-2055.77	678	2.26126e-11	1.53313e-08	4.12496e-08
cg23596567	17	11901585	rs55644918_C	11980199	-2080.16	447	2.28033e-11	1.01931e-08	2.78005e-08
cg18302940	17	33391960	rs1297420_C	33119359	-2154.22	577	2.28248e-11	1.31699e-08	3.5651e-08
cg27446137	4	77723198	rs432900_G	77784748	-1758.52	670	2.28352e-11	1.52996e-08	4.1212e-08
cg12519676	4	174912210	rs17332714_C	175009619	-1328.71	621	2.31486e-11	1.43753e-08	3.8861e-08
cg24128316	18	3219966	rs11664551_T	3227645	-1879.26	634	2.3493e-11	1.48945e-08	4.02375e-08
cg07482257	5	174135761	rs17063875_C	174136121	-1702.21	633	2.36837e-11	1.49918e-08	4.04727e-08
cg09427016	16	89167018	rs77793532_A	89207005	-1708.43	695	2.41743e-11	1.68011e-08	4.51127e-08
cg09164168	16	89384721	rs164739_G	89667699	-1708.43	657	2.43487e-11	1.59971e-08	4.30117e-08
cg06889108	5	173317342	rs359477_C	173305432	-2082.18	597	2.53915e-11	1.51587e-08	4.08957e-08
cg19334452	19	3006438	rs216271_A	3013616	-1654.88	454	2.64634e-11	1.20144e-08	3.25894e-08
cg08978665	16	3115707	rs1554999_A	3115628	-2364.87	443	2.68428e-11	1.18914e-08	3.22997e-08
cg03995300	17	5019989	rs427703_G	4893357	-1464.34	653	2.7911e-11	1.82259e-08	4.88395e-08
cg21687003	4	26806309	rs4299571_G	26817610	-1478.03	566	2.93229e-11	1.65967e-08	4.45939e-08
cg22992497	19	22891847	rs62119087_T	22919689	-1626.32	489	3.13027e-11	1.5307e-08	4.1212e-08
cg16482344	10	42970987	rs11499350_C	42509448	-1695.59	577	3.20385e-11	1.84862e-08	4.95038e-08
cg16797699	12	109569084	rs246095_G	109607551	-1654.25	639	3.29291e-11	2.10417e-08	5.62713e-08
cg01119319	7	38356808	rs34482025_GA	38356943	-1761.14	686	3.44604e-11	2.36399e-08	6.30924e-08
cg24947451	1	146649851	rs2044151_T	146667003	-1558.86	299	3.50631e-11	1.04839e-08	2.85546e-08
cg09352518	19	21265421	rs11085421_C	21168754	-267.418	640	3.52645e-11	2.25693e-08	6.03161e-08
cg13055199	15	75136278	rs12917120_T	75329091	-2107.68	455	3.7404e-11	1.70188e-08	4.56356e-08
cg27260867	13	112984840	rs9577723_A	113011441	-783.158	614	3.89262e-11	2.39007e-08	6.37458e-08
cg10663765	3	194014592	rs11922293_G	194012176	-1592.66	542	4.23889e-11	2.29748e-08	6.13585e-08
cg01580340	7	16891079	rs4370433_G	16919476	-825.733	779	4.26093e-11	3.31926e-08	8.78227e-08
cg06837568	12	108634212	rs186930236_A	108403282	-1207.16	564	4.27681e-11	2.41212e-08	6.4248e-08
cg24332577	20	50419248	rs1475670_C	50344558	-1540.31	525	4.86114e-11	2.5521e-08	6.79308e-08
cg16415457	3	23713441	rs4396825_C	23725613	-1526.8	649	4.88868e-11	3.17275e-08	8.40579e-08
cg10767665	19	44279027	rs11665973_G	44257033	-1564.84	534	4.94715e-11	2.64178e-08	7.0224e-08
cg00318347	8	25812500	rs9314316_T	25812543	-1687.43	769	5.26285e-11	4.04713e-08	1.06656e-07
cg21062780	6	887772	rs1764109_A	938900	-1523.64	495	5.3151e-11	2.63098e-08	6.99836e-08
cg01722963	16	88263261	rs7498219_C	88300110	-1636.19	716	5.37673e-11	3.84974e-08	1.01656e-07
cg23236408	3	87039150	rs2196523_C	87055061	-1689.76	584	5.38604e-11	3.14545e-08	8.339e-08
cg26588061	10	12086036	rs57688998_C	12052164	-1971.58	716	5.48051e-11	3.92405e-08	1.03481e-07
cg24335895	19	36643771	rs151298495_G	37157054	-1282.28	611	5.86944e-11	3.58623e-08	9.47601e-08
cg00452133	1	7308117	rs11120884_C	7305361	-1889.56	572	5.939e-11	3.39711e-08	8.98225e-08
cg22012583	1	150947949	1:150947293:T_A	150947293	-1554.09	430	6.22257e-11	2.67571e-08	7.10785e-08
cg01788113	3	46759472	rs62248372_A	46791386	-1303.94	471	6.28357e-11	2.95956e-08	7.85141e-08
cg08373610	2	198540621	rs700679_T	198706916	-1975.08	374	6.40808e-11	2.39662e-08	6.38778e-08
cg19865237	14	104690244	rs12050370_G	104694358	-1380.67	470	6.85854e-11	3.22351e-08	8.5346e-08
cg10067510	2	48844971	rs10198501_C	48874821	-1757.52	863	6.98325e-11	6.02654e-08	1.58088e-07
cg12123502	15	29980826	rs260539_C	29980801	-1961.4	238	7.0799e-11	1.68502e-08	4.52138e-08
cg24909706	19	37020332	rs2967436_G	37047472	-2057.53	538	7.24797e-11	3.89941e-08	1.02899e-07
cg06653203	3	13860477	rs7631353_G	13803618	-1837.02	719	7.44068e-11	5.34985e-08	1.40707e-07
cg13397898	9	133768931	rs2183224_A	133665081	-1937.92	556	7.55673e-11	4.20154e-08	1.10652e-07
cg24213669	2	118616576	rs2570192_A	118617877	-1457.4	688	7.8171e-11	5.37817e-08	1.41266e-07
cg08632909	11	70048796	rs11235460_A	70009720	-1558.28	551	8.20313e-11	4.51992e-08	1.18958e-07
cg15939539	4	114027726	rs11098189_C	114056679	-2024.22	553	9.72054e-11	5.37546e-08	1.41266e-07
cg24624629	17	39203621	rs2872968_G	39191682	-1198.72	597	1.03119e-10	6.15621e-08	1.61383e-07
cg23361127	5	73939283	rs10053091_C	73803701	-1965.12	525	1.05356e-10	5.5312e-08	1.45189e-07
cg24942922	3	120003547	rs2638599_T	120006822	-1785.93	716	1.11616e-10	7.99171e-08	2.08129e-07
cg24720849	11	1854357	rs626738_G	1865091	-1769.01	586	1.13966e-10	6.67838e-08	1.74841e-07
cg08523384	5	141488047	rs4912795_T	141425905	-1344.05	558	1.17463e-10	6.55442e-08	1.71709e-07
cg11742202	6	74364667	rs11751984_A	74321200	-1484.41	642	1.2095e-10	7.765e-08	2.02889e-07
cg04126713	6	33869760	rs9394179_T	33872257	-2560.31	732	1.21625e-10	8.90296e-08	2.31105e-07
cg03271761	4	21699209	rs972288_C	21566331	-1743.29	784	1.21724e-10	9.54316e-08	2.47402e-07
cg05491767	7	48074093	rs143625136_T	47954782	-2109.24	869	1.27906e-10	1.11151e-07	2.87031e-07
cg19389372	19	36485356	rs3810450_C	36530562	-1477.74	602	1.30588e-10	7.86137e-08	2.05137e-07
cg16126754	10	133156058	rs7898539_C	133146930	-1562.18	838	1.30945e-10	1.09732e-07	2.83736e-07
cg00057272	8	135726252	rs67654984_A	135707982	-1886.14	591	1.36133e-10	8.04543e-08	2.09392e-07
cg15920791	8	61835708	rs7846503_G	61833637	-1328.71	608	1.3616e-10	8.27853e-08	2.15317e-07
cg13016775	3	100053096	rs2316701_G	100086477	-1758.93	583	1.36812e-10	7.97612e-08	2.07859e-07
cg25648436	19	58554527	rs56121586_T	58585744	-1434.56	491	1.38597e-10	6.80512e-08	1.78042e-07
cg05220968	6	146057943	rs11155428_C	145824619	-1985.4	518	1.52723e-10	7.91105e-08	2.06299e-07
cg00470007	12	132930066	rs28626204_T	132899246	-1601.96	475	1.61976e-10	7.69387e-08	2.01162e-07
cg19007269	10	105420501	rs4917404_T	105631126	-1965.04	554	1.61984e-10	8.9739e-08	2.32795e-07
cg17445765	7	64403162	rs4718165_T	64364740	-1554.43	591	1.65756e-10	9.79618e-08	2.53631e-07
cg01564661	14	105942636	rs9671696_G	105932544	-2140.92	163	1.6849e-10	2.74639e-08	7.29074e-08
cg01862363	17	8928028	rs59020675_C	8939385	-1182.35	488	1.803e-10	8.79862e-08	2.28546e-07
cg09203312	13	20805196	rs60842781_C	20791775	-1468.53	448	1.89812e-10	8.50359e-08	2.21027e-07
cg13890379	18	67070324	rs9964498_A	67139289	-1425.24	603	1.94137e-10	1.17065e-07	3.02107e-07
cg09255473	7	4169306	rs17133352_A	3473600	-1936.57	774	1.95128e-10	1.51029e-07	3.87498e-07
cg09043214	12	6442873	rs11064145_G	6455098	-1833.04	490	1.9573e-10	9.59077e-08	2.48474e-07
cg21482472	13	81229358	rs2154130_C	81150170	-1454.53	592	1.99691e-10	1.18217e-07	3.04884e-07
cg00980649	14	106366503	rs8017602_C	106071040	-1156.52	88	2.12999e-10	1.87439e-08	5.01601e-08
cg20462561	1	228890820	rs7412941_G	228844307	-1469.51	576	2.27457e-10	1.31015e-07	3.37236e-07
cg27340506	8	87082045	rs35910910_G	87113830	-1639.73	473	2.27766e-10	1.07733e-07	2.78749e-07
cg07537562	7	51539514	rs4947601_T	51546287	-1362.57	671	2.30385e-10	1.54588e-07	3.96375e-07
cg08573435	7	1398116	rs140049121_GA	1419114	-1573.16	596	2.40312e-10	1.43226e-07	3.67714e-07
cg18931815	1	36565772	rs7339895_C	36620656	-2047.78	323	2.42357e-10	7.82812e-08	2.04404e-07
cg16121206	22	36636055	rs4419330_C	36658855	-1331.82	528	2.44723e-10	1.29214e-07	3.33028e-07
cg11256152	8	141359786	rs7839705_G	141360167	-1655.45	553	2.58403e-10	1.42897e-07	3.67106e-07
cg18446110	5	138714654	rs11950646_G	138714474	-2144.64	423	2.61718e-10	1.10707e-07	2.8607e-07
cg06501366	5	78365687	rs3797551_A	78263013	-1706.57	527	2.62502e-10	1.38339e-07	3.55848e-07
cg25470758	1	31280143	rs72252803_C	31301130	-1712.16	587	2.6815e-10	1.57404e-07	4.03335e-07
cg20544552	11	85393693	rs370385_C	85394461	-1459.06	700	2.68275e-10	1.87792e-07	4.78432e-07
cg04781916	2	48013473	rs7587289_C	48146122	-1951.91	785	2.92854e-10	2.29891e-07	5.82702e-07
cg14027288	1	180923683	rs72707498_T	180877255	-1266.87	611	2.94711e-10	1.80068e-07	4.59636e-07
cg12128839	7	27183436	rs5883060_T	27147125	-1068.75	695	3.00677e-10	2.08971e-07	5.30014e-07
cg16133872	11	1918744	rs739905_C	1980360	-1968.29	596	3.04564e-10	1.8152e-07	4.63045e-07
cg08277369	16	84538885	rs433630_C	84537957	-1306.84	938	3.15118e-10	2.9558e-07	7.45882e-07
cg10880006	4	81122687	rs113315687_G	81064644	-1460.73	400	3.26143e-10	1.30457e-07	3.36015e-07
cg26630791	5	83017000	rs11268655_ATTTTTTCTTTTCTTT	83200649	-1222.24	597	3.29015e-10	1.96422e-07	4.9914e-07
cg05547853	5	180236251	rs624335_C	180240026	-1891.22	420	3.29584e-10	1.38425e-07	3.55848e-07
cg04857710	4	186401692	rs4862535_C	186397351	-1677.57	567	3.36581e-10	1.90842e-07	4.85579e-07
cg14480530	8	142183507	rs72681533_A	142136397	-1784.24	530	3.37552e-10	1.78903e-07	4.56954e-07
cg11424776	5	2643177	rs323656_C	2643647	-1915.72	821	3.43685e-10	2.82165e-07	7.13386e-07
cg12803068	7	45002919	rs7803335_G	45012958	-1468.15	554	3.44449e-10	1.90825e-07	4.85579e-07
cg04172533	16	50743027	rs4785227_C	50842197	-2155.41	526	3.45375e-10	1.81667e-07	4.63123e-07
cg19851574	6	167178233	rs113808572_TATTAA	167401426	-1263.83	573	3.49644e-10	2.00346e-07	5.08787e-07
cg25283121	12	132904540	rs116596143_T	132632145	-1584.29	487	3.61677e-10	1.76137e-07	4.50177e-07
cg14101485	19	3369759	rs718202_T	3374702	-1360.67	417	3.97522e-10	1.65767e-07	4.24218e-07
cg07548257	22	31686466	rs9619187_T	31693585	-1600.76	721	4.20265e-10	3.03011e-07	7.63181e-07
cg26250086	1	6830972	rs175823_T	6846552	-1946.87	556	4.21107e-10	2.34135e-07	5.93083e-07
cg06502279	16	474467	rs9935231_G	532196	-1787.37	378	4.22028e-10	1.59526e-07	4.08511e-07
cg03701930	10	1981436	rs76345988_G	2018717	-1064.22	852	4.26895e-10	3.63715e-07	9.10888e-07
cg00953006	16	633868	rs116903146_A	643894	-1982.08	445	4.6137e-10	2.0531e-07	5.2106e-07
cg17121140	13	111719003	rs9515379_G	111783454	-1986.67	728	4.74998e-10	3.45798e-07	8.68202e-07
cg01164574	21	22368940	rs7279875_T	22350221	-1590.21	748	4.82236e-10	3.60713e-07	9.03939e-07
cg08000731	11	316247	rs7395319_C	331326	-1287.74	338	4.98115e-10	1.68363e-07	4.30585e-07
cg12873119	20	23067771	rs2746619_G	22979563	-1968.68	599	5.0356e-10	3.01633e-07	7.60191e-07
cg04864179	7	128579964	rs11761242_C	128595606	-2405.28	573	5.07877e-10	2.91013e-07	7.35289e-07
cg24680439	10	134778467	10:134651346:GAC_G	134651346	-922.204	561	5.19739e-10	2.91573e-07	7.36236e-07
cg26628751	17	80981644	rs9893868_G	80971458	-2027.7	367	5.31064e-10	1.94901e-07	4.9559e-07
cg08959039	13	111062266	rs77391965_A	111024054	-1408.24	788	5.42674e-10	4.27627e-07	1.06759e-06
cg14429919	6	3054820	rs9405606_C	3067788	-1686.98	537	5.66475e-10	3.04197e-07	7.65685e-07
cg23098529	19	10216651	rs2305789_G	10218332	-2235.81	526	5.72462e-10	3.01115e-07	7.59366e-07
cg00222472	1	164545783	rs1340521_T	164535555	-1576.02	589	5.73446e-10	3.3776e-07	8.49091e-07
cg20663846	17	39254439	rs7502478_G	39229555	-2010.98	590	5.81284e-10	3.42958e-07	8.61613e-07
cg04723534	21	43373136	rs7279279_A	43363109	-1414.38	727	6.34377e-10	4.61192e-07	1.14995e-06
cg21144158	11	65211084	rs11227227_A	65339378	-1741.33	483	6.70575e-10	3.23888e-07	8.14732e-07
cg00851732	12	113229793	12:113214677:T_T	113214677	-1620.45	356	6.79512e-10	2.41906e-07	6.11989e-07
cg02162144	14	101618194	rs734335_A	101578958	-1961.21	517	6.85912e-10	3.54617e-07	8.89221e-07
cg09238666	16	66584358	rs7193473_A	66600479	-2195.57	507	6.90438e-10	3.50052e-07	8.78328e-07
cg00325125	11	58736081	rs482219_C	58747929	-2112.15	583	7.1139e-10	4.1474e-07	1.03672e-06
cg12033622	20	30225573	rs6119442_C	30084415	-1672.3	329	7.25263e-10	2.38612e-07	6.04038e-07
cg11752275	2	85921036	rs4832187_G	85929675	-1788.29	559	8.79689e-10	4.91746e-07	1.22383e-06
cg07945733	10	118429485	rs6585429_A	118893231	-1647.06	465	8.85433e-10	4.11726e-07	1.02983e-06
cg07278425	7	27137922	rs3801806_C	26897553	-1347.4	699	8.95099e-10	6.25674e-07	1.55133e-06
cg09699787	2	1711759	rs2288183_G	1696016	-1739.1	701	9.28775e-10	6.51071e-07	1.61229e-06
cg08217526	14	98445245	rs180935087_T	98445245	-1820.57	826	9.73179e-10	8.03846e-07	1.98076e-06
cg02233835	16	89156772	rs62047781_T	89155072	-2073.83	696	9.97516e-10	6.94271e-07	1.71607e-06
cg27543040	1	247802703	rs841164_G	247910283	-1421.42	635	1.01599e-09	6.45152e-07	1.59863e-06
cg23889010	20	43882990	rs6130789_A	43882794	-1876.06	646	1.03172e-09	6.66489e-07	1.64842e-06
cg02117342	7	30408819	rs42599_T	30408353	-2038.62	545	1.0496e-09	5.7203e-07	1.42009e-06
cg00901554	4	1042225	rs1466216_G	1071907	-1865.66	503	1.07874e-09	5.42604e-07	1.34872e-06
cg10385732	7	31726692	rs34161_G	31727749	-1508.6	599	1.09371e-09	6.55132e-07	1.62134e-06
cg01132893	17	46712086	rs890435_C	46719399	-2047.62	543	1.10138e-09	5.98047e-07	1.48375e-06
cg07938847	4	82126349	rs6839968_A	82251505	-1905.27	372	1.13571e-09	4.22484e-07	1.05541e-06
cg06423211	19	551401	rs10402948_T	539266	-889.608	324	1.1638e-09	3.7707e-07	9.43742e-07
cg10969241	10	131989534	rs7073590_G	131943423	-1599.77	678	1.16388e-09	7.8911e-07	1.94731e-06
cg09514174	1	36916681	rs2039804_T	36902569	-1802.66	403	1.21272e-09	4.88727e-07	1.21708e-06
cg14535884	9	117349621	rs10982317_A	117349653	-1881.52	666	1.23525e-09	8.22676e-07	2.02466e-06
cg12277225	13	52734032	rs185183668_G	52961430	-1972.93	666	1.28987e-09	8.59052e-07	2.11157e-06
cg01753950	12	110506167	rs9737665_C	111031847	-2037.3	607	1.30032e-09	7.89291e-07	1.94731e-06
cg00014194	9	137978763	rs475440_C	137975129	-1931.23	617	1.30192e-09	8.03282e-07	1.9806e-06
cg27312961	3	191048361	rs2028573_G	191093080	-1825.47	629	1.34685e-09	8.47169e-07	2.08365e-06
cg13077930	4	74269525	rs182616603_T	75084732	-2041.28	398	1.42025e-09	5.65261e-07	1.40416e-06
cg18556455	2	45178474	rs1067381_G	44646543	-1926.97	687	1.50063e-09	1.03093e-06	2.52781e-06
cg01332882	20	47874155	rs6012617_G	47837126	-2128.04	640	1.50412e-09	9.62636e-07	2.36327e-06
cg21597025	3	142837564	rs4683749_C	142867543	-1953.9	630	1.67353e-09	1.05432e-06	2.5804e-06
cg18865685	1	177001903	rs4652216_T	176930714	-1193.04	482	1.68639e-09	8.1284e-07	2.00169e-06
cg05772125	16	31539169	rs4889673_T	31580272	-2175.7	279	1.70198e-09	4.74853e-07	1.18327e-06
cg14942863	19	37894762	rs4803539_C	37897522	-1480.73	552	1.73539e-09	9.57933e-07	2.35317e-06
cg00426822	1	39546536	rs3901310_A	39511058	-1975.67	523	1.9976e-09	1.04474e-06	2.55853e-06
cg20793532	4	6344361	rs13124487_G	6364311	-1825.62	610	2.06391e-09	1.25899e-06	3.07563e-06
cg12287976	11	5728046	rs7933860_C	5748222	-2210.52	845	2.09872e-09	1.77342e-06	4.30332e-06
cg14880348	20	61447174	rs2277771_A	61441797	-1459.99	620	2.13803e-09	1.32558e-06	3.23435e-06
cg01699727	17	21903947	rs6565378_G	21831307	-2182.74	230	2.17787e-09	5.00909e-07	1.24586e-06
cg00415993	5	75919188	rs402804_T	75928687	-1895.94	589	2.21459e-09	1.30439e-06	3.1846e-06
cg07910065	10	4230752	rs10751957_G	4129469	-1378.36	697	2.27358e-09	1.58468e-06	3.85238e-06
cg22382021	8	145755756	rs4925810_G	145705213	-1545.43	186	2.39524e-09	4.45515e-07	1.11156e-06
cg22172057	10	1405937	rs4581371_A	1345344	-1407.29	840	2.59937e-09	2.18347e-06	5.27265e-06
cg10502244	12	48399295	rs111889755_G	48511891	-1879.95	773	2.60659e-09	2.0149e-06	4.87443e-06
cg01107874	10	77165618	rs7072873_C	77210191	-1786.75	398	2.60806e-09	1.03801e-06	2.5436e-06
cg02094337	17	80542118	rs28640931_C	80492713	-1897.02	445	2.6551e-09	1.18152e-06	2.88993e-06
cg20697926	18	77377589	rs2361471_C	77365799	-1350.38	516	2.68787e-09	1.38694e-06	3.37993e-06
cg23467079	8	124219425	rs35794820_G	124131940	-986.05	513	2.70261e-09	1.38644e-06	3.37993e-06
cg24085707	17	79615652	rs3830068_C	79622899	-1887.34	577	2.71397e-09	1.56596e-06	3.8092e-06
cg09981929	10	82296072	rs1981243_T	82150077	-1365.95	587	3.0304e-09	1.77884e-06	4.31386e-06
cg15207708	13	36421949	rs9545532_C	36408524	-1825.48	592	3.07559e-09	1.82075e-06	4.4128e-06
cg06159404	10	43846376	rs4948735_G	44011148	-1115.35	848	3.27138e-09	2.77413e-06	6.65458e-06
cg07470694	15	26109249	rs2076748_C	26109985	-1542.89	661	3.34261e-09	2.20947e-06	5.33218e-06
cg16564525	1	156561143	rs4661178_G	156521284	-1624.09	423	3.62546e-09	1.53357e-06	3.73269e-06
cg15488009	19	681445	rs72618589_T	694586	-1704.8	338	3.64829e-09	1.23312e-06	3.0143e-06
cg16702083	20	62328427	rs142614912_T	62312338	-1048.73	508	3.68889e-09	1.87396e-06	4.53899e-06
cg04938738	11	1689429	rs10839220_A	1714736	-2027.8	591	3.84287e-09	2.27114e-06	5.47769e-06
cg10635145	11	27742435	rs4128868_C	27444517	-1780.58	438	3.88128e-09	1.7e-06	4.12768e-06
cg03196720	12	6473299	rs2041375_A	6473549	-1659.7	485	3.98532e-09	1.93288e-06	4.67886e-06
cg11840197	20	60540469	rs6061927_A	60538183	-1938.88	655	4.10497e-09	2.68875e-06	6.46535e-06
cg24877675	10	133995387	rs34588848_G	134005567	-1177.05	748	4.10767e-09	3.07254e-06	7.34384e-06
cg19623624	10	135278901	rs28371747_T	135350986	-1123.93	376	4.33354e-09	1.62941e-06	3.9587e-06
cg25577367	11	123676979	rs10893107_G	123795372	-2041.57	682	4.36846e-09	2.97929e-06	7.13382e-06
cg06188367	10	45359611	rs7910103_C	45368956	-1201.6	834	4.47379e-09	3.73114e-06	8.84369e-06
cg14486905	2	171677602	rs4297845_G	171719539	-1728.78	618	4.81466e-09	2.97546e-06	7.12893e-06
cg20240347	1	204465584	rs4252726_G	204513402	-1991.12	619	4.91811e-09	3.04431e-06	7.28075e-06
cg07242540	1	12600348	rs115037374_T	12541184	-1477.32	291	4.92536e-09	1.43328e-06	3.49072e-06
cg22373770	1	9224198	rs4908527_T	9234143	-1930.29	454	5.04215e-09	2.28914e-06	5.51776e-06
cg12097325	1	1076431	rs9442400_T	1025301	-1848.12	150	5.08677e-09	7.63015e-07	1.88482e-06
cg21890667	22	30476089	rs74611026_C	30361599	-1875.75	672	5.14996e-09	3.46077e-06	8.23226e-06
cg20172258	10	133878853	rs12257524_T	133878136	-1588.85	775	5.1562e-09	3.99606e-06	9.45472e-06
cg16919449	10	36054185	rs16936333_C	36070546	-1316.36	534	5.19003e-09	2.77148e-06	6.65222e-06
cg12666976	2	1482838	rs76053187_T	1369305	-1662.85	692	5.25402e-09	3.63578e-06	8.62794e-06
cg04096085	14	101435336	rs59827331_CAGA	101432440	-1845.3	527	5.25679e-09	2.77033e-06	6.65222e-06
cg14079463	6	127796989	rs34336478_C	127813463	-1296.36	504	5.28012e-09	2.66118e-06	6.40678e-06
cg08586737	7	127225949	rs77874204_C	127063607	-1411.24	593	5.33214e-09	3.16196e-06	7.53947e-06
cg02866639	17	1808743	rs17292224_G	1786889	-1513.69	586	5.37281e-09	3.14847e-06	7.5118e-06
cg10627839	1	196866512	rs56318127_A	196658157	-1304.6	576	5.44531e-09	3.1365e-06	7.48773e-06
cg10606698	6	76203642	rs6929270_G	76053386	-1879.61	590	5.50975e-09	3.25075e-06	7.74655e-06
cg08525314	19	1854819	rs10411032_C	1866427	-2133.94	486	5.53051e-09	2.68783e-06	6.46535e-06
cg00399059	8	143859774	rs369895_G	143903291	-1457.87	615	5.68255e-09	3.49477e-06	8.30816e-06
cg11161597	12	132652473	rs10902525_G	132702922	-1322.15	546	5.73518e-09	3.13141e-06	7.48007e-06
cg17489451	12	28410104	12:28536102:A_T	28536102	-1918.05	682	5.779e-09	3.94128e-06	9.33066e-06
cg19738980	18	7011463	rs662471_C	7008591	-1303.28	455	5.82103e-09	2.64857e-06	6.38028e-06
cg19815565	18	77917615	rs948724_A	77837743	-1218.78	343	5.89237e-09	2.02108e-06	4.88643e-06
cg26773791	11	94883242	rs682533_A	94889314	-1773.82	595	6.01057e-09	3.57629e-06	8.49689e-06
cg10932486	5	61028265	rs2937832_C	60994816	-1309.81	608	6.15133e-09	3.74001e-06	8.85944e-06
cg13116816	7	86839071	rs73212029_C	86865315	-1915.22	479	6.26582e-09	3.00133e-06	7.18227e-06
cg00509249	6	109615579	rs9487023_G	109590004	-2062.21	539	6.27774e-09	3.3837e-06	8.05855e-06
cg09044186	11	116661388	rs7930786_C	116624727	-2133.94	692	6.53532e-09	4.52244e-06	1.06621e-05
cg05630272	10	1517218	rs7922199_T	1520234	-1331.17	849	6.76667e-09	5.7449e-06	1.34645e-05
cg12133451	1	227746453	rs6671825_G	227865438	-1166.04	749	6.7985e-09	5.09207e-06	1.19556e-05
cg26298967	6	108444791	rs218295_C	108450062	-1814.27	429	6.8047e-09	2.91922e-06	6.99839e-06
cg27508620	7	21209725	rs74377603_T	21179482	-1625.68	826	6.93195e-09	5.72579e-06	1.34276e-05
cg27302994	1	30240265	rs12076754_G	30212603	-1632.78	576	6.96493e-09	4.0118e-06	9.48634e-06
cg00300303	1	1067223	rs10907182_C	1066403	-1730.47	144	7.10827e-09	1.02359e-06	2.51136e-06
cg14748380	1	179713788	rs12141199_G	179324553	-1460.06	703	7.21166e-09	5.0698e-06	1.19103e-05
cg14481208	2	74669375	rs205651_T	74856123	-1483.66	378	7.23395e-09	2.73443e-06	6.57122e-06
cg02276974	15	78634235	rs9920270_C	78666288	-1624.12	626	7.45383e-09	4.6661e-06	1.09878e-05
cg26765567	11	69587473	rs10752568_C	69607425	-1951.71	549	7.66581e-09	4.20853e-06	9.94057e-06
cg09884146	2	65593908	rs1866051_T	65602149	-1676.05	534	8.49617e-09	4.53695e-06	1.069e-05
cg07300408	14	21058360	rs4981259_C	21058337	-2186.11	512	8.53729e-09	4.37109e-06	1.03175e-05
cg01025774	5	42944457	rs138552405_G	43468260	-2073.45	558	8.60162e-09	4.7997e-06	1.12891e-05
cg03775991	6	170589530	rs1884450_C	170571570	-1492.72	392	8.6615e-09	3.39531e-06	8.08136e-06
cg04942251	11	63687247	rs480211_T	63739439	-1834.8	473	9.46048e-09	4.47481e-06	1.05561e-05
cg25623524	19	58862063	rs13345233_G	59029306	-1172.1	375	9.60617e-09	3.60231e-06	8.55361e-06
cg04369491	6	20211373	rs843324_G	20142736	-1955.21	661	1.02644e-08	6.78476e-06	1.58894e-05
cg18412431	1	236925910	rs10802563_A	236934959	-2047.58	526	1.05257e-08	5.53654e-06	1.29915e-05
cg05708536	1	113285118	rs4839260_A	113289902	-1260.85	632	1.11361e-08	7.03801e-06	1.64565e-05
cg03120555	7	630473	rs10281775_A	675069	-968.003	323	1.15408e-08	3.72766e-06	8.84071e-06
cg26784300	2	8596908	rs12611884_C	8592812	-1436.53	356	1.18227e-08	4.20889e-06	9.94057e-06
cg17736526	7	1329387	rs13241587_C	1348538	-1722.23	579	1.20291e-08	6.96485e-06	1.6295e-05
cg10044179	21	15352983	rs28627866_T	15705082	-585.772	345	1.36684e-08	4.71561e-06	1.10978e-05
cg10091752	6	3455459	rs11242860_C	3463536	-1987.75	551	1.39816e-08	7.70386e-06	1.79817e-05
cg07390210	18	74961196	rs1944548_T	74959623	-1796.12	753	1.40314e-08	1.05656e-05	2.44464e-05
cg13704680	18	77905298	rs8096348_T	77825055	-1112.81	347	1.41795e-08	4.92029e-06	1.15659e-05
cg07506795	16	71523560	rs35470619_CT	71581439	-1584.07	558	1.43221e-08	7.99172e-06	1.86427e-05
cg00186909	12	93129288	rs77956655_T	93017092	-1728.76	571	1.45778e-08	8.32392e-06	1.93835e-05
cg24793642	8	57351185	rs2246873_G	57433941	-1018.71	675	1.46047e-08	9.85816e-06	2.28627e-05
cg12492906	12	109250545	rs11114035_T	109102983	-1637.62	610	1.5089e-08	9.20431e-06	2.13836e-05
cg14794735	7	129415968	rs12540217_G	129328738	-2105.75	531	1.53186e-08	8.1342e-06	1.89528e-05
cg21369466	7	55437329	rs815991_T	55475080	-2357.28	755	1.66725e-08	1.25877e-05	2.89569e-05
cg27363617	10	27703247	rs66562756_T	27445459	-1598.86	866	1.68274e-08	1.45726e-05	3.33878e-05
cg16495448	7	3019260	rs1878808_T	3020375	-1776.93	886	1.71931e-08	1.5233e-05	3.48609e-05
cg01565314	19	45737610	rs11667430_G	45716197	-1568.9	548	1.72894e-08	9.47458e-06	2.19987e-05
cg22928954	19	56061106	rs77225723_A	56249486	-1295.53	608	1.73106e-08	1.05249e-05	2.43663e-05
cg01856384	6	41376904	rs9394789_T	41382620	-1763.99	632	1.74868e-08	1.10517e-05	2.55266e-05
cg08104146	15	93208920	rs11074092_C	93204305	-2311	688	1.76714e-08	1.2158e-05	2.80168e-05
cg16607685	5	140181889	rs2530242_G	140053351	-1457.56	502	1.76864e-08	8.87858e-06	2.0651e-05
cg25335841	7	38351094	rs2240841_A	38349104	-1327.44	684	1.79347e-08	1.22673e-05	2.82524e-05
cg08684511	5	177890047	rs10051479_C	177886112	-1780.48	563	1.80278e-08	1.01497e-05	2.3525e-05
cg10876003	22	18512005	rs150747887_TACA	18506205	-1918.63	504	1.80759e-08	9.11023e-06	2.11774e-05
cg03408904	22	17956462	rs146153316_G	18202032	-2082.07	414	1.83092e-08	7.58003e-06	1.77134e-05
cg00812799	13	21295612	rs2477165_G	21445435	-2045.85	437	1.85876e-08	8.12277e-06	1.89373e-05
cg15609237	2	179395885	rs36113194_T	179490785	-1768.82	631	1.85901e-08	1.17304e-05	2.70628e-05
cg01973920	5	980997	rs10065177_T	981019	-1850.8	515	1.88818e-08	9.72411e-06	2.25649e-05
cg02769477	1	17012728	rs2985125_G	17004186	-1218.31	564	1.95325e-08	1.10163e-05	2.54597e-05
cg10279314	6	27185896	rs149392785_C	27905916	-1231.09	638	1.98778e-08	1.2682e-05	2.91569e-05
cg22316614	17	70636625	rs17780256_C	70642923	-1283.46	611	2.05936e-08	1.25827e-05	2.89569e-05
cg11043002	5	177876863	rs4976725_C	177876309	-2135.19	562	2.09274e-08	1.17612e-05	2.71182e-05
cg19369780	11	1578502	rs10742248_G	1526645	-1701.51	614	2.14009e-08	1.31401e-05	3.01753e-05
cg19004775	13	106063150	rs9301020_G	105966290	-1569.65	526	2.22453e-08	1.17011e-05	2.70108e-05
cg27110277	8	16860121	rs11203823_C	16866114	-1965.69	695	2.25067e-08	1.56421e-05	3.57355e-05
cg12617928	16	231742	rs2974771_C	221057	-1394.97	291	2.33248e-08	6.78751e-06	1.58894e-05
cg11077026	1	159915970	rs1320568_G	159912346	-1930.65	626	2.44915e-08	1.53317e-05	3.50463e-05
cg16510022	1	102462855	rs952484_T	102717010	-1751.45	703	2.46352e-08	1.73185e-05	3.9407e-05
cg07126637	4	71248757	rs17148491_T	71137121	-2254.72	578	2.49794e-08	1.44381e-05	3.30988e-05
cg01193293	19	51644554	rs9304712_A	51925519	-1854.69	607	2.51839e-08	1.52866e-05	3.49634e-05
cg04839761	10	93393386	rs11186626_A	93368789	-1876.22	512	2.54e-08	1.30048e-05	2.98818e-05
cg19967668	5	140535759	rs672062_T	140584278	-1687.87	547	2.58171e-08	1.41219e-05	3.23926e-05
cg23687466	11	504937	rs7394572_G	432436	-1628.1	414	2.59033e-08	1.0724e-05	2.47984e-05
cg13355032	12	71524030	rs7308528_A	71418000	-2069.67	564	2.60638e-08	1.47e-05	3.36603e-05
cg06617961	16	33965255	rs1501462_T	34964515	-1576.08	81	2.66085e-08	2.15529e-06	5.20774e-06
cg21932542	7	4850345	rs73314502_T	4873205	-1972.66	616	2.67328e-08	1.64674e-05	3.75348e-05
cg02799411	3	4794061	rs901849_A	4794380	-2048.94	646	2.68352e-08	1.73356e-05	3.94233e-05
cg01568492	2	130986964	rs57998468_C	130997574	-1633.94	285	2.68557e-08	7.65387e-06	1.78755e-05
cg08719486	9	90112101	rs1035261_C	90110660	-1647.24	583	2.71243e-08	1.58134e-05	3.61062e-05
cg22512573	12	130529214	rs77035734_G	130514200	-1388.06	771	2.77158e-08	2.13689e-05	4.83745e-05
cg05088356	5	66124167	rs190480_T	66133356	-2332.46	623	2.77472e-08	1.72865e-05	3.93567e-05
cg19981409	11	89225042	rs1836882_C	89232161	-1977.83	369	2.82575e-08	1.0427e-05	2.41538e-05
cg00686823	3	127311038	rs782455_T	127394280	-1722.81	632	3.05777e-08	1.93251e-05	4.38349e-05
cg02749463	17	46646359	rs11079824_A	46591320	-1654.79	534	3.12836e-08	1.67055e-05	3.80556e-05
cg11597902	17	75096239	rs11871056_A	75164886	-1700.55	638	3.28725e-08	2.09727e-05	4.75046e-05
cg15945287	17	53809462	rs2303506_T	53854141	-1748.19	477	3.33145e-08	1.5891e-05	3.62625e-05
cg07042914	11	27015656	rs10767592_C	27062338	-1544.52	569	3.39727e-08	1.93305e-05	4.38349e-05
cg10028549	4	7941894	rs75410063_C	7879049	-1811.14	785	3.44668e-08	2.70564e-05	6.09381e-05
cg19269039	1	111743200	rs137983913_A	111640302	-1948.11	740	3.48756e-08	2.5808e-05	5.82251e-05
cg02301920	16	55866890	rs79711700_C	55846325	-1031.56	703	3.81863e-08	2.6845e-05	6.04962e-05
cg05666287	3	49757470	rs9859153_T	49807085	-1952.99	348	3.85027e-08	1.3399e-05	3.07519e-05
cg21867733	12	124985584	rs837948_A	125002525	-1717.32	559	3.96219e-08	2.21487e-05	5.01113e-05
cg17865555	19	49133647	rs3745734_C	49134388	-1624.01	520	4.01449e-08	2.08753e-05	4.73111e-05
cg09939079	12	69753248	rs685934_A	69755985	-1807.66	714	4.12493e-08	2.9452e-05	6.61092e-05
cg23725454	11	67350195	rs614080_A	67347287	-1718.55	424	4.43803e-08	1.88172e-05	4.27196e-05
cg07387286	8	39172120	rs201959_G	39575324	-1595.37	646	4.53092e-08	2.92698e-05	6.57373e-05
cg01209566	8	125954151	rs2052783_G	125942505	-2121.67	536	4.74776e-08	2.5448e-05	5.74781e-05
cg19790323	14	22471111	rs4981397_A	22475260	-1728.05	672	4.81681e-08	3.2369e-05	7.25342e-05
cg15234492	12	122019076	rs75128848_A	122115681	-1708.12	580	4.87352e-08	2.82664e-05	6.36274e-05
cg25970575	4	6010164	rs878948_C	6024426	-1270.32	568	4.98731e-08	2.83279e-05	6.37298e-05
cg03987199	1	29189655	rs4654390_T	29439016	-1983.87	484	5.03576e-08	2.43731e-05	5.50815e-05
cg27517968	2	208546083	rs17458775_T	208560343	-1401.45	573	5.07408e-08	2.90745e-05	6.53355e-05
cg13974464	19	49224165	rs519757_C	49224966	-1455	505	5.20238e-08	2.6272e-05	5.92385e-05
cg19537511	17	8213813	rs8071096_G	8214717	-1709.32	580	5.26887e-08	3.05595e-05	6.85565e-05
cg08266474	6	84904847	rs6921761_G	84913304	-2142.33	680	5.3303e-08	3.6246e-05	8.09942e-05
cg07137701	10	31611868	rs200327579_TA	31458885	-2208.13	632	5.36444e-08	3.39033e-05	7.5887e-05
cg08425796	22	50981121	rs5770924_T	51024542	-1676.98	451	5.39626e-08	2.43371e-05	5.50314e-05
cg09634707	10	72219713	rs1106887_T	72219918	-1634.91	758	5.48336e-08	4.15639e-05	9.2359e-05
cg17564203	4	7526639	rs16840471_G	7535574	-1965.41	804	5.5547e-08	4.46598e-05	9.89624e-05
cg12054453	17	57915717	rs60283440_C	57994248	-1866.73	291	5.61898e-08	1.63512e-05	3.72913e-05
cg16227623	5	3605783	rs861185_G	3599320	-1567.53	661	5.66025e-08	3.74142e-05	8.35109e-05
cg03357999	7	55516724	rs142835165_A	55516305	-1129.74	745	5.68388e-08	4.23449e-05	9.40421e-05
cg13499395	9	135361993	rs140529238_AT	135397756	-1784.65	585	5.83933e-08	3.41601e-05	7.64188e-05
cg05807467	8	17579494	rs78177765_G	17556476	-1738.09	905	5.87063e-08	5.31292e-05	0.000117143
cg05348871	11	36397127	rs525634_T	36391882	-2208.08	581	6.17732e-08	3.58902e-05	8.02442e-05
cg05703053	2	169769616	rs517413_G	169756108	-1766.2	616	6.45968e-08	3.97916e-05	8.85692e-05
cg05769923	16	84029838	rs186912575_T	84116170	-1707.89	1014	6.47255e-08	6.56317e-05	0.000143675
cg05060607	12	8211391	rs191217748_C	8197230	-1567.88	393	6.52291e-08	2.5635e-05	5.78677e-05
cg06500079	17	619033	rs2740354_T	632905	-1617.84	472	6.63008e-08	3.1294e-05	7.01648e-05
cg19676181	4	56660398	rs1955161_A	56654246	-1430.66	636	6.74452e-08	4.28952e-05	9.5211e-05
cg08084154	16	2848577	rs8017_T	2821573	-1273.26	484	6.99442e-08	3.3853e-05	7.5817e-05
cg14487271	8	87354422	rs6471315_A	87402144	-1523.67	515	7.08209e-08	3.64728e-05	8.14552e-05
cg18055623	19	54485327	rs4806674_T	54461538	-2021.76	532	7.10436e-08	3.77952e-05	8.4314e-05
cg17032564	5	158531394	rs77479171_T	158934511	-1395.22	614	7.37333e-08	4.52723e-05	0.000100264
cg22843684	3	10806114	rs34422639_A	10847955	-1930	576	7.52629e-08	4.33514e-05	9.61701e-05
cg06343774	16	56673389	rs4464073_T	56690038	-1967.69	758	7.80917e-08	5.91935e-05	0.00013001
cg09834465	1	35586503	rs11264100_A	35591626	-1938.28	354	8.00787e-08	2.83479e-05	6.37387e-05
cg09350411	7	157667935	rs7788108_C	157658696	-1733.99	737	8.36007e-08	6.16137e-05	0.000135102
cg17341174	7	97923834	rs6959506_A	97961897	-2002.89	435	8.82336e-08	3.83816e-05	8.55264e-05
cg05852568	2	95537405	rs142877545_T	95593796	-1078.3	96	8.92696e-08	8.56988e-06	1.99446e-05
cg13921444	4	186733024	rs13146524_C	186716550	-1370.32	590	9.04537e-08	5.33677e-05	0.000117604
cg15700009	11	18415711	rs2403280_C	18442382	-1626.46	561	9.23328e-08	5.17987e-05	0.000114336
cg19817652	17	36997420	rs17590228_A	37037030	-1287.68	412	9.28726e-08	3.82635e-05	8.5311e-05
cg25588792	19	55013946	rs117073187_C	55013842	-1801.76	531	9.30956e-08	4.94338e-05	0.000109177
cg17611045	3	192289245	rs2055636_A	192437997	-1078.61	515	9.4327e-08	4.85784e-05	0.000107407
cg08007378	15	83477915	rs8041231_T	83498795	-1597.94	520	9.45823e-08	4.91828e-05	0.000108682
cg13502125	1	147826191	rs12561867_A	147801691	-1207.36	181	9.87449e-08	1.78728e-05	4.06219e-05
cg20576094	14	70715730	rs34199159_G	70695997	-2266.36	579	1.0076e-07	5.83398e-05	0.000128206
cg00059399	5	2008272	rs4263538_A	2016086	-1411.39	739	1.01162e-07	7.47588e-05	0.000163386
cg00718400	3	32509018	rs9872374_C	32447369	-1902.95	625	1.01312e-07	6.33202e-05	0.000138691
cg20988098	6	157931791	rs9457805_C	157983879	-1508.28	576	1.0296e-07	5.93047e-05	0.000130183
cg02963119	16	450970	rs12599005_C	265433	-1297.8	370	1.05291e-07	3.89577e-05	8.67614e-05
cg01039401	12	3070406	rs498049_A	3352245	-1859.74	559	1.09647e-07	6.12926e-05	0.000134472
cg27111250	4	81111177	rs113315687_G	81064644	-1192.81	400	1.11097e-07	4.4439e-05	9.85278e-05
cg04584103	14	94405267	rs77045100_C	94395061	-1468.94	756	1.14001e-07	8.61849e-05	0.000187945
cg19521279	7	27144595	rs10250311_C	26637664	-1781.99	700	1.20232e-07	8.41627e-05	0.000183737
cg10081469	14	61748336	rs7151034_G	61820669	-1961.3	432	1.24551e-07	5.38061e-05	0.000118504
cg21758126	2	157183291	rs13411993_C	157798542	-1636.41	550	1.30442e-07	7.17431e-05	0.000156881
cg12748890	1	27676205	rs11589265_T	27595862	-1810.45	392	1.33038e-07	5.21509e-05	0.00011505
cg20772375	5	5495359	rs2578564_A	5458798	-1834.75	639	1.3508e-07	8.63162e-05	0.000188129
cg22133161	19	49891603	rs11669675_C	49925208	-1243.3	443	1.39181e-07	6.1657e-05	0.000135123
cg26007189	5	176166980	rs115302631_A	176141498	-1293.72	397	1.40753e-07	5.58788e-05	0.000122865
cg14725580	6	34663155	rs76302278_C	34911577	-1892.22	499	1.41082e-07	7.04e-05	0.000154029
cg09135656	5	140625848	rs72790070_A	140879681	-1160.84	563	1.44031e-07	8.10897e-05	0.000177125
cg21330949	12	19557320	rs11044531_T	19560281	-1993.9	722	1.45875e-07	0.000105322	0.000228178
cg07674022	4	122854330	rs3924607_G	122862610	-1630.48	610	1.47553e-07	9.00071e-05	0.000195959
cg07659054	7	27134225	rs3801806_C	26897553	-1687.38	700	1.51113e-07	0.000105779	0.000229045
cg19816642	17	21220360	rs9325911_T	21528062	-1458.99	315	1.51249e-07	4.76434e-05	0.000105456
cg02749105	19	58879056	rs13345233_G	59029306	-1254.01	362	1.5349e-07	5.55633e-05	0.000122239
cg19988426	10	130064021	rs117883832_A	130011495	-1971.14	721	1.56476e-07	0.000112819	0.000243758
cg26090062	6	27236425	rs4713078_G	27227782	-1559.99	634	1.56908e-07	9.94797e-05	0.000215874
cg10182869	7	19813525	rs79407523_G	19822353	-1844.24	757	1.59806e-07	0.000120973	0.00026081
cg25673584	19	46417551	rs66529687_A	46417429	-1351.72	599	1.63075e-07	9.76818e-05	0.000212203
cg23129573	7	73442487	rs2071307_A	73470714	-1780.87	244	1.63706e-07	3.99442e-05	8.88591e-05
cg10800226	5	1850261	rs91315_C	1855301	-1835.46	721	1.64322e-07	0.000118476	0.000255564
cg05852052	16	11946115	rs36028471_CT	11993187	-1226.73	744	1.69972e-07	0.000126459	0.000272342
cg23743554	11	65321226	rs11601767_C	65316382	-1741.18	499	1.71236e-07	8.54469e-05	0.000186438
cg00504595	13	24144985	rs7334672_A	24164717	-1790.05	791	1.74329e-07	0.000137894	0.000296647
cg14181409	17	9802860	rs11078821_G	9820739	-1539.01	484	1.79524e-07	8.68894e-05	0.000189274
cg19436429	3	178978985	rs7612533_A	178967334	-1613.16	504	1.80826e-07	9.11365e-05	0.000198309
cg13348458	6	27569671	rs6901629_T	27347808	-1560.08	604	1.8201e-07	0.000109934	0.000237782
cg06125903	20	57583328	rs163796_A	57577567	-1590.53	531	1.84334e-07	9.78813e-05	0.000212521
cg03962527	10	111766879	rs59250950_A	111945402	-1698.75	616	1.89619e-07	0.000116805	0.000252096
cg12384004	13	26586254	rs975507_C	26565645	-1534.58	580	1.94331e-07	0.000112712	0.000243659
cg10104252	12	3563899	rs117900252_A	3586628	-1480.59	562	1.95271e-07	0.000109742	0.000237496
cg08380478	10	132683454	rs4751295_T	132682729	-1552.46	812	1.98215e-07	0.000160951	0.000344944
cg21463605	22	18268249	rs7675_T	18270779	-1967.03	494	2.0171e-07	9.96448e-05	0.000216114
cg11649679	12	31812794	rs56278950_A	31895456	-1832.24	818	2.0534e-07	0.000167968	0.000359211
cg12236088	2	105275812	rs146390550_T	105240497	-1476.5	547	2.10549e-07	0.00011517	0.000248703
cg06388363	6	164507305	rs206738_C	164508276	-1412.65	680	2.1637e-07	0.000147131	0.000316007
cg07752120	5	70746259	rs115686084_T	70863602	-1702.96	220	2.19247e-07	4.82343e-05	0.000106705
cg16303562	8	16050333	rs201016427_CTT	16293403	-1832.17	744	2.21437e-07	0.000164749	0.000352895
cg16172099	8	103750821	rs2513941_C	103735424	-1564.65	717	2.21638e-07	0.000158915	0.000340947
cg18225577	19	49713901	rs112177779_T	49624964	-1021.76	451	2.24438e-07	0.000101221	0.000219414
cg03065175	4	155661758	rs201824_G	155668710	-1723.11	572	2.29115e-07	0.000131054	0.000282084
cg02611934	13	88329407	rs9521515_C	89263903	-1208.55	713	2.36789e-07	0.000168831	0.000360861
cg23812775	10	48416899	rs998773_A	48660703	-1676.56	170	2.39495e-07	4.07141e-05	9.05212e-05
cg27117982	12	16500077	rs16912024_G	16712583	-1774.37	392	2.40957e-07	9.4455e-05	0.000205306
cg13012653	5	96078834	rs62376414_G	96151916	-1977.86	641	2.50737e-07	0.000160722	0.00034464
cg04101015	1	159170275	rs1562383_G	159562522	-2022.55	774	2.51271e-07	0.000194484	0.000413472
cg05965387	13	51418053	rs9596397_A	51435493	-1942.18	655	2.63477e-07	0.000172578	0.000368474
cg08936645	4	37910273	rs2995916_T	37910996	-1819.99	727	2.87589e-07	0.000209077	0.000442608
cg11883836	3	156838181	rs6441111_C	156821808	-1339.27	688	2.90388e-07	0.000199787	0.000424068
cg03102494	1	147801721	rs12561867_A	147801691	-739.017	186	2.92726e-07	5.44471e-05	0.00011985
cg03893701	3	139395765	rs13072543_T	139455326	-2072.84	563	2.95089e-07	0.000166135	0.000355481
cg25538235	18	70211974	rs12957407_C	70220458	-1614.03	658	3.09633e-07	0.000203739	0.000431995
cg04342202	7	1961968	rs138089223_G	1067720	-1713.52	716	3.12265e-07	0.000223581	0.00047281
cg18431127	15	43513563	rs148842182_T	42668641	-2054.93	287	3.21072e-07	9.21478e-05	0.0002004
cg16048803	17	38956837	rs147321105_C	38887133	-1801.68	607	3.23215e-07	0.000196191	0.00041688
cg04634417	5	140220803	rs191821176_G	139252012	-2068.61	510	3.2396e-07	0.00016522	0.000353712
cg04010296	11	61007964	rs11230646_A	61023970	-1834.26	442	3.24126e-07	0.000143264	0.000308032
cg21017569	17	7832769	rs12601100_G	7854165	-1651.02	540	3.26734e-07	0.000176436	0.000376108
cg06975979	7	150020025	rs998920_A	150020295	-1741.2	475	3.27342e-07	0.000155487	0.000333774
cg02282631	5	42953543	rs36122053_A	42954404	-910.596	560	3.28212e-07	0.000183799	0.000391174
cg24574963	7	149120622	7:149302407:T_C	149302407	-980.836	378	3.2927e-07	0.000124464	0.000268191
cg20229609	6	126660872	rs1591805_G	126717064	-2230.36	443	3.31108e-07	0.000146681	0.00031521
cg03757805	13	111521981	rs6492315_G	111503423	-1777.09	732	3.33448e-07	0.000244084	0.000515073
cg13228701	11	78614522	rs190270776_C	78252124	-1260.49	520	3.38024e-07	0.000175773	0.000374894
cg25628989	11	57093345	rs141210039_A	57128805	-1975.45	727	3.45698e-07	0.000251322	0.000530066
cg06244906	19	57307081	rs192616409_G	57358945	-1593.24	633	3.55474e-07	0.000225015	0.000475589
cg04604656	19	1356153	19:1400736:C_T	1400736	-1876.99	463	3.69722e-07	0.000171181	0.000365688
cg14533068	6	158507953	rs150169784_T	158535720	-2044.45	641	3.70865e-07	0.000237725	0.000502185
cg02680086	11	57267244	rs140974467_T	57989013	-1717.68	714	3.79897e-07	0.000271246	0.000570276
cg12744031	7	158751184	rs262146_A	158746300	-493.528	462	3.90802e-07	0.00018055	0.000384466
cg21750709	3	109056897	rs138515517_G	109344789	-1888.61	519	3.96428e-07	0.000205746	0.000435788
cg07019386	20	47013687	rs4810782_C	47024363	-1658.95	598	3.99054e-07	0.000238635	0.00050384
cg08485649	10	134043654	rs12778246_A	133955901	-1177.31	745	4.02923e-07	0.000300178	0.000628778
cg20632887	1	160085581	rs1891265_T	160141636	-2043.56	647	4.05876e-07	0.000262602	0.00055327
cg09912793	12	9066382	rs76096507_A	9277150	-1979.35	418	4.28002e-07	0.000178905	0.000381166
cg00590260	10	530805	rs112546472_AAAC	542322	-1546.44	472	4.28377e-07	0.000202194	0.000428949
cg13027183	6	15504872	rs142286503_A	15483154	-2114.15	634	4.29812e-07	0.000272501	0.000572612
cg27174822	16	2902830	rs9935192_A	2969856	-1595.77	455	4.33852e-07	0.000197403	0.000419231
cg04027736	7	27143403	7:27193599:T_TA	27193599	-1782.87	699	4.34735e-07	0.00030388	0.000636199
cg15931921	6	170597588	rs34485638_T	170873429	-1353.32	388	4.48876e-07	0.000174164	0.000371662
cg15682101	6	168773765	rs4708459_G	168760569	-1628.07	611	4.57686e-07	0.000279646	0.000587006
cg09187007	1	3514990	rs2821023_T	3512800	-2033.85	561	4.77607e-07	0.000267937	0.000563617
cg26092675	6	26225258	rs115940497_T	26326726	-1131.44	671	4.78229e-07	0.000320892	0.000670404
cg06646708	6	18123224	rs79050301_C	18152190	-1857.19	783	4.8428e-07	0.000379191	0.000788892
cg17826679	19	10736038	rs11672122_C	10670451	-1886.46	551	4.86061e-07	0.000267819	0.000563617
cg19526166	5	110062729	rs116440734_T	110071547	-1548.67	436	4.86705e-07	0.000212204	0.000448988
cg10671830	4	7652103	rs9968354_T	7753589	-1835.55	820	4.87704e-07	0.000399917	0.000830709
cg18410945	7	157257054	rs10280207_C	157223842	-1511.04	770	5.09232e-07	0.000392108	0.00081534
cg12253175	12	58132093	rs10877020_A	58188014	-1900.44	543	5.13639e-07	0.000278906	0.000585761
cg06897442	5	140620284	rs6894652_G	140119442	-1598.42	561	5.14626e-07	0.000288705	0.000605383
cg21762589	10	133796476	rs9971362_C	133790150	-1588.67	814	5.1732e-07	0.000421098	0.000872432
cg12927753	3	160823392	rs778651_C	160713529	-1892.11	498	5.30851e-07	0.000264364	0.000556688
cg12285565	8	26047780	rs55839643_C	26030580	-1868.05	867	5.60961e-07	0.000486354	0.00100034
cg22683036	1	63249209	rs79947308_G	63446357	-1615.3	634	5.61313e-07	0.000355872	0.000741928
cg06657917	19	613111	rs11085144_T	611373	-1196.53	330	5.63074e-07	0.000185815	0.000395253
cg05077122	8	27737078	rs4538827_A	27678802	-1944.99	762	5.67224e-07	0.000432225	0.000893624
cg10307548	4	24795830	rs188807898_T	25023319	-2189.95	517	5.92225e-07	0.00030618	0.000640341
cg09508730	6	27706275	rs12662076_A	27363137	-1462.32	591	5.96143e-07	0.00035232	0.000734908
cg11599830	12	49504967	rs11168912_C	49593377	-1818.06	512	5.97674e-07	0.000306009	0.00064032
cg05758467	2	240035894	rs4851966_A	239954199	-2025.02	614	5.98462e-07	0.000367455	0.000765276
cg24959335	10	15760373	rs74376923_G	15698235	-1696.02	464	6.22883e-07	0.000289018	0.00060572
cg02235843	1	170898554	rs3765376_T	170836761	-2101.72	575	6.50724e-07	0.000374166	0.000778845
cg22234712	8	96085385	rs7011919_G	96099260	-1588.68	718	6.64029e-07	0.000476773	0.000983684
cg13117948	4	16086051	rs950946_T	16038752	-1504.7	715	6.80082e-07	0.000486259	0.00100034
cg10259889	7	101936430	rs11764446_T	102102343	-1969.87	414	6.93654e-07	0.000287173	0.000602488
cg24176311	7	128696150	rs145241570_T	128561212	-1910.11	578	7.00994e-07	0.000405174	0.000841191
cg02398106	3	13919362	rs9864031_G	13908071	-1732.66	724	7.24368e-07	0.000524442	0.00107646
cg03611487	11	19737237	rs1319701_T	19736996	-2033.74	640	7.53043e-07	0.000481947	0.00099333
cg19963522	6	154677796	rs742517_T	154677723	-1895.47	689	7.54988e-07	0.000520186	0.00106827
cg24937727	19	11517079	rs317910_G	11512826	-1458.21	554	7.68514e-07	0.000425757	0.000881166
cg01696605	7	150871692	rs310600_A	150875710	-1915.14	559	7.87964e-07	0.000440472	0.00090973
cg01043845	2	177013071	rs7593931_C	177068722	-1733.7	624	7.9493e-07	0.000496036	0.00101973
cg10562586	2	210444154	rs2710486_G	210479385	-1689.32	521	8.34389e-07	0.000434717	0.000898309
cg10386292	10	86039211	rs149886950_A	86218921	-2262.44	872	8.38105e-07	0.000730828	0.00149086
cg11704876	1	40025232	rs11206386_G	40052966	-1636.8	565	8.49529e-07	0.000479984	0.000989796
cg16836311	1	25944712	rs3014712_G	25991356	-1751.07	423	8.50067e-07	0.000359578	0.000749263
cg23899409	19	54850582	rs1205322_G	54844437	-1579.21	511	8.89414e-07	0.000454491	0.000938197
cg16658255	5	598906	rs413666_T	673408	-1567.54	366	8.9942e-07	0.000329188	0.000687376
cg15033140	6	170411909	rs6456185_G	170352345	-1821.73	446	9.16778e-07	0.000408883	0.000848448
cg23876149	19	292271	rs10407115_G	282753	-1632.65	275	9.31401e-07	0.000256135	0.000539931
cg10102384	6	163148018	rs9347686_T	163171970	-1717.92	618	9.45018e-07	0.000584021	0.00119505
cg25407736	1	68296179	rs17130357_T	68363191	-2173.15	563	9.65095e-07	0.000543349	0.00111469
cg15078822	7	52341469	rs13437853_A	52432648	-1508.92	849	9.81065e-07	0.000832924	0.0016922
cg23139982	4	4763259	rs56114130_A	4725100	-1531.25	574	9.81081e-07	0.000563141	0.00115351
cg18005867	4	206232	rs192848936_T	139934	-1416.8	344	9.82753e-07	0.000338067	0.000705547
cg02349468	5	1093661	rs28416856_T	1057145	-1311.68	558	9.84609e-07	0.000549412	0.00112655
cg20164601	7	63642083	rs77751437_T	63422584	-1429.24	511	1.00368e-06	0.000512879	0.00105381
cg01310768	5	89823130	rs154566_C	89872082	-2202.36	411	1.01838e-06	0.000418555	0.000868065
cg14018215	9	140173347	rs11497277_A	140141794	-2015.22	409	1.0287e-06	0.000420739	0.000872142
cg13251842	22	46508469	rs7292297_G	46458123	-2029.44	538	1.03033e-06	0.00055432	0.00113603
cg26268842	2	219575248	rs67527046_CTCATGTTTGGCTCTG	219615878	-1933.08	299	1.03571e-06	0.000309677	0.000647314
cg14565151	12	95945384	rs7304617_C	95953639	-2100.44	774	1.03643e-06	0.000802199	0.00163311
cg07815799	2	131674140	rs200318968_AT	131637353	-1784.37	192	1.06828e-06	0.00020511	0.000434671
cg19280206	3	196694932	rs6783852_G	196693894	-1646.35	524	1.07582e-06	0.000563727	0.00115412
cg05545777	5	101119128	rs36112526_A	101098225	-1202.14	656	1.10471e-06	0.000724692	0.0014791
cg05452625	10	102222582	rs11190571_A	102232077	-2104.66	669	1.12006e-06	0.000749322	0.00152702
cg03682112	18	77623598	rs9944683_G	77864806	-1905.86	432	1.12471e-06	0.000485874	0.00100034
cg20559217	11	126173516	rs515917_T	126066040	-1246.61	670	1.12594e-06	0.000754377	0.00153654
cg19761304	19	18980103	rs4808883_C	19054720	-1837.18	378	1.13233e-06	0.000428022	0.000885393
cg00660989	14	45432516	rs10131615_A	45521583	-1413.22	621	1.16551e-06	0.00072378	0.001478
cg17163363	11	6192419	rs4505047_A	6192443	-1847.62	802	1.22175e-06	0.000979844	0.00198461
cg25472530	5	23507617	rs35721109_T	23363014	-1456.09	530	1.25088e-06	0.000662966	0.0013552
cg01447427	1	161128567	rs79170999_G	161128974	-1921.62	481	1.28595e-06	0.000618541	0.00126504
cg23656083	6	88757371	rs183861_T	88725774	-1095.62	621	1.33794e-06	0.000830862	0.00168887
cg07194839	10	131755775	rs10764887_A	131321719	-1996.42	624	1.34109e-06	0.000836842	0.00169929
cg25063707	6	27739947	rs9380007_C	27660508	-1652.99	604	1.36463e-06	0.000824237	0.00167626
cg12474090	13	114825323	rs9562208_A	114807169	-1561.59	307	1.37997e-06	0.000423649	0.000877261
cg12190994	7	4305061	rs10270413_A	4304727	-1655.12	720	1.37997e-06	0.00099358	0.00201141
cg27518977	7	37924598	rs7797449_C	37932660	-2268.2	626	1.42543e-06	0.00089232	0.00181102
cg24160066	1	112161864	rs9661153_C	112138656	-1679.13	753	1.53963e-06	0.00115934	0.00233984
cg04391972	4	182569038	rs7662677_A	182565693	-1761.02	818	1.61292e-06	0.00131937	0.00264405
cg13928490	13	51640442	rs7981255_T	51638864	-1853.46	646	1.63308e-06	0.00105497	0.00213352
cg21144063	7	64035529	rs13230468_A	64089109	-957.713	568	1.65275e-06	0.000938763	0.00190334
cg14387743	6	133056278	rs140524209_C	133112143	-2051.77	568	1.66479e-06	0.000945603	0.00191623
cg23378033	12	65672031	rs12229693_G	65816102	-1687.88	418	1.71257e-06	0.000715856	0.00146256
cg16198692	5	115152835	rs26536_G	115176589	-1946.49	683	1.79294e-06	0.00122458	0.00246276
cg17066594	11	67764654	rs7950451_A	67962406	-1753.66	409	1.81057e-06	0.000740522	0.00150986
cg07692489	16	8960972	rs3826198_C	8906539	-1297.19	755	1.82882e-06	0.00138076	0.00276291
cg23587176	7	4746837	rs10259435_T	4749527	-2143.48	590	1.84603e-06	0.00108916	0.00220154
cg16391973	5	158689566	rs6870828_C	158738512	-1592.79	614	1.92924e-06	0.00118456	0.0023871
cg14153919	15	78631963	rs7171749_C	78708715	-1943.19	627	1.95257e-06	0.00122426	0.00246276
cg07718903	20	6104261	rs140389498_T	6016847	-1624.2	569	1.96255e-06	0.00111669	0.0022549
cg06993512	5	151305143	rs6870218_C	151329461	-1973.6	639	2.03563e-06	0.00130077	0.00260809
cg13563026	4	47512538	rs10030996_C	47511610	-1993.24	758	2.04968e-06	0.00155365	0.00310108
cg12779301	17	79031394	rs6565531_A	79023380	-2143.87	598	2.12386e-06	0.00127007	0.00255039
cg08787039	1	182921857	rs11465004_C	182819082	-1063.71	556	2.13225e-06	0.00118553	0.00238785
cg03320170	12	42982649	rs1452106_A	42934707	-2061.03	792	2.14954e-06	0.00170244	0.00338448
cg07841477	16	23724901	rs17807642_G	23725721	-1906.83	579	2.17207e-06	0.00125763	0.00252667
cg13038847	22	28073997	rs78530495_A	27191903	-1266.63	702	2.19369e-06	0.00153997	0.0030753
cg09294084	13	113646732	rs1925887_C	113293501	-1637.81	565	2.25631e-06	0.00127482	0.00255734
cg00581043	6	168106129	rs571259_A	168148785	-1462.08	620	2.25837e-06	0.00140019	0.00279909
cg11628972	5	1645640	rs113683172_C	1645326	-1623.9	658	2.28126e-06	0.00150107	0.00299913
cg13994241	17	46667725	rs890435_C	46719399	-2143.6	536	2.29055e-06	0.00122774	0.00246787
cg14357089	10	18550033	rs7897853_A	18505654	-1529.95	702	2.31349e-06	0.00162407	0.00323514
cg26107597	14	31343283	rs8015095_G	31343171	-1848.31	526	2.31432e-06	0.00121733	0.00245066
cg24955196	1	154982621	rs6427641_G	154380486	-2423.74	430	2.35529e-06	0.00101278	0.00204922
cg00473501	17	56354594	rs2107545_G	56360118	-1949.86	492	2.39754e-06	0.00117959	0.00237829
cg14273027	13	70682736	rs71429634_T	70719279	-1552.79	907	2.44786e-06	0.00222021	0.00437019
cg02187259	2	16804452	2:16758101:TA_T	16758101	-1829.86	529	2.5273e-06	0.00133694	0.00267791
cg27058052	19	54177231	rs7254488_G	54171357	-2022.27	530	2.55e-06	0.0013515	0.00270572
cg02566259	4	3043199	rs1054090_T	2943361	-1606.82	497	2.56029e-06	0.00127247	0.00255391
cg19190593	6	6588737	rs9328377_C	6594321	-2051.06	712	2.56484e-06	0.00182617	0.00361961
cg02675652	12	51477739	rs12424460_T	51495988	-1671.16	437	2.67634e-06	0.00116956	0.00235927
cg07171527	1	8377844	rs371452_C	8084051	-1255.13	519	2.69797e-06	0.00140025	0.00279909
cg05171197	2	240230850	rs10182074_C	240245917	-2116.46	607	2.74915e-06	0.00166874	0.00332079
cg27357306	10	63657059	rs16916971_C	63838595	-1347.92	709	2.81189e-06	0.00199363	0.00393587
cg13230424	17	45930033	rs8064241_C	45933341	-1840.23	574	2.92708e-06	0.00168015	0.00334183
cg18222500	17	143285	rs8074031_A	88525	-1393.27	315	2.94117e-06	0.000926469	0.00187937
cg17537347	6	166233141	rs12663089_G	166231293	-1605.96	692	3.08926e-06	0.00213777	0.00421624
cg06949629	10	128165159	rs10901617_A	128175135	-2034.03	519	3.47075e-06	0.00180132	0.00357214
[truncated: 1,789 more rows]
