# Supplementary material for: Integrated analysis of environmental and genetic influences on cord blood DNA methylation in new-borns
Source: Nat Commun. 2019 Jun 11;10:2548. doi: 10.1038/s41467-019-10461-0 (PMC6559955; doi:10.1038/s41467-019-10461-0)
Supplement: Supplementary file 7 — Supplemental Data 4 [file 41467_2019_10461_MOESM7_ESM.xlsx]

## Sheet: Blatt1
CpG	Chr	bp_CpG	SNP_add	bp_SNP	E_add	AIC_add	num_snps in cis window	p_add	p_add_corrected_combinations	p_add_corrected_overall
cg10742917	7	56242801	rs75892653_C	55876225	Parity	-1315.43	585	4.60528e-05	0.269409	1
cg18912209	4	170696239	rs1522603_T	171207036	Pre_Pregnancy_BMI	-1706.93	436	6.08636e-05	0.265365	1
cg03636048	16	72206536	rs16971465_G	73017061	hypertension	-2416.98	671	0.000164497	1	1
cg07171527	1	8377844	rs371452_C	8084051	Pre_Pregnancy_BMI	-1264.9	519	0.000174699	0.906689	1
cg13038847	22	28073997	rs78530495_A	27191903	Maternal_Age	-1278.95	702	0.000176368	1	1
cg22335223	11	117698911	rs7117314_A	117698762	Gestational_Diabetes	-2211.18	712	0.000181415	1	1
cg08712054	12	54446576	rs201841684_T	54864503	Maternal_Age	-1856.11	506	0.000203614	1	1
cg03904042	20	32255491	rs4477993_T	32107272	hypertension	-1316.54	539	0.000207204	1	1
cg14918650	7	94033643	rs17165948_A	93601541	hypertension	-2082.04	528	0.000212215	1	1
cg04977602	5	35230728	rs150416339_T	35396231	Pre_Pregnancy_BMI	-1863.69	551	0.000247954	1	1
cg07770777	13	113528375	rs1278772_T	113543499	Pre_Pregnancy_BMI	-1828.65	575	0.000262101	1	1
cg19540471	5	115907550	rs11746151_C	115877786	hypertension	-2232	703	0.0003066	1	1
cg02459042	17	821621	rs12939284_A	820392	Gestational_Diabetes	-1268.44	519	0.000307282	1	1
cg15949805	7	63505714	rs282896_T	63570175	Parity	-1563.17	514	0.000331195	1	1
cg09623773	7	154863381	rs1730146_C	154901217	Pre_Pregnancy_BMI	-1457.06	590	0.000350987	1	1
cg16306978	2	21266953	rs7575840_T	21273490	Parity	-1428.27	566	0.000367486	1	1
cg05441039	16	89723364	rs16965941_T	89737463	hypertension	-1930.39	581	0.000388203	1	1
cg23019889	1	146544044	rs656036_C	146518194	Pre_Pregnancy_BMI	-1313.93	306	0.000390921	1	1
cg16568681	11	33758505	rs2686246_T	33761424	Maternal_Age	-2083.46	542	0.000414929	1	1
cg04604656	19	1356153	19:1400736:C_T	1400736	deliverymode	-1886.39	463	0.000424294	1	1
cg23299919	7	157406096	rs12670477_A	157535233	Pre_Pregnancy_BMI	-1038.5	754	0.0004372	1	1
cg26630688	11	8964717	rs143075925_G	8998155	hypertension	-2093.56	597	0.00044369	1	1
cg03775991	6	170589530	rs1884450_C	170571570	betamet	-1503.26	392	0.000449471	1	1
cg21699330	7	26193032	rs147035633_T	26134855	deliverymode	-1014.63	679	0.000493645	1	1
cg10866199	5	111506035	rs10056040_A	111764857	hypertension	-2140.13	700	0.000502902	1	1
cg09075558	1	228246780	rs72750267_T	227907205	betamet	-1889.78	689	0.000546258	1	1
cg10720000	7	57484635	rs75919637_C	56546048	Parity	-1364.01	245	0.000562423	1	1
cg12406559	18	56530302	rs11152081_A	56213438	hypertension	-1838.37	647	0.000577098	1	1
cg00538458	16	22959868	rs4967996_C	23306748	Pre_Pregnancy_BMI	-1892.42	396	0.000612062	1	1
cg10372770	19	12377156	rs28433614_C	12430928	Pre_Pregnancy_BMI	-1765.77	486	0.000618048	1	1
cg25258098	11	396794	rs7481739_G	383855	Pre_Pregnancy_BMI	-1862.23	371	0.000678565	1	1
cg02331830	8	145008288	rs11993233_G	145002283	betamet	-1775.93	362	0.000687988	1	1
cg08096381	3	13082887	rs4684899_A	13079988	Maternal_Age	-1884.72	651	0.000715231	1	1
cg04725166	1	7887271	rs228681_G	7854555	betamet	-2216.01	532	0.000798754	1	1
cg07910065	10	4230752	rs10751957_G	4129469	Maternal_Age	-1387.8	697	0.000803153	1	1
cg20616108	1	26547234	rs4540650_C	26578805	deliverymode	-1792.71	392	0.000810295	1	1
cg09929856	22	43817323	rs739018_A	43826267	Pre_Pregnancy_BMI	-1843.87	698	0.000815124	1	1
cg07646362	16	34208469	rs12926980_C	34816462	betamet	-1622.4	86	0.000818488	0.7039	1
cg02235843	1	170898554	rs3765376_T	170836761	hypertension	-2107.61	575	0.000888752	1	1
cg17586988	18	5892245	rs635546_A	5937732	Pre_Pregnancy_BMI	-1402.33	567	0.000925826	1	1
cg10336925	14	77647482	rs7155226_C	77662772	deliverymode	-1821.61	717	0.000928854	1	1
cg26229024	5	140473857	rs31850_A	140479622	hypertension	-2183.7	538	0.000950219	1	1
cg03016153	1	117296954	rs10754418_G	116498538	hypertension	-2263.31	518	0.000969502	1	1
cg03535862	6	139348428	rs117665718_G	140157434	hypertension	-2182.46	585	0.0009774	1	1
cg04857710	4	186401692	rs4862535_C	186397351	hypertension	-1687.59	567	0.00101035	1	1
cg14665523	10	89421684	rs11283664_ATTTCACC	89902483	hypertension	-2153.3	597	0.00101617	1	1
cg13495693	15	25018227	rs1977035_T	25434275	Pre_Pregnancy_BMI	-1782.22	925	0.0010236	1	1
cg24718015	17	40489721	rs744166_G	40514201	Pre_Pregnancy_BMI	-2310.74	417	0.00105099	1	1
cg05171937	12	27396765	rs112142249_G	27302377	betamet	-1813.81	734	0.00106582	1	1
cg26297198	5	40908395	rs13359402_G	40965552	hypertension	-1969.66	748	0.0010888	1	1
cg25588792	19	55013946	rs117073187_C	55013842	Pre_Pregnancy_BMI	-1807.36	531	0.00110273	1	1
cg02769477	1	17012728	rs2985125_G	17004186	betamet	-1227.13	564	0.00111387	1	1
cg16692922	1	111490669	rs75137290_C	111763173	hypertension	-1951.53	680	0.00116105	1	1
cg22767166	8	49833685	rs12546003_G	50658801	Gestational_Diabetes	-1472	450	0.00116208	1	1
cg17598785	10	61112628	rs11497856_T	60688655	hypertension	-2291.13	577	0.00117277	1	1
cg13052625	3	47865946	rs140069106_C	47086175	Pre_Pregnancy_BMI	-2168.63	354	0.00118812	1	1
cg18514705	19	44330665	rs957569_G	44351836	hypertension	-1958.38	534	0.00119271	1	1
cg21105443	7	7576792	rs10272400_C	7822303	hypertension	-2110.38	544	0.00121879	1	1
cg03917138	17	70120182	rs6501537_T	70367644	deliverymode	-1327.92	637	0.00122963	1	1
cg03171211	3	37368888	rs156260_T	38261807	hypertension	-2202.65	592	0.00124215	1	1
cg21741284	11	2908036	rs200801637_G	2206660	Parity	-1798.77	486	0.00125167	1	1
cg03271520	17	3100171	rs7212582_A	3065034	hypertension	-2245.94	541	0.00126799	1	1
cg05798147	6	127781063	rs12193260_T	127776240	hypertension	-2145.25	509	0.0012749	1	1
cg18875629	22	27834439	rs999224_G	27834500	Maternal_Age	-1754.59	738	0.00129844	1	1
cg05939560	12	131003775	rs4759709_C	131001468	Pre_Pregnancy_BMI	-2110.16	692	0.00130077	1	1
cg01405445	19	36246406	rs8106959_G	36219525	Parity	-1493.01	607	0.00131336	1	1
cg19319588	10	46010025	rs72798212_C	46025712	Parity	-2055.54	476	0.00134345	1	1
cg07911664	13	112627528	rs185533927_A	112539684	betamet	-1548.35	636	0.00141194	1	1
cg18302940	17	33391960	rs1297420_C	33119359	hypertension	-2159.41	577	0.00142726	1	1
cg15561613	1	245851610	rs7541205_A	245445774	Pre_Pregnancy_BMI	-1634.81	599	0.00143588	1	1
cg10993442	1	25257587	rs11583823_T	25299473	Gestational_Diabetes	-2057.25	417	0.00144472	1	1
cg10374084	19	50666238	rs56076914_A	50705868	hypertension	-1087.7	496	0.00145571	1	1
cg23317787	4	2396234	rs704350_G	2473252	Pre_Pregnancy_BMI	-2143.76	445	0.00150962	1	1
cg03144619	1	230415668	rs4846947_G	230420346	deliverymode	-1116.71	625	0.00152274	1	1
cg20106465	10	113911312	rs145590619_T	114609493	hypertension	-2211.02	544	0.00152994	1	1
cg16169675	13	113594722	rs12428212_C	113603974	Maternal_Age	-1599.01	573	0.00154016	1	1
cg04634427	15	27087315	rs28880331_G	27056097	Maternal_Age	-1677.93	488	0.0015418	1	1
cg00524708	16	31159558	rs4448960_T	31349404	deliverymode	-1396.23	315	0.00155583	1	1
cg05482306	5	156351055	rs1473560_A	157137196	hypertension	-2320.57	721	0.00158741	1	1
cg00729875	1	100111713	rs3905882_T	99581029	deliverymode	-1892.49	575	0.00162086	1	1
cg25063707	6	27739947	rs9380007_C	27660508	Gestational_Diabetes	-1662	604	0.00163865	1	1
cg08804111	11	102638778	rs470358_T	102668702	Pre_Pregnancy_BMI	-1080.4	759	0.00168906	1	1
cg00863893	17	76876239	rs3073742_T	76751573	Pre_Pregnancy_BMI	-1456.44	593	0.00170278	1	1
cg21568145	19	47507399	rs8106478_C	47376386	Pre_Pregnancy_BMI	-1730	558	0.00171224	1	1
cg03171419	8	37700802	rs2211704_G	37381976	Parity	-1568.86	443	0.00173801	1	1
cg02069674	16	82660317	rs149804618_C	83660111	Parity	-1925	910	0.0018822	1	1
cg09317502	7	92857260	rs2724120_A	93404452	Maternal_Age	-1878.97	424	0.0018907	1	1
cg00431813	7	1051703	rs10247470_G	1092512	Parity	-2000.19	469	0.00190685	1	1
cg25264268	19	427263	rs10407723_G	482984	Maternal_Age	-2055.7	298	0.00191851	1	1
cg20253212	4	41694822	rs35310687_G	42652527	deliverymode	-2149.5	516	0.0019228	1	1
cg17482224	1	225116995	1:225356869:A_G	225356869	hypertension	-2080.61	617	0.00194372	1	1
cg18753294	7	23718155	rs61145448_C	23985869	hypertension	-2260.98	725	0.00197244	1	1
cg10036013	7	4778839	rs73674222_C	4224860	Gestational_Diabetes	-1705.59	595	0.00201097	1	1
cg02257953	14	54816093	rs71446492_CTA	54814229	hypertension	-1787.06	465	0.00202035	1	1
cg03906434	7	27231819	rs71539510_G	27295244	Maternal_Age	-1305.74	699	0.00207094	1	1
cg15111469	5	121415023	rs2914598_C	121269498	hypertension	-2154.21	614	0.00208012	1	1
cg25320328	1	92953037	rs6604056_T	92260586	Maternal_Age	-1669.33	488	0.00211531	1	1
cg24828322	10	96830111	rs1776946_C	95933801	hypertension	-2012.83	755	0.00211793	1	1
cg07231045	8	142219444	rs79775228_A	142717559	hypertension	-2050.26	535	0.00213448	1	1
cg10800226	5	1850261	rs91315_C	1855301	betamet	-1843.04	721	0.0021591	1	1
cg15999997	3	3885955	rs142359877_A	4164864	hypertension	-2224.01	700	0.00217164	1	1
cg04727614	7	123248691	rs73231995_T	123940656	hypertension	-2278.43	692	0.00217511	1	1
cg23445255	20	18774368	rs148973910_A	18115977	Maternal_Age	-1899.57	640	0.00218465	1	1
cg01201512	12	740338	rs4980953_A	733703	hypertension	-325.34	386	0.00219838	1	1
cg08901632	16	34786998	rs12926980_C	34816462	betamet	-1632.38	77	0.00220036	1	1
cg19179099	10	106390667	rs2902643_C	106328791	Pre_Pregnancy_BMI	-1749.4	592	0.00222055	1	1
cg16101008	1	10698719	rs474404_C	10741426	Pre_Pregnancy_BMI	-1229.24	414	0.00222487	1	1
cg09238666	16	66584358	rs7193473_A	66600479	Gestational_Diabetes	-2199.32	507	0.00228687	1	1
cg24389034	6	169977608	rs13196619_G	169986774	betamet	-1729.1	622	0.00232197	1	1
cg22382021	8	145755756	rs4925810_G	145705213	Parity	-1552.08	186	0.00233227	1	1
cg23840797	6	144330233	rs223592_T	143725481	hypertension	-2254.21	515	0.00234659	1	1
cg27217350	2	242813634	rs7573042_C	242996589	Maternal_Age	-1790.11	352	0.00236878	1	1
cg17069313	4	185018478	rs7680791_C	185091320	betamet	-1038.62	595	0.00237342	1	1
cg19624354	11	113113890	rs17115275_C	113124718	Pre_Pregnancy_BMI	-1469.47	545	0.00237707	1	1
cg20422417	2	25427108	rs13004974_G	26424384	Pre_Pregnancy_BMI	-1252.11	595	0.00237862	1	1
cg18011517	2	42175341	rs4633961_C	42120198	Gestational_Diabetes	-1878.28	861	0.0024281	1	1
cg15129265	2	183292922	rs143396781_T	183753951	hypertension	-2180.68	572	0.0024302	1	1
cg26094651	2	1802045	rs7560311_G	1803605	Gestational_Diabetes	-1300.72	728	0.00244976	1	1
cg00851732	12	113229793	12:113214677:T_T	113214677	Pre_Pregnancy_BMI	-1627.01	356	0.00244999	1	1
cg01114163	5	1856713	rs91315_C	1855301	Pre_Pregnancy_BMI	-1451.33	723	0.00245583	1	1
cg14984781	17	31867	rs7503116_G	52467	Pre_Pregnancy_BMI	-1376.01	283	0.00247511	1	1
cg24680439	10	134778467	10:134651346:GAC_G	134651346	Maternal_Age	-929.508	561	0.00250362	1	1
cg05259872	4	169552310	rs13146542_T	169450280	Gestational_Diabetes	-1789.25	540	0.00251956	1	1
cg26817416	6	22567578	rs16886202_G	22411930	hypertension	-2157.76	684	0.00252598	1	1
cg08817983	4	3391423	rs17805201_T	3446513	betamet	-1855.77	530	0.00257254	1	1
cg04846574	2	98928447	rs1466944_G	98928929	betamet	-1868.09	447	0.00257898	1	1
cg08634357	16	66956242	rs11642409_T	67203777	Parity	-1697.45	443	0.00258663	1	1
cg18041277	8	57030824	rs184647492_A	56340036	hypertension	-1254.66	703	0.00259973	1	1
cg22103319	4	47984394	4:47330224:T_G	47330224	hypertension	-2084.44	712	0.00262287	1	1
cg22157494	1	3774827	rs9424282_C	3705021	Pre_Pregnancy_BMI	-1849.7	621	0.00262914	1	1
cg18357371	6	25874590	rs1179086_T	25791745	hypertension	-2054.36	664	0.00272396	1	1
cg27518977	7	37924598	rs7797449_C	37932660	hypertension	-2272.28	626	0.00274213	1	1
cg25800500	2	97505275	2:97336564:G_A	97336564	Maternal_Age	-1211.09	212	0.00275038	1	1
cg04790977	2	220717120	rs753974_T	220441067	Maternal_Age	-1608.3	487	0.00275151	1	1
cg03155733	4	123299016	rs882865_G	122300092	hypertension	-2185.1	540	0.00278039	1	1
cg12725520	14	101439569	rs11557208_A	100758502	hypertension	-1838.45	527	0.00278049	1	1
cg05367846	22	18507520	rs2238763_C	19342188	hypertension	-1495.83	500	0.00282948	1	1
cg24033122	16	30485383	rs4787645_T	30457350	Maternal_Age	-2153.54	285	0.00290423	1	1
cg20772375	5	5495359	rs2578564_A	5458798	Pre_Pregnancy_BMI	-1838.49	639	0.00296753	1	1
cg15993281	12	130624096	rs1532595_G	130627945	Pre_Pregnancy_BMI	-1258.86	757	0.00299561	1	1
cg25814649	13	107143980	rs9519977_A	106835388	Maternal_Age	-1792.85	539	0.00300203	1	1
cg17838516	11	92703536	rs138130160_T	93222097	Pre_Pregnancy_BMI	-1488.98	523	0.0030603	1	1
cg11878452	6	168482845	rs1855025_A	167537594	deliverymode	-2139.44	631	0.00307089	1	1
cg04250181	12	20966524	rs61922247_G	21149643	hypertension	-1958.13	693	0.00307876	1	1
cg03451959	3	93646432	rs9859333_G	94601976	hypertension	-1865.26	233	0.00309904	1	1
cg26298967	6	108444791	rs218295_C	108450062	Gestational_Diabetes	-1818	429	0.00311022	1	1
cg03054684	3	39543515	3:39339671:C_A	39339671	Gestational_Diabetes	-785.792	589	0.00312563	1	1
cg20481837	4	151501627	rs141756155_C	151238969	hypertension	-1869.64	494	0.00314191	1	1
cg06996273	1	3620729	rs2493272_C	3349513	Pre_Pregnancy_BMI	-1421.93	580	0.00315691	1	1
cg05044809	5	1831280	rs1908159_G	2453377	hypertension	-1975.25	713	0.00316977	1	1
cg09294084	13	113646732	rs1925887_C	113293501	deliverymode	-1642.11	565	0.00319013	1	1
cg09889948	17	48858873	rs12942595_C	48862716	Pre_Pregnancy_BMI	-1833.29	517	0.0031908	1	1
cg24021130	10	56561213	rs74774671_T	56794155	Pre_Pregnancy_BMI	-1671.97	773	0.00320842	1	1
cg16121206	22	36636055	rs4419330_C	36658855	deliverymode	-1336.16	528	0.00324276	1	1
cg00811334	2	79739254	rs13386153_C	80406158	Pre_Pregnancy_BMI	-1820.61	692	0.00326207	1	1
cg18417245	5	140579296	rs672062_T	140584278	hypertension	-1755.58	551	0.00328244	1	1
cg05366561	20	30437731	rs729838_A	30263528	Pre_Pregnancy_BMI	-1714.71	404	0.00330558	1	1
cg20240347	1	204465584	rs4252726_G	204513402	Parity	-1995.36	619	0.00332808	1	1
cg27073142	15	45314933	rs12592447_A	44930599	betamet	-1542.81	363	0.00333219	1	1
cg08241360	9	129244738	rs10760434_C	129192627	Maternal_Age	-1422.42	550	0.00333833	1	1
cg04165000	6	53375279	rs12524550_T	53364565	hypertension	-1996.85	596	0.00334073	1	1
cg04224786	8	144222401	rs192250869_T	144759040	Maternal_Age	-1479.44	562	0.00344717	1	1
cg09928300	14	31345981	rs67756908_T	30499658	hypertension	-1973.61	528	0.00346942	1	1
cg01297627	19	55874586	rs12709948_G	55746777	betamet	-2095.99	614	0.00347587	1	1
cg13928759	10	95517382	rs10882321_A	95477538	deliverymode	-1854.2	584	0.00349084	1	1
cg23367857	7	134574947	rs117750344_A	135151919	Parity	-2025.83	614	0.00353027	1	1
cg24460817	1	247876088	rs10737808_G	247622940	hypertension	-2107.21	608	0.00353695	1	1
cg06307939	19	12984645	rs112302058_T	12959297	Pre_Pregnancy_BMI	-1524.48	422	0.00355519	1	1
cg19903927	15	23811369	rs3812923_A	23045127	Parity	-2064.46	559	0.00356066	1	1
cg23999081	1	178028033	rs10753143_G	177097241	hypertension	-2205.59	591	0.00357699	1	1
cg05124918	12	52473462	rs61915180_C	52482724	Pre_Pregnancy_BMI	-1745.66	682	0.00360497	1	1
cg09046309	20	45947226	rs182435960_T	45487797	betamet	-2072.99	517	0.00362359	1	1
cg02009395	16	20702744	rs4783369_G	20751533	hypertension	-2216.83	367	0.00363349	1	1
cg24128316	18	3219966	rs11664551_T	3227645	Parity	-1883.12	634	0.00365124	1	1
cg00159523	10	114713187	rs11196201_T	114803307	Pre_Pregnancy_BMI	-1821.5	482	0.00373492	1	1
cg13043598	11	93464342	rs1446905_C	92981763	hypertension	-2075.43	555	0.00373672	1	1
cg24634471	8	143751801	rs754957_G	143746416	Parity	-178.206	601	0.00375247	1	1
cg12033622	20	30225573	rs6119442_C	30084415	betamet	-1678.85	329	0.00377671	1	1
cg07506841	7	38728135	rs75423544_C	39703153	hypertension	-2188.79	719	0.00381058	1	1
cg15050865	5	19886600	rs7730653_G	20238774	hypertension	-2172.76	546	0.00382828	1	1
cg25595431	6	166261900	rs115208518_T	166310000	hypertension	-2015.21	688	0.00389761	1	1
cg15652532	2	30669759	rs28538173_T	30778584	Parity	-1657.57	720	0.00391225	1	1
cg02468728	19	611107	rs11085144_T	611373	Pre_Pregnancy_BMI	-1533.08	330	0.00391994	1	1
cg27545611	1	68517177	rs149528017_A	69405108	Pre_Pregnancy_BMI	-1207.51	586	0.00399235	1	1
cg01479768	2	731298	rs6756420_T	798366	Maternal_Age	-967.928	524	0.00400834	1	1
cg10356759	12	248889	rs2291926_G	250605	Pre_Pregnancy_BMI	-1108.05	276	0.00405585	1	1
cg20668812	6	144611595	rs11968156_A	143638272	hypertension	-2131.38	533	0.00413127	1	1
cg27038439	4	4864320	rs6446700_A	4911642	Parity	-1306.97	607	0.0041407	1	1
cg15298486	10	102046690	rs139955898_T	102832814	Maternal_Age	-1857.7	670	0.00415677	1	1
cg21010202	6	1615843	rs2745599_G	1613686	Maternal_Age	-1115.92	588	0.00416247	1	1
cg23939236	10	2357224	rs7088068_C	2373541	hypertension	-2202.59	853	0.004173	1	1
cg18059933	8	95962463	rs13255935_A	95965685	Pre_Pregnancy_BMI	-1833.01	737	0.00421209	1	1
cg03240511	16	87979202	rs117719625_T	87473546	betamet	-1878.8	751	0.00421309	1	1
cg21542078	19	49700006	rs10414959_A	49687278	Gestational_Diabetes	-1920.26	450	0.00426178	1	1
cg09527270	2	25390385	rs6713532_C	25384833	Parity	-1599.23	603	0.00428453	1	1
cg06953865	19	18549723	rs4808814_T	18637610	deliverymode	-2162.97	405	0.0043221	1	1
cg00232387	19	2717526	rs144741152_T	2352830	Pre_Pregnancy_BMI	-1872.44	428	0.00439846	1	1
cg24152630	2	70418849	rs357729_A	71381940	hypertension	-2277.43	503	0.00439977	1	1
cg25407736	1	68296179	rs17130357_T	68363191	hypertension	-2176.48	563	0.00443567	1	1
cg06715410	10	134407912	rs80007289_G	134456351	Parity	-1925.75	643	0.00444086	1	1
cg16746026	10	31273335	rs11008258_G	31070450	Maternal_Age	-1989.79	570	0.00453119	1	1
cg26645827	3	100322629	rs2169554_G	100319914	Parity	-1997.01	582	0.00453995	1	1
cg23158419	3	155838399	rs4359774_G	155862593	Gestational_Diabetes	-1701.92	595	0.00454368	1	1
cg11442326	5	1807695	rs4594899_A	1132216	betamet	-1816.11	709	0.00458516	1	1
cg01447427	1	161128567	rs79170999_G	161128974	Pre_Pregnancy_BMI	-1924.61	481	0.00458706	1	1
cg03269218	10	96990700	rs11593023_G	96957177	Pre_Pregnancy_BMI	-1391.97	774	0.00459191	1	1
cg25513230	17	16522406	rs147549975_CTTA	16522096	hypertension	-2180.67	457	0.00464933	1	1
cg08095654	19	58728560	rs113560630_TCTC	58727422	Parity	-1396.04	442	0.00465739	1	1
cg21070272	3	93698461	rs9821535_A	93760795	hypertension	-2108.24	245	0.00467981	1	1
cg05791173	10	130508478	rs623372_G	129660754	betamet	-2010.36	636	0.00472743	1	1
cg18385190	14	104940369	rs4983530_C	105167807	betamet	-1687.24	394	0.00473332	1	1
cg25736982	6	160182554	rs12662666_C	160193240	Pre_Pregnancy_BMI	-1253.46	732	0.00476506	1	1
cg13927605	1	179199424	rs2816190_C	179137849	Parity	-2073.86	672	0.00477317	1	1
cg16952963	10	8089182	rs10795588_G	8086170	Maternal_Age	-1985.73	711	0.00477605	1	1
cg08819022	22	18531447	rs467466_T	18583247	deliverymode	-1542.1	509	0.00479956	1	1
cg00495303	18	3771110	rs4798113_T	3693622	Pre_Pregnancy_BMI	-1183.03	586	0.0048357	1	1
cg04904561	14	104394831	rs8013773_A	104636584	Parity	-1620.46	532	0.00487953	1	1
cg24947985	17	16557942	rs8065836_A	16837365	Maternal_Age	-2270.94	462	0.00490505	1	1
cg18443437	5	3326731	rs9313049_T	3329373	deliverymode	-1333.34	730	0.0049067	1	1
cg10091866	1	185704549	rs4323662_T	185430494	hypertension	-2159.21	580	0.00504798	1	1
cg01297020	13	106117425	rs9555175_A	106145460	hypertension	-2192.48	539	0.00510084	1	1
cg12889195	2	113992843	rs902696_C	113954879	deliverymode	-1468.16	442	0.00512663	1	1
cg05996042	6	45295718	rs1285027_A	45121531	hypertension	-1977.85	614	0.00513083	1	1
cg23497644	2	170654835	rs12185661_G	170820206	betamet	-2302.35	615	0.00516977	1	1
cg15975806	13	110319607	rs331976_A	110317769	deliverymode	-1275.09	795	0.00518224	1	1
cg23218354	1	2885244	rs2485945_C	2883932	Pre_Pregnancy_BMI	-1298.61	510	0.00518366	1	1
cg01970716	14	24867164	rs2180852_A	23964516	Gestational_Diabetes	-2191.71	590	0.00522323	1	1
cg22056094	5	140719962	rs192678974_G	140680867	Maternal_Age	-1310.3	570	0.00524028	1	1
cg07798610	16	2867683	16:2018728:G_A	2018728	Pre_Pregnancy_BMI	-1320.53	471	0.0052754	1	1
cg01659632	6	144262297	rs73781155_G	143614784	hypertension	-2004.9	525	0.00528186	1	1
cg06702850	6	166876890	rs116936737_A	166880726	Gestational_Diabetes	-1722.84	643	0.00532914	1	1
cg00381541	17	40192279	rs9900213_T	40375881	Pre_Pregnancy_BMI	-1924.12	479	0.00534933	1	1
cg06093039	12	131527216	rs12815872_C	131520838	Pre_Pregnancy_BMI	-1880.92	675	0.00538031	1	1
cg23026554	10	42862978	rs7090779_A	42783790	Gestational_Diabetes	-1560.74	541	0.00538307	1	1
cg11704876	1	40025232	rs11206386_G	40052966	Pre_Pregnancy_BMI	-1640.04	565	0.0053898	1	1
cg13164087	6	87832666	6:87036026:C_A	87036026	Pre_Pregnancy_BMI	-1248.1	792	0.00546792	1	1
cg19889856	7	134856654	rs138841490_C	134852420	Maternal_Age	-2227.28	620	0.00550842	1	1
cg19856444	10	18241116	rs12251583_G	17283993	hypertension	-2187.71	679	0.00551761	1	1
cg05226335	11	70253499	rs676889_T	70278251	deliverymode	-1784.67	576	0.00565558	1	1
cg08401657	6	10399046	rs9368621_A	11236678	Gestational_Diabetes	-1589.22	651	0.0056638	1	1
cg24690094	11	67383802	rs10896186_C	67369670	Maternal_Age	-1198.23	415	0.00570573	1	1
cg00284153	10	135171713	rs9418988_C	135327632	deliverymode	-1374.09	422	0.0057222	1	1
cg12806797	12	14926572	rs4764126_A	14980579	Parity	-1469.38	542	0.00574976	1	1
cg02714303	13	76334728	rs9600588_G	76473903	Maternal_Age	-2052.53	693	0.00575729	1	1
cg14621350	12	39538106	rs11171778_C	39732074	hypertension	-2079.55	537	0.00575789	1	1
cg14554415	15	69222988	rs56990063_C	68954239	Pre_Pregnancy_BMI	-1372.6	416	0.00578746	1	1
cg10101468	11	76744076	rs12795242_A	76569933	hypertension	-1830.16	574	0.00580371	1	1
cg05348871	11	36397127	rs525634_T	36391882	Gestational_Diabetes	-2210.53	581	0.0058805	1	1
cg19816642	17	21220360	rs9325911_T	21528062	Pre_Pregnancy_BMI	-1462.23	315	0.00588535	1	1
cg06164683	3	84919438	rs75538024_C	85867719	hypertension	-1924.67	660	0.00589021	1	1
cg12283482	4	57254754	rs72498852_C	57222664	Maternal_Age	-1639.38	688	0.0058948	1	1
cg07128890	11	59807164	rs183452589_T	60350594	hypertension	-2166.26	526	0.00589794	1	1
cg13206706	1	93302167	rs236319_T	94054382	hypertension	-2213.17	468	0.00597056	1	1
cg19910147	8	18256117	rs537700_C	17759924	hypertension	-2095.02	961	0.00600972	1	1
cg20245116	1	55522013	rs3001844_C	55494735	hypertension	-1305.37	676	0.00603383	1	1
cg14877963	3	108854657	rs190712106_A	107975651	hypertension	-2065.69	580	0.00609781	1	1
cg10890681	4	74279174	rs7690609_A	73679007	hypertension	-2181.6	400	0.00612316	1	1
cg14856563	1	19111089	rs2841087_T	19102509	deliverymode	-462.27	674	0.00614406	1	1
cg24235882	4	54928822	rs6554147_G	54958646	deliverymode	-2190.09	670	0.00618671	1	1
cg12492906	12	109250545	rs11114035_T	109102983	deliverymode	-1640.36	610	0.0062111	1	1
cg12045829	17	7452926	rs34351775_T	7209064	Pre_Pregnancy_BMI	-1656.5	549	0.00623903	1	1
cg03226844	17	185102	rs12450248_G	179396	Parity	-124.03	329	0.00628516	1	1
cg01970040	17	27396961	rs6505114_G	27499140	Parity	-1604.32	522	0.00632229	1	1
cg03305017	7	151036715	rs4726096_A	151496826	hypertension	-2136.96	557	0.00635062	1	1
cg10385732	7	31726692	rs34161_G	31727749	Gestational_Diabetes	-1511.29	599	0.00637803	1	1
cg00137234	4	155703138	rs115999709_G	155474683	Parity	-1028.99	577	0.00640693	1	1
cg21330949	12	19557320	rs11044531_T	19560281	hypertension	-1995.99	722	0.00642408	1	1
cg26451735	15	74494900	rs77704192_C	74500080	Pre_Pregnancy_BMI	-1058.57	517	0.00646144	1	1
cg16180796	7	23245900	rs955187_A	23194605	Maternal_Age	-1230.45	684	0.00646633	1	1
cg23266968	14	105265793	rs72707622_C	105625162	deliverymode	-2046.88	333	0.00647133	1	1
cg13219590	14	97492191	rs10144446_A	97568759	deliverymode	-1845.64	648	0.00647363	1	1
cg01232909	1	226735060	rs139474015_T	227611832	hypertension	-2264.3	665	0.00648734	1	1
cg06892868	12	110211321	rs17680262_T	110354536	Pre_Pregnancy_BMI	-1743.38	622	0.00652469	1	1
cg20287029	11	58036997	rs73485980_T	58226712	hypertension	-2201.49	595	0.0065268	1	1
cg21093807	3	56717625	rs7625428_C	56570907	Maternal_Age	-1557.54	620	0.00657942	1	1
cg05692746	2	100937584	rs965519_G	101470349	deliverymode	-1373.53	526	0.00658881	1	1
cg22232952	19	10206625	rs2114724_T	10265248	hypertension	-1454.37	529	0.00666563	1	1
cg07278425	7	27137922	rs3801806_C	26897553	Pre_Pregnancy_BMI	-1353.87	699	0.00669207	1	1
cg19585214	12	46599925	rs190429479_A	47147936	hypertension	-2056.73	601	0.00677978	1	1
cg13459606	7	50861834	rs930707_A	50619678	hypertension	-2062.17	591	0.00682882	1	1
cg24340565	3	11686607	rs55824718_C	12508520	hypertension	-2068.36	602	0.00682999	1	1
cg18177659	18	21032322	rs12606022_G	21925849	hypertension	-2158.89	394	0.00683864	1	1
cg13943068	4	1580193	rs4073272_T	1573364	betamet	-495.205	513	0.00689874	1	1
cg26373733	6	157041268	rs9371946_T	156285173	Pre_Pregnancy_BMI	-1506.23	584	0.00698804	1	1
cg24293948	18	61670413	rs8086765_T	61580601	deliverymode	-1886.51	575	0.00706889	1	1
cg23587176	7	4746837	rs10259435_T	4749527	hypertension	-2145.59	590	0.00708818	1	1
cg06385380	7	48887585	rs9642281_G	48968843	Maternal_Age	-1875.79	837	0.00711162	1	1
cg26284544	19	7983877	rs11260036_A	7905019	Gestational_Diabetes	-1658.75	501	0.00711881	1	1
cg09019546	4	185936575	rs13119549_T	185935259	deliverymode	-2010.8	582	0.00713598	1	1
cg26732615	19	19648335	rs10282_C	19619317	betamet	-1554.95	353	0.0071518	1	1
cg26114124	12	9217669	rs12833375_T	9112018	hypertension	-1068.97	465	0.00715758	1	1
cg06867285	7	79642961	rs2714465_A	79763302	hypertension	-2251.6	468	0.007184	1	1
cg15555527	4	80885981	rs67929920_T	80894741	deliverymode	-1207.37	432	0.00721081	1	1
cg16505764	5	140763254	rs112268051_AG	140614306	Gestational_Diabetes	-1530.68	570	0.00722355	1	1
cg13933859	15	101512904	rs6598382_A	101303914	hypertension	-2010.75	688	0.00724185	1	1
cg14157435	2	206628692	rs6715781_A	206000724	Maternal_Age	-982.74	621	0.00727098	1	1
cg26888623	6	37871320	rs7742213_A	36972998	hypertension	-2119.76	704	0.00729238	1	1
cg00426822	1	39546536	rs3901310_A	39511058	betamet	-1980.99	523	0.00731761	1	1
cg14464052	2	237173071	rs55997728_A	237115245	Gestational_Diabetes	-1642.78	378	0.00736397	1	1
cg15234492	12	122019076	rs75128848_A	122115681	Gestational_Diabetes	-1713.39	580	0.00737051	1	1
cg03318695	6	72130799	rs59091480_G	71827320	Pre_Pregnancy_BMI	-1418.51	779	0.00737149	1	1
cg06710785	10	83683829	rs11189499_G	83118723	hypertension	-2147.99	537	0.0073904	1	1
cg07308243	16	85074963	rs17444745_A	85961562	betamet	-2102.45	748	0.00746609	1	1
cg27260867	13	112984840	rs9577723_A	113011441	betamet	-788.444	614	0.00747366	1	1
cg07764158	15	76348437	rs62028181_G	77006293	hypertension	-1991.95	526	0.00748581	1	1
cg14153919	15	78631963	rs7171749_C	78708715	Maternal_Age	-1948.47	627	0.00748868	1	1
cg24136385	7	1054092	rs10278051_T	1181139	Gestational_Diabetes	-1690.96	472	0.00750626	1	1
cg06312469	10	101088672	rs139465133_A	100931969	Parity	-1912.56	703	0.00751541	1	1
cg11653179	1	65209572	rs186265637_A	65732619	hypertension	-2063.57	414	0.00758522	1	1
cg18184975	20	3644192	rs511898_T	3655085	Gestational_Diabetes	-1851.62	592	0.00761893	1	1
cg24661236	6	36930062	rs708007_G	36944495	Maternal_Age	-1214.26	622	0.00765424	1	1
cg04730047	3	99979355	rs151208372_A	99171868	hypertension	-1805.57	605	0.00766387	1	1
cg21212076	9	35564052	rs10814252_A	35551434	betamet	-1750.45	585	0.00766842	1	1
cg04921690	7	23244034	rs6949764_T	23852833	hypertension	-2006.5	684	0.00771049	1	1
cg23329272	5	180085924	rs1382302_A	180076999	betamet	-1737.64	452	0.00773134	1	1
cg01932823	16	57701726	rs2550384_T	58260151	Maternal_Age	-2527.79	659	0.0077367	1	1
cg00917413	7	116138591	rs12706089_T	116084367	hypertension	-1357.74	479	0.00783005	1	1
cg13874425	9	115835616	rs148333040_A	115814697	betamet	-305.771	556	0.00783647	1	1
cg17971837	22	37215996	rs762920_A	37212536	deliverymode	-2002.02	552	0.00788135	1	1
cg08811332	21	43185385	rs13050469_C	43194647	deliverymode	-1870.92	695	0.00789116	1	1
cg14015656	9	100070142	rs10817347_A	100027008	Maternal_Age	-1349.88	556	0.00790467	1	1
cg09606832	6	10405427	rs9461572_A	11239231	Pre_Pregnancy_BMI	-1791.41	650	0.0079664	1	1
cg12265130	11	59437344	rs11821465_C	59429654	Pre_Pregnancy_BMI	-1798.71	527	0.00796921	1	1
cg04522821	19	54041329	rs115409753_C	54019043	deliverymode	-1451.92	506	0.00796988	1	1
cg08310363	19	13984736	rs35835657_G	13996393	Maternal_Age	-1852.07	424	0.00797485	1	1
cg27437304	11	129992368	rs12226354_C	129658733	Gestational_Diabetes	-1713.78	589	0.00801672	1	1
cg06013872	4	72203823	rs6814839_G	72751722	hypertension	-2044.49	417	0.0080571	1	1
cg11421509	8	105379602	rs11996084_G	105140610	hypertension	-1382.2	663	0.00809188	1	1
cg16227623	5	3605783	rs861185_G	3599320	Parity	-1570.02	661	0.00813056	1	1
cg00050402	7	55073022	rs951854_T	55319593	Gestational_Diabetes	-1352.97	811	0.00813812	1	1
cg24795825	15	79164541	rs1036377_A	79197129	Pre_Pregnancy_BMI	-1871.4	681	0.00814977	1	1
cg06889108	5	173317342	rs359477_C	173305432	Gestational_Diabetes	-2084.32	597	0.00815637	1	1
cg18561676	1	148855262	rs17581380_C	149854324	Parity	-1864.86	5	0.00817602	0.408801	1
cg27497781	1	111833467	rs3806448_A	111832205	Parity	-2120.09	749	0.00818852	1	1
cg18351781	19	4950888	rs966384_A	4538599	Gestational_Diabetes	-2107.07	609	0.00824661	1	1
cg25129124	3	42727489	rs148792446_T	42102311	betamet	-1544.06	583	0.00826136	1	1
cg04225785	5	759544	rs72705014_G	619815	Gestational_Diabetes	-1680.43	424	0.00827246	1	1
cg04520078	8	43101622	rs62518788_T	43286681	Parity	-1490.83	324	0.00836347	1	1
cg15509177	13	19919208	rs9512546_T	19885076	betamet	-1501.64	383	0.00836917	1	1
cg05969496	1	182923750	rs76365646_G	183832238	hypertension	-1973.45	556	0.00838051	1	1
cg06324048	20	57427103	rs236715_C	57697095	Pre_Pregnancy_BMI	-1600.9	572	0.00839224	1	1
cg14942863	19	37894762	rs4803539_C	37897522	Parity	-1483.23	552	0.00840197	1	1
cg20643897	8	142734294	8:142703337:G_GC	142703337	betamet	-1565.53	553	0.00843457	1	1
cg13320964	4	138114823	4:138644223:GT_G	138644223	hypertension	-2107.17	697	0.00844921	1	1
cg17247873	10	134332277	rs11146403_A	134326810	betamet	-1463.49	646	0.00845673	1	1
cg01040434	1	86081443	rs78479170_C	85962796	Pre_Pregnancy_BMI	-1768.61	645	0.00848419	1	1
cg21784716	13	70680712	rs140441517_A	70041739	deliverymode	-2245.01	908	0.00850566	1	1
cg16358215	11	70455662	rs12794889_A	70379264	Maternal_Age	-1910.54	557	0.00855741	1	1
cg09035925	20	19915769	rs199541_G	19917570	Gestational_Diabetes	-1664.63	480	0.00855955	1	1
cg10503236	1	231470652	rs1435166_T	231502310	hypertension	-1964.75	670	0.00856828	1	1
cg24508426	10	124578209	rs7084666_T	124726279	betamet	-863.16	746	0.00858033	1	1
cg13890379	18	67070324	rs9964498_A	67139289	hypertension	-1428.61	603	0.0086039	1	1
cg05115664	9	90621637	rs7871432_T	90646127	Maternal_Age	-1846.57	595	0.00860464	1	1
cg12414174	12	89748895	rs35928531_AGGG	89748583	Pre_Pregnancy_BMI	-1628.35	437	0.0086312	1	1
cg06606773	7	63387053	rs147773361_A	63597730	Parity	-1536.78	500	0.0087116	1	1
cg02117342	7	30408819	rs42599_T	30408353	hypertension	-2040.12	545	0.00876072	1	1
cg20367065	3	97983253	rs149783869_T	97817791	hypertension	-2024.22	605	0.008775	1	1
cg02882979	14	101512592	rs8023048_A	101529142	hypertension	-1463.67	528	0.00879153	1	1
cg01430344	2	16154047	2:16064674:C_CA	16064674	Pre_Pregnancy_BMI	-1530.48	478	0.0088485	1	1
cg07654282	7	143700925	rs1135411_T	143077036	hypertension	-1984.99	291	0.00887039	1	1
cg21154426	3	53161967	rs920253_T	53872753	hypertension	-2194.71	498	0.00887922	1	1
cg03065175	4	155661758	rs201824_G	155668710	deliverymode	-1724.93	572	0.00894303	1	1
cg04066177	8	82375138	rs16908834_G	82154061	hypertension	-2001.16	534	0.00894343	1	1
cg04703867	6	147057440	rs193212954_G	146132324	hypertension	-2162.87	469	0.00895945	1	1
cg09333631	3	44802604	rs6771160_C	44754177	Gestational_Diabetes	-1524.05	629	0.00897201	1	1
cg16445007	2	196642661	rs28526359_G	196407510	Maternal_Age	-2021.56	503	0.00898806	1	1
cg18082788	6	149806339	rs111323265_T	149770829	hypertension	-1997.77	606	0.0090099	1	1
cg01753950	12	110506167	rs9737665_C	111031847	hypertension	-2039.5	607	0.00902085	1	1
cg04798824	12	99640830	rs151133383_T	100054395	Gestational_Diabetes	-2229.37	547	0.00903921	1	1
cg02048922	8	143546858	rs12548460_C	143552223	deliverymode	-1521.25	577	0.00904895	1	1
cg15312323	17	39317694	rs11650969_T	39934077	hypertension	-2061.45	582	0.00912669	1	1
cg05524354	10	129797760	rs7089981_A	129804052	deliverymode	-1508.45	739	0.00914424	1	1
cg12248652	12	132703589	rs12317114_A	132077042	Gestational_Diabetes	-1552.37	539	0.00914526	1	1
cg15506703	2	242844601	rs28734037_G	242900951	Gestational_Diabetes	-654.094	340	0.00914956	1	1
cg27021722	4	22999077	rs142870803_G	23604549	Pre_Pregnancy_BMI	-2228.8	616	0.00918119	1	1
cg17118775	8	74282812	rs6472771_C	74322457	Gestational_Diabetes	-1036.7	636	0.00921354	1	1
cg13904562	12	48690974	rs79643192_A	48712915	Pre_Pregnancy_BMI	-1811.48	710	0.0092242	1	1
cg10553204	2	20871195	rs147978188_T	20912330	Gestational_Diabetes	-970.374	642	0.00926475	1	1
cg03682112	18	77623598	rs9944683_G	77864806	Gestational_Diabetes	-1910.88	432	0.00931808	1	1
cg25298319	2	233217079	rs2014683_G	233242964	betamet	-1364.12	564	0.00932259	1	1
cg19280206	3	196694932	rs6783852_G	196693894	Pre_Pregnancy_BMI	-1649.46	524	0.00932407	1	1
cg07004386	14	70040391	rs7156508_T	70327334	hypertension	-1900.72	600	0.00938574	1	1
cg16100392	6	132931717	rs80275114_A	132916567	hypertension	-2086.3	563	0.00942707	1	1
cg24808442	1	229439738	rs184751356_C	229378504	hypertension	-2084.29	524	0.00950144	1	1
cg13854012	2	162103682	rs2358016_G	162007430	Parity	-1716.7	587	0.00950407	1	1
cg05279229	7	1896384	rs10807751_G	1883476	deliverymode	-1562.6	720	0.00956542	1	1
cg04972745	10	101287846	rs11596008_T	101287314	Gestational_Diabetes	-1468.75	682	0.00957628	1	1
cg23817637	10	129691429	rs7899059_A	129185574	Parity	-1722.79	721	0.00965665	1	1
cg06369785	4	13527875	rs9998164_T	13503024	deliverymode	-1643.8	747	0.00967059	1	1
cg09285795	13	112761581	rs9549447_C	112835240	betamet	-1739.02	630	0.00967644	1	1
cg27312961	3	191048361	rs2028573_G	191093080	Maternal_Age	-1830.28	629	0.00968407	1	1
cg08476511	6	168435923	rs117151552_A	168432745	betamet	-1107.08	632	0.00971049	1	1
cg05106191	2	114036685	rs6753679_T	114050961	betamet	-2008.78	437	0.00972802	1	1
cg14554519	2	11101032	rs6731491_C	11257726	Parity	-2081.88	605	0.00973038	1	1
cg04231050	3	133191297	rs6439432_A	133448242	deliverymode	-1669.94	683	0.0097491	1	1
cg10862468	10	135342218	rs4133041_A	135408387	Maternal_Age	-659.874	353	0.00977322	1	1
cg18477674	10	133793527	rs78045619_A	133925551	Pre_Pregnancy_BMI	-840.207	814	0.00981428	1	1
cg18488946	15	25230295	rs2554444_T	25257585	hypertension	-2148.12	911	0.009831	1	1
cg04240980	2	211096347	rs62179807_C	212035135	hypertension	-2125.63	508	0.00984254	1	1
cg04021544	7	2705189	7:2669737:G_A	2669737	Parity	-1054.03	888	0.00984834	1	1
cg06441398	11	70317455	rs2509838_C	70337116	Pre_Pregnancy_BMI	-1517.73	570	0.00985224	1	1
cg13055199	15	75136278	rs12917120_T	75329091	deliverymode	-2109.7	455	0.00990136	1	1
cg12115438	19	35086853	rs148079797_T	35074330	deliverymode	-1819.56	618	0.00994293	1	1
cg25701444	12	54521977	rs34192202_A	54684768	Maternal_Age	-1928.52	504	0.00996945	1	1
cg12119625	19	54106789	rs10424226_G	54107677	betamet	-702.275	516	0.00997922	1	1
cg07234508	8	82395948	rs7824502_G	82945765	hypertension	-2259.17	539	0.0100148	1	1
cg16669339	10	105428621	rs4917404_T	105631126	Pre_Pregnancy_BMI	-1878.22	553	0.0101111	1	1
cg25943719	15	101421391	rs7177712_C	101329207	Gestational_Diabetes	-1761.71	724	0.0101174	1	1
cg05393777	14	45369479	rs143191960_C	44823307	hypertension	-2029.21	627	0.0101396	1	1
cg21677075	6	21523451	rs2206159_C	22409908	Gestational_Diabetes	-1889.18	610	0.0102513	1	1
cg26750002	19	49244674	rs3745469_A	50177171	deliverymode	-1875.34	502	0.0102771	1	1
cg04461800	2	179184481	rs7565742_A	179244560	hypertension	-2192.67	583	0.0103029	1	1
cg00509249	6	109615579	rs9487023_G	109590004	hypertension	-2064.53	539	0.0103097	1	1
cg03962458	13	50745832	rs7981255_T	51638864	hypertension	-2014.94	725	0.0103599	1	1
cg01993818	14	34270437	rs188493965_A	33860642	betamet	-1149.67	607	0.0103854	1	1
cg16359799	3	138739900	rs9809852_T	138696439	betamet	-1596.47	515	0.0103943	1	1
cg19822851	19	19315246	rs2023878_T	18834124	betamet	-1897.69	384	0.0103997	1	1
cg12310025	6	25882481	rs1747550_A	25851533	Maternal_Age	-947.752	667	0.0106493	1	1
cg27219972	16	85479264	rs17229010_A	85713210	Maternal_Age	-1944.81	759	0.0106537	1	1
cg08037922	1	179521085	rs11801024_G	179518795	hypertension	-2076.76	687	0.0106893	1	1
cg25512439	3	2553112	rs35772453_A	2419203	hypertension	-1575.56	781	0.0107528	1	1
cg11697194	5	964196	rs7443724_C	996696	Gestational_Diabetes	-1793.67	511	0.0108083	1	1
cg06870213	6	55444335	rs78022633_T	55867581	Pre_Pregnancy_BMI	-1933.87	764	0.0108905	1	1
cg02798801	7	99005263	rs34248620_A	98203847	Gestational_Diabetes	-1753.29	440	0.0109084	1	1
cg03954144	13	20751679	rs9316116_G	21682439	deliverymode	-1011.35	452	0.0109529	1	1
cg01360605	20	58983676	rs4812147_A	58665011	Gestational_Diabetes	-2047.3	566	0.0109663	1	1
cg21189939	17	2057176	rs78297368_G	2001464	hypertension	-2211.98	572	0.0110065	1	1
cg25970575	4	6010164	rs878948_C	6024426	betamet	-1274.9	568	0.0110124	1	1
cg09185990	12	22090231	rs12372774_T	21589091	hypertension	-2209.05	561	0.0110659	1	1
cg04803153	19	37329859	rs3108604_G	37108717	deliverymode	-1543.03	520	0.0111072	1	1
cg07252200	10	125751941	rs9422253_T	125742241	Pre_Pregnancy_BMI	-1477.03	641	0.0111117	1	1
cg21762589	10	133796476	rs9971362_C	133790150	Gestational_Diabetes	-1590.71	814	0.0111144	1	1
cg25423077	18	59221601	rs7238904_G	59145813	hypertension	-1599.68	631	0.0111632	1	1
cg18313661	7	63560590	rs10266003_C	63708814	Parity	-1485.63	522	0.0111665	1	1
cg20002901	2	238777656	rs4663805_A	238812164	Pre_Pregnancy_BMI	-1940.07	516	0.0111822	1	1
cg04003871	2	241290895	rs2352832_C	241284635	hypertension	-1779.93	730	0.0111854	1	1
cg25968569	13	77461335	rs618975_T	77466235	Pre_Pregnancy_BMI	-1747.16	695	0.0112185	1	1
cg10184328	7	138349158	rs10954651_G	139333338	betamet	-1799.3	406	0.0112205	1	1
cg03138863	12	10978947	rs7959807_T	11768558	Parity	-1999.24	582	0.0112573	1	1
cg16966496	12	115172598	rs35916573_T	115175925	hypertension	-1591.02	640	0.0112924	1	1
cg27608224	6	72922399	rs9350451_C	72817754	hypertension	-2146.29	815	0.011317	1	1
cg11160673	3	107240475	rs2124741_T	108072425	hypertension	-2192.19	624	0.0113423	1	1
cg21749424	6	166418799	rs9356421_C	166510461	Maternal_Age	-1400.17	646	0.011393	1	1
cg15626350	6	152130207	rs3020333_G	152010254	Maternal_Age	-1183.45	685	0.0114066	1	1
cg11141652	22	24348549	rs9612520_G	24269459	deliverymode	-1381.26	484	0.011419	1	1
cg08646051	12	26205524	rs7976327_G	25981858	hypertension	-2309.45	766	0.0114414	1	1
cg22920417	18	74401671	rs77064018_A	74715927	hypertension	-1968.81	798	0.0114497	1	1
cg18294646	5	33937876	rs28777_C	33958959	Gestational_Diabetes	-1550.59	456	0.0114703	1	1
cg09740468	6	3025325	rs28383634_A	3013566	hypertension	-2114.56	536	0.0114708	1	1
cg13813086	9	128650501	rs35055884_G	128541130	hypertension	-1931.03	583	0.0114975	1	1
cg24202936	11	50257256	rs7924782_A	49267249	Gestational_Diabetes	-1281.54	512	0.0115107	1	1
cg08269974	19	853054	rs7253254_C	1027797	betamet	-1914.59	364	0.0115122	1	1
cg21356710	2	24234017	rs4488614_A	24164129	Pre_Pregnancy_BMI	-1873.22	669	0.011513	1	1
cg11560654	13	27317117	rs9553888_G	27285882	deliverymode	-1518.97	572	0.0115336	1	1
cg15729137	19	36024282	rs17638427_T	36039678	Maternal_Age	-1473.97	645	0.0115713	1	1
cg18222500	17	143285	rs8074031_A	88525	Gestational_Diabetes	-1395.48	315	0.0116961	1	1
cg07510314	6	76018362	rs3778007_C	76574145	hypertension	-2301.23	586	0.0117036	1	1
cg22491058	1	207277466	rs2232363_A	207042033	Maternal_Age	-1887.29	512	0.0117538	1	1
cg06640206	3	69985594	rs186686121_T	70549783	hypertension	-2052.75	542	0.0117846	1	1
cg10047755	22	19751776	rs8141902_G	19620428	Maternal_Age	-2046.17	437	0.0118305	1	1
cg02032334	2	121410165	rs4849909_A	121358255	deliverymode	-1998.26	452	0.0118469	1	1
cg14357089	10	18550033	rs7897853_A	18505654	Maternal_Age	-1534.39	702	0.0118675	1	1
cg20187011	21	28214928	rs400378_A	28978108	Pre_Pregnancy_BMI	-2001.37	709	0.0118714	1	1
cg22560193	19	1465962	rs11084925_G	2003029	Parity	-1640.78	469	0.0118814	1	1
cg04369491	6	20211373	rs843324_G	20142736	Maternal_Age	-1959.65	661	0.0118971	1	1
cg04143909	1	234367322	rs77252679_T	234904119	hypertension	-1368.6	625	0.0119149	1	1
cg09526135	4	85603757	rs74880145_G	86284229	hypertension	-2168.66	389	0.0119395	1	1
cg17523945	19	46732351	rs10412204_C	46734943	Gestational_Diabetes	-1950.48	580	0.0119682	1	1
cg13638229	10	131697080	rs7902894_G	132630369	Pre_Pregnancy_BMI	-1686.31	602	0.01197	1	1
cg23739746	13	114905867	rs75284773_T	114756146	Maternal_Age	-1709.02	279	0.0119887	1	1
cg05566455	11	128774523	rs4937388_G	128773798	Gestational_Diabetes	-1694.76	644	0.012002	1	1
cg22514722	3	127473755	rs664910_G	127474030	Maternal_Age	-1915.45	617	0.012008	1	1
cg02098313	6	128222378	rs75527034_C	127622308	hypertension	-1809.8	530	0.0120121	1	1
cg06120945	16	56622960	rs1561140_T	56864398	Parity	-1484.25	749	0.0120772	1	1
cg23126947	3	93780364	rs6763149_C	94256654	Maternal_Age	-1864.53	263	0.0120967	1	1
cg10088460	16	34375288	rs237997_G	34686820	Pre_Pregnancy_BMI	-1831.92	85	0.0121384	1	1
cg08186790	2	121346485	rs17669093_G	120776988	deliverymode	-1945.41	455	0.012151	1	1
cg21531689	2	220253653	2:221172172:TA_T	221172172	Gestational_Diabetes	-1931.78	434	0.0122153	1	1
cg07794885	16	88703611	rs11076692_C	88708488	hypertension	-1595.04	645	0.0122158	1	1
cg07721625	2	183732607	rs10931049_T	183737017	deliverymode	-1920.61	611	0.0122269	1	1
cg09696560	3	185178617	rs2293206_T	185202707	hypertension	-2080.71	499	0.0122328	1	1
cg05056638	8	24800824	rs2976440_G	24808225	Parity	-1208.43	531	0.0122571	1	1
cg14393466	11	30034490	rs139563292_A	29352789	betamet	-1965.07	514	0.0123166	1	1
cg13077930	4	74269525	rs190217562_C	75180409	Maternal_Age	-2045.3	398	0.0123228	1	1
cg07945733	10	118429485	rs6585429_A	118893231	Pre_Pregnancy_BMI	-1648.59	465	0.0123613	1	1
cg19537511	17	8213813	rs8071096_G	8214717	deliverymode	-1713.94	580	0.0123928	1	1
cg12236088	2	105275812	rs187000168_T	105648981	Pre_Pregnancy_BMI	-1479.06	547	0.01245	1	1
cg23549902	7	5184155	rs10245539_G	5168577	Pre_Pregnancy_BMI	-1183.3	583	0.0124849	1	1
cg25490145	17	80358850	rs7406439_A	80255858	betamet	-1826.23	479	0.0125225	1	1
cg26250086	1	6830972	rs175823_T	6846552	Gestational_Diabetes	-1948.06	556	0.0125262	1	1
cg03888083	16	867542	rs742285_C	872531	Pre_Pregnancy_BMI	-1656.97	524	0.0125541	1	1
cg03800150	7	150216489	rs28469392_T	150216414	hypertension	-2360.9	494	0.0126146	1	1
cg20571420	22	25160308	rs9612528_A	24314258	Pre_Pregnancy_BMI	-1513.53	427	0.0126164	1	1
cg06531573	16	857576	rs541912_T	1088773	Maternal_Age	-1368.79	512	0.0126386	1	1
cg03762994	17	6899332	rs11078658_G	6900940	Pre_Pregnancy_BMI	-1568.55	554	0.0126479	1	1
cg02292450	8	114389388	rs117058952_G	115300642	betamet	-1618.95	782	0.012669	1	1
cg11987645	7	21985935	rs4346898_T	21951033	hypertension	-1502.65	808	0.0126953	1	1
cg12366772	2	122041891	rs71338949_T	121896354	betamet	-1896.47	480	0.0127137	1	1
cg12768447	10	69425930	rs77412735_T	68426034	hypertension	-2152.5	538	0.012714	1	1
cg03310038	2	98852704	rs58415781_G	98415342	hypertension	-2107.61	442	0.0127255	1	1
cg10044179	21	15352983	rs28627866_T	15705082	Maternal_Age	-590.09	345	0.0127298	1	1
cg23613051	4	2820428	rs374318005_T	2828225	Maternal_Age	-1548.25	509	0.0127994	1	1
cg01749753	21	38580812	rs34672903_G	38455015	hypertension	-1596.2	615	0.0128013	1	1
cg19421125	12	6882856	rs3136551_G	6553860	Maternal_Age	-1909.03	446	0.0129059	1	1
cg17216301	3	109036087	rs769556_G	109203399	hypertension	-2078.1	532	0.0129517	1	1
cg05212138	20	23063119	rs6083000_T	23058041	Pre_Pregnancy_BMI	-2018.06	601	0.0129621	1	1
cg00561194	10	38069720	rs76524168_T	37380833	deliverymode	-1407.08	644	0.0129656	1	1
cg06005197	11	58612853	rs7104137_T	58599949	hypertension	-2140.29	602	0.0129833	1	1
cg21191514	11	2187921	rs7483056_A	2190519	Gestational_Diabetes	-1195.44	621	0.0129851	1	1
cg14188774	7	42896343	rs36002794_C	42802366	hypertension	-1645.08	586	0.0129939	1	1
cg02983090	16	27437892	rs179760_A	27441283	deliverymode	-1816.77	546	0.0130134	1	1
cg13221347	10	134062614	rs870427_G	134039891	Gestational_Diabetes	-1487.12	742	0.0130832	1	1
cg12404181	10	5688515	rs60068477_A	5653989	Parity	-1663.35	839	0.0130939	1	1
cg26613361	16	31830668	rs12927233_C	32137965	betamet	-1706	233	0.0131052	1	1
cg06299284	11	636659	rs2740380_C	617537	Pre_Pregnancy_BMI	-914.872	460	0.0131096	1	1
cg11313468	19	41782183	rs2231941_C	41942508	deliverymode	-1951.71	502	0.0132386	1	1
cg09234252	10	8373659	rs76262679_G	8382423	Maternal_Age	-1743.21	740	0.0133437	1	1
cg07156669	17	28705245	rs17826255_C	29333516	deliverymode	-1582.97	493	0.0134139	1	1
cg12835736	6	1395164	rs1711968_C	1392108	Pre_Pregnancy_BMI	-1591.79	604	0.0134606	1	1
cg05769923	16	84029838	rs186912575_T	84116170	Gestational_Diabetes	-1712.2	1014	0.0134698	1	1
cg00980649	14	106366503	rs8017602_C	106071040	hypertension	-1158.54	88	0.0134853	1	1
cg15234845	10	102496500	rs4917908_G	102502674	betamet	-2060.89	652	0.0135309	1	1
cg12456379	5	102464305	rs3857361_G	103022981	Maternal_Age	-2075.69	678	0.013534	1	1
cg23905789	6	32549935	rs9271368_G	32586934	betamet	-616.512	1381	0.0135584	1	1
cg06221963	1	154839813	rs10796934_C	154849479	betamet	-1692.18	450	0.0135742	1	1
cg09167911	1	53307865	rs67568960_G	53630118	hypertension	-1865.44	410	0.0136172	1	1
cg23846443	6	155777949	6:155918166:A:<CN0>:0_<CN0>	155918166	hypertension	-2018.08	675	0.0136189	1	1
cg04096085	14	101435336	rs59827331_CAGA	101432440	hypertension	-1847.72	527	0.0136445	1	1
cg12798564	3	75263641	rs62267261_C	74442649	hypertension	-1698.84	385	0.0136616	1	1
cg10104252	12	3563899	rs117900252_A	3586628	deliverymode	-1482.1	562	0.0136618	1	1
cg10969241	10	131989534	rs7073590_G	131943423	Gestational_Diabetes	-1601.3	678	0.0136673	1	1
cg15172061	8	144638852	rs896960_C	144635608	betamet	-2350.52	434	0.0137431	1	1
cg06682039	6	170536047	rs12199812_C	170675416	deliverymode	-1598.52	408	0.0137486	1	1
cg15781504	11	4871411	rs10838543_C	5717762	hypertension	-2147.77	873	0.0138449	1	1
cg26773791	11	94883242	rs682533_A	94889314	hypertension	-1776.37	595	0.0138623	1	1
cg24574963	7	149120622	7:149302407:T_C	149302407	Maternal_Age	-984.998	378	0.0138882	1	1
cg20747455	20	43933383	rs73115005_C	44745894	Pre_Pregnancy_BMI	-1783.45	646	0.0138945	1	1
cg25319279	11	5960081	rs7940165_G	5916211	hypertension	-1573.86	835	0.0139123	1	1
cg06125903	20	57583328	rs163796_A	57577567	deliverymode	-1592.67	531	0.0139223	1	1
cg21280719	6	42927975	rs2296804_C	42931261	hypertension	-1507.64	498	0.0140048	1	1
cg13994241	17	46667725	rs890435_C	46719399	Maternal_Age	-2147.74	536	0.0140262	1	1
cg13464573	2	7172097	rs6720854_G	6891470	Maternal_Age	-2205.54	516	0.0140486	1	1
cg16321029	15	25068850	rs201256713_G	24569833	Maternal_Age	-1664.1	933	0.0140937	1	1
cg18538340	3	132756780	rs78592705_T	133671453	Parity	-1461.29	689	0.0141086	1	1
cg23961843	1	183623675	rs1174657_C	183616926	Parity	-1885.55	556	0.014126	1	1
cg18100127	7	130125764	rs139756064_TTG	130331791	hypertension	-2402.74	483	0.0141752	1	1
cg00660989	14	45432516	rs10131615_A	45521583	betamet	-1417.34	621	0.0142832	1	1
cg03547797	11	22689644	rs1544570_C	22825559	Gestational_Diabetes	-1537.16	729	0.0143931	1	1
cg21833158	18	61171694	rs2032224_C	61176266	hypertension	-1792.27	552	0.0144046	1	1
cg17173369	6	169224099	rs6455422_A	169185589	Maternal_Age	-1872.6	715	0.0144215	1	1
cg09100338	8	48676054	rs191802836_T	47975915	Pre_Pregnancy_BMI	-1677.99	417	0.0144266	1	1
cg04314261	12	10163030	rs10772223_T	10154249	Maternal_Age	-2068.75	611	0.0144831	1	1
cg10371615	7	157277398	rs1076435_C	157278764	Pre_Pregnancy_BMI	-2111.97	767	0.0145194	1	1
cg22051146	5	177895047	rs7706759_G	177893248	Gestational_Diabetes	-2185.73	564	0.0145279	1	1
cg18388270	1	149212246	1:150200917:G_C	150200917	Pre_Pregnancy_BMI	-880.833	42	0.014535	1	1
cg24744557	12	322649	rs2368782_C	269531	Gestational_Diabetes	-1981.42	285	0.0145611	1	1
cg20164601	7	63642083	rs77751437_T	63422584	Parity	-1431.17	511	0.0145685	1	1
cg14508358	9	6716417	rs2918175_A	6728376	Parity	-1644.17	778	0.0145698	1	1
cg12733396	1	40783234	rs6600326_T	40791195	Pre_Pregnancy_BMI	-1376.61	653	0.0145813	1	1
cg14998086	7	47539536	rs2964963_T	47537527	Parity	-1674.62	808	0.014653	1	1
cg07375256	7	99222196	rs1003009_C	99223959	Gestational_Diabetes	-1760.54	453	0.0147478	1	1
cg00842918	17	9940321	rs17808601_A	9180479	Pre_Pregnancy_BMI	-1898.59	496	0.0147525	1	1
cg05578865	17	80554007	rs1387545_T	80544855	Parity	-2124.54	441	0.0147799	1	1
cg06343686	2	239048202	rs11688382_C	239047020	betamet	-2066.35	531	0.0148084	1	1
cg01313387	12	113515969	rs4767063_C	113602765	deliverymode	-1926.18	442	0.0149127	1	1
cg03896694	16	3493440	16:2497509:C_T	2497509	Pre_Pregnancy_BMI	-1223.69	471	0.0149971	1	1
cg00222472	1	164545783	rs1340521_T	164535555	Pre_Pregnancy_BMI	-1579.01	589	0.0150127	1	1
cg09039751	11	45672100	rs2277272_C	45674170	Pre_Pregnancy_BMI	-1612.43	471	0.0150321	1	1
cg14508777	3	42847116	rs151127785_G	41927307	hypertension	-2062.41	576	0.015069	1	1
cg16365842	6	170191057	rs2039457_C	170198178	Pre_Pregnancy_BMI	-1706.82	522	0.0151307	1	1
cg12691572	10	114574959	rs7078407_G	114573041	betamet	-2014.1	493	0.0151822	1	1
cg26820168	8	124217896	rs1670174_A	124189742	Maternal_Age	-2093.54	512	0.0152183	1	1
cg02273436	4	55143269	rs17739921_C	55164866	Parity	-1268.53	654	0.0152199	1	1
cg07971863	15	69755671	rs11634798_A	69684389	Maternal_Age	-1817.44	457	0.0152335	1	1
cg21220520	14	57960464	rs191039318_A	57873061	betamet	-2060.27	506	0.0152418	1	1
cg12128839	7	27183436	rs5883060_T	27147125	Pre_Pregnancy_BMI	-1072.21	695	0.0152461	1	1
cg18649319	8	144631768	rs2382955_G	144613172	hypertension	-1596.34	432	0.0153062	1	1
cg20576094	14	70715730	rs34199159_G	70695997	Maternal_Age	-2270.35	579	0.0153177	1	1
cg25345738	12	108078835	rs61938565_T	108103354	hypertension	-1590.04	592	0.0153527	1	1
cg08967938	9	139092321	rs7853412_T	138188447	Maternal_Age	-1558.98	535	0.0153886	1	1
cg18121224	5	176559563	rs6872021_G	176610012	Pre_Pregnancy_BMI	-1704.45	392	0.015441	1	1
cg02806012	17	2649139	rs34142458_A	2792530	deliverymode	-2031.97	581	0.0154549	1	1
cg10317717	7	48129904	rs2307252_A	48016442	Pre_Pregnancy_BMI	-1068.62	859	0.015512	1	1
cg26782825	8	110989116	rs4734220_C	111117738	hypertension	-2020.37	475	0.0155174	1	1
cg15679892	7	1267057	rs13241427_G	1288639	Maternal_Age	-1448.02	544	0.0155448	1	1
cg02952379	12	18869080	rs4444134_T	18502268	hypertension	-2105	771	0.0155664	1	1
cg13199010	18	29340919	rs1595350_C	28630904	betamet	-1872.72	509	0.0156698	1	1
cg03893701	3	139395765	rs13072543_T	139455326	hypertension	-2073.19	563	0.0158313	1	1
cg10785170	14	101451162	14:102421184:A_C	102421184	Parity	-1890.84	528	0.015975	1	1
cg23378033	12	65672031	rs12229693_G	65816102	Pre_Pregnancy_BMI	-1689.66	418	0.0159845	1	1
cg26811868	7	64878073	rs74364613_AT	64441632	Parity	-2225.26	497	0.0159945	1	1
cg02276974	15	78634235	rs9920270_C	78666288	Gestational_Diabetes	-1626.94	626	0.0160362	1	1
cg16990174	3	72496875	rs147316716_T	72496132	Pre_Pregnancy_BMI	-1952.73	557	0.0160616	1	1
cg05897030	12	27702201	rs7307592_G	27705194	hypertension	-2186.62	685	0.0160877	1	1
cg16198692	5	115152835	rs26536_G	115176589	Maternal_Age	-1950.39	683	0.0161111	1	1
cg11254952	1	1890171	rs10449222_A	2376733	Maternal_Age	-2113.9	370	0.0161259	1	1
cg15931921	6	170597588	rs34485638_T	170873429	Parity	-1354.8	388	0.0161399	1	1
cg00059399	5	2008272	rs4263538_A	2016086	deliverymode	-1412.81	739	0.0162102	1	1
cg20548231	22	31318373	rs5749219_C	31553561	Pre_Pregnancy_BMI	-1520.06	683	0.0162285	1	1
cg02470904	7	20686108	rs1858948_C	20686111	hypertension	-1931.67	774	0.0163633	1	1
cg18238973	4	87028501	rs442982_A	86289075	hypertension	-2127.2	552	0.0164002	1	1
cg11011512	12	131303247	rs3048047_GCCA	131317844	deliverymode	-1413.45	675	0.0164446	1	1
cg20245362	7	127911367	rs1116656_G	127910047	Pre_Pregnancy_BMI	-1367.6	564	0.016452	1	1
cg02505002	19	10172899	rs57018165_A	10171413	deliverymode	-1389.51	525	0.0165039	1	1
cg08509907	16	31477327	rs28813115_A	31551763	Parity	-1116.77	292	0.0165366	1	1
cg10119257	18	43548144	rs10048241_T	43543239	hypertension	-2035.02	639	0.0165986	1	1
cg23136738	11	925521	rs4758635_G	283928	betamet	-1985.49	567	0.0166059	1	1
cg18818075	6	44528865	rs2146349_T	44525989	hypertension	-2011.47	575	0.0166159	1	1
cg01718139	19	54566838	rs662850_T	54566901	deliverymode	-1671.11	539	0.0166255	1	1
cg03885664	16	56554271	rs4784719_A	56732204	Maternal_Age	-2015.05	743	0.0166283	1	1
cg27171569	16	83987465	rs4782866_A	83985125	deliverymode	-1675.42	1022	0.0166634	1	1
cg06001205	5	22213259	rs7379403_T	21906641	Parity	-1993.39	574	0.0167151	1	1
cg08546690	19	1734255	rs4411624_T	1735218	deliverymode	-1611.17	500	0.0167163	1	1
cg21521518	4	53727714	rs6838531_C	53627606	Gestational_Diabetes	-1474.13	552	0.0167671	1	1
cg12176605	3	40518138	rs11129841_A	39665553	Pre_Pregnancy_BMI	-2140.88	441	0.0167678	1	1
cg19766489	1	78511344	rs72681702_G	77980173	Pre_Pregnancy_BMI	-1928.16	683	0.0167723	1	1
cg02599361	5	178548373	rs12522073_C	178487452	deliverymode	-1217.13	732	0.0167753	1	1
cg24073755	1	231955433	rs4649396_A	232763723	hypertension	-2201.29	651	0.0168005	1	1
cg08046364	12	114234083	rs11066717_G	114174135	deliverymode	-1603.58	578	0.0168822	1	1
cg06061257	17	71361901	rs143251452_A	71593599	hypertension	-884.869	633	0.0169177	1	1
cg26870874	3	57234840	rs7625428_C	56570907	hypertension	-2225.48	648	0.0169568	1	1
cg02648589	13	114877260	rs9314890_C	114873155	Gestational_Diabetes	-1702.21	286	0.0170034	1	1
cg17275844	4	48500942	rs192374709_A	48934993	Maternal_Age	-1945.76	546	0.0170185	1	1
cg17827650	7	156741514	rs10280474_G	156604793	betamet	-1470.8	702	0.0170256	1	1
cg12408990	5	179634671	rs114233341_T	179645567	Pre_Pregnancy_BMI	-1105.38	592	0.0170438	1	1
cg02675652	12	51477739	rs12424460_T	51495988	betamet	-1674.95	437	0.0170985	1	1
cg20923605	13	112978683	rs369145554_G	112933129	betamet	-1033.83	615	0.0171959	1	1
cg16558770	15	90548037	rs441399_G	91366222	hypertension	-2085.75	452	0.0171997	1	1
cg10180297	16	22827393	rs2239331_A	22824454	Maternal_Age	-1827.19	363	0.0172036	1	1
cg01268383	16	33948885	rs12926980_C	34816462	betamet	-1320.21	78	0.017231	1	1
cg26744682	19	50249584	rs2304202_C	50248501	deliverymode	-1075.87	442	0.0172717	1	1
cg14273027	13	70682736	rs71429634_T	70719279	Pre_Pregnancy_BMI	-1554.46	907	0.0173118	1	1
cg17445535	12	113343413	rs12177_A	113335425	Maternal_Age	-2283.89	396	0.0174068	1	1
cg08164294	7	27154387	rs3757640_C	27182245	hypertension	-1889.97	700	0.0174285	1	1
cg26438665	14	93794813	rs2896243_G	94246754	hypertension	-2035.11	682	0.0174842	1	1
cg07933967	17	39598940	rs58305258_C	39000068	hypertension	-2354.33	559	0.0175295	1	1
cg03720572	17	1489671	rs8073151_A	1495834	Gestational_Diabetes	-1904.35	631	0.0175548	1	1
cg19683608	10	695403	rs9419431_A	202356	Maternal_Age	-2200.69	562	0.0176112	1	1
cg07050869	15	25426392	15:26169169:A_ACAGGCG	26169169	Maternal_Age	-1877.05	843	0.017649	1	1
cg13635014	9	96328401	rs62574559_A	96366133	hypertension	-2056.5	671	0.0176521	1	1
cg19347790	12	81332050	rs1795515_C	81335667	hypertension	-1937.48	512	0.0177092	1	1
cg05200811	21	47581042	rs11089051_C	47576776	Pre_Pregnancy_BMI	-1166.13	672	0.0177541	1	1
cg10578996	19	29455873	rs182488690_G	29213587	hypertension	-2337.58	824	0.0177675	1	1
cg26226879	1	34642305	rs771404_G	34726167	Maternal_Age	-1543.07	506	0.0177902	1	1
cg20698421	2	65217623	rs7592468_G	65224648	Maternal_Age	-1393.11	577	0.0178172	1	1
cg02835371	18	49866085	rs12966051_A	49579395	hypertension	-1575.74	749	0.017824	1	1
cg15610027	18	32173227	rs1626394_T	32405071	Gestational_Diabetes	-1876.75	501	0.0178934	1	1
cg11874323	3	111804830	rs7617986_C	111837369	Pre_Pregnancy_BMI	-1771.49	690	0.017899	1	1
cg06357748	12	1025529	rs4766370_T	1027362	betamet	-1939.69	456	0.0179085	1	1
cg13857646	9	140356757	rs4962234_A	140392334	Parity	-1711.32	355	0.0180122	1	1
cg05903289	2	130345205	rs2521942_G	130352774	Maternal_Age	-1391.6	380	0.0180626	1	1
cg17823230	13	111141841	rs9521950_C	111459229	Parity	-2069.75	791	0.0180687	1	1
cg24173182	17	1961286	rs8076943_C	1162674	Maternal_Age	-1612.55	572	0.0180986	1	1
cg22512573	12	130529214	rs77035734_G	130514200	Maternal_Age	-1391.74	771	0.0181246	1	1
cg11343894	1	153599704	rs9793310_C	153582407	Pre_Pregnancy_BMI	-1343.47	456	0.0181324	1	1
cg23505044	17	9129824	rs12939263_T	9127010	hypertension	-989.884	489	0.0181961	1	1
cg22549408	18	57566300	rs12955357_A	57629472	Maternal_Age	-1161.27	628	0.0182103	1	1
cg14689479	8	53326618	rs16918142_T	53711623	betamet	-1162.17	598	0.0182241	1	1
cg09699787	2	1711759	rs2288183_G	1696016	deliverymode	-1744.07	701	0.0182607	1	1
cg12257156	7	158823799	rs2527184_A	158823021	deliverymode	-1511.23	436	0.0182815	1	1
cg08019058	2	105735756	rs77472613_C	105635990	deliverymode	-1800.23	606	0.0183619	1	1
cg02091185	5	170288766	rs70982312_CTTT	170313655	Gestational_Diabetes	-1677.81	562	0.0184476	1	1
cg04996195	7	87105398	rs7793196_G	87122847	Pre_Pregnancy_BMI	-1513.59	456	0.0185559	1	1
cg01345055	4	781041	rs62294151_T	791403	deliverymode	-1815.98	476	0.0186041	1	1
cg09127314	1	152161683	rs61814946_A	152192395	Maternal_Age	-1378.13	448	0.0187197	1	1
cg20814179	4	940893	rs3733346_T	954275	betamet	-1098.23	495	0.0187212	1	1
cg18412431	1	236925910	rs10802563_A	236934959	deliverymode	-2048.25	526	0.0187702	1	1
cg13951069	21	43919801	rs2839538_C	43915541	Maternal_Age	-1788.05	715	0.0187953	1	1
cg19431346	3	427558	rs11706690_C	423018	hypertension	-1910.06	456	0.0188168	1	1
cg05991492	16	3988700	rs2041247_T	4032581	betamet	-971.93	554	0.0188575	1	1
cg01474424	5	155754231	rs4705004_A	155758384	Maternal_Age	-1530.63	666	0.01886	1	1
cg12927753	3	160823392	rs778651_C	160713529	Gestational_Diabetes	-1894.57	498	0.0188602	1	1
cg25920019	5	180488960	rs13359580_C	180474814	deliverymode	-1867.55	308	0.0190036	1	1
cg27611887	5	1951028	rs28529452_C	1951523	deliverymode	-1623.62	735	0.0190838	1	1
cg08762247	17	53800372	rs2303506_T	53854141	deliverymode	-1663.51	479	0.0191761	1	1
cg11104736	4	7301529	rs147391728_A	7325667	hypertension	-1904.93	764	0.0191844	1	1
cg12125614	17	76886835	rs3744169_C	76991418	betamet	-2110.61	595	0.0191928	1	1
cg17842918	13	113540400	rs9549575_T	113512331	Parity	-1084.9	572	0.0191946	1	1
cg00955544	21	31767222	rs112450442_A	31608310	hypertension	-2184.43	477	0.0192083	1	1
cg21784096	1	151799073	rs11204942_C	152203483	Parity	-2186.88	470	0.0192435	1	1
cg00650614	10	135059097	rs188589761_T	135195685	Parity	-1165.81	457	0.0192543	1	1
cg18373855	6	159360209	rs3127180_C	159413181	betamet	-1604.71	737	0.0192815	1	1
cg16555466	14	92042333	rs34114856_GT	91922324	betamet	-1764.77	528	0.0192827	1	1
cg13375589	17	4487125	rs872980_G	4488414	Maternal_Age	-1384.87	613	0.0193574	1	1
cg09793866	8	38009548	rs146776615_TCA	38295719	Maternal_Age	-2094.79	472	0.0193835	1	1
cg22679949	8	113655561	rs10105569_C	113748762	hypertension	-1919.22	690	0.0193928	1	1
cg06159404	10	43846376	rs4948735_G	44011148	Maternal_Age	-1118.91	848	0.0194505	1	1
cg01176915	18	28956234	rs10502553_C	28534001	hypertension	-2133.39	581	0.0195696	1	1
cg21165029	1	1297202	rs1571149_G	1474167	Pre_Pregnancy_BMI	-1780.22	214	0.0195708	1	1
cg07902673	1	87793396	rs6681488_C	88045534	hypertension	-2225.62	526	0.0195912	1	1
cg12955789	5	179588551	rs10069846_T	179584419	Pre_Pregnancy_BMI	-1530.04	600	0.0195982	1	1
cg04985582	21	15645988	rs2822441_C	15598242	Parity	-1442.19	422	0.0196297	1	1
cg24833819	5	42924552	rs11956635_G	43372028	Parity	-1576.26	562	0.0196422	1	1
cg05940452	11	118842484	rs4938604_C	118846574	Pre_Pregnancy_BMI	-1654.31	575	0.019676	1	1
cg21290162	8	9741960	rs10098618_T	9741478	Maternal_Age	-1938.41	490	0.0197525	1	1
cg14566959	5	140772681	rs184548420_T	141183267	Maternal_Age	-1828.69	571	0.0197648	1	1
cg20988098	6	157931791	rs9457805_C	157983879	hypertension	-1510.24	576	0.0198708	1	1
cg21766667	17	48287888	rs2586431_C	48305312	Parity	-2261.91	553	0.0199277	1	1
cg08800613	2	1595498	rs6729763_G	1577897	deliverymode	-1008.76	695	0.0199279	1	1
cg14771419	7	142012988	rs6974467_A	142021616	Maternal_Age	-1600.98	356	0.0199362	1	1
cg27321949	4	3516692	rs13109504_T	3522683	Pre_Pregnancy_BMI	-1780.39	533	0.0200152	1	1
cg16702083	20	62328427	rs142614912_T	62312338	Maternal_Age	-1052.24	508	0.0200289	1	1
cg03433313	16	819064	rs35339491_G	833291	deliverymode	-1701.82	500	0.0200535	1	1
cg13230424	17	45930033	rs8064241_C	45933341	Pre_Pregnancy_BMI	-1843.16	574	0.0200757	1	1
cg03792788	2	121338607	rs6542599_C	121228177	Gestational_Diabetes	-1927.11	454	0.0200882	1	1
cg12078738	6	87804962	rs7741866_A	87047727	hypertension	-2029.91	799	0.0201285	1	1
cg27665808	2	232055229	rs11897387_C	232122576	hypertension	-1816.26	619	0.0202309	1	1
cg04585822	17	72916509	rs1568447_C	72837012	betamet	-1812.3	539	0.0202342	1	1
cg10308414	9	128777758	rs888225_A	128926091	Gestational_Diabetes	-2080.54	587	0.0202915	1	1
cg17566325	12	133022423	rs1882314_T	133026304	Parity	-675.41	445	0.0202962	1	1
cg25067162	17	41277974	rs117334117_A	41397495	betamet	-1403.33	358	0.020326	1	1
cg02749984	4	141418478	rs78517718_C	141869996	deliverymode	-1824.91	485	0.0203695	1	1
cg01404873	13	50701050	rs9535415_A	50621423	deliverymode	-1927.28	713	0.0204843	1	1
cg26630791	5	83017000	rs11268655_ATTTTTTCTTTTCTTT	83200649	Pre_Pregnancy_BMI	-1223.73	597	0.0205451	1	1
cg15625324	3	151073249	rs116716539_T	151166049	hypertension	-2065.56	602	0.0205724	1	1
cg14880348	20	61447174	rs2277771_A	61441797	betamet	-1463.45	620	0.0206215	1	1
cg10096929	1	156261403	rs11264527_C	156667399	Parity	-1805.32	347	0.0206283	1	1
cg16208053	10	135379215	rs28371747_T	135350986	Gestational_Diabetes	-1323.39	344	0.0207223	1	1
cg27576485	17	40558063	rs11080034_C	41443014	betamet	-1357.5	399	0.0207684	1	1
cg21745164	16	23765304	rs4967996_C	23306748	Gestational_Diabetes	-1820.36	579	0.0208062	1	1
cg05895507	15	77155635	rs4886813_C	76838221	hypertension	-2265.39	591	0.0208661	1	1
cg17025642	11	5709468	rs2291844_C	5719835	hypertension	-2179.35	847	0.0209029	1	1
cg04172533	16	50743027	rs4785227_C	50842197	Pre_Pregnancy_BMI	-2155.85	526	0.0209328	1	1
cg06220761	10	7455518	rs34156476_C	7803720	Pre_Pregnancy_BMI	-1871.84	764	0.0209401	1	1
cg10671830	4	7652103	rs16841209_C	7782434	hypertension	-1839.02	820	0.0209468	1	1
cg14180511	1	206946187	rs4147011_G	206912501	Gestational_Diabetes	-2096.37	426	0.0209553	1	1
cg10857905	10	80026963	rs816856_C	79235806	deliverymode	-1582.06	550	0.0209931	1	1
cg06935979	1	232941706	rs1845789_C	232944569	Pre_Pregnancy_BMI	-1611.59	656	0.0210201	1	1
cg27200466	3	93747410	rs115329395_A	94382294	hypertension	-2093.16	257	0.0210275	1	1
cg21755709	21	45149398	rs186954806_G	45412945	Gestational_Diabetes	-1985.91	669	0.0210839	1	1
cg12910830	5	162929657	5:163150853:G_A	163150853	hypertension	-2182.34	550	0.0212523	1	1
cg05303559	7	158512380	rs58068454_A	158897933	hypertension	-1911.26	530	0.0212855	1	1
cg16893488	8	71154701	rs427330_T	71454171	hypertension	-2118.1	525	0.0213757	1	1
cg13599549	14	22336403	rs871408_C	21405885	Maternal_Age	-2167.97	688	0.021429	1	1
cg13423098	15	23807234	rs7180630_G	23021730	Pre_Pregnancy_BMI	-1828.45	557	0.0214863	1	1
cg09368486	2	208890779	rs13011597_A	208864224	Maternal_Age	-2071.25	542	0.021492	1	1
cg03371962	12	1772323	rs12821922_G	1778292	hypertension	-1849.55	471	0.021546	1	1
cg13116816	7	86839071	rs73212029_C	86865315	Parity	-1915.58	479	0.0215966	1	1
cg00020778	12	109825145	rs16940805_G	110618235	hypertension	-1920.19	637	0.0216119	1	1
cg25691825	18	74499511	rs9949626_C	74509958	hypertension	-1441.18	801	0.0216926	1	1
cg03345454	2	202901428	rs7604971_C	202767721	Pre_Pregnancy_BMI	-955.849	607	0.0216955	1	1
cg07777270	5	92928615	5:93047636:GT_G	93047636	Gestational_Diabetes	-1810.25	472	0.0217312	1	1
cg01381795	19	54496611	rs7247109_C	53694223	Pre_Pregnancy_BMI	-1793.14	533	0.0217486	1	1
cg01580340	7	16891079	rs28555484_A	16886264	betamet	-828.377	779	0.0218201	1	1
cg11336860	13	112575966	rs9577380_T	112575568	Maternal_Age	-2220.47	644	0.0218498	1	1
cg25627263	11	3177729	rs10833354_C	3168593	Gestational_Diabetes	-1735.44	464	0.0218568	1	1
cg24332577	20	50419248	rs1475670_C	50344558	Pre_Pregnancy_BMI	-1540.87	525	0.0218775	1	1
cg22965943	5	68787919	rs246976_T	68006543	Pre_Pregnancy_BMI	-1715.88	196	0.0219262	1	1
cg23533513	11	76849324	rs12805873_A	76898728	Gestational_Diabetes	-1609.92	581	0.0220014	1	1
cg10600889	17	37123767	rs4795395_T	37962987	Parity	-1477	404	0.0220285	1	1
cg01306120	1	235290283	rs17600500_C	235119040	hypertension	-2064.88	470	0.0221535	1	1
cg09669354	16	1116010	rs213654_T	1113551	Parity	-1662.73	590	0.022169	1	1
cg17746570	17	9804355	rs11078821_G	9820739	Parity	-1364.41	483	0.0221971	1	1
cg24590515	6	112688930	rs72944243_A	112191027	Pre_Pregnancy_BMI	-1847.09	544	0.022231	1	1
cg23159337	3	193272778	rs7615623_T	193293157	Gestational_Diabetes	-1788.2	450	0.0223529	1	1
cg17815049	1	246728663	rs4548405_G	246393283	Pre_Pregnancy_BMI	-1705.9	760	0.0223699	1	1
cg11072645	7	157754746	rs11773068_A	157750152	Parity	-1479.24	719	0.0223758	1	1
cg17084151	8	102803237	rs116979982_T	102728106	deliverymode	-2000.74	596	0.0224889	1	1
cg20131013	17	12692308	rs12952261_G	13545918	Gestational_Diabetes	-1745.94	531	0.0225031	1	1
cg23596567	17	11901585	rs55644918_C	11980199	Maternal_Age	-2083.46	447	0.0225051	1	1
cg06015422	8	70907139	rs2380601_G	70717334	hypertension	-1175.14	544	0.0225236	1	1
cg12075247	12	47226029	rs12824716_A	46867911	betamet	-1617.3	743	0.0225236	1	1
cg21579239	15	43211292	rs9921017_A	42381517	hypertension	-2076.52	342	0.0225874	1	1
cg09978105	14	103227646	rs747164_C	103222398	Pre_Pregnancy_BMI	-2211.47	599	0.0226368	1	1
cg26675785	16	16170184	rs35595_A	16149871	betamet	-2202.65	377	0.0226396	1	1
cg06993512	5	151305143	rs6870218_C	151329461	Maternal_Age	-1976.89	639	0.0226506	1	1
cg05779406	7	1198841	rs6966848_T	1180871	Parity	-1262.15	516	0.0226738	1	1
cg20901426	20	61443715	rs751558_A	61463355	betamet	-1545.55	619	0.0226758	1	1
cg01308968	4	58061859	rs6857279_C	58053743	Parity	-1156.96	756	0.022682	1	1
cg02492567	2	173792437	rs75784903_C	173874264	hypertension	-2240.95	548	0.0227231	1	1
cg05375686	12	131171181	rs10744473_T	131113973	betamet	-1846.88	677	0.0227302	1	1
cg00839584	2	113542091	rs6542095_C	113529183	Gestational_Diabetes	-1919.03	441	0.0227915	1	1
cg18705301	15	41695430	rs11631770_C	41737059	Gestational_Diabetes	-937.654	508	0.0230499	1	1
cg25536014	5	5139458	rs309421_G	5838642	betamet	-1211.81	603	0.0231008	1	1
cg09981929	10	82296072	rs1981243_T	82150077	Parity	-1368.95	587	0.0231365	1	1
cg21778644	2	105924383	rs10203687_C	105360898	betamet	-1845	626	0.0231484	1	1
cg08351464	12	132864833	rs181943935_G	133344714	Pre_Pregnancy_BMI	-1736.54	503	0.0232984	1	1
cg23641707	2	151341348	rs150051655_A	151482894	Parity	-2156.29	652	0.0233242	1	1
cg02792829	15	40762807	rs144673482_A	41033280	Pre_Pregnancy_BMI	-1972.27	480	0.0233817	1	1
cg05293490	14	95156546	rs742893_T	95153113	betamet	-1457.94	817	0.0234453	1	1
cg03716984	10	54538505	rs10824797_T	54536680	betamet	-1686.04	697	0.0234481	1	1
cg00300303	1	1067223	rs10907182_C	1066403	Parity	-1731.35	144	0.0234515	1	1
cg01640660	16	1297351	rs61910714_A	1260969	betamet	-2045.88	589	0.0234918	1	1
cg21005510	7	63353570	rs78067079_A	63974412	Gestational_Diabetes	-1785.31	495	0.0235196	1	1
cg24388762	10	37969891	rs11011344_A	38004846	deliverymode	-1722.45	619	0.0235645	1	1
cg24901474	1	163173040	rs12072465_C	163341967	betamet	-1696.39	647	0.0236134	1	1
cg25468212	13	49226663	rs7325632_A	49927797	hypertension	-2091.38	723	0.0237347	1	1
cg08525314	19	1854819	rs10411032_C	1866427	deliverymode	-2134.11	486	0.0237546	1	1
cg05594286	16	86840467	rs12932360_T	86840294	Gestational_Diabetes	-1472.69	910	0.0237547	1	1
cg22172057	10	1405937	rs4581371_A	1345344	betamet	-1410.5	840	0.0237644	1	1
cg20228731	7	130646051	rs12534379_A	129771117	deliverymode	-1534.87	449	0.0237702	1	1
cg14481208	2	74669375	rs7575147_C	74515897	Pre_Pregnancy_BMI	-1487.97	378	0.0238513	1	1
cg08734931	10	14051649	rs12777331_G	14052850	betamet	-2350.51	718	0.0239586	1	1
cg26135325	1	152595322	rs12032251_A	152595194	Pre_Pregnancy_BMI	-1724.6	442	0.023975	1	1
cg13587180	4	42403248	rs9637558_C	42375106	deliverymode	-1189.95	605	0.0239761	1	1
cg13944111	12	107296891	rs10492212_T	107296945	deliverymode	-1553.47	631	0.0239806	1	1
cg25635591	17	57642417	rs148900913_G	57878168	hypertension	-2165.26	370	0.0240067	1	1
cg26906998	17	17108846	rs183462703_G	17062606	Pre_Pregnancy_BMI	-1111.63	471	0.0240964	1	1
cg02446475	6	31275807	rs3132479_G	31274752	Gestational_Diabetes	-1728.19	1680	0.0241176	1	1
cg26908876	11	2722076	rs117858286_T	2682673	betamet	-1806.53	488	0.0241466	1	1
cg23904955	10	101282759	rs7080361_C	101277772	deliverymode	-1969.04	681	0.0241472	1	1
cg05194545	10	32096116	rs7088786_G	31101541	hypertension	-1962.73	724	0.0242058	1	1
cg01899620	13	113689422	rs66526251_G	113705260	Maternal_Age	-2052.59	555	0.024271	1	1
cg19137348	6	1555311	rs7768483_C	2122454	betamet	-1293.47	591	0.0242901	1	1
cg12355172	11	67418315	rs4547096_T	67472533	Gestational_Diabetes	-1182.13	423	0.0243104	1	1
cg02749105	19	58879056	rs13345233_G	59029306	Gestational_Diabetes	-1254.91	362	0.0243206	1	1
cg06687640	5	159560692	rs113562934_C	160372773	Parity	-2006.17	637	0.0243426	1	1
cg05265849	7	22767390	rs1800797_G	22766221	Parity	-1552.42	694	0.0243601	1	1
cg24085707	17	79615652	rs3830068_C	79622899	Parity	-1892.61	577	0.0243857	1	1
cg24176311	7	128696150	rs145241570_T	128561212	betamet	-1913.26	578	0.0244495	1	1
cg11137145	1	152730027	rs12023710_C	152719318	Parity	-2240.11	444	0.0244543	1	1
cg08818829	5	13810279	rs35586274_C	14012380	betamet	-1408.25	529	0.0244822	1	1
cg10877315	6	141335831	rs9495937_C	141582182	hypertension	-2160.62	614	0.024508	1	1
cg07409200	13	43354674	rs76207901_T	42524241	betamet	-1873.56	715	0.0245611	1	1
cg00942920	1	203734559	rs10900528_A	203835598	Gestational_Diabetes	-1771.08	562	0.0245927	1	1
cg01095395	3	101039372	rs149782015_T	100381443	Parity	-1989.12	593	0.0245958	1	1
cg13704680	18	77905298	rs8096348_T	77825055	betamet	-1115.95	347	0.0245969	1	1
cg08496775	8	80523226	rs201985672_AG	81273915	Pre_Pregnancy_BMI	-1580.03	485	0.0246233	1	1
cg00035636	13	21900591	rs12585279_A	21891135	Gestational_Diabetes	-510.012	528	0.0246555	1	1
cg23973310	2	65955240	rs6745682_G	65997898	Gestational_Diabetes	-1287.81	516	0.0246825	1	1
cg07283015	18	22039857	rs891387_C	21103909	Gestational_Diabetes	-1937.61	473	0.0246992	1	1
cg01786704	15	25123688	rs3867499_C	25119954	Gestational_Diabetes	-970.127	934	0.0247097	1	1
cg16805215	3	137505160	rs201718_T	137483362	Parity	-1960.83	460	0.0248182	1	1
cg07055315	2	32490835	rs220649_G	33006492	betamet	-2015.51	665	0.0248813	1	1
cg01040533	10	71339886	rs10998871_G	71346208	hypertension	-2012.71	694	0.0249413	1	1
cg21442626	8	104032819	rs7013362_T	104040970	Gestational_Diabetes	-1823.96	736	0.0249853	1	1
cg19418458	7	158789849	rs2527237_C	158798494	deliverymode	-974.411	447	0.0250582	1	1
cg23098529	19	10216651	rs2305789_G	10218332	Maternal_Age	-2238.92	526	0.0251538	1	1
cg02799411	3	4794061	rs901849_A	4794380	Gestational_Diabetes	-2050.39	646	0.0251757	1	1
cg14619949	5	76116169	rs62365146_C	76125076	betamet	-1796.14	593	0.0251875	1	1
cg13486833	15	71507300	rs12439393_A	71700265	hypertension	-1594.49	453	0.0252274	1	1
cg03635442	8	49427283	rs186489345_A	49070778	deliverymode	-1308.56	431	0.0252625	1	1
cg11792671	2	240751167	rs11124235_A	240752779	Gestational_Diabetes	-2080.9	650	0.0253714	1	1
cg21453656	3	179502686	rs55860351_G	180046977	hypertension	-2077.31	453	0.0254882	1	1
cg09430518	8	118662568	rs926148_A	118718959	Gestational_Diabetes	-1713.88	555	0.0255347	1	1
cg15430659	10	101090558	rs117337494_A	101134801	Gestational_Diabetes	-1816.14	702	0.0256107	1	1
cg03701930	10	1981436	rs76345988_G	2018717	Parity	-1065.93	852	0.025623	1	1
cg06244906	19	57307081	rs192616409_G	57358945	Maternal_Age	-1596.31	633	0.0256381	1	1
cg06311804	12	12966005	rs11830349_C	13431196	betamet	-1752.9	659	0.0256394	1	1
cg05275752	2	38892887	rs12712610_G	38897249	Parity	-1905.29	717	0.025669	1	1
cg04781916	2	48013473	rs7587289_C	48146122	Gestational_Diabetes	-1954.95	785	0.0256694	1	1
cg14556146	8	41169484	rs968427_C	41165794	Parity	-2131.48	706	0.0256721	1	1
cg03357999	7	55516724	rs142835165_A	55516305	Parity	-1131.5	745	0.0257334	1	1
cg08482215	7	5111529	rs4573156_G	4974485	Pre_Pregnancy_BMI	-1948.57	591	0.0257405	1	1
cg21723486	3	189349323	rs4504152_T	189376718	Parity	-2157.27	606	0.0257619	1	1
cg12943082	7	75419311	rs13237353_T	75421326	Gestational_Diabetes	-1634.69	342	0.0257914	1	1
cg24720849	11	1854357	rs626738_G	1865091	betamet	-1772.07	586	0.0258009	1	1
cg08329754	17	78797015	rs1531554_T	79380547	hypertension	-2173.66	624	0.0258222	1	1
cg13809095	10	65647092	rs4745825_G	65657716	Gestational_Diabetes	-2068.13	461	0.0258233	1	1
cg09814487	16	86598824	rs2178146_T	86463695	Parity	-1804.04	826	0.0258246	1	1
cg19878479	19	49015582	rs17206784_T	49571113	Pre_Pregnancy_BMI	-1932.29	527	0.0258258	1	1
cg21890667	22	30476089	rs74611026_C	30361599	betamet	-1878.8	672	0.0258645	1	1
cg08133631	1	26527909	rs17163674_T	26527863	betamet	-1838.73	388	0.0258781	1	1
cg19990476	10	574361	rs111740146_CCCTG	632427	Gestational_Diabetes	-2185.35	493	0.0258973	1	1
cg02698580	10	86016643	rs10736319_T	86004238	betamet	-1786.61	867	0.0259222	1	1
cg01364651	7	18067537	rs111697103_T	18992987	hypertension	-1806.56	691	0.0259232	1	1
cg12161971	11	77907332	rs17137594_G	78723254	hypertension	-1559.35	471	0.0259945	1	1
cg01599714	8	142285223	rs7819791_C	142286609	Parity	-1945.09	529	0.0260208	1	1
cg12128164	19	36426701	rs113928285_A	36377305	Gestational_Diabetes	-1931.04	596	0.0260509	1	1
cg14834300	1	152506886	rs10666767_T	152506982	Maternal_Age	-941.034	456	0.0260601	1	1
cg12519676	4	174912210	rs17332714_C	175009619	Gestational_Diabetes	-1330.46	621	0.0260672	1	1
cg08316083	19	1796207	rs10405028_G	1546211	Pre_Pregnancy_BMI	-1444.71	490	0.0261915	1	1
cg23183069	6	168778242	rs373703895_GGTGGGTGT	168292084	Maternal_Age	-1755.18	611	0.0262342	1	1
cg23478547	11	69259265	rs10666552_CAT	69260344	Pre_Pregnancy_BMI	-1421.19	521	0.0262478	1	1
cg18364707	19	51415152	rs1399839_A	51739767	Gestational_Diabetes	-1814.04	567	0.0262685	1	1
cg01417339	8	135813202	rs6578047_G	136009494	hypertension	-2207.35	587	0.0262988	1	1
cg17935536	2	60755743	rs17400589_A	60195216	Gestational_Diabetes	-2683.12	702	0.0263852	1	1
cg25664050	6	32522905	rs9271368_G	32586934	betamet	-645.609	1377	0.0264064	1	1
cg23480619	21	35831871	rs12482537_A	35292980	Parity	-1184.58	644	0.0264982	1	1
cg09890987	5	6622150	rs529439_G	6616277	Maternal_Age	-2153.24	819	0.0265089	1	1
cg20237610	6	129203887	rs141005239_G	129265736	Maternal_Age	-1693.32	583	0.0265924	1	1
cg22117805	11	36422455	rs193049172_T	36553347	deliverymode	-1411.84	574	0.0266592	1	1
cg16643473	11	26593881	rs1585497_G	26387359	betamet	-1907.52	682	0.0266693	1	1
cg19042287	6	108499426	rs4946921_C	108782165	deliverymode	-1853.93	424	0.0266832	1	1
cg08586737	7	127225949	rs77874204_C	127063607	hypertension	-1411.97	593	0.0267918	1	1
cg03716852	19	49669281	rs10414959_A	49687278	Gestational_Diabetes	-1571.56	450	0.0268413	1	1
cg23524191	7	1894688	rs1639906_C	2219966	Gestational_Diabetes	-2146.49	719	0.0268825	1	1
cg13064571	8	67587053	rs3395_C	68334411	betamet	-2369.21	527	0.0268923	1	1
cg11308319	2	240291426	rs10201257_C	241203087	deliverymode	-1980.26	606	0.0270111	1	1
cg24845933	13	98126969	rs145684592_A	97704844	hypertension	-1985.08	528	0.0270397	1	1
cg17158750	20	61924382	rs6011715_A	61909041	deliverymode	-2075.02	595	0.0270762	1	1
cg09962952	19	6753024	rs2305806_C	6755007	Pre_Pregnancy_BMI	-1847.16	494	0.0271073	1	1
cg01992512	21	46493156	rs414743_A	46512075	hypertension	-1866.45	703	0.0272362	1	1
cg17826679	19	10736038	rs11672122_C	10670451	Parity	-1887.71	551	0.0272801	1	1
cg24298684	20	54823878	rs2870610_C	53825402	Parity	-2093.92	564	0.027336	1	1
cg13578160	7	72813978	rs11760752_A	73023062	Maternal_Age	-1464.39	323	0.0274095	1	1
cg14318858	19	50204862	rs12463356_T	50217136	Parity	-1136.81	444	0.0274594	1	1
cg25821072	12	129252706	rs1921406_C	128409586	Maternal_Age	-1995.06	690	0.0275301	1	1
cg08285289	5	1962501	rs75524470_G	1959666	Gestational_Diabetes	-1842.88	737	0.0275466	1	1
cg06680906	15	69325560	rs2277554_C	69327998	deliverymode	-1826.36	429	0.0276096	1	1
cg12371924	12	25102469	rs368767939_T	24150931	Parity	-1958.93	736	0.0276451	1	1
cg24716416	4	188736112	rs4861758_T	188707091	Pre_Pregnancy_BMI	-1613.11	665	0.0276862	1	1
cg12190994	7	4305061	rs10270413_A	4304727	Pre_Pregnancy_BMI	-1656.96	720	0.0277141	1	1
cg18371052	5	8457721	rs16880638_G	8456731	betamet	-1177.08	686	0.0277297	1	1
cg21964928	5	153872958	rs6580083_G	153865729	Gestational_Diabetes	-1248.28	771	0.0277982	1	1
cg08371050	7	90192576	rs6944536_T	90755496	hypertension	-2059.22	617	0.0278326	1	1
cg26160218	3	24538388	rs13078191_C	24537223	hypertension	-1846.68	740	0.0280266	1	1
cg09113474	6	1601369	rs2235715_T	1598942	deliverymode	-1835.19	589	0.0280315	1	1
cg06502279	16	474467	rs9935231_G	532196	betamet	-1790.28	378	0.028047	1	1
cg21442998	3	11597936	rs9841769_G	12022084	deliverymode	-2255.69	609	0.02816	1	1
cg27645544	12	101605430	rs1617872_G	101595385	hypertension	-2142.33	700	0.0281872	1	1
cg03535830	1	110934327	rs116796213_G	110596074	Parity	-2158.79	562	0.0282626	1	1
cg22237300	6	52171973	rs80173920_A	52181583	Maternal_Age	-1185.23	716	0.0284321	1	1
cg09080522	22	44568387	rs2349864_G	45339209	Maternal_Age	-2188.63	760	0.0284323	1	1
cg14902204	2	131046313	rs56238122_G	131070482	Parity	-1939.34	278	0.0285136	1	1
cg20171429	7	89873821	rs11563921_A	89884167	Parity	-1866.71	637	0.0285573	1	1
cg11931626	4	184679532	rs10028767_T	184688001	Gestational_Diabetes	-1621.01	601	0.0285732	1	1
cg10073842	15	23894198	rs79637775_A	24271303	hypertension	-1877.48	580	0.0285883	1	1
cg00901554	4	1042225	rs1466216_G	1071907	Gestational_Diabetes	-1865.48	503	0.0285951	1	1
cg14972155	5	54281198	rs10050577_T	54268249	Maternal_Age	-1302.16	582	0.0287243	1	1
cg19386484	7	130131709	rs205756_T	130581076	Pre_Pregnancy_BMI	-1609.84	484	0.0288007	1	1
cg02814054	19	18234911	rs273506_T	18221647	Parity	-2119.98	462	0.0288468	1	1
cg20593826	1	59280370	rs199909746_C	59018294	betamet	-1581.45	561	0.0288722	1	1
cg21811021	4	6659346	rs6824405_T	6667035	Gestational_Diabetes	-1008.96	681	0.0288967	1	1
cg13790426	1	109506963	rs12032662_C	109515028	betamet	-2382.24	557	0.0289165	1	1
cg04111435	11	63448455	rs11606702_A	63641439	hypertension	-1921.31	489	0.0289514	1	1
cg15900051	6	158245997	rs11755474_C	158355018	hypertension	-1814.88	621	0.0289891	1	1
cg09626521	3	113933104	rs6798215_C	113930562	Maternal_Age	-1093.36	518	0.0292096	1	1
cg24377285	19	38943724	rs117897871_A	38813909	Gestational_Diabetes	-1635.52	583	0.0292336	1	1
cg18197332	6	3849458	rs318486_A	2890283	betamet	-1881.52	508	0.0293985	1	1
cg01119319	7	38356808	rs34482025_GA	38356943	hypertension	-1761.44	686	0.0295897	1	1
cg19754520	10	101825118	rs1410079_C	101846173	Maternal_Age	-1575.7	676	0.0295936	1	1
cg13344095	6	26233352	rs811041_G	26226032	Gestational_Diabetes	-1000.84	672	0.0295962	1	1
cg09026253	11	313267	rs7481739_G	383855	Maternal_Age	-2072.33	336	0.0296017	1	1
cg14175568	20	30135291	rs76192256_T	30289936	betamet	-1692.06	309	0.0296477	1	1
cg19838087	11	61442541	rs11600827_G	61422921	betamet	-1351.44	427	0.0296737	1	1
cg13012653	5	96078834	rs62376414_G	96151916	Parity	-1977.32	641	0.0297318	1	1
cg27366766	17	56565286	rs16943176_A	56769887	deliverymode	-979.587	501	0.0297452	1	1
cg18332229	7	971130	rs6956301_G	971124	betamet	-2038.18	436	0.0298495	1	1
cg07770222	8	144120106	rs34729339_T	144169848	deliverymode	-1671.67	588	0.0298674	1	1
cg08175413	5	96294187	rs12153530_T	95817504	betamet	-1940.47	624	0.0298844	1	1
cg09971646	14	101194145	rs181155668_G	100795083	deliverymode	-1373.15	526	0.03007	1	1
cg03363289	9	124990165	rs10818651_A	124974419	Maternal_Age	-967.467	528	0.0300833	1	1
cg00357213	10	15902731	rs11253684_A	15943346	Parity	-2059.26	474	0.0301166	1	1
cg08265274	6	32490444	rs1966001_C	32581782	Maternal_Age	-719.454	1396	0.0301529	1	1
cg01899542	16	49732224	rs117124898_A	49760638	Pre_Pregnancy_BMI	-1189.63	637	0.0301617	1	1
cg23118561	13	51565237	rs9535551_A	51565316	betamet	-1936.47	650	0.0301825	1	1
cg08448725	16	52582210	rs16950529_C	51953343	Parity	-1639.24	583	0.030206	1	1
cg17139085	1	36787356	rs7538665_T	37043894	betamet	-1580.8	365	0.0304069	1	1
cg25937216	8	58172855	rs28449911_C	58112712	betamet	-1488.37	622	0.0304167	1	1
cg07935886	8	41168001	rs77397051_T	40496715	betamet	-1785.78	707	0.0305907	1	1
cg11136751	3	46608069	rs13353428_T	46540310	hypertension	-1866.99	510	0.0305935	1	1
cg12656497	21	43099292	rs9980272_C	43129407	Maternal_Age	-1932.98	675	0.0306248	1	1
cg05333442	16	58533743	rs168671_T	58563838	deliverymode	-1042.26	669	0.030659	1	1
cg08435674	6	36308494	rs236372_T	36792413	deliverymode	-1650.92	535	0.0306832	1	1
cg11344997	19	3463788	rs10405694_A	3342306	Pre_Pregnancy_BMI	-1653.52	420	0.0307498	1	1
cg03371099	6	57305889	rs4715656_T	57194050	Gestational_Diabetes	-1539.62	512	0.0307613	1	1
cg17529386	6	170452270	rs3012363_T	170450707	betamet	-1287.01	432	0.0308047	1	1
cg07257824	6	170732353	rs2180052_A	170589989	Gestational_Diabetes	-1285.11	342	0.0308948	1	1
cg16117554	4	3309404	rs3129310_G	3301388	Gestational_Diabetes	-2101.31	514	0.0309224	1	1
cg22341310	19	48048583	rs12462913_T	48794202	Parity	-1711.82	516	0.0309429	1	1
cg17691334	11	36615733	rs671783_C	35823818	deliverymode	-2026.92	573	0.0310806	1	1
cg21994712	19	21861136	rs7245571_G	21768899	Gestational_Diabetes	-1017.38	712	0.031111	1	1
cg06638811	9	137030555	rs28619507_C	137037262	deliverymode	-1554.27	610	0.0311444	1	1
cg05954147	7	126417956	rs17867734_T	126658116	Maternal_Age	-2077.51	667	0.031163	1	1
cg12584458	6	28447107	rs147670741_A	27669283	Parity	-1219.76	649	0.0311752	1	1
cg10732871	19	1102675	rs8107205_T	1119876	Maternal_Age	-1985.82	412	0.0313419	1	1
cg02802391	12	66357083	rs10878366_A	66422374	hypertension	-1851.19	443	0.0314603	1	1
cg05700724	5	2129941	rs7717707_A	2129326	Gestational_Diabetes	-1931.06	754	0.0315114	1	1
cg10381771	10	97515398	rs7098785_G	98417930	Maternal_Age	-2073.01	767	0.0316638	1	1
cg05413628	16	1521656	rs10903009_C	1496005	deliverymode	-1758.88	549	0.0316773	1	1
cg07244098	11	4415203	rs34884336_G	4418999	Gestational_Diabetes	-1526.7	724	0.0318596	1	1
cg21752383	5	140739976	rs192678974_G	140680867	Gestational_Diabetes	-1481.87	573	0.0320486	1	1
cg12810837	12	9822287	rs117519746_T	9804388	hypertension	-2006.13	585	0.0320672	1	1
cg24086068	4	77356008	rs4447885_A	77422171	Maternal_Age	-2153.97	664	0.0320704	1	1
cg07194839	10	131755775	rs10764887_A	131321719	hypertension	-1995.81	624	0.0321073	1	1
cg26337914	7	157461081	rs118035201_T	157906642	betamet	-1339.89	758	0.032134	1	1
cg22339338	1	159891638	rs2252815_G	159889686	Gestational_Diabetes	-1735.54	627	0.0321345	1	1
cg22726155	21	45575559	rs185134274_T	45395803	hypertension	-2266.42	630	0.0322769	1	1
cg16674484	5	149887497	rs1024995_C	150476004	betamet	-1988.52	595	0.0323497	1	1
cg01579052	16	788035	rs10794640_A	789618	Gestational_Diabetes	-1855.1	490	0.0324517	1	1
cg02969426	13	45775005	rs142639350_G	46267115	hypertension	-2309.75	533	0.0324691	1	1
cg27613172	12	54401665	rs12304647_C	54384947	Parity	-1835.64	508	0.0324824	1	1
cg19738121	12	130651287	rs667393_G	130456236	hypertension	-1937.46	758	0.0324885	1	1
cg18085176	4	7939940	rs6447872_G	7943106	deliverymode	-1581.26	786	0.0325031	1	1
cg00044505	8	48649086	rs149073608_T	49251369	Pre_Pregnancy_BMI	-1932.66	417	0.0325356	1	1
cg20077028	12	52208899	rs303802_C	52169397	hypertension	-1431.16	646	0.0325757	1	1
cg25044876	22	43041146	rs6002838_G	43034260	hypertension	-1838.43	649	0.0325928	1	1
cg05931119	6	168569742	rs9346529_A	168576827	betamet	-1590.56	631	0.0326256	1	1
cg22409100	2	40658918	rs7565507_C	39767074	Gestational_Diabetes	-2089.27	798	0.0326383	1	1
cg05371552	7	158854564	rs76544225_T	158895760	Pre_Pregnancy_BMI	-1137.78	425	0.0326625	1	1
cg00102166	1	43425337	rs751210_A	43410859	Maternal_Age	-1742.7	512	0.0326914	1	1
cg03482866	13	111040579	rs9515199_C	111033704	Pre_Pregnancy_BMI	-1268.09	783	0.032694	1	1
cg13027183	6	15504872	rs142286503_A	15483154	betamet	-2116.8	634	0.032697	1	1
cg07401067	5	1725411	rs1107059_C	1764128	Pre_Pregnancy_BMI	-1726.47	678	0.0328096	1	1
cg20354882	12	96350795	rs4762646_G	96344272	Parity	-1389.72	719	0.0330371	1	1
cg27027427	10	91091912	rs12260227_A	91059127	deliverymode	-1902.7	760	0.0331226	1	1
cg04852348	6	170463167	rs3012363_T	170450707	Parity	-1917.6	426	0.0332314	1	1
cg23247945	5	140530410	rs672062_T	140584278	Parity	-1293.67	547	0.0333526	1	1
cg01981733	7	56297714	rs10250065_G	56214680	hypertension	-1353.57	576	0.033511	1	1
cg10482057	6	24583614	rs114641741_C	24485774	hypertension	-1755.29	772	0.0335173	1	1
cg09135656	5	140625848	rs72790070_A	140879681	Maternal_Age	-1163.43	563	0.0336139	1	1
cg17656763	12	65927079	rs12826496_A	66831706	Maternal_Age	-2152.36	387	0.0336803	1	1
cg03515494	12	8068627	rs6488770_A	8065071	Pre_Pregnancy_BMI	-1578.21	383	0.03369	1	1
cg10946573	11	84635788	rs1943699_C	84536635	Maternal_Age	-2210.64	591	0.0337344	1	1
cg26067319	22	21921743	rs165862_G	21135346	Gestational_Diabetes	-1983.09	313	0.0337763	1	1
cg16906964	1	4660171	rs12141994_G	4667996	betamet	-1759.74	699	0.0338199	1	1
cg07286216	7	56515846	rs10250065_G	56214680	Parity	-1086.15	563	0.0338224	1	1
cg04412303	19	7813963	rs7359874_A	7813577	deliverymode	-1984.43	547	0.0338496	1	1
cg12063490	19	12759131	rs8108316_G	12771823	Parity	-2088.25	475	0.0340256	1	1
cg27447006	1	23763279	rs36007732_GTC	23775548	deliverymode	-1298.87	450	0.0340967	1	1
cg02829712	5	140236081	rs191821176_G	139252012	deliverymode	-1610.03	518	0.0341304	1	1
cg19190593	6	6588737	rs9328377_C	6594321	Parity	-2050.47	712	0.0341355	1	1
cg12537405	10	134898881	rs11101925_A	134913358	betamet	-1287.9	529	0.0341415	1	1
cg12856392	7	64126140	rs62460663_C	64131346	hypertension	-2026.52	574	0.0341824	1	1
cg14413050	13	22615145	rs183006765_C	23162210	betamet	-1676.5	642	0.0342082	1	1
cg18462916	13	113918539	rs9577481_A	113860900	hypertension	-2089.49	558	0.0343361	1	1
cg10432947	4	2062441	rs1034011_T	2219933	Pre_Pregnancy_BMI	-1995.5	471	0.0343758	1	1
cg09936799	5	140241497	rs115562650_T	140253695	Parity	-1531.84	517	0.0343865	1	1
cg12056772	17	76989482	rs8077024_G	76993546	Pre_Pregnancy_BMI	-1857.24	590	0.0345472	1	1
cg10664339	17	38800752	rs80272472_A	39088376	hypertension	-2154.02	606	0.0345515	1	1
cg09777637	7	123674510	rs11768334_C	123650352	Gestational_Diabetes	-1896.45	651	0.0345613	1	1
cg13756965	11	70917458	rs78766835_C	71861908	Maternal_Age	-1704.55	534	0.0346213	1	1
cg22525895	1	207977042	rs761276_G	207981419	deliverymode	-1641.57	629	0.0346354	1	1
cg14596589	5	1107148	rs13171076_C	1120954	Maternal_Age	-1506.32	563	0.0346829	1	1
cg24231558	7	16626326	rs3735246_C	16640197	deliverymode	-1317.87	762	0.0346928	1	1
cg25322720	17	19628292	rs2072329_C	19644881	hypertension	-1553.74	230	0.0347415	1	1
cg12598270	18	32957498	rs72128904_CCGG	32847451	Gestational_Diabetes	-1645.88	573	0.034768	1	1
cg14323854	19	9473058	rs7251490_C	9522802	hypertension	-2262.29	432	0.0348679	1	1
cg04347477	12	125002007	rs35019336_A	124777619	Parity	-1690.02	560	0.0349016	1	1
cg03648724	22	50052294	rs916362_G	50017234	Gestational_Diabetes	-1765.79	765	0.0349124	1	1
cg19056664	5	1335965	rs316574_G	2304811	Pre_Pregnancy_BMI	-2151.34	604	0.034976	1	1
cg15488009	19	681445	rs72618589_T	694586	deliverymode	-1704.34	338	0.0350329	1	1
cg08631502	16	1078986	rs500492_C	1050877	Gestational_Diabetes	-1701.38	586	0.0350442	1	1
cg24929754	1	100644654	rs10158411_T	101284306	Maternal_Age	-1963.19	546	0.035092	1	1
cg17517709	10	18999145	rs12359581_T	18974986	hypertension	-1493.84	800	0.0350922	1	1
cg02633068	15	27083996	rs12102010_T	27081050	Maternal_Age	-1705.51	486	0.0351079	1	1
cg02204262	5	140201746	rs33978132_TA	140538786	hypertension	-1893.49	507	0.0351866	1	1
cg18710053	5	126409061	rs12656223_G	126369254	betamet	-1364.2	582	0.0352322	1	1
cg14213394	8	38508585	rs28704672_A	38519411	betamet	-1996.66	468	0.0352857	1	1
cg25940248	4	39448464	rs62307975_G	39462088	Pre_Pregnancy_BMI	-1632.92	558	0.0352935	1	1
cg21205978	22	36044151	rs147110606_A	36549721	Parity	-1785.93	593	0.0353659	1	1
cg07195224	1	159047034	rs857869_C	158810312	Gestational_Diabetes	-1930.87	761	0.0355642	1	1
cg16858211	7	36765349	rs1425129_C	37494968	betamet	-1980.79	560	0.0356027	1	1
cg20137746	10	27235598	rs34273816_C	27233573	betamet	-1680.97	778	0.035622	1	1
cg19817652	17	36997420	rs17590228_A	37037030	Maternal_Age	-1290.18	412	0.0356444	1	1
cg14724749	19	51774592	rs6509523_C	51767205	deliverymode	-1708.7	611	0.0356855	1	1
cg04487479	6	70993328	rs16868975_T	71005310	Parity	-1419.18	767	0.0357602	1	1
cg02577267	1	240656513	rs12137158_A	240660818	Pre_Pregnancy_BMI	-1382.69	655	0.0357706	1	1
cg06818217	12	97887662	rs188735606_T	98588156	hypertension	-2262.33	666	0.0358243	1	1
cg11418508	19	2888943	rs11084973_A	2909197	deliverymode	-1690.78	441	0.0358927	1	1
cg00660167	17	80200974	rs143684262_C	80334870	Parity	-1601.71	507	0.035973	1	1
cg08625990	6	170571794	rs2180052_A	170589989	Gestational_Diabetes	-1496.86	395	0.0360727	1	1
cg03526459	1	146549940	rs656036_C	146518194	betamet	-403.839	306	0.0360944	1	1
cg02303399	1	153175248	rs310111_A	153057176	hypertension	-2026.11	449	0.0361608	1	1
cg01136458	8	4853275	rs2725685_A	5491721	Parity	-1504.37	616	0.0361844	1	1
cg10502220	4	176733966	rs4690682_A	177202549	deliverymode	-1828.67	592	0.0361987	1	1
cg09117448	16	31439393	rs11861164_A	31519048	deliverymode	-1278.98	298	0.036231	1	1
cg10072526	16	6534430	rs1639161_A	6561899	hypertension	-1674.94	950	0.0362894	1	1
cg08112929	15	100672325	rs12593054_T	100779456	Pre_Pregnancy_BMI	-1524.15	710	0.0362923	1	1
cg01040749	10	134400440	rs7084105_G	134397125	betamet	-1754.72	642	0.036377	1	1
cg18994250	4	6107021	rs4580721_G	6131812	betamet	-1604.27	577	0.0364042	1	1
cg26231267	10	12648032	rs17151970_G	12646813	deliverymode	-2005.26	700	0.036448	1	1
cg00470007	12	132930066	rs28626204_T	132899246	Gestational_Diabetes	-1602.16	475	0.036477	1	1
cg23936410	14	104808516	rs12586594_G	104802299	Gestational_Diabetes	-1398.32	427	0.0365141	1	1
cg08703857	7	2653651	rs188981045_T	2136821	Maternal_Age	-1097.36	875	0.0365242	1	1
cg22156842	3	136537169	rs12491730_G	136564595	deliverymode	-2099.52	452	0.0365269	1	1
cg08000731	11	316247	rs7395319_C	331326	betamet	-1290.19	338	0.0365915	1	1
cg10157098	7	128354967	rs10224169_A	128148983	Pre_Pregnancy_BMI	-1013.18	559	0.0366	1	1
cg17017814	11	48509488	rs11537751_T	47587452	betamet	-1833.35	648	0.0366523	1	1
cg15439725	4	299311	rs6820547_C	282006	deliverymode	-1375.91	387	0.0367671	1	1
cg15414745	6	74064047	rs12213727_A	74118927	Pre_Pregnancy_BMI	-1552.47	699	0.0368404	1	1
cg09184899	8	42234243	rs8178712_G	42054929	deliverymode	-2128.14	456	0.0369609	1	1
cg23397216	19	45885922	rs192284464_A	45603594	hypertension	-1971.95	578	0.0370737	1	1
cg23361828	2	239463246	rs6760255_A	239451540	betamet	-1102.68	549	0.0370893	1	1
cg22933058	1	43472972	rs9326132_G	43471182	deliverymode	-1619.93	503	0.0371415	1	1
cg24693376	10	77541764	rs4745788_G	77454739	hypertension	-2310.89	452	0.0372907	1	1
cg24780501	11	2890450	rs76503999_AC	2486033	deliverymode	-1491.53	484	0.037302	1	1
cg15682101	6	168773765	rs4708459_G	168760569	Maternal_Age	-1630.48	611	0.0373274	1	1
cg01779806	5	160279389	rs4921299_T	159959263	hypertension	-2061.1	655	0.0373394	1	1
cg10091752	6	3455459	rs11242860_C	3463536	Maternal_Age	-1990.16	551	0.0373543	1	1
cg19591908	14	101459254	rs3825555_C	100759046	Parity	-2096.12	527	0.037501	1	1
cg10277872	4	4136918	rs1991915_T	4208861	Maternal_Age	-825.016	573	0.0375296	1	1
cg19084479	7	44163941	rs9784990_G	44134894	Maternal_Age	-1692.05	529	0.0376099	1	1
cg16615454	12	50475167	rs7398356_A	50691165	Gestational_Diabetes	-1696.04	384	0.0376825	1	1
cg03987199	1	29189655	rs4654390_T	29439016	Pre_Pregnancy_BMI	-1984.75	484	0.0377303	1	1
cg02349468	5	1093661	rs28416856_T	1057145	deliverymode	-1311.75	558	0.0377738	1	1
cg24959335	10	15760373	rs74376923_G	15698235	Gestational_Diabetes	-1696.57	464	0.0377993	1	1
cg10562586	2	210444154	rs2710486_G	210479385	deliverymode	-1689.43	521	0.0378847	1	1
cg04867891	17	80929076	rs7406537_A	80919387	Parity	-2028	381	0.0379139	1	1
cg08883853	7	1026168	rs35696159_A	1047194	betamet	-2143.71	464	0.0380034	1	1
cg14972271	1	223899736	rs2609392_T	223091868	Pre_Pregnancy_BMI	-1613.79	492	0.03809	1	1
cg13928485	9	136726359	rs452999_C	136832528	Maternal_Age	-1994.43	574	0.0380903	1	1
cg11677105	22	42078707	rs132792_C	42062822	Gestational_Diabetes	-1050.94	533	0.0381046	1	1
cg25793785	19	38281423	rs1038084_A	38030682	Parity	-1893.34	577	0.0381407	1	1
cg15331945	12	34756042	rs10844767_G	34152368	Parity	-1918.81	340	0.0381419	1	1
cg17341174	7	97923834	rs6959506_A	97961897	betamet	-2005.26	435	0.0381592	1	1
cg03611029	3	13115406	rs452946_G	13112604	Maternal_Age	-2004.97	647	0.0382212	1	1
cg05491587	18	77659695	rs2277723_G	77703476	Pre_Pregnancy_BMI	-1667.48	422	0.0382986	1	1
cg06588556	11	18477299	rs2403280_C	18442382	hypertension	-1122.88	562	0.0383744	1	1
cg14429919	6	3054820	rs9405606_C	3067788	betamet	-1689.34	537	0.0384159	1	1
cg21440776	12	6658378	rs60284364_T	6380276	Gestational_Diabetes	-1421.04	438	0.0384685	1	1
cg12758090	15	80543408	rs12907134_A	81525319	betamet	-1689.67	630	0.0384776	1	1
cg09745688	16	2908918	rs7193581_C	2955577	hypertension	-1848.38	455	0.0385023	1	1
cg18865685	1	177001903	rs4652216_T	176930714	Maternal_Age	-1195.4	482	0.0385036	1	1
cg20070090	1	153363489	rs10908420_T	153658724	Maternal_Age	-2161.59	457	0.0385552	1	1
cg20200200	1	18807388	rs11577512_A	18814596	betamet	-1827.04	654	0.0385941	1	1
cg12717203	4	124342	rs7699689_A	127452	Gestational_Diabetes	-1277.89	325	0.038656	1	1
cg03445310	17	39728478	rs117385920_T	39549709	betamet	-2033.89	554	0.038658	1	1
cg14701108	2	3131293	rs3860484_G	3237875	hypertension	-1222.57	708	0.0387868	1	1
cg08936487	6	3224596	rs9378709_G	2556854	betamet	-1999.06	537	0.0388629	1	1
cg05925894	1	85931301	rs1146383_T	85918329	hypertension	-1714.94	647	0.0388649	1	1
cg04494562	13	101173774	rs3783183_G	101178466	deliverymode	-1246.06	599	0.0389495	1	1
cg21936179	1	206786180	rs6685813_C	206784809	Gestational_Diabetes	-1475.12	395	0.0389712	1	1
cg01268571	2	170624998	rs10200721_T	170606621	Maternal_Age	-1379.73	624	0.0390245	1	1
cg10533103	1	212688961	rs1021378_A	212700618	Maternal_Age	-1600.02	616	0.0390668	1	1
cg06533408	12	69139618	rs9634251_T	68169616	Parity	-1368.35	691	0.0390736	1	1
cg00375983	1	19181390	rs1770481_G	19951535	betamet	-1732.75	680	0.0391498	1	1
cg26685941	13	95952902	rs7984234_G	96142886	deliverymode	-1675.31	642	0.0391836	1	1
cg05487082	13	43150833	rs9567144_G	43867075	hypertension	-1994.47	722	0.0392426	1	1
cg02784823	19	49000897	rs10426377_A	49092234	Gestational_Diabetes	-1476.65	526	0.039266	1	1
cg05081953	2	158184543	rs6756958_T	158136933	hypertension	-1842.92	427	0.0392802	1	1
cg15014679	11	27695210	rs76922300_A	27398268	Parity	-2106.8	449	0.0393222	1	1
cg11556846	2	200468728	rs4675720_C	200478354	Parity	-1654.74	440	0.0394656	1	1
cg03406106	16	81254169	rs12931041_G	81246489	deliverymode	-1693.21	821	0.0394912	1	1
cg08772003	10	104629869	rs7100530_G	104619448	betamet	-1600.23	553	0.0395598	1	1
cg14997321	6	134436460	rs60289345_C	134449176	Pre_Pregnancy_BMI	-1985.49	468	0.0395705	1	1
cg17333886	10	711676	rs4881551_A	159076	Maternal_Age	-1935.55	568	0.0396115	1	1
cg01221157	16	8807011	rs7188782_C	8807315	Gestational_Diabetes	-1844.89	773	0.0396771	1	1
cg22705929	11	57417974	rs7947357_A	57414387	betamet	-2023.19	703	0.0397535	1	1
cg18355337	19	55549722	rs35271145_C	55565834	Maternal_Age	-993.296	633	0.0397855	1	1
cg01497892	6	170554222	rs7763013_G	170552613	betamet	-1549.65	404	0.0398369	1	1
cg23743554	11	65321226	rs11601767_C	65316382	deliverymode	-1740.46	499	0.0398385	1	1
cg08794539	6	25772605	rs3813681_T	24848085	Maternal_Age	-2095.09	677	0.0398439	1	1
cg05474943	4	6732464	rs7675928_C	6890937	hypertension	-1962.62	696	0.0398784	1	1
cg14170999	17	79380515	rs1531554_T	79380547	Maternal_Age	-1236.56	578	0.0399343	1	1
cg13916255	7	93190462	rs9655749_C	93336473	Pre_Pregnancy_BMI	-2178.59	440	0.0399343	1	1
cg02258724	19	53832577	rs329746_T	53539860	Parity	-1848.79	496	0.04006	1	1
cg01066472	1	75591029	rs35646012_GT	75558661	betamet	-890.549	573	0.0401935	1	1
cg06093993	6	132945592	rs2267949_C	133019481	Maternal_Age	-2124.46	565	0.0402568	1	1
cg23273041	2	51260739	rs12464114_A	52059381	hypertension	-2184.77	764	0.0402635	1	1
cg24437408	10	134661502	rs57400920_T	134653923	Pre_Pregnancy_BMI	-1592.03	574	0.0403022	1	1
cg07790870	20	32150311	rs5022933_C	31317951	Maternal_Age	-2131.22	541	0.0403187	1	1
cg16391973	5	158689566	rs6870828_C	158738512	Maternal_Age	-1595.07	614	0.0403219	1	1
cg26107597	14	31343283	rs8015095_G	31343171	Gestational_Diabetes	-1847.84	526	0.0404179	1	1
cg25977504	1	247979157	rs138260829_T	247352257	hypertension	-2067.79	560	0.0406113	1	1
cg07748583	7	151157166	rs11972151_C	151164844	deliverymode	-1472.02	546	0.0408061	1	1
cg16287042	6	95221182	rs6454998_G	95172841	betamet	-1490.98	505	0.0408783	1	1
cg20502257	12	55758598	rs147884256_A	55970575	Parity	-1860.79	537	0.0409014	1	1
cg24092907	7	12729367	rs4329178_C	13274561	hypertension	-2169.15	873	0.0409142	1	1
cg13938098	6	112575966	rs6923632_G	112606215	Pre_Pregnancy_BMI	-2036.73	541	0.0409307	1	1
cg20739205	12	128866735	rs57655564_A	128876196	deliverymode	-1355.53	630	0.0409499	1	1
cg16886414	17	78851149	rs6565484_C	78848856	deliverymode	-1672.37	609	0.0410101	1	1
cg07393570	1	172863499	rs844644_A	173209495	Maternal_Age	-2103.18	555	0.0410872	1	1
cg00932063	10	126234138	rs190419738_G	126237746	betamet	-1699.4	604	0.0410988	1	1
cg24207009	17	76037562	rs76674081_C	76515540	betamet	-1523.98	650	0.041121	1	1
cg10635145	11	27742435	rs4128868_C	27444517	hypertension	-1787.74	438	0.0411251	1	1
cg21493951	6	32632338	rs3129758_A	32584625	Pre_Pregnancy_BMI	-744.036	1351	0.0411782	1	1
cg25319862	2	421459	rs6717613_A	309480	Maternal_Age	-2192.16	413	0.0412876	1	1
cg21158502	5	74348187	rs62369164_G	74305967	betamet	-2195.36	513	0.0413036	1	1
cg10822495	17	57228573	rs60283440_C	57994248	hypertension	-2248.85	445	0.0413697	1	1
cg10424681	6	4079350	rs9501984_A	3300964	Maternal_Age	-1791.55	506	0.0413868	1	1
cg08235551	22	49798682	rs11090984_T	49988449	Pre_Pregnancy_BMI	-1922.08	721	0.0414131	1	1
cg12193833	17	30244370	rs11343645_G	30316612	deliverymode	-1242.23	447	0.0414304	1	1
cg08368973	11	61519778	rs174569_C	61594164	betamet	-1412.28	443	0.0414919	1	1
cg01565314	19	45737610	rs11667430_G	45716197	Pre_Pregnancy_BMI	-1570.97	548	0.0414965	1	1
cg26112661	1	53704558	rs191133444_T	53623598	Maternal_Age	-1598.39	471	0.0415504	1	1
cg27026585	18	14747080	rs3760534_A	13874975	hypertension	-2040.85	234	0.0415794	1	1
cg13300301	11	94279068	rs530123_T	95154060	betamet	-1744.69	542	0.0416269	1	1
cg04784315	9	125797284	rs1999182_G	125330739	betamet	-1918.91	491	0.0416368	1	1
cg16766914	17	55962703	rs1544508_T	55773806	deliverymode	-1581.61	492	0.0416474	1	1
cg11205552	3	112995690	rs59590258_A	113005075	deliverymode	-1831.97	681	0.0418418	1	1
cg23206115	6	158066900	rs9459888_T	158696986	Gestational_Diabetes	-1972.55	598	0.0418437	1	1
cg17826956	1	77230619	rs4255423_G	77226258	Maternal_Age	-1590.55	650	0.0418503	1	1
cg20308540	1	242612849	rs75905125_T	242375462	Pre_Pregnancy_BMI	-1886.55	567	0.0418724	1	1
cg17780447	19	22700869	rs117584192_A	22377957	Pre_Pregnancy_BMI	-2025.15	525	0.0419465	1	1
cg21649520	8	82359799	rs16908834_G	82154061	Parity	-2079.97	532	0.0420198	1	1
cg20227044	11	116455679	rs7113362_G	116454261	Pre_Pregnancy_BMI	-2023.78	681	0.0420329	1	1
cg20055237	2	240362425	rs6743573_C	240383056	deliverymode	-1696.23	604	0.0420835	1	1
cg17490790	19	10125043	rs2303099_G	10116375	betamet	-1800.63	516	0.0420921	1	1
cg01104590	11	3073136	rs73406362_C	2977633	hypertension	-1638.28	475	0.042148	1	1
cg23973272	8	52322169	rs185740520_A	52816630	hypertension	-1209.59	531	0.0422111	1	1
cg10504392	12	110044639	rs75715278_A	110039060	Gestational_Diabetes	-1491.37	631	0.0422341	1	1
cg18232597	17	29624396	rs11656482_C	30082256	hypertension	-1969.11	499	0.0422439	1	1
cg07537562	7	51539514	rs4947601_T	51546287	betamet	-1364.77	671	0.0422715	1	1
cg16372520	14	78869751	rs2205166_G	78714180	Parity	-1484.63	561	0.0424112	1	1
cg01043845	2	177013071	rs7593931_C	177068722	Maternal_Age	-1735.9	624	0.0424153	1	1
cg08730245	12	53902893	rs141462983_C	53050578	hypertension	-2339.66	587	0.0425605	1	1
cg17564203	4	7526639	rs16840471_G	7535574	betamet	-1967.59	804	0.0426216	1	1
cg16048803	17	38956837	rs147321105_C	38887133	deliverymode	-1802.22	607	0.0426449	1	1
cg07390210	18	74961196	rs1944548_T	74959623	hypertension	-1796.46	753	0.0426855	1	1
cg10606698	6	76203642	rs6929270_G	76053386	hypertension	-1878.47	590	0.0427238	1	1
cg17736526	7	1329387	rs13241587_C	1348538	betamet	-1724.41	579	0.0427636	1	1
cg04071270	5	140457553	rs5871735_G	139825137	Pre_Pregnancy_BMI	-1514.71	539	0.0427697	1	1
cg19827875	1	201618284	rs11582434_C	201507911	Gestational_Diabetes	-1544.69	596	0.0430656	1	1
cg23398047	8	49783505	rs189560445_T	49955450	hypertension	-1659.07	451	0.0430787	1	1
cg04149172	20	34000170	rs11476420_GC	33963984	deliverymode	-2106.97	436	0.0431481	1	1
cg05096182	10	6557506	rs77543613_A	5937257	Parity	-2101.94	810	0.0431823	1	1
cg21091239	3	181614617	rs2700842_A	182456918	hypertension	-2210.6	261	0.0432001	1	1
cg23463608	19	2607757	rs9967630_A	2099820	betamet	-1890.77	423	0.0432297	1	1
cg24937727	19	11517079	rs317910_G	11512826	hypertension	-1461.14	554	0.04324	1	1
cg11123744	5	1201479	rs6884486_A	1190440	deliverymode	-1538.85	581	0.0432694	1	1
cg13713218	9	100000033	rs10817347_A	100027008	Pre_Pregnancy_BMI	-1512.53	551	0.0433443	1	1
cg14621254	12	57569787	12:56774198:G_C	56774198	deliverymode	-1820.97	468	0.0434177	1	1
cg03812309	1	46938281	rs2896917_A	47001722	betamet	-1572.22	531	0.0434659	1	1
cg26668042	5	1514077	rs1107060_T	1764532	Maternal_Age	-2212	636	0.0435089	1	1
cg20699141	3	182698915	rs112137655_T	182472335	deliverymode	-1969.02	330	0.0435098	1	1
cg11783602	8	55087084	rs312108_C	55155640	Pre_Pregnancy_BMI	-1739.06	614	0.0435243	1	1
cg16653991	10	123244536	rs2420936_G	123208881	Pre_Pregnancy_BMI	-1778.65	747	0.0435479	1	1
cg05452625	10	102222582	rs11190571_A	102232077	Maternal_Age	-2106.8	669	0.043633	1	1
cg03120555	7	630473	rs10281775_A	675069	hypertension	-967.932	323	0.0436436	1	1
cg21487550	3	127056955	rs144013200_TAAG	127064834	betamet	-1176.81	668	0.0438194	1	1
cg20559217	11	126173516	rs515917_T	126066040	Pre_Pregnancy_BMI	-1247.39	670	0.0438406	1	1
cg05681757	12	32655034	rs2455005_T	32574938	deliverymode	-1899.81	778	0.0438432	1	1
cg04323622	4	140225586	rs6820313_G	140134659	hypertension	-2039.1	510	0.043891	1	1
cg21412355	18	72837386	rs17055749_T	72565022	betamet	-1742.01	643	0.0439372	1	1
cg14187813	2	97651611	rs11686881_C	98353847	hypertension	-1728.19	224	0.044025	1	1
cg02574073	17	46682398	rs3110611_T	46752387	Parity	-1719.55	537	0.0440357	1	1
cg15357934	12	58138320	rs141510378_G	58312234	Maternal_Age	-1971.25	548	0.0440544	1	1
cg07241675	7	99067143	rs186055917_A	99305196	betamet	-1522.9	439	0.044146	1	1
cg25501930	20	3145178	rs7263489_T	3176072	deliverymode	-1739.66	583	0.0441615	1	1
cg11231018	10	90423408	rs59889518_G	90712731	Maternal_Age	-1894.81	717	0.0441735	1	1
cg05648964	12	8833355	rs4883452_A	8003758	hypertension	-1978.77	410	0.0442064	1	1
cg09334514	1	236686671	rs10754573_C	236677586	deliverymode	-1578.03	501	0.0442683	1	1
cg24073994	17	38511770	rs3136685_T	38719799	hypertension	-2137.67	570	0.0442898	1	1
cg08458487	10	81709191	rs9421450_A	82024756	Gestational_Diabetes	-1954.01	570	0.0443649	1	1
cg01203153	5	180643432	rs2067059_C	180603753	Pre_Pregnancy_BMI	-1597.66	240	0.044493	1	1
cg19526166	5	110062729	rs116440734_T	110071547	Maternal_Age	-1550.78	436	0.0445185	1	1
cg21932542	7	4850345	rs73314502_T	4873205	Maternal_Age	-1974.77	616	0.0445203	1	1
cg05547853	5	180236251	rs624335_C	180240026	Maternal_Age	-1893.33	420	0.0445435	1	1
cg09244037	13	114275670	rs7998446_C	113610842	betamet	-2161.27	485	0.0445516	1	1
cg10102384	6	163148018	rs9347686_T	163171970	Gestational_Diabetes	-1718.66	618	0.0446122	1	1
cg23335299	15	90291756	rs62023449_A	90296986	betamet	-1478.35	472	0.0446357	1	1
cg20201270	2	45397874	rs12712936_G	45390835	Parity	-1002.53	685	0.0447578	1	1
cg11055991	7	158280410	rs56083936_G	158281485	Maternal_Age	-1985.88	627	0.0448085	1	1
cg01310768	5	89823130	rs154566_C	89872082	Maternal_Age	-2204.46	411	0.0448215	1	1
cg16512885	1	4697919	rs12127797_C	4716928	Parity	-1741.39	705	0.0448631	1	1
cg01733438	17	75276069	rs8066765_A	75034004	betamet	-1984.03	653	0.0448756	1	1
cg24786658	7	112727423	rs187748188_A	113440000	Gestational_Diabetes	-2101.25	462	0.0448968	1	1
cg19181528	20	59542589	rs6027929_A	59535741	deliverymode	-767.046	614	0.0448989	1	1
cg17218026	1	154582156	rs12125166_T	154582129	deliverymode	-2102.35	477	0.0449659	1	1
cg15609237	2	179395885	rs36113194_T	179490785	betamet	-1770.91	631	0.0450915	1	1
cg13928490	13	51640442	rs7981255_T	51638864	Maternal_Age	-1855.55	646	0.0451044	1	1
cg12432568	13	113659625	rs2993285_C	113636645	Gestational_Diabetes	-2154.58	562	0.0451394	1	1
cg21111256	19	41386507	rs10421888_T	41392048	betamet	-1276.45	515	0.0451492	1	1
cg24130564	14	104152367	rs57202218_A	104051685	Maternal_Age	-1679.54	589	0.0451682	1	1
cg15477144	22	45705034	rs4823460_C	45719634	betamet	-1511.66	621	0.0452088	1	1
cg03743982	16	75150833	rs142431968_T	75935227	hypertension	-1950.16	689	0.0452614	1	1
cg10090650	6	24357732	rs6902039_C	24584181	Maternal_Age	-1778.97	747	0.0453896	1	1
cg26891150	15	79575634	rs7172483_C	79886142	Pre_Pregnancy_BMI	-1751.85	657	0.0454046	1	1
cg00085122	1	11709018	rs7526268_C	11702155	Maternal_Age	-2732.24	427	0.0454668	1	1
cg23592421	14	105147461	rs11851356_T	104695217	Maternal_Age	-2111.26	358	0.0455615	1	1
cg13758913	18	24283684	rs9951225_A	23314014	betamet	-2102.51	627	0.0455975	1	1
cg22480875	12	77417567	rs2279575_A	77417344	betamet	-1754.79	666	0.0456046	1	1
cg06575035	5	140744449	rs192678974_G	140680867	betamet	-1780.17	572	0.0457176	1	1
cg05253110	7	141130687	rs731751_C	141130140	deliverymode	-1462.42	379	0.0457182	1	1
cg04539111	16	67997858	rs255052_A	68024995	Pre_Pregnancy_BMI	-2042.51	492	0.0458096	1	1
cg27476623	11	40139315	rs149089616_G	39237753	betamet	-1991.25	518	0.0458189	1	1
cg18105134	13	113819100	rs3861723_G	113910926	deliverymode	-718.448	555	0.0458249	1	1
cg19988426	10	130064021	rs117883832_A	130011495	Pre_Pregnancy_BMI	-1969.88	721	0.0458311	1	1
cg23129573	7	73442487	rs2071307_A	73470714	betamet	-1782.93	244	0.0459037	1	1
cg15277677	11	131630648	rs11222798_C	131665483	Parity	-1755.51	608	0.0459546	1	1
cg00339695	16	24857497	rs172066_A	24756449	deliverymode	-2185.97	622	0.0459864	1	1
cg13038422	12	1973367	rs11062015_C	2011473	hypertension	-890.263	476	0.046057	1	1
cg11840197	20	60540469	rs6061927_A	60538183	betamet	-1940.93	655	0.0462849	1	1
cg04505435	11	70672511	rs1207273_C	70716035	betamet	-1431.08	549	0.0463455	1	1
cg00568384	2	173539262	rs13384609_G	173549272	Pre_Pregnancy_BMI	-1635.41	564	0.0463954	1	1
cg14219918	9	127249562	rs200924320_AG	127406054	Parity	-1754.18	451	0.0464001	1	1
cg14375747	12	1675969	rs12306160_C	1425244	Gestational_Diabetes	-1492.67	482	0.0464051	1	1
cg18091046	13	30077344	rs9579430_T	30199109	Maternal_Age	-1117.25	674	0.0464679	1	1
cg13802883	7	23749533	rs185635940_A	24716459	Maternal_Age	-1676.96	735	0.0467425	1	1
cg08856118	10	27389908	rs9651378_T	27367367	betamet	-1567.6	787	0.046748	1	1
cg23320987	13	114192810	rs2260727_T	114188165	betamet	-1891.13	511	0.0469998	1	1
cg06679270	15	101084980	rs967467_A	101088049	betamet	-641.09	763	0.0470084	1	1
cg15253520	8	87521369	rs28514445_T	87551884	Maternal_Age	-1709.19	561	0.04706	1	1
cg25197500	17	80581805	rs4789763_G	80289284	Gestational_Diabetes	-1808.69	434	0.0471471	1	1
cg02343823	5	150284419	rs183232041_C	151012282	Pre_Pregnancy_BMI	-1702.62	571	0.0471815	1	1
cg03649288	13	25506383	rs9507423_C	25436257	Pre_Pregnancy_BMI	-1660.47	628	0.0472124	1	1
cg01281175	5	175109114	rs79813550_T	174624385	Parity	-2008.14	447	0.0473791	1	1
cg11076275	1	207069654	rs11119256_C	206833603	Maternal_Age	-2002.42	465	0.0474021	1	1
cg22534509	12	123215119	rs75565205_T	122705899	Maternal_Age	-2013.16	416	0.0474832	1	1
cg02611934	13	88329407	rs9521515_C	89263903	betamet	-1210.55	713	0.0475397	1	1
cg21687003	4	26806309	rs4299571_G	26817610	Gestational_Diabetes	-1477.76	566	0.0475594	1	1
cg24122826	11	107578640	rs3907374_A	106619739	Gestational_Diabetes	-1639.57	598	0.0475666	1	1
cg00075467	2	9983094	rs34112216_ATT	10028440	betamet	-1452.46	548	0.0476052	1	1
cg27624471	18	77280171	rs78107380_A	77251511	betamet	-1430.34	552	0.0476234	1	1
cg10112270	1	21913458	rs1130564_A	21952884	Maternal_Age	-2057.76	678	0.0476632	1	1
cg11395954	11	133658009	rs1105602_C	133679495	Parity	-1513	692	0.0476734	1	1
cg13228701	11	78614522	rs190270776_C	78252124	deliverymode	-1262.21	520	0.0477278	1	1
cg15166039	6	160023626	rs73020713_G	160026128	Gestational_Diabetes	-1457.05	753	0.0478943	1	1
cg23339720	3	140814055	rs185687220_G	140916709	Gestational_Diabetes	-1772.85	492	0.0479387	1	1
cg17356733	21	34774627	rs4817536_T	34512182	betamet	-1995.76	603	0.0479593	1	1
cg15572907	19	40995921	rs34804421_A	41030500	deliverymode	-1055.68	570	0.0480286	1	1
cg26508200	12	109235071	rs3782522_T	109024725	Maternal_Age	-1810.7	607	0.048034	1	1
cg21353189	4	7228343	rs35837718_TG	7224247	Parity	-1252.88	756	0.0480955	1	1
cg01209566	8	125954151	rs2052783_G	125942505	Parity	-2121.86	536	0.0481494	1	1
cg26493188	16	2975209	rs4786352_T	2977365	Parity	-2017.29	447	0.0482392	1	1
cg21463605	22	18268249	rs7675_T	18270779	Maternal_Age	-1969	494	0.0483009	1	1
cg15124926	11	102702624	rs12418815_C	102418160	Parity	-1253.66	751	0.0483054	1	1
cg22532774	2	239037049	rs72987185_T	239026249	betamet	-1578.31	533	0.0483313	1	1
cg21592690	4	88528331	rs2467052_T	88949175	hypertension	-2053.99	627	0.0483331	1	1
cg19566586	5	180622643	rs17617270_T	180582043	Parity	-2038.64	246	0.0484195	1	1
cg02049243	16	85424402	rs4783187_T	85415838	Gestational_Diabetes	-2213.54	759	0.0484414	1	1
cg03757805	13	111521981	rs6492315_G	111503423	Parity	-1779.27	732	0.0486307	1	1
cg18424208	5	149546337	rs740751_T	149515888	Parity	-1515.88	578	0.0487282	1	1
cg21249152	13	23501457	rs9510443_G	23534551	deliverymode	-2074.65	793	0.0487493	1	1
cg18959827	11	4704800	rs16924294_G	4666810	Maternal_Age	-2178.45	849	0.0488115	1	1
cg15181151	6	150070149	rs9479810_T	150072495	Parity	-1686.34	607	0.0488873	1	1
cg10105794	1	37720926	rs12063741_G	37070248	Maternal_Age	-1614.58	542	0.0488892	1	1
cg05038469	14	104686119	rs28580543_C	104658805	deliverymode	-1486.64	468	0.0488986	1	1
cg17797229	13	110522297	rs4408410_A	110501545	Gestational_Diabetes	-1177.35	777	0.0489526	1	1
cg12242450	6	10555808	rs1226013_T	10539289	Gestational_Diabetes	-1509.52	633	0.048956	1	1
cg00767496	15	45671279	rs112089470_G	45327123	Parity	-1792.76	388	0.0490089	1	1
cg05048730	11	58208576	rs10896829_T	58566705	hypertension	-2267.52	587	0.0490802	1	1
cg09015433	8	57359970	rs149678018_C	57342678	betamet	-1648.74	674	0.0491114	1	1
cg12292205	6	26970375	rs4713049_C	26876693	betamet	-1997.33	649	0.049267	1	1
cg14578677	4	38859770	rs186783221_T	39470122	hypertension	-1845.15	577	0.0493775	1	1
cg21062780	6	887772	rs1764109_A	938900	betamet	-1525.57	495	0.0494603	1	1
cg02226192	16	89461734	rs188241132_A	89119152	betamet	-2441.64	654	0.0494673	1	1
cg06852350	15	75119324	rs16966780_A	75465468	Pre_Pregnancy_BMI	-2087.14	461	0.0495145	1	1
cg24213669	2	118616576	rs2570192_A	118617877	hypertension	-1457.62	688	0.049516	1	1
cg25878830	10	86260687	rs73325795_A	86668186	Maternal_Age	-2007.35	865	0.049618	1	1
cg16307778	6	168066888	rs34711648_G	168165909	Maternal_Age	-1774.62	607	0.0497054	1	1
cg07512361	7	101944430	rs151224417_C	101535375	Maternal_Age	-1887.55	415	0.0497719	1	1
cg06795125	2	108905320	rs2198466_T	108926967	hypertension	-1682.74	507	0.0499816	1	1
