# Supplementary material for: Integrated analysis of environmental and genetic influences on cord blood DNA methylation in new-borns
Source: Nat Commun. 2019 Jun 11;10:2548. doi: 10.1038/s41467-019-10461-0 (PMC6559955; doi:10.1038/s41467-019-10461-0)
Supplement: Supplementary file 8 — Supplemental Data 5 [file 41467_2019_10461_MOESM8_ESM.xlsx]

## Sheet: Blatt1
CpG	Chr	bp_CpG	SNP_int	bp_SNP	E_int	AIC_int	num_snps in cis window	p_int	p_int_corrected_combinations	p_int_corrected_overall
cg23206115	6	158066900	rs75809715_G	157404924	Parity	-1983.91	598	5.57321e-07	0.00333278	1
cg20955836	20	55836224	rs1570182_T	55367112	Parity	-1529.7	669	1.41644e-06	0.00947598	1
cg24491895	11	6889596	rs3750944_G	6239344	Maternal_Age	-1988.76	708	1.93246e-06	0.0136818	1
cg13813086	9	128650501	rs13295594_C	129284289	Maternal_Age	-1940.96	583	1.99271e-06	0.0116175	1
cg08936487	6	3224596	rs4959669_C	2453470	deliverymode	-2000.44	537	2.14308e-06	0.0115084	1
cg17971837	22	37215996	rs2284010_C	37081695	betamet	-2009.11	552	3.82224e-06	0.0210988	1
cg22987448	19	8591364	rs7251490_C	9522802	hypertension	-1591.31	530	3.86728e-06	0.0204966	1
cg13928759	10	95517382	rs148677459_T	95108416	deliverymode	-1860.01	584	3.92526e-06	0.0229235	1
cg17142183	2	102608192	rs35918372_G	102819263	betamet	-1805.44	566	4.15662e-06	0.0235265	1
cg26391219	11	3189207	rs112708590_G	3766053	Maternal_Age	-2411.78	470	4.39733e-06	0.0206675	1
cg27606341	5	39219632	rs141309026_A	40217991	Pre_Pregnancy_BMI	-2055.84	623	4.58663e-06	0.0285747	1
cg25600766	12	22486484	rs184682573_A	22825439	deliverymode	-1689.73	566	4.7201e-06	0.0267158	1
cg01553434	6	73075887	rs16882102_T	72791203	betamet	-1991.4	805	5.10676e-06	0.0411094	1
cg00159523	10	114713187	rs7476679_G	114209703	Maternal_Age	-1826.75	482	5.1077e-06	0.0246191	1
cg19754901	3	87102643	rs188768794_G	86820337	Gestational_Diabetes	-1942.43	581	6.05026e-06	0.035152	1
cg17656763	12	65927079	rs180778180_A	66668339	Maternal_Age	-2161.52	387	6.18073e-06	0.0239194	1
cg11024722	10	5406901	rs7906409_C	4606853	betamet	-2064.92	864	6.72693e-06	0.0581207	1
cg10052118	17	53499747	rs714035_T	52811751	hypertension	-1786.25	530	7.43057e-06	0.039382	1
cg22801217	6	41010316	rs114425685_T	40822316	Pre_Pregnancy_BMI	-2203.98	668	9.12098e-06	0.0609281	1
cg21453656	3	179502686	rs9877109_G	178551573	deliverymode	-2080.44	453	1.0618e-05	0.0480996	1
cg05676441	5	19988800	rs73762465_G	19957482	Gestational_Diabetes	-1740.26	542	1.09628e-05	0.0594185	1
cg07902673	1	87793396	rs146656795_C	88011544	Gestational_Diabetes	-2224.49	526	1.10941e-05	0.0583551	1
cg23725986	2	75938438	rs17010698_T	75281054	deliverymode	-1789.86	660	1.15977e-05	0.076545	1
cg02649063	16	55794731	rs258096_A	55762882	betamet	-1067.18	682	1.29004e-05	0.0879808	1
cg15439725	4	299311	rs6837180_A	698292	Gestational_Diabetes	-1386.24	387	1.46314e-05	0.0566234	1
cg21249659	12	10324843	rs117808225_G	9849512	Pre_Pregnancy_BMI	-1989.17	622	1.50789e-05	0.0937906	1
cg13097993	14	51026600	rs10129336_G	50560177	Maternal_Age	-2000.24	623	1.51897e-05	0.0946321	1
cg23939096	5	1555791	rs2962043_C	1508837	hypertension	-1865.94	643	1.56993e-05	0.100947	1
cg13134916	12	25707564	rs139692795_A	25832207	Maternal_Age	-1806.27	781	1.63426e-05	0.127635	1
cg15690347	19	50931515	rs2659117_A	51390434	betamet	-1033.15	478	1.64988e-05	0.0788645	1
cg08401657	6	10399046	rs6457200_A	11255358	betamet	-1592.95	651	1.66125e-05	0.108147	1
cg12226717	11	94135006	rs79010674_C	94854355	Parity	-1844.95	538	1.80514e-05	0.0971165	1
cg24517467	7	155284331	rs10251163_C	155264377	betamet	-1412.72	608	1.84511e-05	0.112183	1
cg00815832	1	228658973	rs9660826_T	229424118	Pre_Pregnancy_BMI	-1531.76	587	1.87418e-05	0.110015	1
cg19106968	2	135149666	rs145562066_T	135274470	Gestational_Diabetes	-2057.76	414	1.89673e-05	0.0785246	1
cg06575035	5	140744449	rs144631069_T	140920588	hypertension	-1781.25	572	1.97385e-05	0.112904	1
cg06819704	5	159707559	rs10045568_C	158949047	deliverymode	-1884.43	648	2.07179e-05	0.134252	1
cg20548231	22	31318373	rs148680552_A	30691919	hypertension	-1526.56	683	2.12626e-05	0.145223	1
cg14070323	14	101291856	rs4906032_G	101518910	Maternal_Age	-1746	518	2.12699e-05	0.110178	1
cg02106155	7	83860330	rs199733625_G	84012045	Pre_Pregnancy_BMI	-2026.26	558	2.13151e-05	0.118938	1
cg03171211	3	37368888	rs2555240_T	37603526	hypertension	-2206.85	592	2.14229e-05	0.126823	1
cg08356926	4	70893329	rs1238144_A	70780633	Parity	-2129.88	607	2.15249e-05	0.130656	1
cg09643312	2	160655081	rs1421385_A	159994048	Parity	-1677.87	760	2.22554e-05	0.169141	1
cg07268332	11	10476494	rs4910209_G	10986257	Maternal_Age	-1832.5	729	2.28158e-05	0.166327	1
cg01932823	16	57701726	rs12925676_T	58625326	Maternal_Age	-2534.42	659	2.44033e-05	0.160817	1
cg21741284	11	2908036	rs2237898_C	2863820	Pre_Pregnancy_BMI	-1797.26	486	2.52707e-05	0.122816	1
cg23019889	1	146544044	rs656036_C	146518194	betamet	-1323.11	306	2.52887e-05	0.0773835	1
cg26685941	13	95952902	rs189749285_G	95525206	Pre_Pregnancy_BMI	-1676.68	642	2.62275e-05	0.16838	1
cg03687700	2	24271844	rs112571034_A	24130916	deliverymode	-2339.06	668	2.73461e-05	0.182672	1
cg26393629	14	21191859	rs938883_T	20916958	deliverymode	-1362.35	569	2.8138e-05	0.160105	1
cg23641707	2	151341348	rs56198085_A	150703683	Maternal_Age	-2160.23	652	2.9541e-05	0.192607	1
cg07935886	8	41168001	rs874970_C	40336403	Maternal_Age	-1788.96	707	2.95701e-05	0.20906	1
cg06369785	4	13527875	rs7691835_G	14255076	Pre_Pregnancy_BMI	-1646.17	747	3.00872e-05	0.224752	1
cg05098551	2	179344725	rs34997591_G	180006942	Maternal_Age	-1789.96	622	3.1104e-05	0.193467	1
cg05740254	4	187148563	rs6847347_C	187707798	hypertension	-2105.45	585	3.13428e-05	0.183355	1
cg19347790	12	81332050	rs10862288_G	81695836	betamet	-1943.82	512	3.24611e-05	0.166201	1
cg18780491	13	20692403	rs7982556_C	20688590	betamet	-1898.92	456	3.31812e-05	0.151306	1
cg20700952	19	57630217	rs73937080_C	58487518	hypertension	-1630.57	586	3.55977e-05	0.208603	1
cg06013872	4	72203823	rs17689531_C	72022775	Gestational_Diabetes	-2043.46	417	3.5661e-05	0.148707	1
cg11653858	17	26799289	rs3744638_C	27084364	Pre_Pregnancy_BMI	-2129.02	530	3.58155e-05	0.189822	1
cg10308414	9	128777758	rs13295594_C	129284289	Maternal_Age	-2090.45	587	3.58643e-05	0.210523	1
cg06220761	10	7455518	rs521331_T	8224850	Gestational_Diabetes	-1874.06	764	3.98797e-05	0.304681	1
cg20126546	12	101188278	rs651173_G	101447413	Maternal_Age	-2036.52	691	4.15375e-05	0.287024	1
cg16558770	15	90548037	rs293346_C	89583826	Pre_Pregnancy_BMI	-2092.15	452	4.23915e-05	0.191609	1
cg19839325	19	18761132	rs117878047_C	18786860	betamet	-2131.71	389	4.64054e-05	0.180517	1
cg19319588	10	46010025	rs1830888_A	45339904	Maternal_Age	-2059.03	476	4.66111e-05	0.221869	1
cg07510314	6	76018362	rs599121_G	75056542	Maternal_Age	-2310.77	586	4.70562e-05	0.275749	1
cg19931902	20	207144	rs6086616_T	68749	Gestational_Diabetes	-2086.72	330	4.72071e-05	0.155783	1
cg16336248	8	22673039	rs6557650_G	23133045	Maternal_Age	-1574.16	648	4.92053e-05	0.31885	1
cg17378193	3	13679574	rs4684917_A	13244384	Maternal_Age	-1468.05	717	4.92824e-05	0.353354	1
cg23846443	6	155777949	rs6942152_G	155427624	Maternal_Age	-2026.01	675	5.15381e-05	0.347882	1
cg00020778	12	109825145	rs34684319_G	110566907	deliverymode	-1926.16	637	5.19446e-05	0.330887	1
cg26074940	3	66293457	rs264672_T	65880607	Pre_Pregnancy_BMI	-2063.84	572	5.22668e-05	0.298966	1
cg13474450	8	142222685	rs1492370_A	143107149	Maternal_Age	-2247.65	533	5.3604e-05	0.285709	1
cg16530595	8	144788492	rs60189731_T	144227831	Gestational_Diabetes	-1510.03	399	5.41117e-05	0.215906	1
cg21032567	2	795935	rs6712649_G	584523	Maternal_Age	-1277.4	551	5.64362e-05	0.310964	1
cg19376823	3	3135242	rs17036173_A	3780218	Gestational_Diabetes	-2082.45	712	5.74189e-05	0.408822	1
cg26709988	16	84860918	rs16975257_A	85154277	Gestational_Diabetes	-2000.38	804	5.84474e-05	0.469917	1
cg13717350	9	136566991	rs493901_T	136600201	Parity	-1270.88	549	6.10761e-05	0.335308	1
cg15694585	13	20703389	rs7323832_A	21242007	hypertension	-1696.56	457	6.12179e-05	0.279766	1
cg05791173	10	130508478	rs11598539_C	130842093	hypertension	-2015.68	636	6.19929e-05	0.394275	1
cg17201651	10	111683631	rs192913130_A	112111520	Gestational_Diabetes	-1501.79	628	6.36623e-05	0.399799	1
cg09362796	4	3204792	rs1203111_G	3454304	Pre_Pregnancy_BMI	-2175.63	498	6.49319e-05	0.323361	1
cg26891150	15	79575634	rs201524563_T	78902774	deliverymode	-1755.97	657	6.58748e-05	0.432798	1
cg02802029	3	145879686	rs977759_T	146276607	hypertension	-1622.71	689	6.77539e-05	0.466824	1
cg21070272	3	93698461	rs2965_T	93818466	Maternal_Age	-2110.41	245	6.85257e-05	0.167888	1
cg25533247	19	15530630	rs2396225_G	14701093	Gestational_Diabetes	-1931.11	675	6.8891e-05	0.465014	1
cg10297426	13	53314813	rs3825528_A	52602919	Gestational_Diabetes	-2294.99	709	7.1259e-05	0.505226	1
cg17691334	11	36615733	rs10836458_T	35871679	Pre_Pregnancy_BMI	-2032.97	573	7.14055e-05	0.409153	1
cg07233230	1	241912768	rs12723036_T	241818980	hypertension	-2163.86	651	7.19629e-05	0.468479	1
cg19591908	14	101459254	rs947193_G	101688356	hypertension	-2100.08	527	7.26403e-05	0.382814	1
cg26588061	10	12086036	rs57688998_C	12052164	Pre_Pregnancy_BMI	-1981.87	716	7.32505e-05	0.524474	1
cg13213889	20	61371658	rs1291170_G	62222211	deliverymode	-1730.38	611	7.35033e-05	0.449105	1
cg06766034	22	47082260	rs12484501_A	46914277	Pre_Pregnancy_BMI	-1810.96	542	7.48099e-05	0.40547	1
cg17333886	10	711676	rs76897879_T	636344	hypertension	-1940.61	568	7.54427e-05	0.428515	1
cg15856748	13	101629969	rs188563737_C	101904928	Pre_Pregnancy_BMI	-2167.47	603	7.57105e-05	0.456534	1
cg13999433	9	117156883	rs10817505_C	116461657	Gestational_Diabetes	-1907.1	649	7.62738e-05	0.495017	1
cg09997082	19	46170946	rs192482689_G	46725179	Maternal_Age	-2000.32	609	7.70664e-05	0.469334	1
cg21144063	7	64035529	rs34864313_A	64352497	Maternal_Age	-960.025	568	7.76348e-05	0.440965	1
cg02319986	19	8568712	rs794088_C	7678127	hypertension	-2464.79	536	7.94713e-05	0.425966	1
cg25009498	17	80562120	rs7215059_G	80550441	deliverymode	-1561.78	441	8.24986e-05	0.363819	1
cg02343823	5	150284419	rs918421_A	150831989	hypertension	-1704.55	571	8.25708e-05	0.471479	1
cg07103517	7	50348485	rs3030978_GAAATA	49768814	Maternal_Age	-1882.44	637	8.43745e-05	0.537466	1
cg12152566	5	176981910	rs7719125_C	176689166	betamet	-1771.24	449	8.45059e-05	0.379432	1
cg06464962	4	74719289	rs1595009_C	74834656	Pre_Pregnancy_BMI	-1939.95	409	8.48817e-05	0.347166	1
cg19702383	12	97885575	rs11109147_A	98044771	Maternal_Age	-2034.33	667	8.66507e-05	0.57796	1
cg20502257	12	55758598	rs74092237_T	55227019	hypertension	-1871.93	537	8.73139e-05	0.468876	1
cg25929976	3	12328656	rs1152002_T	12471871	Parity	-1734.71	644	8.79833e-05	0.566613	1
cg09511421	4	116034871	rs13105584_A	116509605	Gestational_Diabetes	-1378.84	597	8.80889e-05	0.525891	1
cg06836480	2	169928251	rs6717927_T	169222490	Parity	-2183.24	631	8.92242e-05	0.563005	1
cg06093993	6	132945592	rs4437491_G	133869809	hypertension	-2127.12	565	9.05503e-05	0.511609	1
cg15334250	3	184297495	rs7610680_T	183713816	deliverymode	-1508.64	540	9.30688e-05	0.502571	1
cg04034967	7	1309108	rs13221166_A	1363454	deliverymode	-1020.56	571	9.40874e-05	0.537239	1
cg01869896	1	40420299	rs4660437_G	41042897	Gestational_Diabetes	-2420.05	623	9.66716e-05	0.602264	1
cg24122826	11	107578640	rs74510982_T	106590184	Parity	-1640.49	598	9.74228e-05	0.582588	1
cg05090759	2	165812146	rs3769907_G	165650493	betamet	-1457.46	552	9.78276e-05	0.540009	1
cg23254737	4	140006975	rs1027472_C	140552399	Gestational_Diabetes	-2030.69	538	9.86808e-05	0.530903	1
cg07395806	1	248684628	rs6426255_A	247697724	Pre_Pregnancy_BMI	-2187.49	292	9.98719e-05	0.291626	1
cg12906381	22	32599516	rs9619187_T	31693585	deliverymode	-778.735	687	0.000101365	0.69638	1
cg09238666	16	66584358	rs7193473_A	66600479	Pre_Pregnancy_BMI	-2207.1	507	0.000101774	0.515993	1
cg16745104	20	62550415	rs720607_A	61895909	betamet	-2004.49	442	0.00010554	0.466487	1
cg10776186	13	25875020	rs1041052_G	26519045	Gestational_Diabetes	-2078.41	607	0.000106129	0.644205	1
cg24590515	6	112688930	rs9487749_T	112232986	Maternal_Age	-1855.74	544	0.00010668	0.58034	1
cg02845566	20	45094064	rs11569323_C	44752304	Parity	-2084.81	608	0.000107384	0.652893	1
cg00275479	5	134882430	rs11748540_G	135755386	Gestational_Diabetes	-1940.45	648	0.000109687	0.710773	1
cg25319862	2	421459	rs76660255_C	667974	Maternal_Age	-2194.56	413	0.00010979	0.453431	1
cg18994250	4	6107021	rs4580721_G	6131812	deliverymode	-1610.17	577	0.00011232	0.648085	1
cg25673584	19	46417551	rs10411518_A	46105198	Pre_Pregnancy_BMI	-1354.72	599	0.00011255	0.674174	1
cg08136806	12	52867793	rs1466688_G	53180744	Maternal_Age	-1711.26	679	0.000113851	0.773046	1
cg08703857	7	2653651	7:3405675:A_C	3405675	Maternal_Age	-1100.23	875	0.00012046	1	1
cg24247537	11	457278	rs10160565_A	335017	Maternal_Age	-1458.62	400	0.000121234	0.484936	1
cg17524180	13	113633600	rs3011547_C	113635963	deliverymode	-2270.95	565	0.000122762	0.693603	1
cg02835371	18	49866085	rs142839951_A	50604348	deliverymode	-1574.93	749	0.000123224	0.922951	1
cg07652854	7	80551731	rs2909580_C	81176804	Pre_Pregnancy_BMI	-2210.7	525	0.000125967	0.661329	1
cg26262049	11	10628012	rs4909989_G	11359886	Gestational_Diabetes	-1971.54	773	0.000126301	0.976307	1
cg02204262	5	140201746	rs1042184_A	139725961	hypertension	-1898.35	507	0.00012642	0.64095	1
cg01502428	17	76850266	rs7222391_A	76326637	deliverymode	-1716.46	604	0.000126746	0.765547	1
cg07641497	22	33195343	rs192715345_C	33109867	Maternal_Age	-2264.88	758	0.00012743	0.965921	1
cg01021742	17	77100132	rs79673008_T	78085029	Gestational_Diabetes	-1826.99	593	0.000127566	0.756464	1
cg14323854	19	9473058	rs8100015_T	10050184	hypertension	-2267.36	432	0.000128436	0.554844	1
cg17221813	20	61590823	rs752430_C	61599388	deliverymode	-906.974	625	0.00012992	0.812003	1
cg04071270	5	140457553	rs17286954_T	140887429	Pre_Pregnancy_BMI	-1522.17	539	0.000133159	0.717728	1
cg03797115	4	110625010	rs987695_T	110131702	deliverymode	-1751.44	573	0.000133569	0.765349	1
cg22482235	7	153586130	rs16884836_T	152996101	Pre_Pregnancy_BMI	-1665.49	603	0.000134097	0.808605	1
cg01040434	1	86081443	rs12095129_C	86125721	deliverymode	-1768.61	645	0.000134834	0.869677	1
cg06363243	16	1630430	rs397435_G	2010138	Pre_Pregnancy_BMI	-1670.16	527	0.000134883	0.710836	1
cg18481241	13	48893727	rs141137652_G	49561250	Gestational_Diabetes	-1815.73	711	0.000135191	0.961207	1
cg26674558	8	67405257	rs76247924_A	66870010	hypertension	-1956.01	548	0.000135777	0.744055	1
cg11063877	12	50793961	rs12581530_C	51772245	Maternal_Age	-2034.79	404	0.000135783	0.548564	1
cg12725520	14	101439569	rs77811913_A	100592351	betamet	-1837.62	527	0.000136868	0.721292	1
cg14834300	1	152506886	rs10666767_T	152506982	Maternal_Age	-953.854	456	0.000137376	0.626436	1
cg24086068	4	77356008	rs28563976_C	77097373	betamet	-2156.33	664	0.000141943	0.942502	1
cg25708790	12	132549361	rs11061523_A	131906902	Gestational_Diabetes	-2023.47	581	0.000143917	0.836157	1
cg23270582	4	70514724	rs181773253_T	69549542	Parity	-1876.91	629	0.000145103	0.912695	1
cg10408284	17	48912327	rs9303563_G	48868073	hypertension	-1442.04	509	0.000145515	0.740673	1
cg08112929	15	100672325	rs74726300_G	100392441	deliverymode	-1527.01	710	0.00014618	1	1
cg21677075	6	21523451	rs2504817_A	22491609	Pre_Pregnancy_BMI	-1889.21	610	0.000146427	0.893205	1
cg17803993	3	71276214	rs78563735_C	72091482	Maternal_Age	-2088.38	546	0.000146435	0.799537	1
cg20885815	2	27478320	rs13025681_T	26748504	Pre_Pregnancy_BMI	-1990.84	524	0.000148763	0.779518	1
cg27209741	7	97663876	rs459_T	97431347	deliverymode	-1476.27	439	0.000149078	0.654451	1
cg26180383	8	129061048	rs2648880_G	129074099	hypertension	-2033.34	625	0.000150315	0.93947	1
cg24786658	7	112727423	rs2905230_C	113401155	Gestational_Diabetes	-2108.76	462	0.000151486	0.699865	1
cg21762589	10	133796476	rs11146443_G	134446908	deliverymode	-1591.17	814	0.000152152	1	1
cg26683137	17	33447208	rs4636954_C	32972853	betamet	-1680.27	580	0.000152463	0.884286	1
cg13468144	17	4081428	rs138694605_C	3507592	Pre_Pregnancy_BMI	-2020.21	600	0.000152771	0.916623	1
cg26543112	6	133188277	rs745091_G	133658299	Maternal_Age	-1844.44	569	0.000153651	0.874276	1
cg27586417	16	85577800	rs12932862_A	86339114	Parity	-2209.76	741	0.000154422	1	1
cg09184899	8	42234243	rs6989331_G	41697078	betamet	-2134.02	456	0.000154589	0.704927	1
cg25191241	3	124448994	rs7644047_A	124659978	Parity	-1568.11	644	0.000155268	0.999924	1
cg03340964	20	17552529	rs6044515_C	16910000	hypertension	-2298.76	760	0.000155877	1	1
cg12598270	18	32957498	rs1241342_T	33208901	hypertension	-1646.08	573	0.000157643	0.903297	1
cg01692842	11	134126364	rs11223991_A	134618405	Parity	-2047.61	662	0.000157794	1	1
cg02376887	12	29542219	rs11050201_T	29486978	Maternal_Age	-1697.42	889	0.000160559	1	1
cg10866199	5	111506035	rs62364023_G	112164747	hypertension	-2144.21	700	0.000161136	1	1
cg14180511	1	206946187	rs12711513_T	207262980	Maternal_Age	-2103.8	426	0.000161842	0.689446	1
cg15312323	17	39317694	rs7502478_G	39229555	Maternal_Age	-2068.78	582	0.00016234	0.944819	1
cg10424681	6	4079350	rs115905192_A	3394119	deliverymode	-1794.8	506	0.000162752	0.823527	1
cg17084151	8	102803237	rs185855319_A	102845698	Maternal_Age	-1999.93	596	0.000164453	0.98014	1
cg06798189	3	27498659	rs149265367_C	26758990	Gestational_Diabetes	-1993.12	578	0.000165764	0.958117	1
cg08730245	12	53902893	rs73110458_T	53305454	Maternal_Age	-2341.07	587	0.000166398	0.976754	1
cg27637873	8	102804678	rs471757_G	102527840	hypertension	-2123.28	597	0.000168133	1	1
cg13320964	4	138114823	rs4481279_C	138506124	betamet	-2110.6	697	0.000170144	1	1
cg23398047	8	49783505	rs190898606_G	50002507	Maternal_Age	-1664	451	0.0001707	0.769858	1
cg13653391	10	134896691	rs3008363_G	135040283	deliverymode	-1765.94	531	0.00017198	0.913213	1
cg09462240	4	1409497	rs10026699_A	683842	Gestational_Diabetes	-1918.8	518	0.000176514	0.914342	1
cg09214243	15	29968124	rs4779853_G	29442204	deliverymode	-1232.67	237	0.000177998	0.421855	1
cg02814552	15	27960031	rs7403483_G	27277045	Pre_Pregnancy_BMI	-1837.18	320	0.000178231	0.57034	1
cg24152630	2	70418849	rs5017686_G	69622299	betamet	-2283.77	503	0.000180246	0.906637	1
cg10161121	1	172628020	rs1984404_A	172464790	Pre_Pregnancy_BMI	-2388.88	552	0.000183486	1	1
cg24119225	5	140344483	rs445310_G	141300906	betamet	-1988.88	526	0.00018648	0.980883	1
cg12810837	12	9822287	rs192671997_G	10789210	hypertension	-2011.27	585	0.000187133	1	1
cg10857905	10	80026963	rs4979912_C	79463682	Pre_Pregnancy_BMI	-1586.52	550	0.000188319	1	1
cg16604218	1	45452605	rs9429225_C	44486239	Maternal_Age	-1814.63	593	0.00019084	1	1
cg03199221	3	65364705	rs9847783_G	65313459	Maternal_Age	-2064.49	599	0.000192827	1	1
cg07509935	14	24780167	rs5807267_GT	25304553	hypertension	-1192.08	582	0.000193917	1	1
cg15719376	11	70976678	rs140387718_C	70922169	Maternal_Age	-1742.86	518	0.000195137	1	1
cg05624196	3	195310883	rs11719165_T	194586088	Maternal_Age	-2194.17	579	0.000201498	1	1
cg17492395	2	42180858	rs751489_T	42081106	betamet	-2092.16	861	0.000203811	1	1
cg15357934	12	58138320	rs11172503_G	58622382	betamet	-1974.04	548	0.0002047	1	1
cg08161136	7	142970319	rs6950745_C	143659159	Maternal_Age	-1975.24	299	0.000205657	0.614915	1
cg10313047	3	52351355	rs2336665_C	52915692	Maternal_Age	-1342.95	424	0.000205886	0.872957	1
cg10047755	22	19751776	rs174876_T	20043370	Pre_Pregnancy_BMI	-2051.59	437	0.000206945	0.904351	1
cg27525902	15	49716247	rs148952045_C	49152699	Maternal_Age	-2190.39	492	0.000209954	1	1
cg01987925	5	146461045	rs6580506_C	147284747	Pre_Pregnancy_BMI	-1416.82	451	0.000210736	0.95042	1
cg20981615	4	48136280	rs113972524_T	47553247	hypertension	-2417.63	670	0.000211713	1	1
cg10287786	11	117666000	rs2010473_C	117433739	deliverymode	-1302.77	720	0.000211873	1	1
cg20445402	13	110432220	rs9521650_A	110866265	deliverymode	-2014.55	774	0.000220939	1	1
cg04727614	7	123248691	rs7778947_A	122311943	Maternal_Age	-2283.68	692	0.000223421	1	1
cg06824277	12	103890274	rs11111293_C	102921296	Gestational_Diabetes	-2089.89	683	0.000225023	1	1
cg07356486	3	133646095	rs61449352_A	133351116	Maternal_Age	-1812.96	704	0.000228612	1	1
cg04165000	6	53375279	rs12524550_T	53364565	Maternal_Age	-2004.45	596	0.00023235	1	1
cg25556122	19	45721000	rs28381235_G	45970041	Gestational_Diabetes	-1526.28	543	0.000234252	1	1
cg11586570	7	63498133	rs607958_G	63771659	deliverymode	-1573.86	513	0.000238734	1	1
cg26890706	6	13924425	rs9464732_T	14894076	Maternal_Age	-1850.32	482	0.000241528	1	1
cg17336139	22	22901648	rs9612370_G	23871042	Maternal_Age	-1739.85	360	0.000242205	0.871938	1
cg03535830	1	110934327	rs17598321_T	110302450	hypertension	-2164.32	562	0.000245959	1	1
cg06704897	15	95870906	rs1424708_T	95113616	Pre_Pregnancy_BMI	-1972.22	592	0.000248086	1	1
cg09334514	1	236686671	rs12045819_T	236623239	hypertension	-1577.52	501	0.000248145	1	1
cg06055763	7	81399308	7:80607205:CAAG_C	80607205	Maternal_Age	-1544.15	603	0.000254515	1	1
cg21440776	12	6658378	rs11612136_A	6030742	Parity	-1422.13	438	0.000256425	1	1
cg24880818	1	154167100	1:154837277:G_T	154837277	Maternal_Age	-1937.56	499	0.000260032	1	1
cg02009601	8	93979580	rs7817416_G	94355601	Maternal_Age	-2091.17	556	0.000261081	1	1
cg18269963	4	174436918	rs7673114_C	175143636	betamet	-1697.18	503	0.000262551	1	1
cg15282281	10	88024557	rs17106123_C	87751817	Maternal_Age	-1492.86	674	0.000264825	1	1
cg16358215	11	70455662	rs603965_A	69462910	hypertension	-1914.87	557	0.00026565	1	1
cg12722436	8	85686184	rs62529572_G	84890051	deliverymode	-2198.1	515	0.000266109	1	1
cg07130150	12	96883863	rs116898445_T	97018368	Parity	-1381.49	770	0.000266254	1	1
cg00811334	2	79739254	rs12617352_A	79208026	Pre_Pregnancy_BMI	-1823.23	692	0.000266933	1	1
cg03240511	16	87979202	rs1532631_C	88471248	betamet	-1882.45	751	0.000266969	1	1
cg07933967	17	39598940	rs9908955_T	40057481	Maternal_Age	-2353.27	559	0.00026758	1	1
cg05098432	10	95848734	rs11187515_T	95327429	hypertension	-2276.57	625	0.000267965	1	1
cg24073755	1	231955433	rs1934909_T	231851279	Maternal_Age	-2203.21	651	0.000272984	1	1
cg26343510	11	72975668	rs7106538_T	72186038	betamet	-1796.49	515	0.000273003	1	1
cg15443202	12	67197851	rs75975414_C	67639082	Pre_Pregnancy_BMI	-2157.7	550	0.000276225	1	1
cg22432024	13	101167797	rs1000022_T	100461219	Maternal_Age	-1823.81	597	0.000277274	1	1
cg08055131	13	28673714	rs141535475_C	28571153	Pre_Pregnancy_BMI	-1792.99	549	0.00028345	1	1
cg01313387	12	113515969	rs12580178_G	113024793	Maternal_Age	-1928.54	442	0.000284956	1	1
cg21243889	8	20207356	rs140618125_A	19353988	Gestational_Diabetes	-1829.29	815	0.000285241	1	1
cg05303559	7	158512380	rs74351299_A	157514317	Maternal_Age	-1913.43	530	0.000287684	1	1
cg03446244	16	86229872	rs2178146_T	86463695	Parity	-1801.41	771	0.000290827	1	1
cg20048037	8	120605539	rs13253140_G	120914908	Maternal_Age	-2417.77	575	0.000291696	1	1
cg00308130	5	135415190	rs1346440_T	134573007	Maternal_Age	-749.048	689	0.000293593	1	1
cg03517147	1	197871078	rs10922153_G	196978615	betamet	-2175.2	592	0.000297031	1	1
cg14494204	5	174221189	rs60767424_A	174556757	Pre_Pregnancy_BMI	-1539.68	620	0.000298444	1	1
cg05332308	16	62442964	rs8060181_A	61586297	Maternal_Age	-1577.55	627	0.000299833	1	1
cg07050869	15	25426392	rs7177743_C	24995774	betamet	-1878.27	843	0.000301899	1	1
cg27449489	17	80316860	rs8081117_T	80303555	hypertension	-1884.02	482	0.000303126	1	1
cg01942558	2	152214027	rs12991064_T	151289995	Maternal_Age	-2485.25	541	0.000312051	1	1
cg12371924	12	25102469	rs141450843_A	25789233	betamet	-1961.1	736	0.000312735	1	1
cg16100392	6	132931717	rs1933988_C	132871653	hypertension	-2091.09	563	0.000312927	1	1
cg17547295	5	157282503	rs184002641_T	156296820	Maternal_Age	-1926.61	766	0.000312962	1	1
cg07195224	1	159047034	rs4133290_C	159819491	Gestational_Diabetes	-1935.66	761	0.000317988	1	1
cg03240301	7	23387383	rs149821_T	23339460	hypertension	-1946.9	704	0.000318075	1	1
cg06852350	15	75119324	rs182777226_G	74870043	Maternal_Age	-2090.33	461	0.000319834	1	1
cg22765626	19	15488902	rs113572447_T	15457480	betamet	-1731.8	678	0.000323367	1	1
cg18931815	1	36565772	rs7339895_C	36620656	Parity	-2057.72	323	0.000324465	1	1
cg04101015	1	159170275	rs11265239_A	159547853	Maternal_Age	-2028.15	774	0.000328288	1	1
cg05402364	14	20344083	rs4981259_C	21058337	hypertension	-1906.73	322	0.000329995	1	1
cg01022219	18	13641735	rs34143023_CT	13077953	Pre_Pregnancy_BMI	-1954.37	577	0.000332602	1	1
cg27569752	17	10452975	rs2969185_C	11406081	hypertension	-1864.47	507	0.00033624	1	1
cg04012600	1	109850126	rs6695237_A	110415626	Maternal_Age	-1952.31	503	0.000338613	1	1
cg22712983	2	219187374	rs55733211_A	220177603	Gestational_Diabetes	-1745.08	314	0.000341448	1	1
cg05827944	16	71264282	rs76921938_A	70547740	deliverymode	-1879.38	503	0.000343129	1	1
cg06270401	12	4699085	rs11063343_G	4912598	deliverymode	-1927.93	679	0.000343366	1	1
cg18503912	19	35630279	rs10419491_C	35182957	Pre_Pregnancy_BMI	-2038.26	636	0.000343612	1	1
cg27613172	12	54401665	rs116852325_T	54026683	Gestational_Diabetes	-1835.67	508	0.000350775	1	1
cg22584138	17	28562220	rs74627549_T	28402222	Pre_Pregnancy_BMI	-1485.43	521	0.000354986	1	1
cg25608547	6	129251071	rs9492416_A	130238173	Maternal_Age	-2021.39	588	0.000363147	1	1
cg17118262	17	32690569	rs9898175_C	32901659	Maternal_Age	-2114.44	608	0.000363556	1	1
cg01178924	13	76430722	rs9530489_A	76473079	deliverymode	-1848.72	711	0.000364193	1	1
cg10678749	5	129238767	rs73786304_G	129684938	Parity	-2088.92	548	0.000365196	1	1
cg01700386	2	179056976	rs13004565_G	179063215	deliverymode	-2141.63	557	0.000370246	1	1
cg02435427	10	5237881	rs56716256_G	6177463	betamet	-2443.52	847	0.000376576	1	1
cg05034642	8	120885549	rs7813088_A	121269836	Gestational_Diabetes	-1950.05	575	0.000379289	1	1
cg04228709	6	155537930	rs231945_T	155739924	Pre_Pregnancy_BMI	-1750.62	729	0.000382075	1	1
cg11903920	10	132930485	rs76145577_G	133373962	betamet	-1886.04	835	0.000382694	1	1
cg06533408	12	69139618	rs7309790_T	68723334	Pre_Pregnancy_BMI	-1372.08	691	0.000386674	1	1
cg12216435	3	128995479	rs4075143_T	129463505	Pre_Pregnancy_BMI	-2107.53	434	0.000398993	1	1
cg13192836	8	122651300	rs111748743_A	123507810	Maternal_Age	-2084.23	486	0.000399006	1	1
cg10040866	15	72690640	rs7177784_C	72043527	Pre_Pregnancy_BMI	-1980.83	454	0.000399379	1	1
cg18351781	19	4950888	rs3760948_T	4868802	Gestational_Diabetes	-2112.18	609	0.000399825	1	1
cg13495204	4	74274452	rs142579235_T	74221700	hypertension	-2137.16	399	0.000400424	1	1
cg17496921	19	11406993	rs8111258_A	11699193	betamet	-2329.54	554	0.000401025	1	1
cg02042585	6	160783785	rs316002_T	160643819	betamet	-1860.72	706	0.000402598	1	1
cg01987393	7	155640537	rs3923736_G	155060730	Maternal_Age	-1942.41	641	0.00040277	1	1
cg21752383	5	140739976	rs10515513_G	141533845	betamet	-1483.77	573	0.000405383	1	1
cg22451657	1	6558088	rs77054744_A	6031587	Maternal_Age	-1747.51	562	0.000408501	1	1
cg03888083	16	867542	rs117326073_A	890835	Maternal_Age	-1658.25	524	0.000410807	1	1
cg07055315	2	32490835	2:32553146:T_G	32553146	betamet	-2015.87	665	0.000413233	1	1
cg21785710	2	63662027	rs114819473_T	64154797	Maternal_Age	-2247.12	611	0.000413596	1	1
cg08265769	8	50824622	rs80090183_C	51470928	Maternal_Age	-1939.29	449	0.000417689	1	1
cg19928377	5	140249735	rs702399_C	140024432	deliverymode	-1135.68	523	0.000426624	1	1
cg01232909	1	226735060	rs199557244_T	226824644	Maternal_Age	-2268.21	665	0.000444164	1	1
cg08703231	16	8738304	rs117844078_G	9684990	Maternal_Age	-2289.46	796	0.000452863	1	1
cg08037922	1	179521085	rs10798640_T	178934776	deliverymode	-2080.62	687	0.000453102	1	1
cg05226607	5	147548617	rs72652848_T	147424248	hypertension	-2271.45	509	0.000458533	1	1
cg15900051	6	158245997	rs182659936_A	158460889	Pre_Pregnancy_BMI	-1813.18	621	0.000465899	1	1
cg00333528	6	89927485	rs1925137_C	89204722	betamet	-2318.59	632	0.00046709	1	1
cg08243619	1	11561662	rs7552664_A	12277967	betamet	-1787.58	419	0.000469937	1	1
cg02596089	19	47759400	rs3027957_C	47287507	Gestational_Diabetes	-1947.52	553	0.000472544	1	1
cg19039481	2	394115	rs55775460_A	663846	Pre_Pregnancy_BMI	-1756.75	404	0.000478109	1	1
cg04873098	1	3165191	rs10797380_A	3055876	Maternal_Age	-1232.44	511	0.000484059	1	1
cg00357213	10	15902731	rs12250830_G	15176157	Parity	-2063.21	474	0.000485965	1	1
cg22051146	5	177895047	rs11745264_A	178741383	Gestational_Diabetes	-2190.72	564	0.000489048	1	1
cg07945733	10	118429485	rs6585429_A	118893231	Gestational_Diabetes	-1655.39	465	0.000491362	1	1
cg08134856	1	26233709	rs11247595_C	26008659	Maternal_Age	-1858.34	410	0.000497569	1	1
cg09610767	16	86960025	rs825588_A	87669407	Gestational_Diabetes	-1582.11	937	0.000498267	1	1
cg10800346	13	114829496	rs12856863_A	114002383	hypertension	-2031.84	303	0.000499071	1	1
cg25938287	5	167988974	rs17731499_C	167764600	Maternal_Age	-2168.66	570	0.000501591	1	1
cg06607089	21	19616551	rs174742_A	19332324	Gestational_Diabetes	-2203.83	539	0.000503283	1	1
cg03605365	1	62207325	rs58856420_T	62712277	Maternal_Age	-2059.62	560	0.000503413	1	1
cg07383535	5	157078082	rs3734032_A	156957784	hypertension	-1933.04	778	0.000506632	1	1
cg00066816	5	158758353	rs31684_T	159282902	Maternal_Age	-1987.52	603	0.000508065	1	1
cg25657218	17	22017062	rs4889755_T	22208945	Maternal_Age	-1609.1	205	0.000508427	1	1
cg16705546	16	85936666	rs55997129_A	86568805	deliverymode	-1999.49	746	0.000511888	1	1
cg05692746	2	100937584	rs1513628_A	101338644	deliverymode	-1376.14	526	0.000516646	1	1
cg15781504	11	4871411	rs117316827_A	4669754	hypertension	-2149.79	873	0.000516818	1	1
cg18082788	6	149806339	rs79189596_A	149655261	hypertension	-1998.46	606	0.000520465	1	1
cg17815049	1	246728663	rs140699772_G	247195825	Maternal_Age	-1706.25	760	0.000529088	1	1
cg09393619	3	195897833	rs55955392_C	196441871	Maternal_Age	-2132.12	557	0.000534374	1	1
cg00104167	16	86953195	rs6539985_A	86959106	betamet	-1372.94	939	0.00054495	1	1
cg23756272	18	60904418	rs10469140_G	60668270	Pre_Pregnancy_BMI	-1645.8	541	0.000545004	1	1
cg00379559	16	88564934	rs8044502_G	88475508	Pre_Pregnancy_BMI	-2244.28	660	0.000545329	1	1
cg10831246	17	18553663	rs1295329_C	19319015	Pre_Pregnancy_BMI	-1260.26	308	0.000548846	1	1
cg26217813	17	3378996	rs1873061_A	3393444	betamet	-2294.29	542	0.000552812	1	1
cg19579217	6	10720630	rs6915811_C	11198678	Maternal_Age	-1908.45	644	0.000554971	1	1
cg21380024	17	61042803	rs142130706_A	61706318	betamet	-1576	414	0.000555453	1	1
cg10752676	7	123175466	rs184492455_A	122884315	hypertension	-1917.44	692	0.000556568	1	1
cg07308243	16	85074963	rs182869150_T	85977240	betamet	-2106.63	748	0.000562408	1	1
cg04591230	13	23898864	rs4769241_C	23710625	Pre_Pregnancy_BMI	-1850.73	799	0.000571173	1	1
cg00409658	6	138744549	rs143585310_A	139163071	hypertension	-2455.23	561	0.000572844	1	1
cg18860301	6	13977167	rs1008461_T	13218549	Maternal_Age	-2226.67	475	0.000573085	1	1
cg13638229	10	131697080	rs892326_T	132689538	Pre_Pregnancy_BMI	-1690.23	602	0.00058365	1	1
cg21062780	6	887772	rs1764109_A	938900	betamet	-1535.62	495	0.000586231	1	1
cg05681757	12	32655034	rs67774974_A	31967823	deliverymode	-1899.12	778	0.000589897	1	1
cg26888623	6	37871320	rs1885324_C	38072827	hypertension	-2125.53	704	0.000591827	1	1
cg13300301	11	94279068	rs585768_T	93552855	betamet	-1747.85	542	0.000591934	1	1
cg27437304	11	129992368	rs78063002_T	130657768	Parity	-1720.45	589	0.000594792	1	1
cg10605064	11	8290815	rs3763900_A	9100710	Maternal_Age	-1407.63	685	0.000600246	1	1
cg03000419	11	82997694	rs9666156_T	82220107	Parity	-1744.54	697	0.000606276	1	1
cg04071398	6	137363996	rs12203234_T	138337903	Maternal_Age	-2257.18	525	0.000608855	1	1
cg03526459	1	146549940	rs656036_C	146518194	betamet	-413.803	306	0.000613202	1	1
cg00876141	4	47837775	rs113572362_T	48342046	Gestational_Diabetes	-2178.81	738	0.000618801	1	1
cg05474943	4	6732464	rs870014_G	7565963	Gestational_Diabetes	-1961.62	696	0.000619441	1	1
cg08247921	4	103683115	rs7691671_C	104424598	hypertension	-2019.68	558	0.000622447	1	1
cg27223827	2	106054920	rs6729109_C	105746447	Maternal_Age	-2332.49	613	0.000624372	1	1
cg02889001	16	1519785	rs180847225_T	1374138	hypertension	-1963.32	549	0.000628894	1	1
cg01113246	2	237033449	rs3754669_T	236617736	betamet	-2162.44	396	0.000628971	1	1
cg18934187	18	51882189	rs151155878_A	51400241	betamet	-2018.08	570	0.000630406	1	1
cg01471264	2	119597415	rs55938781_C	119807336	hypertension	-1957.77	674	0.00063612	1	1
cg22726155	21	45575559	rs425276_T	46019852	hypertension	-2269.6	630	0.000636902	1	1
cg00050402	7	55073022	rs815991_T	55475080	deliverymode	-1357.08	811	0.000639586	1	1
cg20390545	3	133527210	rs115139369_C	133833687	hypertension	-2031.3	698	0.000642098	1	1
cg23126947	3	93780364	rs143752469_C	94575969	Gestational_Diabetes	-1868.85	263	0.000643026	1	1
cg21726551	12	131590460	rs7958397_C	131060554	deliverymode	-2009.18	665	0.000643418	1	1
cg17707487	13	114261869	rs2993300_A	113673695	Maternal_Age	-2397.19	489	0.000643845	1	1
cg13336665	5	134872610	rs595269_C	134602537	Gestational_Diabetes	-1661.35	645	0.000647813	1	1
cg02364942	21	15588038	rs10482862_C	16323835	Maternal_Age	-1920.93	410	0.0006575	1	1
cg14219918	9	127249562	rs200924320_AG	127406054	betamet	-1763.62	451	0.00065944	1	1
cg16282892	3	193987757	rs9870813_C	194924130	Maternal_Age	-1573.82	540	0.000664011	1	1
cg04888364	14	42168354	rs61989077_A	41194620	hypertension	-2069.7	593	0.000666074	1	1
cg22199969	2	233323840	rs77660236_G	234300971	hypertension	-1454.47	566	0.00067103	1	1
cg18007837	17	6797466	rs9903782_G	6699243	Maternal_Age	-1430.8	546	0.000672492	1	1
cg08570243	2	110969853	rs881940_C	110448910	betamet	-1467.88	315	0.000682781	1	1
cg21442626	8	104032819	rs77243145_T	104350991	Gestational_Diabetes	-1823.75	736	0.00068791	1	1
cg06137123	11	129444480	rs7122272_G	129695058	Pre_Pregnancy_BMI	-1734.45	606	0.000691263	1	1
cg15444358	14	102051071	rs1741156_G	102347652	deliverymode	-1834.8	560	0.000702445	1	1
cg10073842	15	23894198	rs12903821_T	24147882	Maternal_Age	-1876.54	580	0.00070342	1	1
cg23200873	3	167191837	rs9837095_A	167323709	Parity	-2081.72	478	0.000711098	1	1
cg13797673	2	242051737	rs4676411_T	241561088	betamet	-2089.3	653	0.000711871	1	1
cg01606875	9	25678753	rs10757554_C	25576545	betamet	-1741.21	659	0.000712383	1	1
cg01286665	5	54525925	rs13153277_C	54999354	deliverymode	-1963.45	593	0.000719718	1	1
cg27389255	11	14664598	rs144270590_T	15300990	Gestational_Diabetes	-2010.88	626	0.000722141	1	1
cg21198300	4	140429869	rs192995159_T	140232804	Maternal_Age	-1328.4	476	0.000725766	1	1
cg26585981	11	48327164	rs4752917_A	48241639	hypertension	-1834.15	657	0.000726308	1	1
cg23894205	12	14967370	rs220594_G	13967410	Pre_Pregnancy_BMI	-2059.53	518	0.00072933	1	1
cg15120855	5	140515736	rs2112259_T	139744390	Parity	-1318.96	544	0.000739619	1	1
cg24738611	2	29149895	rs188427210_A	29275257	Parity	-1969.64	719	0.000739716	1	1
cg12078738	6	87804962	rs13192487_C	86999790	Maternal_Age	-2031.41	799	0.000745734	1	1
cg18721397	5	32584912	rs6886553_A	32636097	Maternal_Age	-2017.73	628	0.000751435	1	1
cg06654079	16	21169179	rs12929546_C	20981162	Gestational_Diabetes	-1890.34	334	0.000751597	1	1
cg13687594	1	7122970	rs1969473_C	7577681	betamet	-1594.46	559	0.000751898	1	1
cg08428292	16	85981373	rs74033764_A	86638905	Pre_Pregnancy_BMI	-1994.46	724	0.000754635	1	1
cg14508777	3	42847116	rs1717026_C	41987647	Gestational_Diabetes	-2063.59	576	0.000759842	1	1
cg26782825	8	110989116	rs78415586_TTATATC	111276462	Maternal_Age	-2022.54	475	0.000760804	1	1
cg05044809	5	1831280	rs4263538_A	2016086	hypertension	-1979.4	713	0.000763887	1	1
cg10407488	11	120255253	rs10892748_A	121253819	deliverymode	-2010.14	534	0.000764923	1	1
cg13603599	11	67251939	rs10750808_T	67533195	Maternal_Age	-1731.27	432	0.000767963	1	1
cg17139085	1	36787356	rs7540413_C	37040374	Maternal_Age	-1579.85	365	0.00077395	1	1
cg18276112	7	4755032	rs4628168_C	5452756	betamet	-1688.56	593	0.00077456	1	1
cg23106045	1	149162430	rs3738319_A	149815323	hypertension	-1582.11	36	0.000775595	0.279214	1
cg06937068	5	140615329	rs1862176_G	139730444	Gestational_Diabetes	-1662.79	561	0.000776659	1	1
cg18474108	13	25670319	rs1022825_C	24671302	Pre_Pregnancy_BMI	-1675.45	604	0.00077666	1	1
cg09021393	7	95849568	rs10278417_G	95123470	betamet	-2042.92	542	0.000776977	1	1
cg09645475	20	815316	rs6051520_G	351944	Maternal_Age	-1951.38	546	0.000779223	1	1
cg18020785	2	211458004	rs167648_A	211878255	Maternal_Age	-2028.66	505	0.000779464	1	1
cg14158769	7	126698156	rs62470217_C	126473797	Maternal_Age	-2221.12	611	0.00077964	1	1
cg15865827	18	23713838	rs8084638_G	22747808	betamet	-1437.58	635	0.000779745	1	1
cg24173182	17	1961286	rs7207487_A	2912719	betamet	-1615.67	572	0.000780792	1	1
cg18022012	2	10444757	rs1109037_A	10085722	Gestational_Diabetes	-1677.84	616	0.000782235	1	1
cg05702218	1	174843909	rs72713578_C	174399558	Gestational_Diabetes	-1803.56	577	0.000782872	1	1
cg23023604	3	15915216	rs6775152_A	16196224	hypertension	-2332.74	747	0.000784724	1	1
cg23484899	1	244894365	rs6687026_C	245725714	Parity	-2020.7	466	0.000785997	1	1
cg17497490	2	944690	rs11892515_T	1685800	betamet	-2177.99	604	0.000787195	1	1
cg25423077	18	59221601	rs154932_G	58813712	hypertension	-1602.44	631	0.000794906	1	1
cg01417339	8	135813202	rs4909890_C	136147715	Maternal_Age	-2208.47	587	0.000800353	1	1
cg05714778	12	51236059	rs12581530_C	51772245	Maternal_Age	-2140.94	425	0.00080432	1	1
cg08646051	12	26205524	rs117947825_A	26070877	hypertension	-2317.66	766	0.000805672	1	1
cg04021544	7	2705189	rs151188292_A	2245199	Pre_Pregnancy_BMI	-1054.35	888	0.000806229	1	1
cg13610072	4	89619085	rs1847515_C	90298221	Maternal_Age	-1873.29	534	0.000811681	1	1
cg09995596	22	39760158	rs80156739_G	40115834	Gestational_Diabetes	-2250.71	390	0.000822263	1	1
cg03068497	7	30635838	rs145013054_C	29941549	Maternal_Age	-1590.42	535	0.00082332	1	1
cg02094337	17	80542118	rs28640931_C	80492713	hypertension	-1908.38	445	0.000824204	1	1
cg03533294	2	219861109	rs12694470_C	220510817	deliverymode	-1873.64	334	0.000834967	1	1
cg14318858	19	50204862	rs12463356_T	50217136	hypertension	-1141.49	444	0.000836043	1	1
cg19910147	8	18256117	rs117599291_G	18374782	betamet	-2098.33	961	0.000840518	1	1
cg25977504	1	247979157	rs190341959_A	247198435	Maternal_Age	-2069.9	560	0.000849019	1	1
cg22790377	1	228291668	1:228155408:G_A	228155408	Maternal_Age	-1332.21	676	0.000849705	1	1
cg05415285	16	51130021	rs8050612_A	51025933	betamet	-1677.19	534	0.000852439	1	1
cg21129729	2	42719678	rs17772527_C	42135100	Maternal_Age	-1645.93	783	0.000855799	1	1
cg03202213	3	85006115	rs148134910_G	85665173	hypertension	-2094.53	660	0.000864287	1	1
cg10011623	20	57463527	rs197174_C	57878080	betamet	-1442	570	0.000870708	1	1
cg18466965	12	117628589	rs4529958_T	117465857	Gestational_Diabetes	-1465.13	587	0.000880632	1	1
cg02952379	12	18869080	rs182228557_T	17930805	Maternal_Age	-2105.71	771	0.000883687	1	1
cg09167911	1	53307865	rs112262730_C	53272744	deliverymode	-1863.76	410	0.000894633	1	1
cg06893288	12	132859722	rs116596143_T	132632145	Parity	-1672.13	504	0.000895002	1	1
cg05143398	2	175713189	rs6433549_A	176510867	betamet	-2080.94	490	0.000895442	1	1
cg10105794	1	37720926	rs57170102_A	37002448	Pre_Pregnancy_BMI	-1617.23	542	0.000903311	1	1
cg18011517	2	42175341	rs4633961_C	42120198	Parity	-1880.04	861	0.000910454	1	1
cg09451427	3	50488230	rs12488468_T	50478487	betamet	-1537.47	402	0.00091178	1	1
cg24250069	4	113738613	rs10029516_T	114011088	betamet	-2215.69	576	0.000914793	1	1
cg21687003	4	26806309	rs4299571_G	26817610	betamet	-1485.23	566	0.000921083	1	1
cg10600889	17	37123767	rs646097_G	37076331	betamet	-1477.56	404	0.000921408	1	1
cg19738121	12	130651287	rs7487222_T	129936385	hypertension	-1939.34	758	0.000925894	1	1
cg27021722	4	22999077	rs16872414_A	22135324	Pre_Pregnancy_BMI	-2230.05	616	0.000926664	1	1
cg22777724	17	46622516	rs138765259_G	47337653	Maternal_Age	-1919.06	533	0.000929772	1	1
cg02032334	2	121410165	rs189329273_T	121160876	Maternal_Age	-1999.54	452	0.000932912	1	1
cg10021924	12	131401275	rs7133874_A	131400652	hypertension	-1579.74	688	0.000940456	1	1
cg06917450	1	38156652	rs7533921_C	38184881	betamet	-1899.04	499	0.000941856	1	1
cg24092907	7	12729367	rs73058797_T	12580745	hypertension	-2174.44	873	0.000943098	1	1
cg09285795	13	112761581	rs9515379_G	111783454	Maternal_Age	-1739.83	630	0.000952388	1	1
cg20291222	12	75784541	rs1159395_G	75017996	Maternal_Age	-1864.66	479	0.000957097	1	1
cg06738887	15	60688010	rs17302951_C	60463545	Maternal_Age	-1959.12	626	0.000962718	1	1
cg24021130	10	56561213	rs115176973_T	55894690	Pre_Pregnancy_BMI	-1677.16	773	0.000978943	1	1
cg13164087	6	87832666	rs72912476_A	87682460	Gestational_Diabetes	-1248.84	792	0.000983004	1	1
cg08352755	5	145758879	rs142015946_GAGTT	145968060	hypertension	-1678.22	436	0.000985	1	1
cg27374881	3	186504006	rs7635068_T	187331590	hypertension	-2261.1	567	0.000999133	1	1
cg05353869	11	75139544	rs80006998_C	76114885	Parity	-535.391	552	0.00100243	1	1
cg20318662	2	47452	rs1511324_A	454860	deliverymode	-1469.71	310	0.00100896	1	1
cg15203214	6	379489	rs2294661_G	592741	deliverymode	-1319.29	318	0.00100935	1	1
cg06107293	15	22915986	rs73409385_A	22844564	Pre_Pregnancy_BMI	-1779.35	128	0.00101723	1	1
cg15014679	11	27695210	rs12273363_C	27744859	hypertension	-2110.09	449	0.00101817	1	1
cg17482224	1	225116995	rs12025142_A	224876101	hypertension	-2082.96	617	0.00101979	1	1
cg00837218	14	21865939	14:22578828:G_A	22578828	Maternal_Age	-2225.66	672	0.00102397	1	1
cg25197500	17	80581805	rs4789763_G	80289284	deliverymode	-1813.9	434	0.00103134	1	1
cg06951122	5	140222653	rs115919669_T	141143494	deliverymode	-1031.44	514	0.00103976	1	1
cg11351140	13	20625630	rs9578201_G	20252847	betamet	-1990.27	467	0.00104304	1	1
cg05826762	7	123634202	rs11772923_C	123971053	hypertension	-2139.24	649	0.00105505	1	1
cg12347792	4	186393468	rs71848348_A	187290942	deliverymode	-2015.45	566	0.00105559	1	1
cg09526135	4	85603757	rs10023423_C	85081980	hypertension	-2173.19	389	0.00105665	1	1
cg26548834	7	4752951	rs7808703_T	5278439	Maternal_Age	-2277.98	592	0.00105978	1	1
cg26394308	17	74067861	rs9894244_A	73837957	hypertension	-1764.67	536	0.00106705	1	1
cg03371099	6	57305889	rs4715656_T	57194050	betamet	-1544.22	512	0.00107411	1	1
cg18123581	8	90772386	rs1397309_T	90627193	hypertension	-2194.56	616	0.00108057	1	1
cg06631944	7	158365160	rs6963236_A	158031109	hypertension	-1918.83	588	0.00108129	1	1
cg09606832	6	10405427	rs13204015_C	11040460	Pre_Pregnancy_BMI	-1796.09	650	0.00108914	1	1
cg17275844	4	48500942	rs12499674_T	48181565	betamet	-1946.76	546	0.00108916	1	1
cg24744557	12	322649	rs4980893_T	515771	Maternal_Age	-1979.67	285	0.00109332	1	1
cg08633074	16	11837719	rs3971212_CAG	12421592	Maternal_Age	-1769.37	731	0.00109435	1	1
cg04730866	3	97158366	rs186927550_G	97561142	betamet	-2102.61	530	0.00110569	1	1
cg01695579	16	70571479	rs6499513_T	71404780	betamet	-1969.28	373	0.00110762	1	1
cg10184328	7	138349158	rs6944016_A	138380477	betamet	-1799.11	406	0.00110908	1	1
cg22989533	13	82264223	rs9601570_A	81729384	Maternal_Age	-1745.41	651	0.00112602	1	1
cg12419863	6	144263450	rs6570597_C	144267969	hypertension	-1865.52	524	0.00112954	1	1
cg11628972	5	1645640	rs2020430_A	2251386	Gestational_Diabetes	-1622.52	658	0.00113007	1	1
cg21290814	19	18793853	rs4632263_T	19212298	Parity	-1712.02	394	0.00113048	1	1
cg24810305	14	103389022	rs77630549_G	103252488	Parity	-1722.03	612	0.00113531	1	1
cg02985445	7	97908505	rs6952161_G	98733337	betamet	-2212.09	434	0.00113859	1	1
cg13346869	8	37605517	rs2445001_A	38466443	Parity	-1519.12	446	0.00114208	1	1
cg25975690	7	27199726	rs35530013_C	26578780	Maternal_Age	-1662.49	693	0.00114583	1	1
cg01770296	1	222792554	rs1773758_G	223338227	hypertension	-1880.6	484	0.00115271	1	1
cg07910065	10	4230752	rs73584445_A	4002064	Maternal_Age	-1389.78	697	0.00116001	1	1
cg00965168	1	227974541	rs11582927_T	228546487	hypertension	-2083.7	709	0.00116125	1	1
cg07798610	16	2867683	rs62032317_T	2999955	Pre_Pregnancy_BMI	-1323.13	471	0.00116231	1	1
cg21442998	3	11597936	rs171239_T	10780817	deliverymode	-2256.7	609	0.0011624	1	1
cg25282976	17	79005047	rs141427178_A	79021950	deliverymode	-1756.5	595	0.00116464	1	1
cg09986353	10	125996395	rs11595972_C	126569279	Maternal_Age	-2082.45	622	0.00116668	1	1
cg06001205	5	22213259	rs1995264_G	23138951	Parity	-1991.75	574	0.00117758	1	1
cg19317715	17	40996578	rs62076408_A	41207462	hypertension	-1699.54	362	0.00118021	1	1
cg00465247	13	50703477	rs9535415_A	50621423	betamet	-1616.2	713	0.00118332	1	1
cg20780105	5	60455790	rs56885035_G	60663699	Pre_Pregnancy_BMI	-1897.62	561	0.00119343	1	1
cg05194545	10	32096116	rs7073155_G	31185792	Maternal_Age	-1965.87	724	0.00119412	1	1
cg18470427	17	33842301	rs1383541_C	33539825	betamet	-1137.7	463	0.00119691	1	1
cg06500079	17	619033	rs117329074_T	488282	hypertension	-1620.44	472	0.00119836	1	1
cg07363131	16	86965114	rs6540245_C	86047012	betamet	-1893.62	937	0.00119875	1	1
cg18177659	18	21032322	rs3786418_C	21740878	Maternal_Age	-2157.4	394	0.00120457	1	1
cg06878771	20	54581276	rs139768418_T	53654207	Parity	-1966.63	499	0.00120502	1	1
cg04015777	13	103426481	rs4150360_C	103524762	Gestational_Diabetes	-1535.7	639	0.00121387	1	1
cg05877590	10	45811038	rs964686_T	46003812	deliverymode	-2064.26	573	0.00123294	1	1
cg24338843	1	12806667	1:12084640:T_A	12084640	Maternal_Age	-2035.97	261	0.0012335	1	1
cg05096182	10	6557506	rs12357847_G	6270511	Maternal_Age	-2107.47	810	0.00123396	1	1
cg25301532	20	43378953	rs6031782_G	43383832	Parity	-1512.89	605	0.00123564	1	1
cg00940577	17	28803884	rs3764417_G	28705043	Maternal_Age	-2113.36	481	0.00124751	1	1
cg25600606	11	33308345	rs7106112_G	33879892	hypertension	-2149.54	554	0.00126499	1	1
cg18608725	14	63568602	rs80251419_T	63083428	hypertension	-2184.3	506	0.00126566	1	1
cg23521138	18	29026303	rs8085261_A	28111186	Gestational_Diabetes	-2014.79	559	0.00127502	1	1
cg16139316	1	153330758	rs821412_G	153293149	betamet	-1944.49	451	0.00127977	1	1
cg07147033	1	1549615	rs28581776_C	1847979	hypertension	-1791.92	301	0.00128124	1	1
cg18029321	5	140230326	rs6860347_G	139262117	Maternal_Age	-736.424	517	0.00128436	1	1
cg12161971	11	77907332	rs12361342_G	77751003	Pre_Pregnancy_BMI	-1561.13	471	0.00128741	1	1
cg06974034	2	158453600	rs115143979_A	158546821	Pre_Pregnancy_BMI	-1724.34	465	0.00129129	1	1
cg24334029	20	58296208	rs17455968_G	58160843	Maternal_Age	-2084	495	0.0012959	1	1
cg26686361	16	85964073	rs731957_C	85492882	hypertension	-2003.52	736	0.00129844	1	1
cg04085339	1	174967695	rs141040760_G	174516683	Gestational_Diabetes	-1832.74	569	0.00129924	1	1
cg24524285	11	64405919	rs487662_G	64481880	Maternal_Age	-1940.19	454	0.00131096	1	1
cg17611742	1	197745238	rs72731956_C	198296657	Gestational_Diabetes	-1518.68	577	0.00132069	1	1
cg08186790	2	121346485	rs34461562_T	121899521	deliverymode	-1950.85	455	0.00132738	1	1
cg18753294	7	23718155	rs149821_T	23339460	hypertension	-2265.54	725	0.00132959	1	1
cg10780949	15	67418316	rs1531497_C	66527530	hypertension	-1747.19	633	0.00134061	1	1
cg13638867	11	2241568	rs4930026_C	2900418	Maternal_Age	-1885.66	635	0.00134188	1	1
cg07803856	3	45268633	rs33771_C	45283319	betamet	-1998.71	590	0.00135281	1	1
cg05138203	13	102104707	rs7336311_C	102180738	Gestational_Diabetes	-1987.67	619	0.00135905	1	1
cg08840010	1	8000314	rs17349921_G	7170719	Maternal_Age	-2306.52	522	0.00135926	1	1
cg20593826	1	59280370	rs4912402_C	59973874	betamet	-1581.57	561	0.00136246	1	1
cg24821941	4	71457332	rs2579317_G	72101397	hypertension	-2232.2	527	0.00137531	1	1
cg03172657	16	89163625	rs17782553_C	88554907	deliverymode	-1338.17	697	0.00138708	1	1
cg22920417	18	74401671	rs470261_G	74722780	Gestational_Diabetes	-1968.81	798	0.00138834	1	1
cg15982099	11	47399813	rs10742826_C	48093445	hypertension	-2268.48	464	0.00140285	1	1
cg11481675	8	32504965	rs6983065_C	32697912	deliverymode	-1758.52	601	0.00142673	1	1
cg07794885	16	88703611	rs555812_G	88882257	hypertension	-1593.92	645	0.00144055	1	1
cg12292205	6	26970375	rs4713049_C	26876693	Maternal_Age	-2003.02	649	0.00144564	1	1
cg05168015	5	171880461	rs13155834_G	172283930	betamet	-1822.34	515	0.0014546	1	1
cg08576185	16	2055684	rs17808854_T	1528387	betamet	-2118.49	518	0.0014699	1	1
cg02814482	11	93822114	rs11820591_T	94089306	Parity	-1626.73	532	0.00147065	1	1
cg07777270	5	92928615	rs9285013_C	93050453	Pre_Pregnancy_BMI	-1808.39	472	0.00147276	1	1
cg24310395	3	39309435	rs4128233_C	40045100	Gestational_Diabetes	-2135.46	614	0.00148316	1	1
cg10877315	6	141335831	rs139384398_A	142251693	hypertension	-2161.33	614	0.00149595	1	1
cg07974719	13	78494064	rs602139_G	77505531	Gestational_Diabetes	-1628.41	667	0.0015017	1	1
cg10647465	11	126582242	rs4293131_C	126690826	Parity	-1403.41	648	0.00150537	1	1
cg23817637	10	129691429	rs10829360_A	130018768	Parity	-1723.09	721	0.00151681	1	1
cg26864905	6	137366369	rs188649315_C	137895013	betamet	-1892.84	524	0.00151719	1	1
cg22670033	5	180646608	rs4701015_T	180452560	hypertension	-1639.56	239	0.00152018	1	1
cg24384472	8	113703176	rs1510563_G	112805503	Gestational_Diabetes	-2242.53	689	0.00152127	1	1
cg00828556	3	196351986	rs1684467_A	196359443	Pre_Pregnancy_BMI	-1511.95	574	0.00153414	1	1
cg27476623	11	40139315	rs116267314_C	39900241	Pre_Pregnancy_BMI	-1991.62	518	0.00153963	1	1
cg18825419	10	27150407	rs139929833_T	27158107	Parity	-1900.56	779	0.00154164	1	1
cg25913761	15	90727560	rs59521577_T	90757323	hypertension	-1810.29	462	0.00155928	1	1
cg23840797	6	144330233	rs56282161_G	144398956	hypertension	-2254.18	515	0.0015623	1	1
cg24460817	1	247876088	rs191269595_C	248418412	hypertension	-2106.69	608	0.00157362	1	1
cg14624207	11	68142198	rs148844041_T	68425066	Pre_Pregnancy_BMI	-2071.74	443	0.00157385	1	1
cg10963061	1	158147729	rs692565_T	158153526	hypertension	-1283.67	680	0.00158025	1	1
cg03952109	5	93409932	rs144638035_A	94330393	betamet	-2206.53	525	0.00158234	1	1
cg00432659	18	11151283	rs169569_C	10313183	deliverymode	-1934.92	545	0.0016135	1	1
cg00687674	15	69373260	rs8033821_C	69907739	Maternal_Age	-1947.13	426	0.00163383	1	1
cg06607384	14	91579859	rs12590018_C	91506137	Maternal_Age	-1786.71	495	0.00164439	1	1
cg25468212	13	49226663	rs9567923_G	48397223	betamet	-2094.94	723	0.00165349	1	1
cg20336571	10	71812134	rs827351_G	72656002	Maternal_Age	-1937.15	772	0.00165973	1	1
cg23480619	21	35831871	rs2834824_A	36561074	hypertension	-1187.34	644	0.00166924	1	1
cg11958962	1	120354655	rs3765951_G	119917739	Maternal_Age	-2034.89	330	0.00167416	1	1
cg11140086	12	49783072	rs112461250_A	49076673	hypertension	-1526.09	436	0.00168638	1	1
cg18390025	10	103986736	rs4151060_T	103298099	Maternal_Age	-1856.98	576	0.00169171	1	1
cg06324048	20	57427103	rs6123756_C	56556146	Pre_Pregnancy_BMI	-1603.57	572	0.00172125	1	1
cg24790297	19	51226357	rs8106843_G	51106148	betamet	-1709.72	526	0.00172154	1	1
cg06682039	6	170536047	rs10806879_C	170760157	deliverymode	-1602.71	408	0.00173522	1	1
cg22463553	5	140788504	rs12517385_A	141248994	Maternal_Age	-2043.73	575	0.00174955	1	1
cg19624354	11	113113890	rs17115275_C	113124718	deliverymode	-1468.11	545	0.00176162	1	1
cg10632722	6	49833873	rs7746868_G	49642763	betamet	-2186.74	693	0.00176475	1	1
cg05557233	6	27482950	rs34083373_G	28373034	Maternal_Age	-1180.13	605	0.00176908	1	1
cg13157980	8	141599141	rs4736113_C	140913758	Parity	-1720.33	576	0.00176961	1	1
cg15750696	6	56507601	rs12528835_A	56129705	hypertension	-2070	539	0.00176966	1	1
cg15115984	19	1872702	rs1017084_C	2128054	deliverymode	-2063.42	483	0.00177492	1	1
cg20430047	20	20257861	rs59405436_A	20270816	Gestational_Diabetes	-1386.7	472	0.0017815	1	1
cg18538340	3	132756780	rs190765657_T	132893721	Parity	-1463.35	689	0.00180331	1	1
cg12649455	20	61878032	rs1047822_T	61873039	betamet	-1426.69	614	0.0018244	1	1
cg04983687	16	88558223	rs183528671_A	87627169	deliverymode	-2052.77	662	0.00182533	1	1
cg17110052	19	51858208	rs17714461_A	51425106	Maternal_Age	-2048.84	617	0.00185247	1	1
cg18623216	3	155421970	rs4680270_G	156156718	Maternal_Age	-1919.45	518	0.00187211	1	1
cg12419176	1	32936996	rs117610867_A	32906249	Pre_Pregnancy_BMI	-1660.64	468	0.00187869	1	1
cg15123572	13	114911570	rs7327124_C	115053155	Maternal_Age	-2036.03	276	0.00187898	1	1
cg04798824	12	99640830	rs2372635_C	99468230	Maternal_Age	-2229.38	547	0.00188339	1	1
cg17503389	5	90575422	rs10474343_G	90545248	deliverymode	-1913.94	514	0.00192011	1	1
cg02332073	7	130372419	7:129989590:T_C	129989590	deliverymode	-2143.11	462	0.00192152	1	1
cg16135936	14	98629292	rs79498715_G	99067811	Parity	-2029.78	837	0.00193678	1	1
cg21745164	16	23765304	rs7204422_T	24020730	Gestational_Diabetes	-1819.33	579	0.00195253	1	1
cg06373940	2	128052778	rs13384737_C	128971040	Pre_Pregnancy_BMI	-1807.52	602	0.00196142	1	1
cg16321029	15	25068850	rs1827053_C	24479465	hypertension	-1663.98	933	0.00196216	1	1
cg25821072	12	129252706	rs2730767_C	128425792	Pre_Pregnancy_BMI	-1997.06	690	0.00196459	1	1
cg10755878	2	167466717	rs73031416_A	167434974	hypertension	-1695.2	576	0.0019884	1	1
cg08793894	17	7227737	rs1132934_G	7952231	betamet	-1706.38	565	0.00200031	1	1
cg26599989	11	1297087	rs11038026_A	1668354	Maternal_Age	-1789.44	661	0.00203254	1	1
cg16103098	14	101192374	rs148925721_G	100812787	Maternal_Age	-1921.19	526	0.00206171	1	1
cg19116351	3	88031048	rs80123915_A	87590943	betamet	-2002.4	632	0.0020644	1	1
cg07053114	10	129794994	rs999069_C	129312952	hypertension	-2209.68	739	0.0020694	1	1
cg20367065	3	97983253	3:98422454:T_G	98422454	hypertension	-2026.05	605	0.00207581	1	1
cg21890667	22	30476089	rs74611026_C	30361599	Pre_Pregnancy_BMI	-1878.31	672	0.00208866	1	1
cg10485633	5	63253616	rs140710903_A	62681962	Maternal_Age	-2220.99	650	0.00209007	1	1
cg12160527	12	51347610	rs12581530_C	51772245	Maternal_Age	-2229.2	427	0.00209139	1	1
cg12068833	4	132896266	rs1115291_G	133793090	Gestational_Diabetes	-1612.91	708	0.00209239	1	1
cg21604741	2	27713092	rs7592249_T	27908608	Maternal_Age	-1436.51	514	0.00211104	1	1
cg11231018	10	90423408	rs6586174_T	90978270	Pre_Pregnancy_BMI	-1896.74	717	0.00211166	1	1
cg14486905	2	171677602	rs4297845_G	171719539	Pre_Pregnancy_BMI	-1733.64	618	0.00212318	1	1
cg16180796	7	23245900	rs955187_A	23194605	Maternal_Age	-1238.07	684	0.00212438	1	1
cg24808442	1	229439738	rs6673349_A	230211398	hypertension	-2083.41	524	0.00213022	1	1
cg16505764	5	140763254	rs12653948_T	141241883	Gestational_Diabetes	-1529.92	570	0.00213263	1	1
cg26373733	6	157041268	rs9459183_T	157787026	Pre_Pregnancy_BMI	-1511.62	584	0.00213371	1	1
cg12176605	3	40518138	rs13314643_T	41139829	Maternal_Age	-2142.77	441	0.00215542	1	1
cg15931850	4	1550089	rs2353552_A	2210065	betamet	-1532.44	513	0.00215849	1	1
cg15389068	5	140475049	rs248516_G	141203031	betamet	-1731.17	538	0.00215891	1	1
cg01066472	1	75591029	rs35646012_GT	75558661	Pre_Pregnancy_BMI	-895.747	573	0.00216564	1	1
cg25746499	2	240153778	rs12151480_A	240176481	betamet	-1674.26	597	0.00216735	1	1
cg01171844	12	23738797	rs7296354_A	24675479	Maternal_Age	-2040.94	675	0.0021693	1	1
cg08253808	14	102676957	rs11621560_C	102556743	Maternal_Age	-1781.51	609	0.00217051	1	1
cg13635014	9	96328401	rs13293217_A	96082919	betamet	-2057.98	671	0.00217054	1	1
cg01699630	6	131894023	6:132743715:CT_C	132743715	hypertension	-2095.29	631	0.00217782	1	1
cg00232387	19	2717526	rs11667297_A	2723383	Pre_Pregnancy_BMI	-1875.93	428	0.00217847	1	1
cg13151472	20	237300	rs459012_C	462008	Maternal_Age	-2180.45	340	0.002185	1	1
cg05345996	10	133508028	rs11156479_A	133629469	Maternal_Age	-2158.56	837	0.00219053	1	1
cg09246479	22	24891129	rs150902635_CAAAACAAAAACA	24879810	betamet	-1537.52	429	0.00219482	1	1
cg24548817	21	45774294	rs2838551_G	45764397	Maternal_Age	-2063.13	686	0.0022172	1	1
cg01779806	5	160279389	rs143363569_A	160457397	Maternal_Age	-2063.78	655	0.00222563	1	1
cg19421218	3	114012659	rs17607135_C	114017113	Maternal_Age	-2215.25	499	0.00222864	1	1
cg12456800	5	140165938	rs182931630_T	140655651	Gestational_Diabetes	-1567.49	502	0.00223215	1	1
cg16568681	11	33758505	rs2686246_T	33761424	Maternal_Age	-2090.99	542	0.00223416	1	1
cg23169762	6	3749854	rs2875955_C	4690760	Maternal_Age	-1987.02	537	0.00224475	1	1
cg19540471	5	115907550	rs2081862_G	115345115	hypertension	-2233.19	703	0.00225157	1	1
cg23409074	8	67090798	rs2555590_T	67401716	betamet	-1787.12	565	0.00226471	1	1
cg19856444	10	18241116	rs10734067_C	19023660	hypertension	-2189.29	679	0.00226945	1	1
cg23146560	5	140430569	rs3776103_G	140476894	betamet	-1678.94	539	0.00227355	1	1
cg17876758	7	56563742	rs73358758_T	56686317	hypertension	-1876.34	564	0.00227443	1	1
cg24069653	5	169408301	rs181681105_T	169223619	Maternal_Age	-2346.12	712	0.00227458	1	1
cg19962075	18	48256050	rs9956956_A	49075117	Maternal_Age	-1003.82	691	0.00227994	1	1
cg21165029	1	1297202	rs3795277_C	1981118	Pre_Pregnancy_BMI	-1781.48	214	0.00229271	1	1
cg00007076	8	67342600	rs75275384_A	67255606	Maternal_Age	-1638.73	552	0.0023025	1	1
cg05067427	16	54227914	rs2302805_A	54280517	Pre_Pregnancy_BMI	-1191.14	563	0.0023027	1	1
cg13641043	17	43198610	rs12944434_G	43200294	deliverymode	-1198.95	627	0.0023073	1	1
cg18238973	4	87028501	rs340635_A	87931404	hypertension	-2130.64	552	0.00232005	1	1
cg06865629	18	19409164	rs418421_C	20287443	Maternal_Age	-1718.78	332	0.00233248	1	1
cg18274664	21	27372461	rs222937_C	27901973	Gestational_Diabetes	-1664.28	640	0.00233253	1	1
cg03305017	7	151036715	rs4726096_A	151496826	Pre_Pregnancy_BMI	-2141.44	557	0.00233646	1	1
cg02599361	5	178548373	rs12522073_C	178487452	Parity	-1219.47	732	0.00235014	1	1
cg20609803	1	161184305	rs201300944_AG	161267049	hypertension	-2232.95	475	0.00238193	1	1
cg07274694	16	86860801	rs7190274_C	86032099	hypertension	-1898.06	918	0.0023862	1	1
cg19857761	5	1174522	rs1107060_T	1764532	Maternal_Age	-1938.21	576	0.00238713	1	1
cg21847800	15	51973224	rs1075680_C	51475400	Maternal_Age	-2219.01	572	0.00239272	1	1
cg21154426	3	53161967	rs3821857_C	53738460	hypertension	-2198.1	498	0.00239961	1	1
cg15609237	2	179395885	rs36113194_T	179490785	hypertension	-1771.61	631	0.0024146	1	1
cg05703053	2	169769616	rs201822305_AT	169776893	deliverymode	-1769.35	616	0.00243535	1	1
cg24681307	1	110526191	rs568686_T	110173775	Maternal_Age	-1899.99	516	0.00243846	1	1
cg23568334	11	129079485	rs554794_C	128964425	Maternal_Age	-2233.31	586	0.00245451	1	1
cg09929238	17	78560916	rs7225476_G	78561603	Maternal_Age	-1629.68	596	0.00245506	1	1
cg09107161	1	240774736	rs12079041_C	241715422	hypertension	-1394.35	667	0.00246164	1	1
cg24073994	17	38511770	17:38067008:A_G	38067008	hypertension	-2140.89	570	0.00246571	1	1
cg10210624	19	58662595	rs10853905_A	58904396	hypertension	-2072.9	457	0.00248598	1	1
cg06578561	8	139508625	rs149371933_G	138994019	Gestational_Diabetes	-1736.93	515	0.00248773	1	1
cg22705929	11	57417974	rs10750861_C	57181407	betamet	-2027.45	703	0.00249152	1	1
cg14621350	12	39538106	rs58754883_G	39890663	Pre_Pregnancy_BMI	-2079.66	537	0.00252655	1	1
cg24176311	7	128696150	rs145241570_T	128561212	hypertension	-1918.66	578	0.00253127	1	1
cg18140268	1	147781827	rs2999603_G	147795939	Maternal_Age	-1451.25	193	0.00253226	1	1
cg12768447	10	69425930	rs77412735_T	68426034	Parity	-2154.45	538	0.0025415	1	1
cg05852568	2	95537405	rs142877545_T	95593796	Maternal_Age	-1084.32	96	0.00257462	1	1
cg01109256	20	37100986	rs4809982_G	36818394	deliverymode	-1805.11	564	0.00257713	1	1
cg08819022	22	18531447	rs8140645_A	18289555	deliverymode	-1545.11	509	0.00260146	1	1
cg11076275	1	207069654	rs191987769_A	207949698	Maternal_Age	-2005.35	465	0.00260806	1	1
cg06317209	12	58210878	rs2698250_C	58737269	Gestational_Diabetes	-1561.77	556	0.00261635	1	1
cg02312593	5	140710469	rs184405216_T	140762246	Maternal_Age	-1566.33	568	0.00262151	1	1
cg04867891	17	80929076	rs7406537_A	80919387	betamet	-2034.75	381	0.00262587	1	1
cg14983728	22	35695234	rs2092117_C	34921246	betamet	-1842.54	641	0.00265122	1	1
cg23048215	19	947936	rs7528_T	541917	betamet	-2270.54	375	0.00265319	1	1
cg05557266	3	49057259	rs117929808_C	48736979	hypertension	-2131.84	323	0.00265682	1	1
cg27545611	1	68517177	rs17129991_T	67862986	Pre_Pregnancy_BMI	-1207.81	586	0.00266045	1	1
cg02314201	10	134843775	rs10673172_C	134822290	Parity	-1373.79	550	0.00266568	1	1
cg26994894	16	87102691	rs4843470_G	86896671	hypertension	-1546.15	912	0.00268793	1	1
cg19878479	19	49015582	rs473464_C	49334248	Maternal_Age	-1931.6	527	0.00268913	1	1
cg15878616	20	52492209	rs6022462_A	52050765	Maternal_Age	-1785.1	469	0.00269313	1	1
cg08378932	3	149191167	rs4974389_G	148903923	Maternal_Age	-2291.54	610	0.00270336	1	1
cg02666556	11	57791314	rs146772700_A	57928095	Pre_Pregnancy_BMI	-2000.19	645	0.00272519	1	1
cg16661609	19	55172983	rs2241384_A	54849942	betamet	-1867.24	543	0.00273703	1	1
cg27058052	19	54177231	rs7254488_G	54171357	Maternal_Age	-2028.26	530	0.0027441	1	1
cg03954144	13	20751679	rs7325766_T	20822102	deliverymode	-1012.32	452	0.00274853	1	1
cg03251655	17	33759512	rs2671831_G	33727229	Parity	-1576.52	498	0.00275051	1	1
cg03701930	10	1981436	rs76345988_G	2018717	Gestational_Diabetes	-1068.84	852	0.00275353	1	1
cg10578996	19	29455873	rs4805315_C	29504552	Parity	-2338.44	824	0.0027692	1	1
cg07369606	17	80290169	rs140961983_T	80319442	Maternal_Age	-1989.64	485	0.00278763	1	1
cg00819078	5	16615081	rs13168554_A	16254030	betamet	-2073.58	487	0.002788	1	1
cg15043605	6	14845043	rs1535359_C	14162229	betamet	-2264.85	586	0.00279264	1	1
cg02638909	8	30888801	rs17601350_G	31406569	Maternal_Age	-2212.19	553	0.00279376	1	1
cg08356637	11	8385767	rs75984183_C	8433308	deliverymode	-1980.25	678	0.00279817	1	1
cg22012583	1	150947949	1:150947293:T_A	150947293	deliverymode	-1556.96	430	0.00280262	1	1
cg22385702	2	45175881	rs187617085_T	45029591	betamet	-2251.24	688	0.00280524	1	1
cg23334433	17	79129051	rs4075784_T	78403190	Maternal_Age	-1471.08	590	0.00283391	1	1
cg13802883	7	23749533	rs11532668_G	23109033	Maternal_Age	-1677.01	735	0.00283868	1	1
cg01136458	8	4853275	rs13281936_T	5772121	Parity	-1503.04	616	0.00286175	1	1
cg13573346	14	101363925	rs7155375_T	101188731	Maternal_Age	-2130.57	519	0.00287975	1	1
cg02784823	19	49000897	rs11670259_T	48744164	Maternal_Age	-1479.64	526	0.00287988	1	1
cg00500359	11	3175625	rs147917100_G	2988846	Pre_Pregnancy_BMI	-1932.15	464	0.00288517	1	1
cg14153919	15	78631963	rs9920270_C	78666288	Maternal_Age	-1953.85	627	0.00289354	1	1
cg09174870	16	56702802	rs3785327_A	57677698	betamet	-1965.47	757	0.00290232	1	1
cg18121224	5	176559563	rs12187932_A	176643151	Maternal_Age	-1703.83	392	0.00290997	1	1
cg12782180	7	127880932	rs12706831_T	127887068	Parity	-1824.15	562	0.00291803	1	1
cg12056772	17	76989482	rs67249807_T	76141827	Pre_Pregnancy_BMI	-1861.06	590	0.00292392	1	1
cg19743545	2	237085808	rs1377445_G	237183463	Gestational_Diabetes	-1650.72	393	0.00295694	1	1
cg14090647	22	24108000	rs9306387_T	23979219	Gestational_Diabetes	-2230.79	444	0.00295707	1	1
cg11690666	17	80415469	rs8068482_A	80608149	Maternal_Age	-2264.43	472	0.0029739	1	1
cg21811450	22	47022471	rs6008906_T	46951439	hypertension	-1802.31	525	0.00297526	1	1
cg20461455	11	125326447	rs75644282_A	125607957	Maternal_Age	-2000.56	645	0.00297967	1	1
cg00734567	1	86172782	rs17128149_C	86196531	Pre_Pregnancy_BMI	-1686.09	668	0.00300232	1	1
cg06532268	6	25732817	rs1179086_T	25791745	Maternal_Age	-1594.67	680	0.00300936	1	1
cg25112848	3	39470521	3:39450737:TCCTG_TCCTG	39450737	Gestational_Diabetes	-1938.79	585	0.00303809	1	1
cg04721087	15	40674900	rs2306482_T	40539206	betamet	-1598.18	476	0.00305204	1	1
cg04240980	2	211096347	rs76804326_C	210621425	deliverymode	-2124.97	508	0.00305417	1	1
cg03296200	2	629022	rs13001660_A	716367	Maternal_Age	-1638.79	489	0.00306134	1	1
cg16396933	10	104954103	rs35443788_A	104789636	betamet	-1872.27	566	0.00307124	1	1
cg06892868	12	110211321	rs146325808_T	110505201	Pre_Pregnancy_BMI	-1744.97	622	0.0030729	1	1
cg24780501	11	2890450	rs2283166_T	2579889	deliverymode	-1493.42	484	0.0030772	1	1
cg13735469	8	144810657	rs4464948_C	144103435	Maternal_Age	-1630.12	399	0.00308519	1	1
cg08496775	8	80523226	rs2583786_G	79740128	hypertension	-1583.39	485	0.00310226	1	1
cg01306120	1	235290283	rs561954_T	234433886	hypertension	-2066.03	470	0.00311419	1	1
cg12033075	1	9788767	rs10127643_T	10556386	hypertension	-1429.88	507	0.00311648	1	1
cg11985480	2	74729100	rs113979846_A	74357976	Maternal_Age	-1748.75	383	0.00312815	1	1
cg20408276	2	38300586	rs13398184_A	38444225	betamet	-1860.79	784	0.00313067	1	1
cg07004386	14	70040391	rs1275824_C	70194563	Gestational_Diabetes	-1899.8	600	0.00313099	1	1
cg15625324	3	151073249	rs7644262_G	151500579	Maternal_Age	-2065.8	602	0.00314489	1	1
cg24004483	1	944783	rs6687029_C	1519068	hypertension	-2004.38	121	0.00314724	1	1
cg12584960	13	114965839	rs5807003_C	114998204	Gestational_Diabetes	-1368.92	259	0.00317285	1	1
cg26750002	19	49244674	rs12975598_A	49948213	deliverymode	-1875.45	502	0.00318669	1	1
cg07401067	5	1725411	rs6860349_A	2133412	Gestational_Diabetes	-1729.14	678	0.00320906	1	1
cg05172197	14	38727014	rs61999023_T	39145875	betamet	-2254.59	542	0.0032106	1	1
cg24828322	10	96830111	rs117983078_C	97070395	hypertension	-2015.26	755	0.00322524	1	1
cg11011512	12	131303247	rs3048047_GCCA	131317844	Parity	-1414.6	675	0.00322676	1	1
cg00588297	2	74753691	rs3771781_C	75085163	Maternal_Age	-1885.46	386	0.00322774	1	1
cg16774946	13	24798195	rs1220600_T	24808217	Maternal_Age	-1536.7	710	0.00325177	1	1
cg04346283	6	82459454	rs522868_C	83022580	Maternal_Age	-1907.48	801	0.00325733	1	1
cg23528488	4	85818121	rs11724703_T	86784579	Maternal_Age	-1998.36	394	0.00325967	1	1
cg19996026	10	69455804	rs41278516_A	70253350	betamet	-2160.74	518	0.00328122	1	1
cg04461800	2	179184481	rs16866669_G	180029215	hypertension	-2193.87	583	0.0032886	1	1
cg11256152	8	141359786	rs7839705_G	141360167	Maternal_Age	-1664.11	553	0.00331954	1	1
cg14972271	1	223899736	rs2786557_G	224707606	Pre_Pregnancy_BMI	-1617.21	492	0.00334669	1	1
cg06015422	8	70907139	rs6981344_A	70198662	hypertension	-1174.83	544	0.0033503	1	1
cg05487082	13	43150833	rs79734676_G	44078825	betamet	-1995.72	722	0.00336532	1	1
cg01430344	2	16154047	2:16064674:C_CA	16064674	Maternal_Age	-1534.06	478	0.00337113	1	1
cg21105443	7	7576792	rs6969069_C	8326998	hypertension	-2111.64	544	0.00340263	1	1
cg05096467	17	56744490	rs4968361_G	57502828	deliverymode	-1344.44	493	0.0034034	1	1
cg02065293	2	1928480	rs57651769_A	1164035	Maternal_Age	-2162.76	723	0.00341224	1	1
cg02881684	19	45978153	rs390082_G	45416831	betamet	-1549.26	599	0.00344376	1	1
cg08269974	19	853054	rs166451_C	1475391	betamet	-1914.45	364	0.00344977	1	1
cg02438611	17	55828107	rs11652711_C	55507586	Pre_Pregnancy_BMI	-1758.79	488	0.00345185	1	1
cg15874877	5	140799572	rs116457023_T	140785522	Maternal_Age	-1526.1	575	0.0034678	1	1
cg14187813	2	97651611	rs1257026_C	97655963	Pre_Pregnancy_BMI	-1729.45	224	0.00347644	1	1
cg12615982	3	169483122	rs2141595_T	169503432	Maternal_Age	-2016.22	491	0.00348839	1	1
cg00373499	5	137224723	rs6893667_C	136948231	Gestational_Diabetes	-1915.9	622	0.00351306	1	1
cg17099656	22	47135171	rs2080581_T	47130078	betamet	-1587.41	568	0.00351403	1	1
cg04039397	3	111260783	rs867293_T	111400498	Maternal_Age	-1962.7	600	0.00351557	1	1
cg10036013	7	4778839	rs6973046_A	4765018	Gestational_Diabetes	-1706.12	595	0.00352627	1	1
cg24298684	20	54823878	rs6024282_A	54240941	Parity	-2092.83	564	0.00353496	1	1
cg22117805	11	36422455	rs187948294_C	36142487	deliverymode	-1416.95	574	0.00353835	1	1
cg06163411	7	129691519	rs6467293_A	129927778	betamet	-2089.53	497	0.00354241	1	1
cg04784315	9	125797284	rs4997232_T	125582173	betamet	-1922.3	491	0.00360167	1	1
cg26438665	14	93794813	rs8018220_T	94223599	hypertension	-2034.46	682	0.0036693	1	1
cg05815436	13	20781165	rs11147673_T	20957700	Maternal_Age	-1809.42	445	0.00367348	1	1
cg24830898	5	177964873	rs4280887_T	178180299	deliverymode	-2156.81	590	0.00367616	1	1
cg13523576	8	21909636	rs12386970_G	22685153	Pre_Pregnancy_BMI	-1731.94	569	0.00368362	1	1
cg04087039	7	157697459	rs11761517_C	158532706	Maternal_Age	-1705.74	735	0.00368989	1	1
cg23427348	4	166301256	rs435881_T	167163302	Maternal_Age	-2052.76	555	0.00371379	1	1
cg13206706	1	93302167	rs200508810_AG	93971768	hypertension	-2215.36	468	0.00371671	1	1
cg17207736	8	142237307	rs10106557_C	142696638	Maternal_Age	-1710.4	537	0.00372348	1	1
cg19457237	12	34500585	rs7310576_C	34474735	betamet	-1603.94	427	0.0037279	1	1
cg08351464	12	132864833	rs11208_C	133161346	Maternal_Age	-1735.32	503	0.0037308	1	1
cg12803068	7	45002919	rs7803335_G	45012958	betamet	-1472.86	554	0.00373633	1	1
cg23183069	6	168778242	rs196450_C	169073400	Maternal_Age	-1753.67	611	0.00374284	1	1
cg13052625	3	47865946	rs4858889_G	47480357	Pre_Pregnancy_BMI	-2169.97	354	0.00374468	1	1
cg18041277	8	57030824	rs16922676_A	57685542	hypertension	-1253.61	703	0.00377041	1	1
cg15972148	13	114880889	rs9314890_C	114873155	betamet	-1940.42	286	0.00377123	1	1
cg15553946	1	19146909	rs111344123_G	19151909	Maternal_Age	-1876.15	680	0.0037764	1	1
cg11878452	6	168482845	rs430403_T	169426058	deliverymode	-2141.34	631	0.00381373	1	1
cg13459606	7	50861834	rs6975920_G	51756477	hypertension	-2060.85	591	0.00382538	1	1
cg10909192	14	45579847	rs35947939_A	46128821	deliverymode	-1931.83	599	0.00382819	1	1
cg24768135	17	4805392	rs77318561_G	5184467	Parity	-1245.96	653	0.00387299	1	1
cg23240927	11	1320497	rs7394876_T	2249031	betamet	-1706.97	668	0.00387674	1	1
cg24693376	10	77541764	rs4357630_G	78382883	betamet	-2315.11	452	0.00388507	1	1
cg27386529	3	47517807	rs6806709_G	46823132	hypertension	-1612.43	414	0.0039107	1	1
cg10822495	17	57228573	rs190314257_T	57912129	betamet	-2248.18	445	0.00391372	1	1
cg05267394	20	32856898	20:32280410:T_A	32280410	Maternal_Age	-1199.26	477	0.00392536	1	1
cg05088356	5	66124167	rs190480_T	66133356	Parity	-2333.32	623	0.00395958	1	1
cg24335895	19	36643771	rs151298495_G	37157054	betamet	-1287.05	611	0.00397584	1	1
cg00238249	6	71276258	rs138664522_A	71322822	Parity	-1711.83	738	0.00398644	1	1
cg13837679	11	44329915	rs1484398_A	45044671	betamet	-2022.31	656	0.00401293	1	1
cg19043935	4	7740427	rs1320071_G	7928191	Pre_Pregnancy_BMI	-1866.36	821	0.00405528	1	1
cg02415963	16	34979671	rs12926980_C	34816462	betamet	-1791.68	74	0.00414293	1	1
cg20219891	2	121496875	rs6718424_C	120809568	hypertension	-567.382	454	0.00414811	1	1
cg11936341	6	1604140	rs2745599_G	1613686	Maternal_Age	-1363.23	588	0.00415829	1	1
cg06797068	6	74104600	rs62411982_T	73351339	Maternal_Age	-1392.28	698	0.00417627	1	1
cg07200608	11	76998221	rs11236862_A	76400509	betamet	-2186.14	574	0.00417698	1	1
cg00166372	3	50232459	rs62260773_A	50208630	Gestational_Diabetes	-1654.72	399	0.00418577	1	1
cg11757417	7	98424289	rs34248620_A	98203847	betamet	-1873.38	390	0.00423139	1	1
cg09669835	7	91510500	rs10278819_C	92057320	Maternal_Age	-1802	456	0.0042386	1	1
cg13516209	6	29855302	rs9258866_A	29836524	Pre_Pregnancy_BMI	-1757.94	1202	0.00426265	1	1
cg18745416	6	152011399	rs4870079_A	152484763	Pre_Pregnancy_BMI	-2122.87	680	0.00427004	1	1
cg05969496	1	182923750	rs3842897_G	183503664	hypertension	-1973.07	556	0.00429287	1	1
cg18107006	2	38831166	rs140474202_C	39069869	Maternal_Age	-2218.44	717	0.00432222	1	1
cg17118775	8	74282812	rs6472771_C	74322457	Gestational_Diabetes	-1042.99	636	0.00434776	1	1
cg05117324	11	4469604	rs190073067_C	5102405	deliverymode	-2259.27	755	0.00435907	1	1
cg18232597	17	29624396	rs7225838_T	29465528	Maternal_Age	-1970.14	499	0.00437427	1	1
cg25943719	15	101421391	rs28497202_T	101108908	Gestational_Diabetes	-1761.96	724	0.00437657	1	1
cg21778644	2	105924383	rs10203687_C	105360898	Gestational_Diabetes	-1850.77	626	0.00438599	1	1
cg07126637	4	71248757	rs17148491_T	71137121	betamet	-2259.81	578	0.00440849	1	1
cg13729816	19	52954722	rs7260534_T	52074474	hypertension	-1370.15	608	0.00443916	1	1
cg00186701	8	98290510	rs2448191_C	98459872	Pre_Pregnancy_BMI	-1575.09	486	0.00445536	1	1
cg13203135	21	45565328	rs229347_G	44848070	Maternal_Age	-2097.76	627	0.00445755	1	1
cg14373760	13	99961037	rs7320176_T	100383061	hypertension	-2236.12	637	0.00450245	1	1
cg11314684	1	244006288	rs4658507_A	243056401	Pre_Pregnancy_BMI	-1972.59	416	0.00452302	1	1
cg03310038	2	98852704	rs2672669_C	99406982	hypertension	-2109.3	442	0.00452414	1	1
cg09936799	5	140241497	rs11167743_T	140567608	hypertension	-1531.59	517	0.00452734	1	1
cg19995459	3	30647672	rs9818919_C	30418925	Gestational_Diabetes	-1868.64	616	0.00455331	1	1
cg25920019	5	180488960	rs13359580_C	180474814	betamet	-1872.8	308	0.00457441	1	1
cg13916255	7	93190462	rs140096543_A	92769346	Gestational_Diabetes	-2180.82	440	0.0045822	1	1
cg27638432	6	128240363	rs2027311_C	128635234	Gestational_Diabetes	-2140.02	534	0.00458567	1	1
cg24787924	19	54231819	rs9917029_C	53300984	hypertension	-2208.92	546	0.00459122	1	1
cg05971678	10	125770089	rs185655639_A	124859230	Maternal_Age	-1490.29	645	0.00461574	1	1
cg18736186	15	49462118	rs12898461_G	49539043	Pre_Pregnancy_BMI	-1788.82	453	0.00461642	1	1
cg15572907	19	40995921	rs10411033_G	40975482	deliverymode	-1056.32	570	0.00463272	1	1
cg00044505	8	48649086	rs11786911_A	49237796	Maternal_Age	-1936.29	417	0.00463498	1	1
cg04143909	1	234367322	rs480039_A	234426478	hypertension	-1374.43	625	0.00465932	1	1
cg15129265	2	183292922	rs16823704_C	183667233	hypertension	-2184.42	572	0.00466369	1	1
cg21412355	18	72837386	rs117048571_A	73425722	betamet	-1743.93	643	0.004668	1	1
cg10798745	1	145715636	rs2274619_C	145533314	betamet	-2043.65	118	0.00471437	1	1
cg04574346	12	132976866	rs2323964_A	133008773	Gestational_Diabetes	-1954.7	458	0.00475639	1	1
cg03547797	11	22689644	rs7925971_A	23496865	Gestational_Diabetes	-1540	729	0.00478333	1	1
cg25614875	1	217263847	rs11572742_G	216765317	Maternal_Age	-1935.19	675	0.00478371	1	1
cg22657465	6	76022515	rs144524315_C	76532234	betamet	-2165.89	586	0.00481342	1	1
cg19620994	1	12774904	rs2639453_T	11982544	betamet	-1901.52	262	0.0048285	1	1
cg16419724	5	68711519	rs2607391_C	67917283	betamet	-1931.05	215	0.00486321	1	1
cg19815565	18	77917615	rs11665580_T	77937261	betamet	-1222.14	343	0.00487931	1	1
cg07355926	19	1852127	rs11666934_A	1744203	hypertension	-1672.45	488	0.00492021	1	1
cg08893853	1	151701251	rs924088_G	152142087	hypertension	-1831.07	458	0.00492732	1	1
cg14578677	4	38859770	rs12641669_A	38901769	Maternal_Age	-1845.08	577	0.00494275	1	1
cg22056094	5	140719962	rs72790070_A	140879681	Maternal_Age	-1309.69	570	0.00495022	1	1
cg02390624	11	85469919	rs12279581_A	85713881	Pre_Pregnancy_BMI	-1890.91	715	0.00496423	1	1
cg16230581	14	95358041	rs10141488_A	94777280	betamet	-1839.6	805	0.00496656	1	1
cg03636048	16	72206536	rs9930890_A	72119812	hypertension	-2416.38	671	0.00503012	1	1
cg01123783	7	147591551	rs2972112_T	147870422	betamet	-2159.97	574	0.00505127	1	1
cg00561194	10	38069720	rs11011344_A	38004846	Pre_Pregnancy_BMI	-1409.03	644	0.00505384	1	1
cg16629288	3	69590374	rs57046732_G	69594601	Pre_Pregnancy_BMI	-1715.95	600	0.00507554	1	1
cg07587796	4	111397401	rs78374970_T	111225558	betamet	-1670.61	579	0.00513225	1	1
cg26995244	22	45125395	rs132438_T	45150203	Gestational_Diabetes	-1660.47	720	0.00515118	1	1
cg10890681	4	74279174	rs144931400_T	74264284	hypertension	-2183.97	400	0.00518297	1	1
cg21531689	2	220253653	rs74663240_T	221123992	Parity	-1931.62	434	0.00520214	1	1
cg08626916	8	141111080	rs3922670_A	141289880	Gestational_Diabetes	-1843.39	543	0.0052183	1	1
cg00066854	10	113987376	rs11195534_A	113106287	Gestational_Diabetes	-2588.85	531	0.00525574	1	1
cg17598785	10	61112628	rs10994023_G	61562977	hypertension	-2292.4	577	0.00527666	1	1
cg06194960	16	111362	rs541912_T	1088773	betamet	-2068.89	264	0.00527893	1	1
cg19684207	21	40759686	rs13049491_T	39911689	Maternal_Age	-1736.2	711	0.00528135	1	1
cg02087079	5	177811349	rs2672830_A	177946826	Gestational_Diabetes	-1815.19	553	0.00531547	1	1
cg00767496	15	45671279	rs112089470_G	45327123	deliverymode	-1794.91	388	0.0053273	1	1
cg03792788	2	121338607	rs76891299_A	121531285	Pre_Pregnancy_BMI	-1925.58	454	0.00533099	1	1
cg05366561	20	30437731	rs729838_A	30263528	betamet	-1715.62	404	0.005342	1	1
cg05564117	22	25615918	rs6004693_G	25927891	Gestational_Diabetes	-2010.01	489	0.00535368	1	1
cg09214616	6	168533375	rs746800_G	168533787	Maternal_Age	-1560.62	632	0.0053625	1	1
cg27017993	14	74814040	rs150999504_A	74266280	Maternal_Age	-2239.28	445	0.00538025	1	1
cg06415891	1	2467096	rs10910097_T	2521430	deliverymode	-1895	449	0.00539154	1	1
cg12054453	17	57915717	rs60283440_C	57994248	Parity	-1867.97	291	0.00540725	1	1
cg00284153	10	135171713	rs9418988_C	135327632	hypertension	-1376.36	422	0.00541661	1	1
cg12133451	1	227746453	rs6671825_G	227865438	Gestational_Diabetes	-1167.79	749	0.0054501	1	1
cg10664339	17	38800752	rs16965644_G	38264197	Maternal_Age	-2153.48	606	0.00553466	1	1
cg13077138	15	24921183	rs4778288_T	24465090	Gestational_Diabetes	-1886.83	913	0.00555328	1	1
cg27117982	12	16500077	rs16912024_G	16712583	Maternal_Age	-1779.1	392	0.00556297	1	1
cg27518977	7	37924598	rs7797449_C	37932660	Maternal_Age	-2272.04	626	0.00557674	1	1
cg26200598	18	8717113	rs12956492_C	8950560	betamet	-1913.49	671	0.00560329	1	1
cg12190994	7	4305061	rs10270413_A	4304727	Pre_Pregnancy_BMI	-1662.78	720	0.00563168	1	1
cg27128233	10	7255602	rs2692812_T	7265468	Gestational_Diabetes	-1517.08	728	0.00566774	1	1
cg11905488	12	10123604	rs10771996_A	9811352	betamet	-1974.35	603	0.00568303	1	1
cg12205433	7	115863026	rs11396061_TG	116072450	Maternal_Age	-2112.86	502	0.00568753	1	1
cg26233832	7	142660973	rs78571833_C	143122924	deliverymode	-2334.64	337	0.0057138	1	1
cg07031872	14	92788417	rs8017311_G	93105338	deliverymode	-2062.6	581	0.00571427	1	1
cg11708721	1	117530009	rs75378515_T	117546564	Gestational_Diabetes	-1251.48	498	0.00571743	1	1
cg01659632	6	144262297	rs140859475_T	143822913	hypertension	-2005.91	525	0.00571856	1	1
cg19822851	19	19315246	rs12610057_A	19315180	Pre_Pregnancy_BMI	-1898.13	384	0.00574477	1	1
cg01561719	10	90611855	rs12776142_G	90008568	Maternal_Age	-2078.02	748	0.00574593	1	1
cg22234712	8	96085385	rs7011919_G	96099260	Parity	-1592.36	718	0.00574794	1	1
cg20073050	4	106395643	rs113504429_G	106116095	deliverymode	-1621.46	598	0.00576696	1	1
cg24759549	14	20247697	rs1958706_G	20655710	Maternal_Age	-1709.4	297	0.00576917	1	1
cg09329516	17	1508261	rs8065481_G	1519662	betamet	-250.443	625	0.00580874	1	1
cg02066331	6	17282778	rs75863575_A	18261883	Maternal_Age	-1812.65	688	0.00581808	1	1
cg01754525	8	43131353	rs182903520_A	42736840	hypertension	-656.135	317	0.00581983	1	1
cg03801286	21	35884508	rs79742309_C	35284952	Pre_Pregnancy_BMI	-2306.57	639	0.00582483	1	1
cg10409341	15	82334984	rs72749536_A	82448358	betamet	-2264.84	425	0.00583874	1	1
cg00098799	15	99409360	rs2663129_C	99609016	Maternal_Age	-1377.49	600	0.00586469	1	1
cg26600826	11	56381677	rs78427680_G	56141940	Parity	-2187	784	0.00588156	1	1
cg08230648	8	69245801	rs6981344_A	70198662	Maternal_Age	-2076.09	557	0.00590848	1	1
cg11858450	19	15132184	rs3786656_T	14506664	Gestational_Diabetes	-1814.52	655	0.00592113	1	1
cg01364651	7	18067537	rs6461299_C	17186779	Maternal_Age	-1808.63	691	0.00592499	1	1
cg02981078	12	88428011	rs11104277_C	87490552	deliverymode	-2201.72	452	0.00595049	1	1
cg03554573	11	111155021	rs138266193_CA	111874522	Maternal_Age	-1237.45	468	0.00596818	1	1
cg24937727	19	11517079	rs317916_C	11471074	deliverymode	-1464.82	554	0.00601512	1	1
cg00973424	1	164325910	rs73019537_T	164065094	Maternal_Age	-2070.84	602	0.0060346	1	1
cg08896939	17	29297380	rs6505169_A	28605680	hypertension	-1442.02	524	0.00609172	1	1
cg02749463	17	46646359	rs11079824_A	46591320	betamet	-1658.69	534	0.00610015	1	1
cg14596589	5	1107148	rs13171076_C	1120954	betamet	-1508.93	563	0.00612955	1	1
cg19405329	15	49440632	rs11631110_T	49058192	Maternal_Age	-2149.19	446	0.00613048	1	1
cg12630596	5	112849156	rs26966_C	112740434	hypertension	-1454.91	751	0.00613357	1	1
cg23136738	11	925521	rs2878233_T	1516094	betamet	-1986.81	567	0.00613625	1	1
cg23251248	14	55907374	rs75743211_C	55515304	Pre_Pregnancy_BMI	-1238.3	548	0.00614878	1	1
cg10128806	4	78977322	rs34874275_TG	79927704	Maternal_Age	-1794.26	632	0.00617143	1	1
cg25561875	11	116228660	rs138725311_A	115642381	Maternal_Age	-1704.82	658	0.00620068	1	1
cg22830663	2	131975750	rs4577331_T	132838116	Maternal_Age	-1995.65	177	0.00620626	1	1
cg06419432	17	25707535	rs17719191_A	26460976	Maternal_Age	-1742.87	363	0.00621626	1	1
cg06710259	5	55775841	rs34217974_A	55891942	deliverymode	-1834.73	657	0.00622947	1	1
cg15628518	8	145025059	rs11136344_C	145059425	betamet	-1521.96	360	0.00623662	1	1
cg07180212	17	74557703	rs6501932_C	75024981	betamet	-2382.83	581	0.00627958	1	1
cg07247133	5	142066658	rs182331037_T	141322535	Parity	-2157.73	544	0.0063144	1	1
cg23280720	6	139483193	rs2235562_T	138501267	Parity	-2283.96	570	0.00638858	1	1
cg27483007	12	132690643	rs61942451_C	132428855	Pre_Pregnancy_BMI	-1708.02	538	0.00641795	1	1
cg15823502	6	41650768	rs4554318_T	42012159	Gestational_Diabetes	-1800.97	595	0.00642571	1	1
cg05965387	13	51418053	rs9596397_A	51435493	Pre_Pregnancy_BMI	-1944.88	655	0.00642742	1	1
cg08762247	17	53800372	rs2303506_T	53854141	Parity	-1666.19	479	0.00645565	1	1
cg02985568	21	15753565	rs188673552_A	15889171	Maternal_Age	-2003.14	440	0.0064661	1	1
cg17638213	13	114164151	rs2261163_C	114147997	Pre_Pregnancy_BMI	-1844.53	516	0.00647869	1	1
cg06718003	19	15851771	rs4808460_G	16269485	betamet	-2123.47	630	0.00648138	1	1
cg03936135	16	86371248	rs55935509_C	86396376	Pre_Pregnancy_BMI	-982.278	771	0.00651165	1	1
cg06545367	7	110731527	rs190330289_C	110598313	Maternal_Age	-2097.24	479	0.00652476	1	1
cg17569842	4	3371566	rs10212869_G	3376302	Maternal_Age	-2034.3	529	0.0065265	1	1
cg21778340	7	94285902	rs7778691_A	93415545	betamet	-1514.57	568	0.00653695	1	1
cg04494562	13	101173774	rs3783183_G	101178466	betamet	-1249.79	599	0.00657	1	1
cg11216554	10	124638983	rs1710914_T	125309148	deliverymode	-1408.28	738	0.00661359	1	1
cg23461714	11	113184990	rs79180070_G	113605895	Pre_Pregnancy_BMI	-1530.17	547	0.00662623	1	1
cg01176915	18	28956234	rs10502553_C	28534001	Maternal_Age	-2137.94	581	0.00664422	1	1
cg03885664	16	56554271	rs11643790_A	57261146	Gestational_Diabetes	-2013.63	743	0.00664735	1	1
cg20501434	22	30868167	rs35103975_C	30802580	betamet	-2164.71	684	0.00665164	1	1
cg13944111	12	107296891	rs10492212_T	107296945	betamet	-1557.08	631	0.00668812	1	1
cg21327235	17	7643798	rs117866774_A	7758358	Parity	-1794.62	545	0.00671944	1	1
cg05903289	2	130345205	rs2521942_G	130352774	betamet	-1391.8	380	0.00672818	1	1
cg02584498	2	11674057	rs11684917_G	11674034	betamet	-2044.66	633	0.00679188	1	1
cg05876425	7	157474921	rs12670477_A	157535233	Gestational_Diabetes	-1445.23	752	0.00685147	1	1
cg11697194	5	964196	rs16880246_T	1558048	Gestational_Diabetes	-1797.15	511	0.00687676	1	1
cg07786220	17	78683082	rs4890055_C	78587225	Maternal_Age	-1867.02	630	0.00688308	1	1
cg18552939	15	23932620	rs75663486_G	24826692	betamet	-1497.2	591	0.00690423	1	1
cg01619796	21	38790095	rs78405027_A	37855170	hypertension	-2149.77	616	0.00694084	1	1
cg07219303	4	100140905	rs13104485_A	100140823	Pre_Pregnancy_BMI	-2278.75	751	0.00697274	1	1
cg16897193	19	46443801	rs56276426_T	46334141	Maternal_Age	-1571.22	601	0.00697771	1	1
cg05323879	17	46642104	rs4794154_T	45878845	deliverymode	-1759.92	535	0.00698918	1	1
cg18424208	5	149546337	rs740751_T	149515888	Parity	-1521.29	578	0.00701247	1	1
cg02898904	1	242690733	rs1047840_A	242042301	betamet	-2065.89	568	0.00704377	1	1
cg11653336	12	133465188	rs11147145_T	133465112	hypertension	-2177.87	313	0.00710413	1	1
cg03211132	1	169703751	rs74365745_A	169105059	Maternal_Age	-2012.7	750	0.00716473	1	1
cg03444340	2	182386600	rs143466593_T	181393310	betamet	-2212.74	635	0.0071773	1	1
cg19097322	6	123100553	rs72972440_A	122655289	Parity	-1795.5	705	0.00717733	1	1
cg27219972	16	85479264	rs8044259_G	84740884	Maternal_Age	-1945.19	759	0.00719597	1	1
cg13758913	18	24283684	rs9951225_A	23314014	betamet	-2107.87	627	0.00720449	1	1
cg01899542	16	49732224	rs117124898_A	49760638	Pre_Pregnancy_BMI	-1194.98	637	0.00726309	1	1
cg00000029	16	53468112	rs9929152_G	53939403	Pre_Pregnancy_BMI	-1757.3	572	0.00727306	1	1
cg13854012	2	162103682	rs2358016_G	162007430	betamet	-1717.84	587	0.00727898	1	1
cg27019019	17	34891725	rs2702958_C	34276962	hypertension	-1555.94	405	0.00728111	1	1
cg21926883	2	100939477	rs6542930_A	100944383	Maternal_Age	-1883.48	525	0.00730593	1	1
cg25810938	2	241497060	rs2953161_C	241545401	Gestational_Diabetes	-1249.4	766	0.00730829	1	1
cg22232952	19	10206625	rs3745270_G	10284415	hypertension	-1454.73	529	0.0073122	1	1
cg21201401	20	62367884	rs6122173_A	62412100	Maternal_Age	-1644.91	494	0.00733706	1	1
cg00538458	16	22959868	rs8052267_C	22937598	Pre_Pregnancy_BMI	-1891.14	396	0.00736284	1	1
cg24405174	7	135346500	rs7810260_A	135311120	deliverymode	-1356.83	518	0.00738158	1	1
cg07512361	7	101944430	rs374276369_T	101983709	Maternal_Age	-1889.74	415	0.00738768	1	1
cg01284415	19	49457725	rs11667229_C	49456001	betamet	-1978.02	486	0.00741847	1	1
cg16629523	11	70262058	rs676889_T	70278251	Pre_Pregnancy_BMI	-1641.4	573	0.00750848	1	1
cg02574073	17	46682398	rs67043913_AGCTCCACT	46187355	Parity	-1718.98	537	0.00755999	1	1
cg08010094	2	139539001	rs12476351_A	139460801	deliverymode	-844.176	603	0.00758503	1	1
cg24891660	8	145003653	rs11993233_G	145002283	hypertension	-2068.73	363	0.0075855	1	1
cg03439811	1	152333922	rs201464650_CA	152244582	Pre_Pregnancy_BMI	-1869.58	475	0.0076302	1	1
cg05048730	11	58208576	rs611013_C	58480742	betamet	-2270.95	587	0.00764877	1	1
cg09347134	11	62138845	rs10897306_T	62712229	betamet	-1763.07	465	0.00765513	1	1
cg26004771	1	178456093	rs6425495_A	178661477	Maternal_Age	-1069.14	692	0.00765639	1	1
cg06213060	3	16577726	rs189650387_A	17348052	Maternal_Age	-1937.82	731	0.00767546	1	1
cg21990144	2	201726666	rs2247016_T	201560740	betamet	-2019.02	577	0.00769145	1	1
cg19369780	11	1578502	rs10742248_G	1526645	betamet	-1707.35	614	0.00771919	1	1
cg13984928	17	3704574	rs3809805_A	3704483	deliverymode	-1481.45	576	0.00773935	1	1
cg17562433	17	72270155	rs12940226_T	72271426	Pre_Pregnancy_BMI	-1398.03	590	0.00775051	1	1
cg08735705	7	1003645	rs35696159_A	1047194	Parity	-1651.58	454	0.00778169	1	1
cg04438558	5	140723899	rs12517385_A	141248994	Pre_Pregnancy_BMI	-1682.64	571	0.00779483	1	1
cg22671717	1	146548657	rs656036_C	146518194	betamet	-1223.36	306	0.0078418	1	1
cg24461627	10	468412	rs12414361_G	470746	deliverymode	-2130.75	455	0.00784509	1	1
cg25140783	1	24861872	rs116949512_T	25357813	betamet	-1604.55	425	0.00786237	1	1
cg11395954	11	133658009	rs1105602_C	133679495	Gestational_Diabetes	-1514.28	692	0.00786983	1	1
cg02301920	16	55866890	rs79711700_C	55846325	Maternal_Age	-1034.79	703	0.0078904	1	1
cg10946573	11	84635788	rs1943699_C	84536635	hypertension	-2214.46	591	0.0078966	1	1
cg14499274	9	136705398	rs618439_A	136836196	deliverymode	-1869.22	569	0.00790102	1	1
cg14480530	8	142183507	rs72681533_A	142136397	Parity	-1787.09	530	0.00790917	1	1
cg16614020	5	1414806	rs246992_G	1377563	Maternal_Age	-1838.71	630	0.00791178	1	1
cg12182153	5	168273138	rs876285_C	168559167	Maternal_Age	-2255.82	653	0.00792258	1	1
cg15181151	6	150070149	rs9479810_T	150072495	Maternal_Age	-1690.3	607	0.00794359	1	1
cg22560193	19	1465962	rs698748_A	1424888	Maternal_Age	-1640.14	469	0.00794817	1	1
cg11344574	1	152196415	rs17667856_T	152687058	betamet	-2345.7	451	0.00801397	1	1
cg16340103	12	34372299	rs11052730_A	33650079	betamet	-1888.43	465	0.00802141	1	1
cg25303150	10	134211874	rs10870301_C	134186772	Maternal_Age	-2065.42	686	0.00803745	1	1
cg00552822	15	22368443	rs3812923_A	23045127	Maternal_Age	-1855.88	81	0.00804687	1	1
cg14192130	6	167535764	rs204295_T	167500562	deliverymode	-2253.72	558	0.00808028	1	1
cg08959039	13	111062266	rs3803229_A	111134780	Parity	-1408.72	788	0.00809365	1	1
cg13444538	7	158905317	rs399867_A	158910629	Gestational_Diabetes	-1313.57	404	0.00818308	1	1
cg07537562	7	51539514	rs4947601_T	51546287	Maternal_Age	-1365.73	671	0.00823512	1	1
cg09240693	2	86038538	rs11679726_C	86041539	Gestational_Diabetes	-1960.78	554	0.0082397	1	1
cg26160218	3	24538388	rs13078191_C	24537223	Pre_Pregnancy_BMI	-1847.57	740	0.00824992	1	1
cg03959186	2	9893528	rs6756567_A	9895398	Pre_Pregnancy_BMI	-1893.01	526	0.00826066	1	1
cg14583127	10	37940493	rs1987431_C	37988887	Pre_Pregnancy_BMI	-1500.15	610	0.00830018	1	1
cg22341310	19	48048583	rs12976740_G	47924128	Parity	-1711.46	516	0.00830279	1	1
cg06715410	10	134407912	rs80007289_G	134456351	betamet	-1926.41	643	0.00836212	1	1
cg19817652	17	36997420	rs17590228_A	37037030	Gestational_Diabetes	-1289.42	412	0.00836842	1	1
cg20699141	3	182698915	rs112137655_T	182472335	deliverymode	-1974.1	330	0.00841743	1	1
cg08104146	15	93208920	rs11074092_C	93204305	hypertension	-2315.78	688	0.00855971	1	1
cg00784671	22	46762841	rs8135519_C	46752080	betamet	-1683.96	526	0.00856887	1	1
cg21010202	6	1615843	rs11242783_C	2560126	Maternal_Age	-1116.85	588	0.00859424	1	1
cg21766667	17	48287888	rs2586431_C	48305312	Parity	-2266.95	553	0.00859666	1	1
cg09135239	16	412393	rs7199181_A	412333	deliverymode	-1303.85	356	0.0086261	1	1
cg06388363	6	164507305	rs206738_C	164508276	Maternal_Age	-1419.11	680	0.00863489	1	1
cg03378599	5	140106029	rs72790096_C	140931281	betamet	-1907.08	488	0.00863951	1	1
cg10090650	6	24357732	rs6902039_C	24584181	Pre_Pregnancy_BMI	-1779.09	747	0.00865174	1	1
cg20916427	18	44627440	rs7505691_C	45019880	deliverymode	-1944.92	580	0.00868935	1	1
cg26545040	19	994110	rs11085143_A	610847	Maternal_Age	-2377.5	384	0.00870856	1	1
cg04010296	11	61007964	rs11230646_A	61023970	Gestational_Diabetes	-1834.6	442	0.00873889	1	1
cg20310608	20	25128805	rs6049848_G	24653383	Gestational_Diabetes	-1717.53	584	0.00880674	1	1
cg16400798	5	38402540	rs3110226_C	38399161	Gestational_Diabetes	-1643.64	524	0.00882392	1	1
cg02117342	7	30408819	rs42599_T	30408353	Maternal_Age	-2042.23	545	0.00886156	1	1
cg05254747	8	22223937	rs1564480_G	21402658	Maternal_Age	-2164.99	582	0.00887585	1	1
cg13848990	11	55682457	rs78427680_G	56141940	Maternal_Age	-2167.83	807	0.00895586	1	1
cg12519676	4	174912210	rs17332714_C	175009619	betamet	-1333.17	621	0.00896246	1	1
cg02798801	7	99005263	rs78268926_G	99465468	Gestational_Diabetes	-1754.37	440	0.00897091	1	1
cg14554519	2	11101032	rs7559979_G	10582679	Parity	-2082.31	605	0.00903858	1	1
cg06606773	7	63387053	rs55651661_A	63838575	Parity	-1536.77	500	0.00907706	1	1
cg10149529	19	48547314	rs8112254_T	48533612	Maternal_Age	-2005.13	502	0.00908171	1	1
cg26007189	5	176166980	rs115302631_A	176141498	betamet	-1297.27	397	0.009101	1	1
cg27481559	2	87037038	rs113958550_G	87056351	hypertension	-1483.61	301	0.00911858	1	1
cg08557970	6	166856094	rs12528870_A	166197276	Pre_Pregnancy_BMI	-1732.2	651	0.00920022	1	1
cg21220520	14	57960464	rs8011537_T	58367230	betamet	-2061.66	506	0.00921459	1	1
cg24705818	10	18964128	rs182263734_A	19127427	Maternal_Age	-1992.95	790	0.00922297	1	1
cg02868375	2	73517755	rs113979846_A	74357976	betamet	-2239.79	353	0.00923224	1	1
cg08377888	19	12948848	rs4804208_T	12932303	Parity	-1702.63	430	0.00925013	1	1
cg21004899	7	28452131	rs217508_T	28517022	Gestational_Diabetes	-1968.45	668	0.00926573	1	1
cg12489353	19	48231499	rs55719152_C	48265192	deliverymode	-1489.39	508	0.0092773	1	1
cg27431761	11	8361327	rs4758346_C	8355913	Pre_Pregnancy_BMI	-1380.02	677	0.00930774	1	1
cg02858132	3	136469005	rs150087143_A	135623143	betamet	-2076.02	450	0.00934243	1	1
cg12758090	15	80543408	rs2028119_A	80514164	deliverymode	-1692.61	630	0.00935066	1	1
cg17025642	11	5709468	rs2291844_C	5719835	betamet	-2183.33	847	0.00939753	1	1
cg00118365	5	140779112	rs164078_G	141338980	Maternal_Age	-1535.27	573	0.00955622	1	1
cg05799811	1	167487396	rs17403380_T	166922035	Gestational_Diabetes	-1714.12	586	0.00960479	1	1
cg05220968	6	146057943	rs11155428_C	145824619	Gestational_Diabetes	-1986	518	0.00963167	1	1
cg15611912	10	121300857	rs6585552_G	121298846	Gestational_Diabetes	-1796.68	614	0.00963412	1	1
cg26392737	8	21916853	rs4606049_A	21227151	Gestational_Diabetes	-2130.16	566	0.00963922	1	1
cg26811868	7	64878073	7:65861370:C_A	65861370	Parity	-2224.83	497	0.00965777	1	1
cg16172099	8	103750821	rs2513941_C	103735424	hypertension	-1566.39	717	0.0097718	1	1
cg25137372	12	96390059	rs815907_T	97030592	Maternal_Age	-2138.68	718	0.00981819	1	1
cg08640475	16	85551478	rs3751753_A	85121733	betamet	-1980.28	742	0.00983325	1	1
cg12125614	17	76886835	rs4789890_G	77344082	betamet	-2110.99	595	0.00983713	1	1
cg15887927	13	29148952	rs9508405_T	29934602	betamet	-1946.41	552	0.00986208	1	1
cg16409562	14	21485900	rs139562480_A	20660021	Maternal_Age	-1990.3	656	0.00988452	1	1
cg22843684	3	10806114	rs13060065_T	10893299	Pre_Pregnancy_BMI	-1930.21	576	0.00988924	1	1
cg04546413	19	29218101	rs5025682_C	29238670	Gestational_Diabetes	-838.89	842	0.00989545	1	1
cg06953865	19	18549723	rs4808814_T	18637610	betamet	-2162.08	405	0.00996783	1	1
cg14375747	12	1675969	rs12306160_C	1425244	Pre_Pregnancy_BMI	-1493.42	482	0.0099937	1	1
cg20701457	17	62084342	rs72843158_C	61092120	deliverymode	-2216.38	363	0.0100116	1	1
cg20253212	4	41694822	rs74516302_A	41104645	betamet	-2152.06	516	0.0100551	1	1
cg19317226	10	130726701	rs7895783_T	131641242	Maternal_Age	-1407.38	606	0.0100612	1	1
cg20498962	7	150705760	rs2373929_G	150714812	deliverymode	-1802.19	558	0.0100854	1	1
cg12127196	1	50489240	rs187976565_C	51050571	Pre_Pregnancy_BMI	-1300.59	364	0.0101047	1	1
cg16206504	13	114917223	rs75284773_T	114756146	betamet	-1975.06	273	0.0101843	1	1
cg18302940	17	33391960	rs1297420_C	33119359	hypertension	-2164.14	577	0.0101935	1	1
cg06218079	17	80834228	rs3785512_T	80886528	Maternal_Age	-1773.2	390	0.0101987	1	1
cg04946387	11	134253884	rs893951_T	134258416	Gestational_Diabetes	-1552.38	623	0.0102053	1	1
cg25289899	11	2019167	rs11038026_A	1668354	Maternal_Age	-1669.84	613	0.0102602	1	1
cg03743982	16	75150833	rs142431968_T	75935227	betamet	-1951.39	689	0.0102769	1	1
cg10933959	15	100890907	rs117711968_C	101061856	Maternal_Age	-1783.57	728	0.010343	1	1
cg03626672	2	237478664	rs7595908_G	237429423	Gestational_Diabetes	-1786.37	363	0.0103535	1	1
cg05259872	4	169552310	rs149573941_C	169296276	Gestational_Diabetes	-1791.25	540	0.0103667	1	1
cg24446178	12	100750702	rs11110345_G	100737248	Parity	-1773.76	633	0.0103765	1	1
cg05798147	6	127781063	rs113889615_T	128149677	Maternal_Age	-2143.33	509	0.0103891	1	1
cg07211044	8	60032983	rs7007604_G	60574673	betamet	-1427.15	551	0.0103941	1	1
cg24716416	4	188736112	rs6830572_G	189221207	Pre_Pregnancy_BMI	-1614.4	665	0.0104089	1	1
cg11160908	3	122712271	rs58903251_T	122768033	Pre_Pregnancy_BMI	-1764.34	562	0.010409	1	1
cg09740468	6	3025325	rs10046131_T	3018982	hypertension	-2114.78	536	0.0104553	1	1
cg23713900	18	615496	rs80137387_A	1120906	hypertension	-1759.57	389	0.0104684	1	1
cg01419577	1	149170327	rs4649592_T	149674792	Parity	-1854.7	36	0.0104722	1	1
cg17976390	10	6130479	rs11574674_G	6003451	Maternal_Age	-1995.83	852	0.0105096	1	1
cg16489975	1	154733435	rs11386784_T	154506378	betamet	-1763.84	457	0.0105367	1	1
cg08978665	16	3115707	rs1554999_A	3115628	Pre_Pregnancy_BMI	-2365.13	443	0.0105598	1	1
cg07625783	1	159796617	rs1037144_G	159567848	betamet	-1957.84	635	0.010568	1	1
cg17092523	12	6571600	rs11615946_G	6811611	deliverymode	-2109.18	453	0.0105954	1	1
cg20737388	11	73668626	rs2512625_T	73483761	Gestational_Diabetes	-840.527	512	0.0106318	1	1
cg20016673	1	108023366	rs7411507_G	107865978	Maternal_Age	-1744.4	553	0.0106437	1	1
cg17490790	19	10125043	rs117283111_G	11095374	betamet	-1801.16	516	0.0106463	1	1
cg09164168	16	89384721	rs164739_G	89667699	hypertension	-1709.36	657	0.0106476	1	1
cg14997321	6	134436460	rs12201533_T	134090307	Pre_Pregnancy_BMI	-1985.07	468	0.0106798	1	1
cg13587180	4	42403248	rs9637558_C	42375106	Parity	-1189.74	605	0.0107505	1	1
cg10265016	2	18061319	rs56884760_G	18061117	Pre_Pregnancy_BMI	-1785.22	658	0.0107843	1	1
cg09971646	14	101194145	rs45614633_A	101538096	deliverymode	-1374.49	526	0.0107906	1	1
cg19903927	15	23811369	rs824167_G	24063516	Parity	-2064.66	559	0.0109334	1	1
cg08506869	8	48572447	rs184788119_G	47913430	Maternal_Age	-1645.15	422	0.010971	1	1
cg20184271	12	14413090	rs2233623_C	15131995	Maternal_Age	-2192.79	629	0.0110018	1	1
cg27008678	11	60046908	rs112003551_A	60560335	Maternal_Age	-2229.01	526	0.0110288	1	1
cg03609639	10	101291397	rs7080361_C	101277772	betamet	-2138.5	679	0.0110422	1	1
cg21205978	22	36044151	rs147110606_A	36549721	hypertension	-1786.95	593	0.0110589	1	1
cg25154244	10	135060549	rs1573041_T	135091802	betamet	-1562.32	457	0.0110833	1	1
cg01646795	7	57324841	rs7784227_T	57369954	deliverymode	-1602.39	300	0.0111096	1	1
cg09899564	1	45103967	rs728643_G	44615218	deliverymode	-1880.18	566	0.0111426	1	1
cg09319828	1	156551787	rs6682716_A	156551848	Pre_Pregnancy_BMI	-1296.4	419	0.0111464	1	1
cg04768425	10	124222884	rs7916492_G	124547293	Parity	-1641.27	705	0.0111897	1	1
cg02113385	18	77203443	rs4799085_T	77533722	hypertension	-2115.44	570	0.0111911	1	1
cg19311244	4	77341912	rs11361627_TA	76702913	Gestational_Diabetes	-2156.93	660	0.0112227	1	1
cg17524265	8	144659883	rs2242088_C	144689464	Maternal_Age	-2027.14	430	0.0112525	1	1
cg11363097	8	39792086	rs199737705_G	39792943	deliverymode	-2117.2	731	0.0112681	1	1
cg14564766	4	178365990	rs1598577_C	177375821	hypertension	-2120.38	592	0.0113172	1	1
cg03049249	17	16593601	rs147549975_CTTA	16522096	Maternal_Age	-895.318	461	0.0113259	1	1
cg02566259	4	3043199	rs2488815_C	2988636	hypertension	-1606.92	497	0.0113641	1	1
cg08448725	16	52582210	rs13332407_A	52352187	Parity	-1638.99	583	0.0113696	1	1
cg04921690	7	23244034	rs117529060_T	22626873	hypertension	-2007.53	684	0.0113993	1	1
cg01673780	12	68619593	rs78738503_A	68618404	Pre_Pregnancy_BMI	-1964	651	0.0114271	1	1
cg12935818	2	238499802	rs2292875_G	238499318	Maternal_Age	-1880.46	504	0.0114513	1	1
cg17253835	13	72248378	rs12428971_A	71305017	Maternal_Age	-2010.44	566	0.0114553	1	1
cg26723707	7	142045216	rs361489_T	142273037	betamet	-1733.36	349	0.0114803	1	1
cg01925738	5	140480770	rs672062_T	140584278	Pre_Pregnancy_BMI	-1151.33	537	0.0115349	1	1
cg12699433	20	42142897	rs11574730_A	43037013	hypertension	-1732.47	596	0.0115856	1	1
cg15870818	3	180319597	rs9290684_G	179606442	Parity	-1496.17	392	0.0115856	1	1
cg08031492	2	469214	rs2724861_A	471514	hypertension	-1268.47	436	0.0115917	1	1
cg21158502	5	74348187	rs62369164_G	74305967	betamet	-2199.86	513	0.0116087	1	1
cg06881898	1	95006539	rs1265170_A	95393384	betamet	-1804.09	658	0.0116717	1	1
cg07252200	10	125751941	rs2162536_G	125551931	Pre_Pregnancy_BMI	-1476.17	641	0.0116748	1	1
cg20737505	20	17206245	rs2747406_T	18187874	Parity	-1797.27	799	0.01174	1	1
cg19867917	2	3642629	rs10203413_A	3629178	Maternal_Age	-807.053	635	0.0117502	1	1
cg00899659	10	45495971	rs10899970_A	44515716	Gestational_Diabetes	-2048.7	758	0.0117745	1	1
cg06324373	10	99734805	rs9988679_G	100614789	deliverymode	-1322.03	585	0.0117817	1	1
cg06072036	11	822402	rs10160565_A	335017	betamet	-2323.97	537	0.0117897	1	1
cg06436185	7	151442351	rs7778077_G	151452031	Maternal_Age	-1591.64	490	0.011816	1	1
cg21321372	4	141264456	rs2602248_G	140528564	Maternal_Age	-2136.63	484	0.0118354	1	1
cg03921696	3	156848137	rs11712937_C	156800384	Gestational_Diabetes	-1821.51	693	0.0119575	1	1
cg14554415	15	69222988	rs71393468_C	70038067	Pre_Pregnancy_BMI	-1372.23	416	0.0120119	1	1
cg26227225	1	2121039	rs11587831_G	2110848	deliverymode	-1037.06	397	0.0120138	1	1
cg16253834	11	75522097	rs138610009_A	75572630	deliverymode	-2252.01	575	0.0120362	1	1
cg14487271	8	87354422	rs6471315_A	87402144	hypertension	-1524.75	515	0.0120384	1	1
cg26249503	11	1024747	rs484955_T	1858262	Parity	-2115.76	598	0.012064	1	1
cg05038881	1	10490043	rs490037_A	10485235	Gestational_Diabetes	-1722.67	425	0.0122733	1	1
cg25814649	13	107143980	rs12429879_C	107576494	Maternal_Age	-1796.49	539	0.012321	1	1
cg26841425	10	45958771	rs61854095_T	45978492	Maternal_Age	-2281.66	501	0.0124	1	1
cg04586126	5	176734633	rs9313742_C	176160097	deliverymode	-2273.53	409	0.0124873	1	1
cg08817540	3	108020727	rs17830546_C	108019199	Parity	-1970.86	648	0.0125221	1	1
cg11556846	2	200468728	rs4675720_C	200478354	Maternal_Age	-1656.43	440	0.0125512	1	1
cg21330949	12	19557320	rs11044531_T	19560281	Maternal_Age	-1998.06	722	0.012572	1	1
cg19843353	5	180651585	rs2770984_T	180701595	betamet	-1666.43	238	0.0125729	1	1
cg17136275	1	240874893	rs59658085_TCCTCCCATGTTAG	240338900	hypertension	-2010.57	654	0.0125945	1	1
cg16006220	11	45868495	rs10838511_T	45780039	Parity	-1409.29	454	0.0126067	1	1
cg11189107	14	25042782	rs10138102_T	25105866	betamet	-2144.01	616	0.0126988	1	1
cg26318513	5	140260925	rs12515587_G	141248963	Maternal_Age	-2177.59	525	0.0127293	1	1
cg14393466	11	30034490	rs1086912_A	29393509	Maternal_Age	-1964.84	514	0.0127568	1	1
cg03678274	1	236017128	rs2208383_G	235893915	betamet	-2129.32	460	0.0127869	1	1
cg23837265	10	88730407	rs5786764_C	88908323	Pre_Pregnancy_BMI	-1528.57	606	0.0127929	1	1
cg16148593	8	22085417	rs7005438_G	21946039	Maternal_Age	-1564.9	561	0.0128991	1	1
cg08266474	6	84904847	rs6921761_G	84913304	hypertension	-2144.58	680	0.0129281	1	1
cg24942922	3	120003547	rs2638599_T	120006822	Maternal_Age	-1788.31	716	0.0129479	1	1
cg14651919	17	74075189	rs2665969_C	74122209	Maternal_Age	-1736.34	536	0.0129944	1	1
cg19142026	7	27170394	rs5883060_T	27147125	Maternal_Age	-984.622	698	0.0130187	1	1
cg11108137	3	4509290	rs7633914_G	3527685	Parity	-1551.43	654	0.0130622	1	1
cg21328082	6	41254471	rs186591675_A	41824330	betamet	-2111.94	668	0.0130797	1	1
cg06702850	6	166876890	rs116936737_A	166880726	Gestational_Diabetes	-1727.12	643	0.0131209	1	1
cg25189904	1	68299493	rs6700849_T	67937751	Gestational_Diabetes	-1782.57	563	0.0131251	1	1
cg17157275	5	172097385	rs6894332_A	172098544	betamet	-2116.73	508	0.0131431	1	1
cg04336279	8	130365731	rs72716318_G	130597340	Maternal_Age	-2101.75	564	0.0132123	1	1
cg12434889	7	158342394	rs1733175_C	158246532	Pre_Pregnancy_BMI	-2081.57	598	0.0132495	1	1
cg15127250	12	51786489	rs10876168_T	51780636	deliverymode	-1586.26	504	0.0132554	1	1
cg19386484	7	130131709	rs6955093_T	129375231	Pre_Pregnancy_BMI	-1612.45	484	0.0133331	1	1
cg11671363	5	148810177	rs150637009_A	149219653	Maternal_Age	-2086.97	529	0.0133437	1	1
cg11112615	6	2970624	rs11242820_C	3055752	Maternal_Age	-2239.25	536	0.013402	1	1
cg01565508	17	8869961	rs8081052_A	8891595	Gestational_Diabetes	-2170.31	494	0.0134079	1	1
cg06303168	12	56322959	rs10876682_A	55389667	Maternal_Age	-1720.22	442	0.0134316	1	1
cg12408990	5	179634671	rs114233341_T	179645567	Parity	-1104.05	592	0.0134447	1	1
cg27363617	10	27703247	rs66562756_T	27445459	Gestational_Diabetes	-1601.95	866	0.0134585	1	1
cg06628109	16	86275413	rs2361763_C	85993134	betamet	-1822.17	762	0.0134609	1	1
cg26817416	6	22567578	rs79981267_C	22332474	hypertension	-2158.38	684	0.0134855	1	1
cg01178624	11	65360327	11:66084738:C_G	66084738	Pre_Pregnancy_BMI	-1477.63	507	0.0134876	1	1
cg09065876	17	45949756	rs72825666_G	45454579	Parity	-1993.54	571	0.0135097	1	1
cg16805215	3	137505160	rs201718_T	137483362	Maternal_Age	-1963.65	460	0.013538	1	1
cg25536014	5	5139458	rs309421_G	5838642	betamet	-1216.01	603	0.0136222	1	1
cg22889514	11	8497733	rs12799847_T	8059308	hypertension	-2109.69	638	0.0136416	1	1
cg15600051	4	2341440	rs2071678_A	2343851	Maternal_Age	-2032.54	453	0.0136681	1	1
cg14325153	3	138763899	rs9809852_T	138696439	hypertension	-759.922	521	0.0137732	1	1
cg16845623	3	161090978	rs13100767_T	162053213	betamet	-1665.63	580	0.0137769	1	1
cg01670430	7	2773010	rs4268017_G	3373832	Maternal_Age	-1970.58	906	0.0137901	1	1
cg10126324	1	1052600	rs6661597_C	1926087	deliverymode	-1713.39	141	0.0137951	1	1
cg08169020	14	69256888	rs72720208_T	69576029	Pre_Pregnancy_BMI	-1839.5	499	0.0138273	1	1
cg11969330	4	187125413	rs4997687_C	187125492	betamet	-1564.32	593	0.0138339	1	1
cg20165416	10	89264080	rs116984245_C	89481667	deliverymode	-1646.23	612	0.0138624	1	1
cg02273436	4	55143269	rs17739921_C	55164866	betamet	-1269.32	654	0.0139359	1	1
cg01773685	19	51330453	rs5517_C	51323232	Gestational_Diabetes	-1543.53	549	0.0139362	1	1
cg13525276	14	81426012	rs11627170_G	82104921	betamet	-2120.81	595	0.0139787	1	1
cg24833819	5	42924552	rs11956635_G	43372028	Pre_Pregnancy_BMI	-1574.87	562	0.0140366	1	1
cg01360605	20	58983676	rs4812147_A	58665011	betamet	-2048.5	566	0.0140986	1	1
cg11654325	2	242810927	rs10755057_G	242710662	hypertension	-1946.93	354	0.0141222	1	1
cg17161048	4	186007412	rs6848332_A	186839098	betamet	-1625	579	0.0142401	1	1
cg27174822	16	2902830	rs9935192_A	2969856	Maternal_Age	-1600.42	455	0.0142685	1	1
cg06385380	7	48887585	rs12532981_C	48909198	Maternal_Age	-1874.5	837	0.0143341	1	1
cg26808478	1	6760926	rs11122125_G	5965179	Maternal_Age	-1866.62	553	0.0143372	1	1
cg20102280	13	47470793	rs7329613_A	47831887	betamet	-2276.77	626	0.0143615	1	1
cg05924254	4	1107720	rs2279279_C	1164277	Maternal_Age	-1607.94	503	0.0143845	1	1
cg08719486	9	90112101	rs1035261_C	90110660	Gestational_Diabetes	-1648.72	583	0.0144417	1	1
cg15277914	3	154042611	rs355764_A	154013480	betamet	-1960.48	536	0.0144573	1	1
cg05226335	11	70253499	rs676889_T	70278251	deliverymode	-1788.76	576	0.0144926	1	1
cg14280181	2	223291007	rs74705937_T	223317837	Parity	-1590.05	526	0.0145022	1	1
cg24293948	18	61670413	rs77628255_C	61692298	deliverymode	-1887.03	575	0.0145038	1	1
cg14621254	12	57569787	12:56774198:G_C	56774198	deliverymode	-1825.06	468	0.0145194	1	1
cg08435674	6	36308494	rs236372_T	36792413	hypertension	-1651.48	535	0.0145398	1	1
cg23880736	4	582172	rs1026739_A	858866	Gestational_Diabetes	-1703.14	439	0.0145599	1	1
cg02187259	2	16804452	2:16758101:TA_T	16758101	Parity	-1828.96	529	0.0146426	1	1
cg04492858	10	133558786	rs7093241_G	133556596	Maternal_Age	-1648.73	834	0.014672	1	1
cg27583010	16	30198505	rs11646118_C	29926471	Maternal_Age	-1813.66	257	0.0148302	1	1
cg13448978	1	27961796	rs17361679_C	27859036	Pre_Pregnancy_BMI	-1850.84	375	0.0148356	1	1
cg01579052	16	788035	rs10794640_A	789618	betamet	-1857.23	490	0.0148376	1	1
cg26234885	7	100029046	rs28456044_T	100955680	Maternal_Age	-2177.12	524	0.0149222	1	1
cg10365563	7	21469772	rs17707499_A	22157782	betamet	-2262.95	797	0.0149428	1	1
cg15922045	3	130278187	rs1427841_T	130977828	hypertension	-2162.41	429	0.014943	1	1
cg24899806	7	119914282	rs13242608_T	118963522	Maternal_Age	-1596.65	290	0.0150346	1	1
cg20836212	7	65419185	rs2707840_T	66158015	Parity	-2207.01	519	0.0150364	1	1
cg26642420	4	146601345	rs143294193_C	146437795	betamet	-2243.15	437	0.0150462	1	1
cg10606698	6	76203642	rs6929270_G	76053386	betamet	-1881.66	590	0.0150827	1	1
cg24717159	15	50474163	rs16962205_C	49545009	deliverymode	-1415.62	591	0.015094	1	1
cg23522194	19	48565189	rs385203_G	48606531	Gestational_Diabetes	-1207.63	501	0.0151	1	1
cg07679836	6	33548423	rs210146_G	33549098	betamet	-2111.46	1084	0.0151463	1	1
cg08380478	10	132683454	rs7902465_T	132676113	Parity	-1556.75	812	0.0152689	1	1
cg24023289	4	109087312	rs62310682_A	109006834	betamet	-1863.44	556	0.015298	1	1
cg22409100	2	40658918	rs7565507_C	39767074	hypertension	-2091.34	798	0.0153063	1	1
cg27263998	11	2171007	rs11822148_G	1419145	deliverymode	-1710.96	618	0.0153915	1	1
cg26241746	8	124750502	rs76240906_T	124753704	hypertension	-2069.75	568	0.0154122	1	1
cg22692843	13	115078924	rs7327124_C	115053155	Maternal_Age	-2013.82	227	0.0154692	1	1
cg08919594	11	111126546	rs12291412_A	111213349	hypertension	-2229.59	465	0.015505	1	1
cg04478251	17	998432	rs3853816_C	784963	hypertension	-1723.11	586	0.0155596	1	1
cg05758861	8	143580823	rs73714305_G	143570281	betamet	-1070.64	585	0.0156019	1	1
cg01521220	17	46233799	rs7214761_A	46347422	betamet	-1647.14	538	0.015603	1	1
cg12273319	19	50861262	rs187238102_G	51560546	Maternal_Age	-1700.09	484	0.0156081	1	1
cg20171429	7	89873821	rs3810889_A	89857084	Parity	-1867.65	637	0.0156451	1	1
cg02969426	13	45775005	rs142639350_G	46267115	Gestational_Diabetes	-2312.28	533	0.0158444	1	1
cg05630272	10	1517218	rs7922199_T	1520234	Pre_Pregnancy_BMI	-1331.42	849	0.0158463	1	1
cg05820861	13	24882296	rs61946868_C	25072646	Parity	-1510.44	692	0.0159166	1	1
cg01297627	19	55874586	rs8106120_G	55004996	betamet	-2096.1	614	0.0159985	1	1
cg18614735	8	41583523	rs7016707_T	41586822	betamet	-1237.18	611	0.0160611	1	1
cg08811332	21	43185385	rs13050469_C	43194647	deliverymode	-1874.83	695	0.0160888	1	1
cg27027427	10	91091912	rs12260227_A	91059127	Pre_Pregnancy_BMI	-1903.62	760	0.0161226	1	1
cg08144237	11	100862189	rs75704710_A	100221722	betamet	-2320.39	809	0.01627	1	1
cg10475928	10	118901190	rs181502_G	119179082	Maternal_Age	-1603.18	489	0.016335	1	1
cg20137746	10	27235598	rs34273816_C	27233573	betamet	-1684.83	778	0.0164651	1	1
cg24929754	1	100644654	rs149325040_C	99660247	Maternal_Age	-1966.2	546	0.0165412	1	1
cg03611487	11	19737237	rs1319701_T	19736996	deliverymode	-2035.18	640	0.0165537	1	1
cg09523691	5	115178810	5:115784465:A_C	115784465	Gestational_Diabetes	-1840.87	686	0.0166555	1	1
cg00685014	11	62212195	rs2509979_T	62204613	betamet	-1912.81	478	0.0167237	1	1
cg04703867	6	147057440	rs362936_A	146720826	hypertension	-2162.35	469	0.0167516	1	1
cg14057711	17	22203489	rs8070275_C	22142172	Maternal_Age	-1571.7	153	0.0167524	1	1
cg27326306	16	66442374	rs55807357_G	66056764	betamet	-2025.32	557	0.0167745	1	1
cg24845933	13	98126969	rs71437963_G	99066479	Maternal_Age	-1984.92	528	0.0168241	1	1
cg02276974	15	78634235	rs9920270_C	78666288	Parity	-1628.46	626	0.0168519	1	1
cg11074933	15	26915414	rs878959_G	26929296	Pre_Pregnancy_BMI	-1608.56	500	0.0169159	1	1
cg11339849	3	57743171	rs4681999_C	57544841	Maternal_Age	-1758.78	622	0.0169715	1	1
cg14022794	9	141017457	rs10780202_A	141068620	hypertension	-1518.39	184	0.0169802	1	1
cg01753950	12	110506167	rs9737665_C	111031847	Maternal_Age	-2040.02	607	0.0170215	1	1
cg19903805	14	92333771	rs929608_C	92336775	Pre_Pregnancy_BMI	-1985.54	526	0.0171113	1	1
cg17716930	19	51017331	rs1150931_C	51025819	betamet	-2166.71	482	0.0171414	1	1
cg04938738	11	1689429	rs10839220_A	1714736	Gestational_Diabetes	-2029.15	591	0.0172949	1	1
cg13713218	9	100000033	rs10817347_A	100027008	Parity	-1512.15	551	0.0172962	1	1
cg13116816	7	86839071	rs73212029_C	86865315	Parity	-1919.36	479	0.017298	1	1
cg05373962	22	49881684	rs9616694_C	50019813	Gestational_Diabetes	-1301.79	723	0.0173515	1	1
cg05463589	16	88706426	rs11076692_C	88708488	Pre_Pregnancy_BMI	-1406.86	646	0.0173751	1	1
cg08889009	15	59157123	rs142238096_TAAAAAGAAAGA	58906489	betamet	-1719.98	580	0.0173787	1	1
cg09926364	14	73137242	rs140878691_A	73157245	betamet	-1752.11	618	0.0174627	1	1
cg13012653	5	96078834	rs62376414_G	96151916	Gestational_Diabetes	-1977.02	641	0.0175099	1	1
cg13251842	22	46508469	rs7292297_G	46458123	Parity	-2030.73	538	0.0175198	1	1
cg03234813	21	45811363	rs11908814_C	45784900	betamet	-1941.36	684	0.0175482	1	1
cg06110458	16	85256305	rs72802634_A	84301725	Maternal_Age	-1773.33	749	0.0175596	1	1
cg12650635	12	50344463	rs7488783_T	49760499	Maternal_Age	-2141.11	385	0.017675	1	1
cg05023691	1	192605253	1:192005460:C_A	192005460	Maternal_Age	-2022.1	528	0.0176793	1	1
cg20747455	20	43933383	rs244080_A	43246549	Pre_Pregnancy_BMI	-1784.82	646	0.0177082	1	1
cg25701444	12	54521977	rs34192202_A	54684768	Maternal_Age	-1932.25	504	0.0177518	1	1
cg09411730	11	65190946	rs142560218_T	66106538	betamet	-1047.73	476	0.0177702	1	1
cg20295248	20	5485270	rs6076792_A	5223014	Pre_Pregnancy_BMI	-1445.39	585	0.0178127	1	1
cg12835736	6	1395164	rs1711968_C	1392108	Pre_Pregnancy_BMI	-1595.5	604	0.0178508	1	1
cg11421509	8	105379602	rs141937481_A	105744177	hypertension	-1385.03	663	0.0178703	1	1
cg15633390	4	99851211	rs77579026_A	99628107	Gestational_Diabetes	-1242.02	735	0.0178876	1	1
cg07548257	22	31686466	rs9619187_T	31693585	betamet	-1602.94	721	0.0179552	1	1
cg19760965	3	194868843	rs6797160_G	194850659	betamet	-1938.9	537	0.0179824	1	1
cg15033269	3	42631489	rs9877904_C	41665633	deliverymode	-1871.69	582	0.0179933	1	1
cg15172061	8	144638852	rs896960_C	144635608	betamet	-2354.22	434	0.0180504	1	1
cg08252303	10	79399007	rs938221_C	79407385	Pre_Pregnancy_BMI	-1882.23	577	0.0180941	1	1
cg19747465	4	75174074	rs116440576_C	76026829	Pre_Pregnancy_BMI	-2221.07	461	0.0180951	1	1
cg07176677	10	101771161	rs3758394_C	101654696	hypertension	-2006.31	671	0.0184863	1	1
cg01697902	14	25046117	rs222699_G	24072724	hypertension	-2049.69	616	0.0184882	1	1
cg11826869	9	72027019	rs80179440_A	72007419	hypertension	-1203.44	621	0.0185299	1	1
cg24202936	11	50257256	rs7924782_A	49267249	deliverymode	-1282.77	512	0.0185302	1	1
cg09406107	2	236172440	rs79023575_G	236170286	hypertension	-1905.98	501	0.0188034	1	1
cg06713675	4	122721982	rs6821305_C	122713863	hypertension	-1082.75	631	0.0188325	1	1
cg22820233	19	55385581	rs8106327_T	55029944	Gestational_Diabetes	-1979.85	585	0.0188687	1	1
cg02886208	11	14281011	rs4382869_T	14436733	Maternal_Age	-1405.86	659	0.0189556	1	1
cg24346776	1	147737024	rs557110_G	147790021	betamet	-1504.66	214	0.0190107	1	1
cg05308504	16	30573013	rs1064524_T	30492823	Pre_Pregnancy_BMI	-2039.48	304	0.0190306	1	1
cg09717923	16	1440498	rs1609562_G	1458381	deliverymode	-1870.65	554	0.019087	1	1
cg09367967	19	13050586	rs4804208_T	12932303	betamet	-2004.9	418	0.0190992	1	1
cg02513379	16	27414281	rs113809771_G	26706031	Maternal_Age	-1709.85	553	0.0190993	1	1
cg06531573	16	857576	rs4984946_T	902322	Maternal_Age	-1370.47	512	0.0191038	1	1
cg12684958	4	74921425	rs1072389_T	74999784	Pre_Pregnancy_BMI	-1920.82	386	0.0191393	1	1
cg21609526	1	3105151	rs7539775_G	3109151	betamet	-1162.39	504	0.019191	1	1
cg00137234	4	155703138	rs2135137_A	155712258	Parity	-1032.57	577	0.0192497	1	1
cg18410945	7	157257054	rs10280207_C	157223842	Gestational_Diabetes	-1512.93	770	0.01936	1	1
cg13462890	11	74394411	rs2000924_T	74398125	deliverymode	-1914.6	580	0.0194088	1	1
cg24990317	12	124908617	rs7397423_A	124193025	Pre_Pregnancy_BMI	-1894.38	553	0.019442	1	1
cg04122385	10	24535410	rs10764457_C	24557575	Parity	-968.971	500	0.0194819	1	1
cg03849834	6	41195891	rs6921835_C	41195440	betamet	-1644.53	669	0.019497	1	1
cg05363438	1	224301382	rs61852100_A	225138948	deliverymode	-1966.42	560	0.0195896	1	1
cg08164294	7	27154387	rs3757640_C	27182245	betamet	-1891.15	700	0.0196648	1	1
cg19007269	10	105420501	rs4917404_T	105631126	Maternal_Age	-1966.6	554	0.019665	1	1
cg24574963	7	149120622	7:149302407:T_C	149302407	Maternal_Age	-988.537	378	0.0197501	1	1
cg15491247	1	3230424	rs2500302_C	3199999	deliverymode	-1683.61	525	0.01977	1	1
cg09884146	2	65593908	rs1866051_T	65602149	Pre_Pregnancy_BMI	-1676.4	534	0.0197787	1	1
cg04716394	14	74318162	rs11159071_C	74682373	deliverymode	-1888.73	507	0.019793	1	1
cg16372520	14	78869751	rs2205166_G	78714180	Parity	-1488.16	561	0.0198459	1	1
cg21699330	7	26193032	rs147035633_T	26134855	deliverymode	-1018.16	679	0.0199218	1	1
cg20187011	21	28214928	rs768832_C	28921690	Pre_Pregnancy_BMI	-2003.12	709	0.0199887	1	1
cg03448915	16	66583078	rs7193473_A	66600479	Parity	-1400.94	507	0.0199936	1	1
cg26668828	6	292823	rs1437282_A	1282564	hypertension	-1049.67	295	0.02006	1	1
cg15398976	13	38445267	rs79982697_A	38323481	betamet	-1775.31	590	0.0200889	1	1
cg19084479	7	44163941	rs9784990_G	44134894	betamet	-1691.81	529	0.0202493	1	1
cg10259889	7	101936430	rs11764446_T	102102343	betamet	-1974.48	414	0.0203823	1	1
cg14593033	17	56296980	rs7226136_C	55428032	Maternal_Age	-1682.22	490	0.0203888	1	1
cg18364707	19	51415152	rs2664156_T	51377163	Gestational_Diabetes	-1817.21	567	0.020408	1	1
cg22912818	13	114194341	rs2261163_C	114147997	betamet	-2105.26	511	0.0204118	1	1
cg07608370	11	1036865	rs10751670_A	944466	Maternal_Age	-2070.42	600	0.0204198	1	1
cg01862363	17	8928028	rs9915089_T	8952894	Gestational_Diabetes	-1179.75	488	0.0205002	1	1
cg23713772	11	59223996	rs611013_C	58480742	betamet	-2265.88	528	0.0205553	1	1
cg24901474	1	163173040	rs12072465_C	163341967	betamet	-1699.86	647	0.0206283	1	1
cg01324343	3	183735012	rs1533682_T	183634879	betamet	-1471.41	539	0.020682	1	1
cg07244098	11	4415203	rs34884336_G	4418999	betamet	-1526.43	724	0.0206896	1	1
cg17529386	6	170452270	rs3012363_T	170450707	Gestational_Diabetes	-1290.16	432	0.0206977	1	1
cg27366766	17	56565286	rs183543104_T	56328959	deliverymode	-981.202	501	0.0208426	1	1
cg03455716	3	158963502	rs61175340_T	158897757	deliverymode	-1655.29	640	0.0208868	1	1
cg08712054	12	54446576	rs17116813_C	55411716	Maternal_Age	-1855.45	506	0.0209171	1	1
cg25912611	20	54968626	rs16979865_C	54966146	betamet	-1932.06	591	0.0209545	1	1
cg06022561	2	242702553	rs10164639_A	242255378	Maternal_Age	-2247.06	386	0.0210819	1	1
cg08114696	3	146964409	rs6774215_C	146713828	Parity	-2057.57	659	0.0211316	1	1
cg08198488	15	63333792	rs62013179_T	63329601	Gestational_Diabetes	-1599.52	654	0.0211458	1	1
cg23358886	1	211652741	rs11463656_A	211665298	hypertension	-1418.57	749	0.0211683	1	1
cg17214295	2	383401	rs7563604_T	1018949	Maternal_Age	-1779.61	402	0.0212048	1	1
cg09187007	1	3514990	rs2821023_T	3512800	hypertension	-2033.9	561	0.0212426	1	1
cg17445765	7	64403162	rs4718165_T	64364740	deliverymode	-1554.05	591	0.0212789	1	1
cg08857936	4	188539183	rs186490395_T	187639735	hypertension	-2189.09	636	0.0213604	1	1
cg03143849	11	2904951	rs11028536_T	3639339	Gestational_Diabetes	-1807.06	487	0.0213732	1	1
cg15078822	7	52341469	rs13437853_A	52432648	Gestational_Diabetes	-1507.59	849	0.0214006	1	1
cg25800500	2	97505275	rs2579500_A	97201682	Maternal_Age	-1209.16	212	0.0214366	1	1
cg25470758	1	31280143	rs6687223_G	31293880	Gestational_Diabetes	-1714.85	587	0.0214837	1	1
cg19942731	22	45609421	rs35382868_A	45627103	Maternal_Age	-1631.02	628	0.0215048	1	1
cg07506795	16	71523560	rs35470619_CT	71581439	Parity	-1583.54	558	0.0216052	1	1
cg04690319	11	113604277	rs141758400_C	113519098	Parity	-2279.11	578	0.0216409	1	1
cg13593090	19	9546723	rs55887608_A	9441932	Maternal_Age	-1732.01	434	0.0216425	1	1
cg11160673	3	107240475	rs1898027_G	107900642	hypertension	-2193.67	624	0.0216531	1	1
cg26862175	3	52528955	rs35911561_C	52722562	Pre_Pregnancy_BMI	-1925.19	427	0.0217444	1	1
cg05420134	6	146863680	rs1333712_T	147832444	betamet	-2144.73	438	0.0217866	1	1
cg10785170	14	101451162	rs73350938_C	101422163	Parity	-1892.19	528	0.0217976	1	1
cg17804112	19	55417496	rs147490103_G	55380682	betamet	-1604.31	592	0.0218158	1	1
cg07592535	10	52008905	rs11006012_G	52281032	betamet	-2133.2	368	0.0218252	1	1
cg17347634	8	65711916	rs13280549_C	64882680	betamet	-1647.96	567	0.0218912	1	1
cg03018162	8	137807457	rs2610130_G	137834053	betamet	-2094.78	643	0.0218949	1	1
cg20862309	14	89029074	rs75715026_T	89196320	Maternal_Age	-1692.27	541	0.0219032	1	1
cg17223846	19	3480363	rs11085044_A	3890641	Maternal_Age	-1911.83	423	0.0219674	1	1
cg11527001	5	143978357	rs1206956_C	143997975	Gestational_Diabetes	-1544.65	637	0.022082	1	1
cg21005510	7	63353570	rs10949871_C	63532950	Parity	-1786.3	495	0.0220845	1	1
cg07701757	4	147164858	rs11731819_T	147459199	betamet	-1797.35	510	0.0221721	1	1
cg12119625	19	54106789	rs10424226_G	54107677	deliverymode	-701.471	516	0.0221756	1	1
cg05638439	16	711235	rs6600228_A	707034	betamet	-2047.65	466	0.0222592	1	1
cg18706028	11	6292490	rs117653031_G	6257218	Gestational_Diabetes	-1014.22	788	0.0222992	1	1
cg13411784	9	140473680	rs78993391_A	140313185	betamet	-1152.12	330	0.0223101	1	1
cg26675785	16	16170184	rs35595_A	16149871	betamet	-2205.97	377	0.0223552	1	1
cg13499395	9	135361993	rs140529238_AT	135397756	Maternal_Age	-1786.13	585	0.0224389	1	1
cg16047279	17	38717242	rs1526603_T	38805268	Maternal_Age	-1916.24	606	0.0224795	1	1
cg15607358	12	372049	rs11062357_C	421394	betamet	-1630.79	294	0.0225247	1	1
cg17910899	13	100218552	rs7985908_T	100186218	Gestational_Diabetes	-1433.14	597	0.0225528	1	1
cg09341020	17	2319855	rs9303064_C	2316938	Maternal_Age	-1683.42	567	0.0225689	1	1
cg16000989	4	41983716	rs2660349_A	41989660	hypertension	-1816.88	590	0.0225785	1	1
cg21878514	5	118787985	rs143517213_T	118226354	Parity	-1573.91	752	0.0227897	1	1
cg02428792	4	25090597	rs4697543_C	25084708	betamet	-1221.32	518	0.0229285	1	1
cg07075026	17	47091521	rs71144552_C	47086739	Maternal_Age	-1125.88	543	0.0229666	1	1
cg11377047	1	26881009	rs9438551_T	26775223	Maternal_Age	-2077.59	407	0.0229988	1	1
cg13117948	4	16086051	rs950946_T	16038752	Gestational_Diabetes	-1506.82	715	0.0230188	1	1
cg10635145	11	27742435	rs4128868_C	27444517	hypertension	-1791	438	0.0230857	1	1
cg22724847	1	248512586	rs28599722_G	248569369	deliverymode	-2016.86	384	0.0232155	1	1
cg23042151	21	43824109	rs9784206_G	43823380	hypertension	-1913.81	710	0.0232277	1	1
cg14664412	3	122044043	rs3804755_T	122857849	Maternal_Age	-1954.31	641	0.0233886	1	1
cg11609571	5	145215629	rs9324996_C	145197565	Pre_Pregnancy_BMI	-1366.49	460	0.0235104	1	1
cg20078972	19	15391832	rs190846469_T	15020618	Pre_Pregnancy_BMI	-1871.55	668	0.0235474	1	1
cg16338365	6	167559913	rs3093001_C	167554185	Parity	-1203.89	559	0.0236761	1	1
cg08125436	16	7855305	rs9935792_T	8093638	Maternal_Age	-1543.5	1005	0.0236802	1	1
cg11645453	3	52864694	rs4687687_A	52948332	Maternal_Age	-2205.2	474	0.023828	1	1
cg18632189	17	74845007	rs11869681_G	75019975	Parity	-2245.62	614	0.0238485	1	1
cg07330481	17	37322330	rs657723_C	37319103	Pre_Pregnancy_BMI	-1510.7	433	0.0239382	1	1
cg00568384	2	173539262	rs13384609_G	173549272	betamet	-1635.05	564	0.0239853	1	1
cg21230162	4	1402820	rs73188113_A	1669253	Gestational_Diabetes	-1571.42	517	0.0240121	1	1
cg11123744	5	1201479	rs6884486_A	1190440	betamet	-1540.36	581	0.0240953	1	1
cg12697139	1	209571889	rs71146220_CTTTTTTTTTT	210527539	Maternal_Age	-1792.32	633	0.0241597	1	1
cg04788926	18	76617198	rs2510534_C	76759737	Maternal_Age	-1815.42	637	0.024166	1	1
cg01203153	5	180643432	rs2067059_C	180603753	Parity	-1597.49	240	0.0241789	1	1
cg00078996	12	132293329	rs11246766_G	132191734	hypertension	-1798.84	552	0.0242086	1	1
cg14547726	6	116832794	rs1983721_G	116905487	Parity	-2194.16	752	0.0242108	1	1
cg04213841	13	49792685	rs73196744_C	50626245	Pre_Pregnancy_BMI	-1583.4	674	0.0244955	1	1
cg04231050	3	133191297	rs4306855_A	133718415	deliverymode	-1672.35	683	0.02458	1	1
cg00300298	20	30308956	rs59701454_A	30480783	betamet	-2067.37	357	0.0246381	1	1
cg00097384	16	29703459	rs194045_T	29246102	Maternal_Age	-1975.01	227	0.0246679	1	1
cg04776357	12	41221689	rs1838343_T	41196230	Pre_Pregnancy_BMI	-1614.67	972	0.024808	1	1
cg03124146	7	63361127	rs72503310_T	62633627	betamet	-1692.46	494	0.0248377	1	1
cg09244037	13	114275670	rs11620091_A	113852782	betamet	-2162.14	485	0.0248991	1	1
cg23743554	11	65321226	rs11601767_C	65316382	Gestational_Diabetes	-1740.66	499	0.0249785	1	1
cg24136385	7	1054092	rs10278051_T	1181139	Gestational_Diabetes	-1694.08	472	0.0250001	1	1
cg26701826	4	108814604	rs396196_C	107889798	betamet	-2103.85	569	0.0251047	1	1
cg13939055	1	244094869	rs524489_T	244100402	betamet	-1971.24	395	0.0251603	1	1
cg18692070	10	3466852	rs7079024_C	3445668	Maternal_Age	-2085.49	674	0.0252079	1	1
cg22689016	5	506129	rs2241599_T	438454	Pre_Pregnancy_BMI	-1652.68	340	0.0252862	1	1
cg02749984	4	141418478	rs78517718_C	141869996	Gestational_Diabetes	-1823.63	485	0.0253162	1	1
cg08734931	10	14051649	rs12777331_G	14052850	Gestational_Diabetes	-2348.84	718	0.0253203	1	1
cg02959988	1	40075124	rs6587_G	40089945	Maternal_Age	-1689.96	571	0.0254268	1	1
cg06588556	11	18477299	rs2403280_C	18442382	Maternal_Age	-1123.73	562	0.0254533	1	1
cg10296799	3	195589996	rs11925423_G	195734217	Parity	-1395.72	597	0.0254985	1	1
cg16653991	10	123244536	rs2420936_G	123208881	Parity	-1781.05	747	0.0255053	1	1
cg03682112	18	77623598	rs9944683_G	77864806	Gestational_Diabetes	-1913.96	432	0.0255701	1	1
cg13067509	17	6538498	rs12942363_T	6490948	deliverymode	-2052.33	564	0.0256229	1	1
cg17674042	6	34482479	rs913014_G	34501529	deliverymode	-833.727	522	0.0256318	1	1
cg03535862	6	139348428	rs7776303_T	139964142	hypertension	-2183.31	585	0.0257161	1	1
cg06201514	2	1817409	rs11684279_A	1810830	Parity	-699.001	728	0.0257455	1	1
cg01381795	19	54496611	rs7247109_C	53694223	hypertension	-1793.66	533	0.0258045	1	1
cg10439737	21	46077715	rs12627135_T	46092258	Parity	-1386.74	696	0.0258367	1	1
cg11136751	3	46608069	rs13353428_T	46540310	betamet	-1867.74	510	0.0258878	1	1
cg15231942	19	873330	rs112839858_CCT	877295	Maternal_Age	-1413.22	367	0.0259471	1	1
cg00186909	12	93129288	rs77956655_T	93017092	Maternal_Age	-1729.84	571	0.025951	1	1
cg20938085	5	140768230	rs403075_T	141374794	Gestational_Diabetes	-1515.47	571	0.0259688	1	1
cg13599549	14	22336403	rs1889774_G	21440463	Maternal_Age	-2168.97	688	0.0260439	1	1
cg19521279	7	27144595	rs10250311_C	26637664	betamet	-1783.05	700	0.0260976	1	1
cg06094482	1	40158708	rs78716566_A	41073867	hypertension	-2044.7	576	0.0261427	1	1
cg02398106	3	13919362	rs9864031_G	13908071	hypertension	-1732.17	724	0.0261689	1	1
cg20366479	2	217501125	rs3770473_G	217498839	Parity	-1818.53	547	0.0262163	1	1
cg25334934	2	121269348	rs4599120_A	121217568	deliverymode	-1380.42	451	0.0263029	1	1
cg18488946	15	25230295	rs139065531_TAAG	26093138	Maternal_Age	-2150.73	911	0.0264118	1	1
cg14515364	2	636606	rs35913461_T	653575	Maternal_Age	-1757.91	492	0.0264192	1	1
cg01126699	14	104625468	14:104056120:G_A	104056120	Maternal_Age	-2055.19	479	0.0264881	1	1
cg15253520	8	87521369	rs28514445_T	87551884	betamet	-1711.62	561	0.0266424	1	1
cg12777862	16	31548756	rs4889673_T	31580272	betamet	-1756.78	276	0.0266527	1	1
cg27113548	14	106354912	rs4983411_G	105916797	Maternal_Age	-2165.4	89	0.0266773	1	1
cg25083732	4	6695464	rs4493618_C	6701203	Maternal_Age	-1937.01	687	0.0266805	1	1
cg06164683	3	84919438	rs12496429_G	84207548	hypertension	-1923.05	660	0.0267251	1	1
cg13763482	9	4663107	rs6476888_C	4659510	Gestational_Diabetes	-1623.92	681	0.0267687	1	1
cg25570864	13	112838390	rs7995838_A	113261829	Pre_Pregnancy_BMI	-1979.39	631	0.0268093	1	1
cg01039401	12	3070406	rs4766030_G	3150174	hypertension	-1859.53	559	0.0268468	1	1
cg13938098	6	112575966	rs6923632_G	112606215	Gestational_Diabetes	-2037.84	541	0.0268836	1	1
cg21081817	5	140562738	rs33978132_TA	140538786	Maternal_Age	-1518.98	549	0.02689	1	1
cg08825699	2	239983929	rs895808_C	239970360	betamet	-1062.15	614	0.0270033	1	1
cg26877596	12	106534217	rs139598343_ATC	106354039	Parity	-1774.29	666	0.0271752	1	1
cg02829712	5	140236081	rs191821176_G	139252012	betamet	-1611.68	518	0.0272261	1	1
cg22753661	15	79092743	rs12438008_A	79084680	Maternal_Age	-1803.31	677	0.0272392	1	1
cg04325312	12	126346509	rs10847023_C	126444520	betamet	-1840.07	562	0.0272824	1	1
cg01693350	11	32452187	rs139952563_T	32583568	hypertension	-1360.34	501	0.027339	1	1
cg09669354	16	1116010	rs213654_T	1113551	betamet	-1663	590	0.0274124	1	1
cg13720395	7	75957902	rs1116209_G	76012259	deliverymode	-1999.76	427	0.0274362	1	1
cg15920791	8	61835708	rs7846503_G	61833637	betamet	-1329.76	608	0.0274629	1	1
cg21100167	21	47295375	rs2839023_G	47284959	deliverymode	-1764.06	768	0.0275098	1	1
cg01381374	7	93474158	rs10707840_GT	94297293	Maternal_Age	-1910.85	469	0.0275465	1	1
cg22065526	2	220436921	rs3821040_G	220239322	Maternal_Age	-1580.25	468	0.0275542	1	1
cg13102348	15	97629221	rs4398080_T	96900703	Gestational_Diabetes	-1756.08	528	0.02769	1	1
cg17537347	6	166233141	rs12663089_G	166231293	Parity	-1608.5	692	0.0277152	1	1
cg15679892	7	1267057	rs13241427_G	1288639	Parity	-1448.36	544	0.0277241	1	1
cg14003931	10	134938469	rs9419241_C	134666586	Maternal_Age	-1926.58	507	0.0279755	1	1
cg21210376	8	27695667	rs924184_A	28296171	betamet	-1637.12	771	0.0282671	1	1
cg09234252	10	8373659	rs76262679_G	8382423	Gestational_Diabetes	-1744.15	740	0.0282773	1	1
cg24033633	3	57945695	rs1612471_G	57945603	Gestational_Diabetes	-1887.76	606	0.028298	1	1
cg23815491	16	72088622	rs113598590_AC	72031310	Maternal_Age	-1830.84	640	0.0283151	1	1
cg08767686	5	51426	rs17568860_A	874001	Maternal_Age	-1348.21	205	0.028399	1	1
cg01314568	7	57830625	rs80290781_CA	57735792	Parity	-1891.64	138	0.0284532	1	1
cg17417291	13	112729991	rs4387503_G	113021513	deliverymode	-1622.47	625	0.0285506	1	1
cg01569709	14	81894271	rs1959495_G	82452908	Maternal_Age	-1826.51	595	0.0286379	1	1
cg09555818	19	45449301	rs875255_C	45493635	Maternal_Age	-2134.64	513	0.0287431	1	1
cg04118119	13	47371987	rs2802408_C	47706591	Maternal_Age	-1781.41	608	0.0288033	1	1
cg22679949	8	113655561	rs10105569_C	113748762	deliverymode	-1917.45	690	0.0289771	1	1
cg24844423	19	57352465	rs2072501_A	57132968	Pre_Pregnancy_BMI	-1894.52	625	0.0290098	1	1
cg20077028	12	52208899	rs303802_C	52169397	Maternal_Age	-1431.2	646	0.0290181	1	1
cg13928490	13	51640442	rs7981255_T	51638864	Maternal_Age	-1858.41	646	0.0290496	1	1
cg07027305	7	2059796	rs4721321_G	2068470	Pre_Pregnancy_BMI	-2219.3	707	0.029221	1	1
cg18556455	2	45178474	rs1067381_G	44646543	Maternal_Age	-1928.06	687	0.0292977	1	1
cg27318000	18	3845667	rs3862175_C	3860475	hypertension	-2170.34	595	0.0293569	1	1
cg06627087	19	57376177	rs8101058_C	57387500	Pre_Pregnancy_BMI	-1854.85	621	0.0294051	1	1
cg22217449	21	47845788	rs1007893_C	47877594	betamet	-2171.5	566	0.0295601	1	1
cg12948059	2	129659420	rs7602294_T	129564971	Maternal_Age	-1588.46	521	0.0295764	1	1
cg06573709	6	164057152	rs4709001_T	164072985	betamet	-776.396	611	0.029664	1	1
cg10096929	1	156261403	rs4661229_A	156809206	Parity	-1807.13	347	0.0297248	1	1
cg02483204	12	116893985	rs2035587_G	116126411	Maternal_Age	-1301.36	543	0.0298094	1	1
cg26668042	5	1514077	rs1107060_T	1764532	Maternal_Age	-2214.81	636	0.0298805	1	1
cg18514705	19	44330665	rs957569_G	44351836	hypertension	-1961.19	534	0.0299149	1	1
cg20131013	17	12692308	rs12952261_G	13545918	Maternal_Age	-1747.61	531	0.0300266	1	1
cg08920810	15	27215457	rs12148310_T	26874395	betamet	-2027.55	474	0.0300571	1	1
cg21784716	13	70680712	rs140441517_A	70041739	deliverymode	-2247.8	908	0.0300665	1	1
cg12798564	3	75263641	rs191465797_T	75176071	hypertension	-1700.75	385	0.0301069	1	1
cg11161597	12	132652473	rs10902525_G	132702922	betamet	-1324.53	546	0.0301977	1	1
cg20131596	5	102201128	rs11948851_G	102958282	Pre_Pregnancy_BMI	-1899.15	672	0.0302205	1	1
cg11254952	1	1890171	rs10449222_A	2376733	Maternal_Age	-2116.68	370	0.0303896	1	1
cg03785755	6	26196794	rs11759720_G	26250254	Gestational_Diabetes	-1668.66	665	0.0304176	1	1
cg20225999	2	218843435	rs1427675_G	218876567	Pre_Pregnancy_BMI	-1352.86	370	0.0304302	1	1
cg13586051	3	58200471	rs10637170_AAAAG	58195971	Maternal_Age	-1907.5	582	0.0304707	1	1
cg08681856	19	51411737	rs16988270_C	51435299	hypertension	-1576.97	566	0.0305281	1	1
cg01564661	14	105942636	rs9671696_G	105932544	Pre_Pregnancy_BMI	-2141.59	163	0.03067	1	1
cg24007833	7	138459617	rs191059708_A	138445970	hypertension	-1868.18	421	0.0307412	1	1
cg06061257	17	71361901	rs143251452_A	71593599	hypertension	-887.628	633	0.0307609	1	1
cg02147681	17	17603837	rs9890064_C	17538008	hypertension	-1891.26	423	0.0308136	1	1
cg22549041	15	75019251	rs2470893_T	75019449	hypertension	-1026.85	480	0.0308323	1	1
cg26407558	1	207262706	rs12711513_T	207262980	betamet	-1792.76	513	0.030866	1	1
cg08662620	10	34061705	rs61843626_G	33886770	Maternal_Age	-1681.16	596	0.0308822	1	1
cg10932486	5	61028265	rs2937832_C	60994816	Maternal_Age	-1312.67	608	0.0309555	1	1
cg01020263	16	50732073	rs8047853_A	50514497	deliverymode	-1677.2	524	0.0309946	1	1
cg20571420	22	25160308	rs5760898_A	25581638	Pre_Pregnancy_BMI	-1513.21	427	0.0311713	1	1
cg01480180	7	90896329	rs930110_G	90949831	hypertension	-981.565	577	0.0312996	1	1
cg25629938	12	70131692	rs73148670_C	69370739	Maternal_Age	-2228.99	719	0.0314092	1	1
cg14544831	18	60985269	rs1481031_T	60852085	Gestational_Diabetes	-1561.17	554	0.0315541	1	1
cg15652532	2	30669759	rs28538173_T	30778584	Parity	-1660.27	720	0.0316783	1	1
cg19187616	8	53012573	rs183739402_C	53600707	Gestational_Diabetes	-1511.86	562	0.0317426	1	1
cg02122540	8	142518658	rs7013034_C	142491079	betamet	-2268.45	564	0.0318215	1	1
cg21433558	17	40837037	rs666039_G	40715570	betamet	-1824.58	372	0.0318501	1	1
cg17511472	4	3485326	rs1794428_T	3531417	betamet	-1695.62	534	0.0319277	1	1
cg11095122	8	19540734	rs4921667_A	19547919	Parity	-2044.46	840	0.0319551	1	1
cg15555402	12	19593456	rs186778552_C	19183701	betamet	-1968.69	732	0.0319773	1	1
cg07586008	19	49636535	rs17272791_C	49878509	Gestational_Diabetes	-1694.65	456	0.0320293	1	1
cg02988727	14	21567520	rs36100359_A	21578007	Gestational_Diabetes	-1740.11	664	0.0320333	1	1
cg14794735	7	129415968	rs12540217_G	129328738	Maternal_Age	-2106.44	531	0.0320834	1	1
cg26436731	1	244395115	rs6429500_C	244886134	Parity	-1859.15	406	0.0321962	1	1
cg16668896	7	54900801	rs582252_A	54708311	Maternal_Age	-1857.17	826	0.0322161	1	1
cg19904265	1	3166712	rs12124147_C	3134331	betamet	-1740.97	510	0.032232	1	1
cg14732540	1	92414722	rs139066569_AT	92457638	Gestational_Diabetes	-1945.15	521	0.0323001	1	1
cg26423322	2	33905480	rs201149565_TTTG	33867191	Maternal_Age	-1807.52	725	0.0323144	1	1
cg09019546	4	185936575	rs13119549_T	185935259	deliverymode	-2013.47	582	0.032344	1	1
cg08274176	4	1625012	rs12505688_G	1677484	Maternal_Age	-1478.58	517	0.0323614	1	1
cg08818610	6	24910720	rs9379712_C	25064919	deliverymode	-1292.18	741	0.0325727	1	1
cg10881242	5	171057282	rs140133041_A	171048498	Maternal_Age	-2217.39	473	0.0327963	1	1
cg11156891	1	1366274	rs1695823_G	1366288	hypertension	-1562.05	237	0.0328234	1	1
cg24624629	17	39203621	rs2872968_G	39191682	Maternal_Age	-1199.39	597	0.0328329	1	1
cg07379703	5	78279424	rs199604094_GA	77568467	Parity	-2205.32	518	0.0328541	1	1
cg05770626	5	102465432	rs140133585_T	102933165	Gestational_Diabetes	-1904.96	676	0.0329125	1	1
cg16175077	10	3282650	rs11251800_G	3288594	betamet	-1516.76	742	0.0329649	1	1
cg08923669	16	420230	rs7187875_A	413747	hypertension	-989.296	361	0.0330988	1	1
cg16505856	19	5822369	rs874232_C	5843609	hypertension	-1986.12	614	0.0331665	1	1
cg04369491	6	20211373	rs843324_G	20142736	Maternal_Age	-1962.28	661	0.0332102	1	1
cg17696268	20	14319035	rs6131569_T	14304089	Maternal_Age	-1733.49	554	0.0332234	1	1
cg00842918	17	9940321	rs17808601_A	9180479	Maternal_Age	-1900.3	496	0.0332881	1	1
cg06019590	5	496476	rs13177896_C	501544	Maternal_Age	-1565.08	336	0.0333761	1	1
cg06687640	5	159560692	rs113562934_C	160372773	deliverymode	-2006.09	637	0.03343	1	1
cg07191657	10	14478541	rs685753_G	14444248	deliverymode	-2124.87	691	0.0334855	1	1
cg16873130	7	136586950	rs36001747_G	135687528	Parity	-1897.17	394	0.0334942	1	1
cg11131384	7	155325597	rs17837556_T	155332127	Pre_Pregnancy_BMI	-1340.18	626	0.0336987	1	1
cg07156669	17	28705245	rs2250320_G	28128657	deliverymode	-1584.34	493	0.0337013	1	1
cg07114422	1	2183438	rs28487995_A	1619541	betamet	-2171.35	394	0.0337374	1	1
cg20171297	12	81101474	rs1551122_A	80765800	betamet	-1720.04	470	0.0337635	1	1
cg07393570	1	172863499	rs844644_A	173209495	betamet	-2101.53	555	0.0338035	1	1
cg11528835	9	39132860	rs4961901_A	39098698	deliverymode	-1858.61	183	0.0338087	1	1
cg05758467	2	240035894	rs4851966_A	239954199	deliverymode	-2024.83	614	0.0338727	1	1
cg20704654	20	30072118	rs6119442_C	30084415	betamet	-1661.23	295	0.0339567	1	1
cg27217350	2	242813634	rs74820922_A	242002306	Maternal_Age	-1788.37	352	0.0339571	1	1
cg21917976	1	146713959	rs2044151_T	146667003	Pre_Pregnancy_BMI	-1397.53	297	0.0340074	1	1
cg02098313	6	128222378	rs75527034_C	127622308	hypertension	-1812.38	530	0.0340276	1	1
cg24072927	7	157809451	rs4909119_A	157976267	Parity	-1535.16	704	0.0340389	1	1
cg02146340	3	13610059	rs9841601_A	13594807	betamet	-2009.73	708	0.034078	1	1
cg16766914	17	55962703	rs193297675_G	56420981	deliverymode	-1583.83	492	0.0340789	1	1
cg25628989	11	57093345	rs117055341_C	57110206	Maternal_Age	-1974.83	727	0.0341022	1	1
cg09430518	8	118662568	rs926148_A	118718959	Maternal_Age	-1714.51	555	0.0341048	1	1
cg14324805	22	30902615	rs142666453_A	30448906	Maternal_Age	-2197.8	680	0.0342771	1	1
cg14259717	11	18433732	rs7942733_T	18601734	Maternal_Age	-1379.74	561	0.0342932	1	1
cg26493188	16	2975209	rs4786352_T	2977365	Maternal_Age	-2019.17	447	0.0343874	1	1
cg06961473	15	65369801	rs187256082_C	66149142	Parity	-1904.06	389	0.034562	1	1
cg02287371	5	1246274	rs2736100_C	1286516	betamet	-1850.52	581	0.0345681	1	1
cg17826679	19	10736038	rs11672122_C	10670451	deliverymode	-1889.38	551	0.0346251	1	1
cg15109207	19	48614773	rs13436_G	48621036	deliverymode	-1956.55	502	0.0347438	1	1
cg25879142	7	4671391	rs138711586_C	4328307	hypertension	-1764.9	614	0.0348173	1	1
cg25940248	4	39448464	rs62307975_G	39462088	Pre_Pregnancy_BMI	-1635.45	558	0.0349332	1	1
cg13038422	12	1973367	rs11062015_C	2011473	Parity	-888.818	476	0.0349367	1	1
cg22382021	8	145755756	rs4925810_G	145705213	Parity	-1554.61	186	0.0350312	1	1
cg03233793	19	19626605	rs10282_C	19619317	Maternal_Age	-2150.72	355	0.0352557	1	1
cg17356733	21	34774627	rs4817536_T	34512182	betamet	-1998.27	603	0.0353047	1	1
cg11750851	1	86047433	rs149072194_T	85672852	Pre_Pregnancy_BMI	-1578.83	643	0.0353378	1	1
cg23682609	20	52687365	rs394732_T	52675188	Gestational_Diabetes	-1681.91	451	0.0354402	1	1
cg01696605	7	150871692	rs310600_A	150875710	Gestational_Diabetes	-1916.04	559	0.0355679	1	1
cg23656083	6	88757371	rs183861_T	88725774	deliverymode	-1093.87	621	0.0358568	1	1
cg13578160	7	72813978	rs34459814_A	73801310	Maternal_Age	-1464.49	323	0.036029	1	1
cg24476033	19	6710658	rs4807895_A	6711958	Gestational_Diabetes	-1335.66	487	0.0361201	1	1
cg03352173	3	112013130	rs77554773_T	111953421	betamet	-1638.79	750	0.0361279	1	1
cg21191514	11	2187921	rs7483056_A	2190519	Gestational_Diabetes	-1197.91	621	0.0363048	1	1
cg19766489	1	78511344	rs72681702_G	77980173	betamet	-1926.64	683	0.0363768	1	1
cg24959335	10	15760373	rs74376923_G	15698235	Gestational_Diabetes	-1699.04	464	0.0363976	1	1
cg05004142	16	57562740	rs4784822_G	57574306	Pre_Pregnancy_BMI	-962.168	672	0.0364168	1	1
cg05253110	7	141130687	rs731751_C	141130140	Pre_Pregnancy_BMI	-1461.83	379	0.0364311	1	1
cg20781967	12	772688	rs12312948_G	778475	Gestational_Diabetes	-2036.7	391	0.0364945	1	1
cg01277451	13	78314553	rs146610291_G	78172167	betamet	-1692.89	685	0.0365015	1	1
cg17098979	2	241562085	rs4676411_T	241561088	Parity	-1188.6	761	0.0365119	1	1
cg16445007	2	196642661	rs138374561_A	196383155	Maternal_Age	-2021.99	503	0.0366441	1	1
cg24657523	15	48470754	rs8026338_A	47979127	betamet	-1727.33	372	0.0366833	1	1
cg17582782	15	57592438	rs76975836_A	57592163	Maternal_Age	-2022.5	633	0.0367517	1	1
cg02468728	19	611107	rs4919852_T	562530	Pre_Pregnancy_BMI	-1534.36	330	0.0367664	1	1
cg22309949	3	46792192	rs6806709_G	46823132	betamet	-2046.06	467	0.0368233	1	1
cg25793785	19	38281423	rs1038084_A	38030682	betamet	-1894.8	577	0.0368424	1	1
cg03635442	8	49427283	rs11775935_C	48849743	Maternal_Age	-1308.41	431	0.0369951	1	1
cg14102437	2	33359688	rs75371295_A	34173714	Maternal_Age	-1974.44	666	0.0370611	1	1
cg26658927	22	24577438	rs9612528_A	24314258	Pre_Pregnancy_BMI	-2310.81	453	0.0371325	1	1
cg23397216	19	45885922	rs192284464_A	45603594	Maternal_Age	-1972.51	578	0.0372449	1	1
cg22237300	6	52171973	rs80173920_A	52181583	Maternal_Age	-1187.65	716	0.0373435	1	1
cg20070090	1	153363489	rs6664183_G	153064002	Maternal_Age	-2163.53	457	0.0373708	1	1
cg23725454	11	67350195	rs614080_A	67347287	betamet	-1720.97	424	0.0373891	1	1
cg27429195	10	1602108	rs142024840_T	1602799	hypertension	-1691.73	849	0.037562	1	1
cg25807487	11	68782106	rs653264_A	68699775	deliverymode	-1670.88	485	0.0376708	1	1
cg25325094	5	146259544	rs12515446_A	145701961	betamet	-2274.63	417	0.0376711	1	1
cg20481837	4	151501627	rs905900_G	150852782	hypertension	-1869.92	494	0.0376774	1	1
cg16655390	3	69927381	rs9866423_C	70010089	deliverymode	-2191.53	549	0.0376872	1	1
cg04088945	7	157090146	rs4716828_G	157747326	Maternal_Age	-1995.3	758	0.0377247	1	1
cg06311804	12	12966005	12:12562752:A_G	12562752	betamet	-1753.22	659	0.0377639	1	1
cg17723156	10	124247117	rs10788251_C	123901964	deliverymode	-1807.7	707	0.0378115	1	1
cg25736982	6	160182554	rs12662666_C	160193240	Pre_Pregnancy_BMI	-1255.85	732	0.0378541	1	1
cg27497781	1	111833467	rs3806448_A	111832205	hypertension	-2119.95	749	0.03786	1	1
cg19382632	7	38344983	rs2736965_C	38344626	betamet	-1843.66	683	0.0379447	1	1
cg08772003	10	104629869	rs7100530_G	104619448	betamet	-1602.62	553	0.0379608	1	1
cg02247178	13	31506687	rs7339214_A	31458194	Gestational_Diabetes	-1306.18	638	0.0379904	1	1
cg23899409	19	54850582	rs1205322_G	54844437	Maternal_Age	-1580.13	511	0.0380893	1	1
cg08007378	15	83477915	rs8041231_T	83498795	hypertension	-1600.86	520	0.0381203	1	1
cg26138978	13	107183092	rs138588351_CAA	107190935	Maternal_Age	-1876.11	533	0.0381715	1	1
cg23635910	1	912055	rs13303033_T	914940	betamet	-1559.92	118	0.0382429	1	1
cg13830870	12	10183167	rs183139600_T	10351631	betamet	-1445.11	611	0.0382954	1	1
cg10742917	7	56242801	rs75892653_C	55876225	Parity	-1317.81	585	0.0383972	1	1
cg02488702	2	142889392	rs116352569_A	143124495	betamet	-1969.38	566	0.0384684	1	1
cg24419391	7	73183516	rs374174740_C	73242908	Parity	-1872.14	280	0.0385494	1	1
cg06120945	16	56622960	rs147888130_A	56883422	Maternal_Age	-1483.11	749	0.038766	1	1
cg11945895	13	95253670	rs9524500_C	95116260	betamet	-1508.36	633	0.0389202	1	1
cg24550212	20	45170494	rs112289211_T	44544504	Pre_Pregnancy_BMI	-1844.86	590	0.0389338	1	1
cg11442326	5	1807695	rs4594899_A	1132216	betamet	-1818.46	709	0.0389478	1	1
cg01335180	1	161576580	rs74124989_C	161463078	deliverymode	-1636.19	517	0.0390544	1	1
cg21671120	2	163009075	rs6722026_T	163838233	hypertension	-1975.65	445	0.0390791	1	1
cg07764158	15	76348437	rs78529875_A	76542880	hypertension	-1992.31	526	0.0391295	1	1
cg17761265	7	18653918	rs112944212_T	19424012	Maternal_Age	-2094.54	707	0.0392663	1	1
cg02142483	16	84560555	rs62048650_C	84575124	hypertension	-1597.08	931	0.0393292	1	1
cg16607685	5	140181889	rs2530242_G	140053351	Maternal_Age	-1457.89	502	0.0393914	1	1
cg18085176	4	7939940	rs6447872_G	7943106	deliverymode	-1583.58	786	0.0394115	1	1
cg02660097	11	68866761	rs2123760_A	68868292	betamet	-1450.82	490	0.0395985	1	1
cg09796146	16	33937240	rs117805753_T	34335945	hypertension	-1695.1	75	0.0396264	1	1
cg08474748	5	74350214	rs62369164_G	74305967	Parity	-1672.12	513	0.039704	1	1
cg17334372	17	66925642	rs11077922_T	67061807	hypertension	-2108.59	511	0.0398159	1	1
cg11852794	14	92198970	14:91465210:C_T	91465210	hypertension	-2054.44	544	0.0399259	1	1
cg07659054	7	27134225	rs3801806_C	26897553	deliverymode	-1691.03	700	0.0399796	1	1
cg20906802	6	47749786	rs4715067_T	48094548	betamet	-2016.3	669	0.0400745	1	1
cg13974464	19	49224165	rs519757_C	49224966	deliverymode	-1457.6	505	0.040144	1	1
cg19460817	11	47575278	rs141889884_T	47227293	Maternal_Age	-2049.11	509	0.0401825	1	1
cg04347477	12	125002007	rs78362591_C	124777968	betamet	-1689.25	560	0.0403379	1	1
cg25772418	12	131519998	rs12815872_C	131520838	Pre_Pregnancy_BMI	-1637.95	674	0.0405134	1	1
cg23907981	7	156836741	rs150569547_G	156883288	Maternal_Age	-1715.34	707	0.0405672	1	1
cg22774211	1	120439014	rs835574_T	120463230	Maternal_Age	-2103.75	296	0.040651	1	1
cg23463608	19	2607757	rs9967630_A	2099820	betamet	-1893.04	423	0.040656	1	1
cg24231558	7	16626326	rs3735246_C	16640197	deliverymode	-1320.14	762	0.0407114	1	1
cg00648203	9	138967195	rs7019243_C	138988568	betamet	-2125.16	563	0.0407522	1	1
cg23245007	3	195682326	rs3853590_A	195726970	Parity	-1225.43	585	0.0408269	1	1
cg09846895	1	161442738	rs11746_G	161683136	deliverymode	-1536.05	507	0.0409235	1	1
cg13872627	6	31238036	rs3873386_T	31273745	betamet	-756.748	1672	0.0409972	1	1
cg14557185	3	149374763	rs11710532_G	149387303	Gestational_Diabetes	-1216.34	652	0.0410568	1	1
cg02722672	4	2967106	rs231394_C	2836628	Gestational_Diabetes	-1931.41	502	0.0410719	1	1
cg09026253	11	313267	rs7481739_G	383855	Maternal_Age	-2074.58	336	0.0411231	1	1
cg25648436	19	58554527	rs56121586_T	58585744	Pre_Pregnancy_BMI	-1433.75	491	0.0411642	1	1
cg27447006	1	23763279	rs36007732_GTC	23775548	Pre_Pregnancy_BMI	-1298.43	450	0.0413523	1	1
cg19976037	17	80096661	rs8077209_C	80163221	Parity	-1416.84	543	0.0413788	1	1
cg27264462	1	2106365	rs56348719_CA	2058782	Parity	-1470.81	391	0.0414103	1	1
cg22238209	19	35800743	rs928937_G	35818609	Maternal_Age	-899.414	641	0.0415262	1	1
cg14942863	19	37894762	rs4803539_C	37897522	betamet	-1481.43	552	0.0415385	1	1
cg20468883	15	59982396	rs4775175_A	59816688	Maternal_Age	-1808.11	550	0.0415671	1	1
cg27664407	16	5116674	rs741167_T	5105365	Maternal_Age	-2208.95	666	0.0416402	1	1
cg12053065	12	52281674	rs7313454_G	52480182	Pre_Pregnancy_BMI	-1731.71	670	0.0416633	1	1
cg18183624	17	47076904	rs112920924_T	47683083	betamet	-1619.1	542	0.0417082	1	1
cg05925894	1	85931301	rs1146383_T	85918329	Maternal_Age	-1715.97	647	0.0418205	1	1
cg24085707	17	79615652	rs8077038_T	79577127	betamet	-1893.62	577	0.0419564	1	1
cg15753916	17	35870705	rs7215774_C	35740855	Maternal_Age	-1771.42	391	0.0420925	1	1
cg03440799	1	179334176	rs6425576_G	179523193	Parity	-1915.97	677	0.0422084	1	1
cg10876003	22	18512005	rs150747887_TACA	18506205	betamet	-1920.17	504	0.0422902	1	1
cg05807467	8	17579494	rs78177765_G	17556476	betamet	-1738.64	905	0.0423665	1	1
cg12310025	6	25882481	rs1747550_A	25851533	Maternal_Age	-949.948	667	0.0424804	1	1
cg18055623	19	54485327	rs4806674_T	54461538	betamet	-2022.07	532	0.0426843	1	1
cg08130265	15	77519170	rs185787646_C	78045931	Maternal_Age	-1996.4	613	0.042888	1	1
cg10272176	16	2904862	rs12917910_C	3125203	betamet	-1658.61	453	0.0429307	1	1
cg24082121	5	672872	rs924607_T	610093	betamet	-729.263	388	0.0429388	1	1
cg03396347	1	1875803	rs2803320_A	1867426	betamet	-1919.39	364	0.0429533	1	1
cg19436429	3	178978985	rs7612533_A	178967334	hypertension	-1612.38	504	0.0430288	1	1
cg20894569	8	90998214	rs1805801_T	91002586	Parity	-2060.88	587	0.0430308	1	1
cg13433694	1	43637239	rs2477562_A	43640474	Parity	-1945.45	528	0.043049	1	1
cg23266968	14	105265793	rs72707622_C	105625162	deliverymode	-2049.05	333	0.0431413	1	1
cg16658255	5	598906	rs72705014_G	619815	Maternal_Age	-1568.37	366	0.0431771	1	1
cg19771469	4	2275994	rs75690781_A	2979380	betamet	-2297.02	461	0.0433527	1	1
cg12253175	12	58132093	rs10877020_A	58188014	Maternal_Age	-1900.88	543	0.0434677	1	1
cg13699009	12	122356056	rs35549091_AT	122367907	hypertension	-1988.52	526	0.0436392	1	1
cg02192673	4	72897565	rs76039984_G	73799846	deliverymode	-1533.28	369	0.0437319	1	1
cg05347456	16	89690262	rs8059821_G	89675068	Maternal_Age	-2033.11	592	0.0437714	1	1
cg02727285	19	45504242	rs56277506_G	45043696	Maternal_Age	-1796.19	513	0.0438204	1	1
cg06825163	1	202172912	rs1823696_C	202167176	hypertension	-885.861	532	0.0438364	1	1
cg16414030	3	133502952	rs6762415_G	133478557	betamet	-1757.47	700	0.0438607	1	1
cg09043214	12	6442873	rs11064145_G	6455098	Maternal_Age	-1834.93	490	0.0441236	1	1
cg07300408	14	21058360	rs4981259_C	21058337	betamet	-2190.13	512	0.0441506	1	1
cg03071500	11	325964	rs7395319_C	331326	betamet	-1319.44	343	0.0442821	1	1
cg02111865	2	30371990	rs72858324_C	29687376	Parity	-2277.66	727	0.0443068	1	1
cg03406106	16	81254169	rs12931041_G	81246489	betamet	-1693.92	821	0.0444764	1	1
cg12691572	10	114574959	rs7078407_G	114573041	betamet	-2016.22	493	0.0444816	1	1
cg11103390	10	11784920	rs6602532_C	11830185	betamet	-1140.88	698	0.0446081	1	1
cg07075347	7	44104860	rs10236917_C	43962860	Maternal_Age	-1378.14	536	0.044634	1	1
cg03736781	7	158784655	rs2247274_G	158765682	Maternal_Age	-1669.13	451	0.0447845	1	1
cg10589385	1	150898437	rs6587551_T	150952674	betamet	-1896.65	425	0.0447867	1	1
cg05513455	6	105388269	rs77262307_T	105385725	Maternal_Age	-1685.71	487	0.0448444	1	1
cg08787039	1	182921857	rs11465004_C	182819082	Gestational_Diabetes	-1064.15	556	0.0450461	1	1
cg05346286	1	2980598	rs4648487_C	3285304	Gestational_Diabetes	-1406.77	503	0.0450506	1	1
cg02577267	1	240656513	rs12137158_A	240660818	Pre_Pregnancy_BMI	-1384.79	655	0.0450769	1	1
cg17322044	12	125140105	rs5801562_A	125140448	betamet	-1784.88	562	0.0451106	1	1
cg11849692	10	103875969	rs11596387_T	103606122	betamet	-2197.36	587	0.0451928	1	1
cg05185784	16	90016020	rs138372213_G	90083699	Pre_Pregnancy_BMI	-1610.97	448	0.0451954	1	1
cg03648724	22	50052294	rs916362_G	50017234	Parity	-1764.86	765	0.0453559	1	1
cg04907151	3	135684161	rs1052620_T	136574521	Gestational_Diabetes	-1688.91	440	0.0458786	1	1
cg02866639	17	1808743	rs17292224_G	1786889	deliverymode	-1512.59	586	0.0459821	1	1
cg20229609	6	126660872	rs1591805_G	126717064	betamet	-2231.1	443	0.0461659	1	1
cg21867733	12	124985584	rs837948_A	125002525	hypertension	-1715.95	559	0.0461798	1	1
cg01617317	11	59824110	11:59851648:AT_A	59851648	Maternal_Age	-1816.83	527	0.0462057	1	1
cg18321051	19	12251893	rs271199_T	12261472	Maternal_Age	-1892.19	485	0.0462349	1	1
cg07264025	12	86658860	rs2405930_C	86726391	Maternal_Age	-1466.33	654	0.0463314	1	1
cg04376123	7	73895109	rs2267838_C	73880955	Maternal_Age	-1806.63	218	0.046393	1	1
cg23524191	7	1894688	rs1639906_C	2219966	Maternal_Age	-2147.71	719	0.0464144	1	1
cg16464735	14	57700226	rs4898916_T	57185119	Maternal_Age	-1896.95	553	0.0465217	1	1
cg21104412	3	42978026	rs150861230_G	43931049	Maternal_Age	-1608.24	565	0.0465801	1	1
cg26420724	6	168549880	rs6927982_G	168549995	Maternal_Age	-1875.23	630	0.0468607	1	1
cg21482472	13	81229358	rs2154130_C	81150170	Gestational_Diabetes	-1453.32	592	0.0469709	1	1
cg01209566	8	125954151	rs2052783_G	125942505	Gestational_Diabetes	-2120.6	536	0.0469756	1	1
cg01966878	4	90757139	rs1822217_C	90765052	Maternal_Age	-2044.6	577	0.0469891	1	1
cg12754571	1	247694271	rs5782429_TG	247624741	Maternal_Age	-1054.66	672	0.0470476	1	1
cg25335841	7	38351094	rs2240841_A	38349104	betamet	-1327.8	684	0.0472965	1	1
cg23505044	17	9129824	rs12939263_T	9127010	Maternal_Age	-991.256	489	0.0475921	1	1
cg19738980	18	7011463	rs662471_C	7008591	hypertension	-1304.23	455	0.0477314	1	1
cg00075467	2	9983094	rs34112216_ATT	10028440	Maternal_Age	-1451.79	548	0.0479585	1	1
cg06900216	7	98335180	rs62471617_T	98311948	betamet	-1541.62	401	0.0480212	1	1
cg04048634	4	46126066	rs16859017_C	46017430	betamet	-1477.09	630	0.0480581	1	1
cg25538235	18	70211974	rs12957407_C	70220458	deliverymode	-1617.69	658	0.0481349	1	1
cg06587495	13	44241786	rs2771404_G	44250359	Parity	-2009.22	583	0.0481422	1	1
cg07448319	3	40547217	rs11129839_C	39639754	hypertension	-1615.39	447	0.0481545	1	1
cg21608225	1	144930572	rs35763597_C	144904025	betamet	-1079.82	39	0.0483089	1	1
cg25755428	19	13875111	rs371671_A	13870153	betamet	-1074.26	416	0.0484555	1	1
cg16642299	12	7071383	rs11064316_C	6801001	betamet	-2067.31	466	0.0485095	1	1
cg19566586	5	180622643	rs28750717_C	180303043	Maternal_Age	-2037.6	246	0.0485805	1	1
cg08817983	4	3391423	rs17805201_T	3446513	betamet	-1857.73	530	0.0486114	1	1
cg10277872	4	4136918	rs1991915_T	4208861	Maternal_Age	-826.975	573	0.0487585	1	1
cg16245431	7	1005089	rs35696159_A	1047194	Gestational_Diabetes	-2133.55	454	0.0489878	1	1
cg27026585	18	14747080	rs3760534_A	13874975	hypertension	-2042.79	234	0.0491328	1	1
cg27109912	17	38707719	rs146346285_T	38897220	hypertension	-1695.56	606	0.0491487	1	1
cg27624471	18	77280171	rs78107380_A	77251511	Maternal_Age	-1429.31	552	0.049296	1	1
cg22943498	20	36148928	rs3764718_T	36138972	hypertension	-1553.35	477	0.04965	1	1
cg17935536	2	60755743	rs17400589_A	60195216	Maternal_Age	-2684.29	702	0.0496576	1	1
cg01842720	11	7535887	rs71902517_G	6939816	Maternal_Age	-1727.12	730	0.0496914	1	1
cg18587476	2	24397810	rs12620938_C	24367122	deliverymode	-1523.51	655	0.0498743	1	1
