# Supplementary material for: Integrated analysis of environmental and genetic influences on cord blood DNA methylation in new-borns
Source: Nat Commun. 2019 Jun 11;10:2548. doi: 10.1038/s41467-019-10461-0 (PMC6559955; doi:10.1038/s41467-019-10461-0)
Supplement: Supplementary file 9 — Supplemental Data 6 [file 41467_2019_10461_MOESM9_ESM.xlsx]

## Sheet: Blatt1
CpG	Chr	bp_CpG	SNP	bp_SNP	AIC_SNP	p_SNP
cg08103988	17	6558365	rs170147_A	6567936	-1004.49	7.09694e-238
cg06242242	7	766104	rs79984239_G	766220	-2512.7	8.44345e-232
cg01195214	16	1362243	rs2281226_A	1364767	-2116.63	1.36582e-229
cg07185983	6	139012860	rs9399249_G	139017815	-1463.19	2.70389e-228
cg11738485	19	12877000	rs1205170_C	12905246	-616.233	7.22235e-220
cg26597838	10	835615	rs11253446_T	836211	-1603.49	4.86234e-213
cg06791446	10	123355268	rs2420936_G	123208881	-1593.57	5.37419e-210
cg15255086	17	5673881	rs1860637_C	5680348	-2187.47	1.99556e-208
cg26074100	8	141568712	rs2944766_C	141558980	-2000.55	1.56733e-199
cg03455424	2	242763982	rs4569516_T	242762838	-2191.54	1.33444e-198
cg16008148	1	221062819	rs867027_T	221064963	-2135.76	9.6635e-193
cg22325292	17	80708367	rs665574_A	80752554	-1035.5	4.34539e-192
cg21529591	3	14596904	rs9834063_T	14596864	-2928.55	2.82651e-189
cg23649088	2	200775458	rs10192004_G	200738790	-1311.42	2.32259e-188
cg20540428	3	73045686	rs34000567_C	73045223	-1711.58	1.02836e-185
cg03433033	1	76189801	rs1251077_C	76189745	-1483.96	2.15066e-184
cg09417038	21	47716443	rs11700519_G	47725576	-1637.89	2.91006e-184
cg19643109	6	160697625	rs532440_T	160697628	-2365.68	1.08415e-168
cg07156742	3	142666759	rs3913352_C	142668022	-1584.43	4.89018e-162
cg24573261	21	38350069	rs2073423_T	38302129	-1645.21	8.68128e-161
cg06223162	1	101003688	rs11166486_T	101051656	-738.203	4.82427e-160
cg16293892	5	77142620	rs6877994_G	77146981	-782.624	1.35916e-156
cg25498107	15	41100233	rs35986825_TA	41110366	-1341.38	1.48869e-151
cg05187965	10	45406764	rs10736831_G	45402311	-1873.27	2.02709e-147
cg11975397	1	159439981	rs34388918_A	159416725	-1877.83	2.23707e-145
cg26354017	1	205819088	rs823096_T	205679887	-530.285	6.39411e-145
cg11156891	1	1366274	rs1695823_G	1366288	-1562.8	2.26005e-142
cg06817312	3	38562303	rs2051215_G	38560345	-1937.31	1.20753e-141
cg03686964	5	1868279	rs1038563_T	1860171	-1278.32	5.65215e-140
cg04547181	19	6721855	rs72385152_TTGAG	6722106	-1653.53	6.72121e-140
cg11012412	5	77147141	rs6877994_G	77146981	-948.878	1.51352e-137
cg11725581	7	6140990	rs67579350_A	6140998	-2160.44	2.37547e-136
cg11062466	8	58055876	rs7843659_C	58100527	-943.616	8.13854e-135
cg07796016	1	152779584	rs1930127_A	152780277	-1692.35	3.41253e-124
cg01314568	7	57830625	rs80290781_CA	57735792	-1893.89	4.05724e-124
cg05636467	10	131669406	rs9804200_C	131673986	-959.502	9.81224e-124
cg06703343	22	36563048	rs132664_G	36563649	-1780.71	2.83504e-123
cg14413466	17	79170920	rs869370_G	79165171	-1743.65	2.84426e-123
cg03204825	3	13978759	rs2009781_A	13978801	-1715.39	1.71922e-122
cg20623702	11	55431584	rs579023_A	55297784	-1997.16	8.08845e-121
cg17023203	10	1510048	rs4880509_C	1511150	-1673.73	6.52725e-119
cg27247252	8	67975895	rs73691192_A	67975896	-1779.5	2.07995e-118
cg24033633	3	57945695	rs1612471_G	57945603	-1888.88	2.70405e-118
cg20592017	15	40364740	rs7162269_T	40364928	-1867.23	7.87485e-117
cg04863005	1	59043208	rs12088149_T	58944833	-1218.47	1.66748e-116
cg01571956	19	46650284	rs11670001_T	46636875	-2120.67	1.22451e-114
cg23336481	6	32634344	rs9274657_G	32636364	-1141.8	4.0696e-112
cg26987645	1	203320386	rs4971253_A	203321414	-1875.1	2.41547e-111
cg07139329	1	201708558	rs61821716_T	201712705	-1864.61	1.11589e-110
cg18026197	3	126422536	rs9858416_A	126416664	-1532.62	3.10845e-110
cg08644045	4	3495341	rs11733064_G	3495283	-1946.2	3.47721e-110
cg24998527	1	42611607	rs1572041_G	42611553	-1319.13	4.4969e-110
cg07952421	4	69435601	rs1454247_T	69341579	-1254.78	4.55425e-107
cg09756125	7	158250978	rs1733175_C	158246532	-959.99	1.32058e-104
cg14553881	17	79361650	rs1701_A	79375998	-1696.22	1.58608e-102
cg26146732	14	70690454	rs34199159_G	70695997	-1533.31	5.12101e-102
cg01808030	22	45809952	rs9614657_T	45786739	-1773.56	2.44064e-101
cg05041596	11	89867385	rs7128201_T	89873173	-1676.67	3.68705e-100
cg18148349	10	131404694	rs509041_G	131424948	-2066.73	4.06536e-99
cg07937631	13	79184529	rs34642870_G	79221961	-2151.11	5.18323e-99
cg02493602	11	86383696	rs670736_G	86383679	-1534.17	2.37277e-97
cg02919082	6	32605694	rs3134993_G	32637778	-1932.95	2.7256e-97
cg18405330	6	164171960	rs9356139_G	164172877	-1721.13	6.1797e-96
cg19196401	6	110721138	rs6568644_T	110707820	-1163.25	2.66244e-95
cg14018363	6	29911265	rs3094644_C	29812578	-1624.51	4.25474e-95
cg06386482	6	47624117	rs2396829_G	47631622	-1331.73	1.25445e-94
cg11540476	6	31651249	rs805257_G	31634193	-1157.3	2.84336e-94
cg21794665	13	41302154	rs4556675_C	41442538	-2020.52	4.76757e-94
cg04431054	5	126853024	rs183488_T	126864312	-1702.9	7.6781e-93
cg12756093	1	115239321	rs926938_G	115239816	-2138.66	1.09863e-92
cg22339338	1	159891638	rs2252815_G	159889686	-1735.97	7.79772e-92
cg15501526	10	2543763	rs9733402_G	2551532	-1224.21	8.09635e-91
cg00211215	6	32552246	rs7754885_A	32657858	-221.232	3.32644e-90
cg01221157	16	8807011	rs7188782_C	8807315	-1845.77	3.75868e-90
cg20201270	2	45397874	rs12712936_G	45390835	-1002.58	1.11831e-89
cg13379325	20	62052259	rs4809557_G	62064562	-1031.18	1.79733e-89
cg14927855	7	155151427	rs7778763_G	155153194	-1668.09	1.81016e-89
cg22237261	17	3182313	rs6502700_G	3072351	-1889.75	2.58108e-89
cg18451016	1	38461880	rs141707261_AAAAACAAAAC	38445535	-1699.54	9.01714e-89
cg03781731	7	73256416	rs374174740_C	73242908	-1758.77	1.03223e-88
cg00557959	13	113296414	rs1925887_C	113293501	-1414.52	1.36292e-88
cg25669249	15	29442169	rs4779853_G	29442204	-2213.51	2.29423e-88
cg04090347	21	44061597	rs73229529_T	44057424	-1879.57	1.71228e-86
cg01903420	13	27295928	rs9553888_G	27285882	-1549.98	4.27057e-86
cg07524214	16	86825363	rs7199746_C	86822348	-2118.4	1.03633e-85
cg14280181	2	223291007	rs74705937_T	223317837	-1590.84	1.36261e-85
cg07770222	8	144120106	rs34729339_T	144169848	-1671.93	7.66564e-85
cg13713218	9	100000033	rs10817347_A	100027008	-1513.16	1.63494e-83
cg04122385	10	24535410	rs10764457_C	24557575	-969.041	3.02901e-83
cg19620758	11	102826565	rs659383_G	102831091	-1707.71	1.38857e-81
cg14172108	21	34405553	rs7275426_C	34435619	-1035.14	1.84314e-81
cg08960815	7	150264767	rs1464748_T	150207015	-1375.18	3.27299e-81
cg01132407	4	645781	rs11730564_T	514201	-1185.4	8.86521e-81
cg10208301	11	6592745	rs11040930_A	6618548	-1412.96	1.68422e-79
cg08474748	5	74350214	rs62369164_G	74305967	-1673.5	2.08688e-79
cg00894344	13	111089213	rs12867736_A	111104731	-2048.47	3.14334e-79
cg21833184	7	5112572	rs1130329_C	5112554	-1848.65	3.45287e-79
cg00255919	5	131827918	rs6894249_G	131797547	-1311.71	3.77393e-79
cg23627948	7	2760692	rs1184662_G	2758158	-1357.56	1.24598e-78
cg20744163	10	80999841	rs11002889_T	81004948	-691.494	7.20417e-78
cg04046629	11	60775831	rs11462483_TA	60767798	-1017.58	9.01641e-77
cg19868364	14	104734368	rs10438245_A	104726382	-1925.41	1.86875e-76
cg10962762	1	228075749	rs111363563_G	228056150	-1500.11	1.19067e-75
cg17416644	11	1474841	rs10742248_G	1526645	-1381.15	1.35154e-75
cg16942333	10	133948645	rs2814187_T	133939929	-2142.01	1.44153e-75
cg25646708	3	134031685	rs9881242_A	134032225	-1826.04	4.65263e-75
cg12031275	15	101093834	rs12441461_C	101124758	-875.581	1.50767e-74
cg04064998	11	109786133	rs74465_C	109708278	-1958.78	1.13886e-73
cg05413694	3	11952913	rs35214971_C	11952907	-2268.51	1.6179e-73
cg17782954	10	11783823	rs12258196_A	11805354	-1867.71	2.25343e-73
cg07100532	18	713085	rs3865404_C	755862	-1639.54	2.98219e-73
cg26751094	13	95954534	rs871052_G	95950740	-1651.99	2.00967e-72
cg16018154	17	78863570	rs2672881_C	78863041	-1882.65	2.26715e-72
cg00859178	1	162467208	rs357041_T	162481027	-1854.66	2.74402e-72
cg05275595	19	43857874	rs4803613_A	43858317	-1969.02	4.18126e-72
cg10072237	6	33872861	rs4563711_C	33873699	-2091.71	1.15443e-71
cg09279566	4	939162	rs3733346_T	954275	-2043.11	1.96048e-71
cg10296238	21	47605174	rs11089051_C	47576776	-800.136	4.74504e-71
cg12974258	5	149493011	rs2236777_A	149493012	-2030.43	1.18511e-70
cg20991420	2	173061715	rs13393795_T	173059248	-2232.98	2.35544e-70
cg25830305	11	1859381	rs907605_G	1857042	-595.158	3.14142e-70
cg19397885	7	12444115	rs117657017_C	12318891	-1361.01	4.26506e-70
cg24203800	17	8702868	rs904168_T	8703128	-2403.26	7.25516e-70
cg15844419	21	46850665	rs78754819_T	46851018	-1607.9	4.01885e-68
cg14902204	2	131046313	rs56238122_G	131070482	-1939.36	2.28594e-67
cg21649089	17	14198392	rs886863_C	14206323	-1345.15	7.24593e-67
cg18367631	7	653309	rs9768991_T	671687	-1190.03	8.49658e-67
cg08687025	2	127729123	rs11285433_GA	127739831	-1988.15	2.73417e-65
cg07959070	22	50026188	rs9616694_C	50019813	-1691.22	3.04115e-64
cg18970824	14	104662402	rs57530723_C	104665332	-2205.09	3.88459e-64
cg02937671	4	2366485	rs3135094_C	2389863	-1553.38	4.14168e-63
cg10225865	8	54605566	rs4641024_C	54592929	-1030.72	1.74806e-62
cg13076785	6	32520916	rs3135348_A	32394098	-1533.01	5.60403e-62
cg02299497	14	69095570	rs8021657_G	69117387	-1017.79	6.33634e-62
cg15017067	4	17643749	rs2159583_T	17658838	-2266.92	7.04531e-62
cg09336323	2	210074276	rs2218133_A	210093632	-1858.47	3.3577e-61
cg12717203	4	124342	rs7699689_A	127452	-1278.09	3.58094e-61
cg26798936	16	66162203	rs1308841_G	66159066	-1806.22	3.79342e-61
cg03654560	5	178266175	rs10057020_T	178267483	-915.41	6.10477e-61
cg22216157	7	157643037	rs1000137_C	157644152	-1700.01	9.65441e-61
cg10973622	2	86423274	rs7572386_G	86272191	-1792.08	1.15885e-60
cg12765123	10	132100019	rs56019818_T	132078167	-1192.52	2.46705e-60
cg10599438	19	844589	rs11666373_C	840599	-1883.52	4.94937e-60
cg09354553	16	85242446	rs57618647_G	85241528	-1635.45	1.41928e-59
cg06239191	8	145163136	rs6558300_G	145168086	-1896.11	1.76948e-59
cg18850127	7	39170497	rs6956307_T	39147336	-869.27	1.95153e-59
cg04819497	11	58598444	rs10896829_T	58566705	-1275.29	2.84821e-59
cg07357827	3	12200835	rs308954_A	12198611	-1953.58	3.14346e-59
cg11245297	19	8117898	19:8124001:AT_A	8124001	-1514.5	5.37451e-59
cg19893067	17	80732956	rs665574_A	80752554	-1413.63	6.46812e-59
cg04913730	16	1121907	rs213656_T	1113847	-2001.53	1.49707e-58
cg18771570	2	154143768	rs2881711_A	154143880	-1633.77	2.12264e-58
cg20781967	12	772688	rs12312948_G	778475	-2039.21	2.67709e-58
cg20894569	8	90998214	rs1805801_T	91002586	-2063.5	3.19192e-58
cg00078996	12	132293329	rs11246766_G	132191734	-1799.91	4.03347e-58
cg10130564	11	117069849	rs10892048_A	116814596	-1493.86	4.85458e-58
cg13736514	6	26305472	rs9358916_G	26283185	-1750.36	8.72821e-58
cg08923669	16	420230	rs7187875_A	413747	-989.381	1.22146e-57
cg10708189	1	58898793	rs12088149_T	58944833	-1947.67	3.39657e-57
cg12239580	3	43073058	rs62249581_C	43043647	-1676.07	8.38432e-57
cg03818303	3	178984858	rs1881920_G	178984157	-1463.91	9.10038e-57
cg23989207	17	80870107	rs9303014_G	80824369	-1961.16	1.93001e-56
cg19302183	1	56397400	rs6665427_T	56358397	-2110.02	3.15668e-56
cg27645544	12	101605430	rs1617872_G	101595385	-2142.99	4.24636e-56
cg02408697	10	1416920	rs11250460_T	1404314	-2018.96	4.52895e-56
cg21406402	2	121223847	rs7602179_G	121199355	-1287.11	4.64836e-56
cg26882525	5	150677867	rs246500_C	150666567	-1220.02	4.89741e-56
cg24372256	21	43528868	rs220132_T	43532238	-1373.99	1.24231e-55
cg21242009	6	6894182	rs2326833_C	6893668	-1112.65	2.66205e-55
cg24441899	7	4244372	rs649232_C	4243557	-1287.48	1.30379e-54
cg14409029	11	19138243	rs1863383_C	19134500	-1809.28	1.30729e-54
cg08198488	15	63333792	rs62013179_T	63329601	-1600.83	1.89462e-54
cg10980102	12	6166874	rs12319292_A	6170299	-2010.41	3.53748e-54
cg26516362	5	178986906	rs2411380_T	178973780	-1271.42	2.0482e-53
cg01874867	7	94954059	rs17876124_G	95045258	-1102.12	6.38714e-53
cg24352561	7	1081068	rs28600085_T	1169636	-2094.9	1.02721e-52
cg06851207	19	46975138	rs12983410_A	46979793	-1372.1	1.6019e-52
cg23066280	7	158032496	rs4909119_A	157976267	-479.213	3.06255e-52
cg25772418	12	131519998	rs12815872_C	131520838	-1638.35	1.91717e-51
cg16824113	12	132166485	rs1456619_T	132153165	-1695.46	2.79841e-51
cg24364668	3	112359488	rs16859916_T	112372256	-1738.12	3.78195e-51
cg08423857	16	84840454	rs4783068_C	84839622	-1451.41	1.07201e-50
cg03217880	1	230468464	rs12116691_T	230467643	-1887.94	2.24033e-50
cg05004142	16	57562740	rs4784822_G	57574306	-962.725	4.87521e-50
cg07028733	10	29228804	rs17564455_T	29104100	-1777.36	6.49959e-50
cg16572876	4	56024045	rs1350543_G	56014389	-1119.52	7.17424e-50
cg05253110	7	141130687	rs731751_C	141130140	-1463.17	7.923e-50
cg16553238	1	9154254	rs12711519_G	9149450	-2130.31	1.13419e-49
cg27589742	16	85296503	rs11863911_C	85292418	-1938.27	1.73075e-49
cg07639376	16	1584516	rs10903010_C	1624142	-1608.18	2.31759e-49
cg26120813	12	133000792	rs28673848_C	132997546	-1620.29	1.16995e-48
cg10016788	19	55599029	rs2603701_C	55600736	-1585.1	2.78227e-48
cg18522231	3	196705629	rs569330_T	196717313	-755.198	9.4726e-48
cg03538326	1	1375845	rs1695823_G	1366288	-2033.12	2.39736e-47
cg02988727	14	21567520	rs36100359_A	21578007	-1741.64	2.83203e-47
cg07142010	1	21901166	rs12402697_A	21891861	-1426.73	3.78092e-47
cg10785373	7	4456119	rs10951550_C	4452636	-1140.27	4.3142e-47
cg00570269	13	31480942	rs9603772_A	31522326	-1944.85	4.35457e-47
cg19751990	11	5800287	rs10734552_G	5819395	-1421.64	9.12474e-47
cg12742645	17	171006	rs7223759_G	102209	-1136.69	1.94155e-46
cg04200607	10	72163475	rs10762379_T	72166669	-1997.57	1.81049e-45
cg07238058	12	19936611	rs2695013_A	19940499	-1738.7	2.03723e-45
cg23731272	15	67356838	rs36221701_C	67356489	-648.91	3.77233e-45
cg08382737	19	49617001	rs4802565_C	49632079	-1408.74	6.00316e-45
cg03448915	16	66583078	rs7193473_A	66600479	-1401.79	1.1722e-44
cg17713780	13	25945656	rs9551198_G	25937698	-2113.56	3.92776e-44
cg00270625	22	51017019	rs140514_G	51018579	-1611.07	4.57507e-44
cg05906144	10	125521535	rs10794566_G	125521533	-1845.25	1.02796e-43
cg23173402	1	227635558	rs12566948_T	227974279	-1391.86	4.05133e-43
cg04382643	19	45849853	rs238414_A	45857820	-1637.76	4.72688e-43
cg07248242	12	3281520	rs7956597_C	3252434	-1575.82	5.28608e-43
cg25938530	3	52812367	rs62253654_T	53022455	-1730.4	6.77812e-43
cg25208677	1	67521487	rs2755263_G	67529243	-2193.83	1.77428e-42
cg12054981	8	42037387	rs1058720_G	42044954	-1758.83	1.84288e-42
cg23284931	11	13983273	rs1950039_T	13992159	-678.389	2.90806e-42
cg13243661	4	189717968	rs75136884_C	189697512	-1690.18	4.59715e-42
cg04738130	16	56684805	rs142260603_A	56684846	-1790.29	5.11441e-42
cg06729532	19	14376770	rs580000_A	14378067	-1860.91	2.6392e-41
cg25446098	17	47209664	rs201428460_A	47205000	-1820.76	2.72622e-41
cg00700412	12	58011837	rs10877020_A	58188014	-1786.19	4.75746e-41
cg07128416	3	113160490	rs7650538_C	113180678	-1354.5	5.62403e-41
cg09060654	10	90985062	rs2254747_C	90985948	-1370.75	8.04824e-41
cg14022794	9	141017457	rs10780202_A	141068620	-1519.38	9.98533e-41
cg05067499	7	4051198	rs1004043_G	4087468	-1763.46	1.08806e-40
cg06145435	7	1022769	rs10274964_T	1019784	-2065.01	1.5297e-40
cg07157030	14	63671356	rs11624240_C	63682330	-1607.93	2.24701e-40
cg08843971	16	11963173	rs35541462_T	11952896	-1994.18	2.29318e-40
cg19579500	17	80346614	rs6502106_T	80352138	-1832.73	4.70781e-40
cg16784985	21	44105474	rs62215419_C	44134683	-1642.12	5.69788e-40
cg19782271	5	171616253	rs6872832_T	171605910	-1655.16	1.60236e-39
cg22384356	8	124195192	rs1670174_A	124189742	-1262.22	1.65365e-39
cg10751382	19	50391554	rs1290646_A	50363175	-1763.26	2.46045e-39
cg03622666	16	49499091	rs250291_G	49510213	-1833.13	2.5786e-39
cg03601372	19	37267026	rs148141189_T	37313422	-1582.67	2.65222e-39
cg21844144	11	68920550	rs1123665_G	68855197	-2047.79	5.92527e-39
cg08625990	6	170571794	rs2180052_A	170589989	-1497.12	7.23384e-39
cg16958524	3	119187511	rs6797866_T	119141027	-1214.01	8.40228e-39
cg02631126	6	28058918	rs203893_A	28062066	-1524.33	1.03814e-38
cg03549146	16	69966902	rs4985456_C	69952657	-1251.35	2.22443e-38
cg23682609	20	52687365	rs394732_T	52675188	-1681.94	2.27913e-38
cg04972856	6	88032051	rs1886751_G	87870819	-1814.39	3.85129e-38
cg27505492	12	133187045	rs11147020_G	133301105	-1647.12	4.15781e-38
cg20043937	15	57883427	rs935549_C	57873438	-1795.77	6.6042e-38
cg01517571	1	55089959	rs11206402_C	55104317	-1877.64	9.43722e-38
cg12549411	21	41032864	rs4818067_C	41040695	-1618.16	1.15885e-37
cg04396112	7	2151007	rs7811807_T	2185357	-1951.76	1.20437e-37
cg08698997	16	88989212	rs533581_C	88967437	-1388.15	1.50799e-37
cg23553912	3	159558031	rs12632850_G	159623961	-1367.82	1.80999e-37
cg15166039	6	160023626	rs73020713_G	160026128	-1457.38	3.51515e-37
cg21353189	4	7228343	rs35837718_TG	7224247	-1253.41	4.02844e-37
cg12759523	15	22923501	rs79600363_G	22930602	-1418.7	8.46534e-37
cg05425699	7	47580148	rs615300_T	47596775	-637.329	9.17607e-37
cg13682187	1	196946512	rs865071_G	197017976	-1958.47	2.3188e-36
cg00019495	4	57547525	rs7690106_A	57548599	-1408.63	3.85187e-36
cg04929355	11	112034997	rs4937113_A	112029721	-1744.14	4.8517e-36
cg11976911	11	13509032	rs11600801_C	13526239	-1436.61	9.86723e-36
cg03455716	3	158963502	rs7641814_G	158860250	-1655.76	1.00488e-35
cg24999973	1	7311132	rs11120884_C	7305361	-1692.59	1.36652e-35
cg10262710	11	122074011	rs144855796_G	122408717	-1792.11	1.77787e-35
cg05038881	1	10490043	rs2483679_G	10485019	-1723.72	1.84518e-35
cg08348427	17	79635073	17:79590823:CA_C	79590823	-1742.43	2.71574e-35
cg21992932	2	159651813	rs9288723_A	159663202	-1738.35	3.36315e-35
cg12604331	1	156906485	rs822438_C	156894006	-1086.58	3.43e-35
cg13763482	9	4663107	rs6476888_C	4659510	-1624.36	4.75122e-35
cg12929678	18	67624393	rs2117557_C	67644013	-2345.43	9.43733e-35
cg11941920	6	79339195	rs596057_T	79318351	-1439.03	6.20838e-34
cg14732540	1	92414722	rs139066569_AT	92457638	-1947.05	8.11616e-34
cg16886414	17	78851149	rs6565484_C	78848856	-1672.85	8.42646e-34
cg23013853	14	93389102	rs11446_A	93407248	-2074.83	1.33499e-33
cg00818106	10	134221503	10:134231050:A_G	134231050	-1509.44	1.37416e-33
cg06715136	7	158046025	rs4909119_A	157976267	-1179.6	1.52998e-33
cg24923931	19	40904691	rs75569110_A	40898945	-1635.05	2.30771e-33
cg24194775	9	35791475	rs3750434_A	35739876	-1404.84	3.72806e-33
cg25044876	22	43041146	rs6002838_G	43034260	-1839.08	4.4549e-33
cg06825163	1	202172912	rs1823696_C	202167176	-887.324	5.763e-33
cg25609749	6	3743352	rs6596996_A	3764125	-1816.84	7.28482e-33
cg14611816	17	79068961	rs4072587_A	79084348	-1932.71	9.61341e-33
cg16619049	1	805541	rs11240777_A	798959	-1498.09	9.94971e-33
cg00497905	11	76903183	rs12805873_A	76898728	-1871.6	1.28563e-32
cg04011173	3	10326540	rs3846105_C	10293314	-1468.72	6.59888e-32
cg02852959	12	2944436	rs11611125_C	2945386	-1395.13	8.96946e-32
cg17743250	10	94820927	rs1538648_G	94820860	-1601.31	1.37016e-31
cg15420468	6	166486120	rs3099347_A	166492102	-1991.23	4.5924e-31
cg06627087	19	57376177	rs8101058_C	57387500	-1855.34	6.53116e-31
cg26703507	2	113404661	rs4849091_G	113404708	-1870.54	7.1674e-31
cg20956114	7	157451363	rs201036118_T	157441485	-1657.08	7.36377e-31
cg03370704	5	148785408	rs726953_A	148784809	-1955.22	1.26233e-30
cg04612959	7	4183976	rs4236342_A	4177712	-1898.75	3.13953e-30
cg00995520	1	111218282	rs7513434_T	111186329	-1445.65	3.19017e-30
cg04412303	19	7813963	rs7359874_A	7813577	-1984.84	3.44181e-30
cg11095122	8	19540734	rs4921667_A	19547919	-2045.84	3.5827e-30
cg25985355	7	65971099	rs6958484_G	65599446	-1766.43	3.92175e-30
cg19586845	11	2211939	rs12791049_C	2231863	-1166.59	3.97152e-30
cg09650989	16	1843697	rs2745188_G	1850177	-2170.01	5.1842e-30
cg21977234	19	18701320	rs3803917_T	18669883	-1651.12	7.36946e-30
cg21553980	17	109444	rs7223759_G	102209	-979.332	8.98124e-30
cg00099094	5	2334514	rs10036054_T	2352730	-1695.15	1.10373e-29
cg20630655	15	75918700	rs73435089_G	75612287	-2102.31	1.31607e-29
cg22249529	22	50985797	rs131776_C	50992097	-1189.52	1.54326e-29
cg03711485	10	101296036	rs7080361_C	101277772	-1622.53	1.71125e-29
cg08979515	3	111697575	rs1443078_C	111655217	-1465.99	1.99948e-29
cg27109912	17	38707719	rs146346285_T	38897220	-1698.08	2.43549e-29
cg06373584	4	4341463	rs7660124_A	4355274	-1844.91	4.63164e-29
cg01200177	2	128616082	rs6721274_A	128616001	-1881.61	5.56726e-29
cg02782895	3	127348828	3:127348226:TGCGGCGCCGCCGGGAGCGCGCGTGTCCCGGCCGGGCC_T	127348226	-1793.02	5.58925e-29
cg04578397	16	56650508	rs58105980_G	56646281	-2087.83	9.48731e-29
cg05820861	13	24882296	rs61946868_C	25072646	-1511.25	9.90771e-29
cg13145120	7	130145329	rs190221868_T	130145329	-2096.49	1.0284e-28
cg27070162	5	179597526	rs882702_T	179598578	-1109.95	1.3497e-28
cg08745665	4	10460009	rs146569944_A	10486368	-1908.02	1.39267e-28
cg25760325	4	189059677	rs12645285_C	189059562	-1642.54	3.59206e-28
cg24935598	3	193921489	rs4594573_T	193923004	-2219.15	3.77338e-28
cg14843632	5	14870594	rs2921600_G	14860723	-1477.34	3.85383e-28
cg03649288	13	25506383	rs9507423_C	25436257	-1661.53	3.49117e-27
cg19055323	17	39341434	rs7220116_T	39333705	-2121.43	3.76885e-27
cg02477603	10	125034296	rs6599689_G	125106194	-1601.88	9.14321e-27
cg23210268	1	240776187	rs2185282_T	240776190	-2128.65	9.2893e-27
cg03015498	10	7517765	rs113639463_AG	7517446	-1902.91	1.01625e-26
cg20824635	2	778731	rs10183412_T	782581	-1684.7	1.65419e-26
cg09978105	14	103227646	rs747164_C	103222398	-2211.83	1.6675e-26
cg00339695	16	24857497	rs172066_A	24756449	-2187.39	1.75456e-26
cg17372657	7	1216933	rs34702042_C	1216735	-1246.48	1.768e-26
cg05275752	2	38892887	rs12712610_G	38897249	-1905.59	1.83539e-26
cg03441844	1	161368947	rs74124989_C	161463078	-1270.17	2.66134e-26
cg26875135	7	1221192	rs6966848_T	1180871	-1344.24	3.12323e-26
cg17897391	8	24297103	rs1058914_C	24212040	-2099.08	3.35753e-26
cg13055484	11	132662455	rs7938824_A	132702714	-1597.6	3.77341e-26
cg22158051	5	143172092	rs2636112_G	143160187	-1904.68	4.13887e-26
cg02019333	3	118892215	rs9870250_A	118891997	-1792.59	5.03684e-26
cg20454518	12	133135463	rs11146953_T	133155907	-1869.92	5.75771e-26
cg25456020	17	159130	rs7216500_A	174661	-1320.68	3.21913e-25
cg01992512	21	46493156	rs2838762_A	46487831	-1866.46	7.32789e-25
cg14126601	2	37384708	rs4648174_C	37369050	-1632.35	9.54326e-25
cg06976144	5	3182057	rs1215660_T	3171174	-1428.04	1.01579e-24
cg16512163	13	114888551	rs9314890_C	114873155	-1676.25	1.26289e-24
cg04305539	1	247171728	rs7550095_T	247260362	-1743.09	2.80927e-24
cg04663285	11	379455	rs7481739_G	383855	-1410.21	2.89135e-24
cg12193327	2	31454631	rs7602062_T	31397372	-1917.09	2.97919e-24
cg11601375	12	52846073	rs58686663_C	52811932	-1842.64	3.41061e-24
cg16899498	8	144513907	rs4873793_T	144508342	-1981	4.01927e-24
cg26929806	2	71167151	rs35340804_G	71166901	-1924.1	4.81282e-24
cg16780688	8	120220073	rs9297594_C	120218302	-1650.26	4.91993e-24
cg00152799	18	54306261	rs12968679_G	54265130	-1419.16	5.4038e-24
cg00044354	1	67389884	rs2985823_A	67405050	-1755.07	1.00535e-23
cg20360395	12	132671235	rs4074046_G	132683690	-1659.45	1.14036e-23
cg25762679	1	101185311	rs76661857_A	101098698	-1795.84	1.32349e-23
cg01887374	2	129077404	rs840891_G	129062290	-1869.34	1.78923e-23
cg16505856	19	5822369	rs874232_C	5843609	-1986.24	1.93983e-23
cg16117554	4	3309404	rs3129310_G	3301388	-2102.19	2.06974e-23
cg05038469	14	104686119	rs28580543_C	104658805	-1486.66	2.51011e-23
cg26218577	15	69744466	rs11634798_A	69684389	-1633.85	3.21375e-23
cg24072927	7	157809451	rs4909119_A	157976267	-1536.39	4.18524e-23
cg09655403	5	78985495	rs16877062_T	78998903	-1202.5	5.03982e-23
cg26151999	19	55644082	rs4806469_A	55698245	-1681.7	5.2046e-23
cg13695646	5	78407509	rs13177470_C	78495899	-2091.79	6.72712e-23
cg08252303	10	79399007	rs938221_C	79407385	-1883.03	7.47185e-23
cg15823438	14	104834351	rs55972700_C	104819663	-1861.48	8.91475e-23
cg10072526	16	6534430	rs1639161_A	6561899	-1675.46	1.06985e-22
cg06805348	4	37245195	rs17603438_G	37253250	-1894.63	1.08904e-22
cg17347335	11	93583973	rs2462750_T	93668590	-1910.94	1.25118e-22
cg27021181	10	5488346	rs10795534_T	5653445	-1647.39	1.39033e-22
cg21936179	1	206786180	rs6685813_C	206784809	-1475.61	2.19765e-22
cg06679334	17	35241844	rs9914265_T	35238488	-1585.41	2.96057e-22
cg11092487	20	33585188	rs6060237_G	33694210	-1971.95	3.96592e-22
cg00227156	22	18463646	rs28406897_C	18402012	-1988.77	3.97968e-22
cg05157360	13	113613660	rs2993285_C	113636645	-1481.38	6.33346e-22
cg14557185	3	149374763	rs11710532_G	149387303	-1217.31	7.08935e-22
cg19255241	1	248058104	rs61855715_G	248041795	-1681.13	9.17283e-22
cg04972348	1	1100035	rs9442387_C	1110586	-1928.41	1.14227e-21
cg21449429	12	130605112	rs34081780_A	130604331	-1885.1	1.28308e-21
cg08129505	19	15582687	rs733731_T	15587185	-1969.98	1.42178e-21
cg11166453	1	247681781	rs6426255_A	247697724	-1455.17	1.6599e-21
cg21004358	4	187422119	rs59618605_T	187439234	-1736.09	1.67816e-21
cg20255370	15	40268687	rs143681689_C	40277218	-1707.55	2.0035e-21
cg02142483	16	84560555	rs62048650_C	84575124	-1599.4	2.42304e-21
cg20451986	11	133928302	rs12803807_C	134093724	-1778.42	2.5564e-21
cg21842274	5	76248637	rs75439203_C	76249256	-1743.03	4.46556e-21
cg25541528	7	1545819	rs7789285_G	1537413	-2012.7	4.96502e-21
cg22933058	1	43472972	rs9326132_G	43471182	-1620.26	6.79876e-21
cg12807187	3	71778392	rs2322141_T	71820969	-1720.73	7.60594e-21
cg10504392	12	110044639	rs75715278_A	110039060	-1492.01	8.74174e-21
cg19603903	19	57742345	rs370796561_G	57773718	-1177.87	1.04042e-20
cg01616529	11	638424	rs72844710_A	604941	-1091.75	1.13233e-20
cg03515494	12	8068627	rs6488770_A	8065071	-1578.57	1.23e-20
cg02726930	12	114107803	rs11066717_G	114174135	-1906.92	1.93313e-20
cg26441893	3	171559851	rs11914688_T	171552423	-2211.33	3.14401e-20
cg25091527	13	110918683	rs34030038_CA	110920361	-1433.03	3.46646e-20
cg22232704	13	110961606	rs4773143_C	110960685	-1775.8	4.78617e-20
cg13720395	7	75957902	rs1116209_G	76012259	-2000.42	7.63227e-20
cg16512885	1	4697919	rs12127797_C	4716928	-1742.45	8.76095e-20
cg22156842	3	136537169	rs12491730_G	136564595	-2099.59	8.92674e-20
cg08288016	4	187590536	rs77894214_A	187590437	-931.83	1.04182e-19
cg26288595	15	24672032	rs56331068_G	24521041	-1700.42	1.07508e-19
cg09907228	19	838964	rs369269126_T	811965	-1569.67	1.11173e-19
cg16725984	16	89735184	rs164749_G	89708224	-1560.04	1.2013e-19
cg24663970	13	97647084	rs7983282_T	97060551	-1599.15	1.26111e-19
cg15227848	3	19987528	rs62241288_C	20000228	-2090.83	1.4186e-19
cg19303898	1	170115258	rs532141_C	170139508	-1683.17	1.85337e-19
cg23042151	21	43824109	rs9784206_G	43823380	-1915.62	1.85674e-19
cg24995657	14	67879126	rs2296565_G	67879037	-1861.92	2.16477e-19
cg12242450	6	10555808	rs1226013_T	10539289	-1510.34	2.5848e-19
cg19825600	2	3704501	rs6747461_C	3703531	-1375.91	2.62212e-19
cg11556592	17	79283300	rs144367417_A	79221913	-1973.13	2.7507e-19
cg12486944	17	80159399	rs8078102_C	80117478	-2093.22	3.45333e-19
cg17843376	7	154586335	rs1464912_T	154623827	-2026.59	3.93942e-19
cg04566512	22	46457588	rs7292297_G	46458123	-1271.18	4.62241e-19
cg23948843	2	164204752	rs139569459_G	164077773	-2185.62	6.32811e-19
cg14754187	2	80551413	rs13399081_C	80779783	-1840.87	6.95439e-19
cg04008843	18	29170928	rs79748512_A	29171184	-2031.74	7.91751e-19
cg09045262	1	19600817	rs140599506_G	19609522	-2088.87	9.34919e-19
cg09584051	11	7098380	rs145930268_G	7038942	-2086.67	9.44508e-19
cg19630681	3	64429607	rs894743_G	64433702	-1566.68	1.04924e-18
cg22502448	3	44622831	rs6771160_C	44754177	-1758.64	1.08872e-18
cg19605788	19	40729386	rs113099973_A	40855872	-1301.72	1.27283e-18
cg23779478	20	35274828	rs6029712_C	35465810	-1990.74	1.79082e-18
cg19639041	4	1569746	rs62284954_G	1571384	-1673.79	1.95516e-18
cg22472290	19	52391480	rs8111969_G	52466678	-1679.45	2.02854e-18
cg01104590	11	3073136	rs73406362_C	2977633	-1638.3	3.12186e-18
cg14698025	10	1245418	rs2804102_C	1325411	-1970.66	3.27305e-18
cg07304536	16	86987635	rs4077868_T	86999588	-1401.02	4.78314e-18
cg01599742	6	39902533	rs115677778_C	39902524	-2096.4	6.70074e-18
cg00876757	16	33483591	rs8054095_C	34309883	-858.374	7.63126e-18
cg02247178	13	31506687	rs7339214_A	31458194	-1307.3	7.8432e-18
cg14940260	6	16217882	rs78406021_A	16212374	-1514.57	9.05862e-18
cg05895507	15	77155635	rs4886813_C	76838221	-2265.68	1.23357e-17
cg06693983	19	55889216	rs6509940_T	55883879	-1513.88	1.24442e-17
cg01147352	16	86767299	rs8051549_C	86770016	-1430.72	1.2479e-17
cg01469847	11	1771930	rs78765659_T	1836575	-2136.21	1.30488e-17
cg06524264	20	259925	rs186765083_A	83937	-1190.34	1.62873e-17
cg18976044	13	24520049	rs56189238_T	24485712	-1151.09	2.41327e-17
cg19573236	10	65733388	rs2578030_G	65727029	-1647.02	2.4443e-17
cg24506221	1	110230401	rs144376234_T	110114504	-404.919	2.69317e-17
cg11541712	17	1063138	rs2440056_T	1044323	-1966.34	2.72577e-17
cg04451570	10	81892128	rs78805215_G	81918149	-1835.28	2.72917e-17
cg19478079	17	79453653	rs6565570_T	79413436	-1518.19	2.77251e-17
cg01480180	7	90896329	rs930110_G	90949831	-982.257	3.15565e-17
cg02639108	2	242711009	rs10755057_G	242710662	-1503.48	3.21915e-17
cg26416971	5	80529100	rs10061143_A	80594346	-2060.34	3.36399e-17
cg13015534	17	74639793	rs41380448_G	74653805	-1819.14	4.40756e-17
cg02886208	11	14281011	rs1950039_T	13992159	-1407.18	5.79909e-17
cg11137145	1	152730027	rs12023710_C	152719318	-2240.59	7.56185e-17
cg06800962	3	149096029	rs4681499_G	149066365	-1802.42	8.63427e-17
cg01299997	7	100886961	rs10241107_T	100883973	-1855.66	9.02047e-17
cg08584759	10	11912126	rs6602532_C	11830185	-1761.27	1.09608e-16
cg08972081	3	139259435	rs167188_G	139259168	-1949.52	1.26404e-16
cg00904258	7	968194	rs3808340_G	962371	-1865.69	1.33492e-16
cg05583921	3	42700678	rs339726_G	42697286	-1848.91	1.49145e-16
cg02497785	7	48494608	rs145744455_CTTAT	48465327	-1567.46	1.51607e-16
cg23226914	1	247537224	rs10924990_C	247507908	-1277.2	1.78365e-16
cg23276120	15	66331911	rs79696603_T	66299395	-1658.1	1.78966e-16
cg16629288	3	69590374	rs9310163_A	69599822	-1716.71	2.36045e-16
cg04819180	17	80829157	rs56081422_T	80855484	-2271.9	3.02937e-16
cg11234688	2	1609660	rs6729763_G	1577897	-1396.92	3.05957e-16
cg22175814	17	71739339	rs323412_G	71731707	-1410.54	3.26156e-16
cg08812936	3	178254213	rs7640876_G	178271858	-1713.85	3.43619e-16
cg12944343	14	93698416	rs57089106_G	93767709	-1305.95	3.88472e-16
cg09557034	7	11872059	7:11602824:TAA_TAA	11602824	-1908.45	3.89974e-16
cg26153054	2	132152814	rs34686313_AG	132152071	-1197.1	4.91626e-16
cg13407278	9	95298746	rs7026361_T	95138564	-1917.52	4.93645e-16
cg02164442	16	31405101	rs8056122_C	31427678	-1804.84	5.08393e-16
cg05095590	7	2139259	rs55639323_A	2205565	-1343.17	6.97973e-16
cg02825211	19	8808663	rs2967679_G	8790385	-1731.65	7.11082e-16
cg08818610	6	24910720	rs9379712_C	25064919	-1293.41	7.84007e-16
cg27585222	2	114737730	rs11694305_G	114744517	-1872.67	1.34106e-15
cg10973146	14	103568471	rs10142200_G	103568729	-2036.66	1.38432e-15
cg04945216	7	3186788	rs4722466_C	3179335	-1641.3	1.40935e-15
cg11153400	22	46449498	rs7292297_G	46458123	-1167.17	1.46528e-15
cg21457401	6	160241519	rs34152298_A	160192980	-1294.2	1.63611e-15
cg05463589	16	88706426	rs11076692_C	88708488	-1407.55	1.86837e-15
cg15954353	17	5403337	rs181422586_T	5477918	-1305.75	1.88473e-15
cg08043592	19	56687388	rs7258661_A	56691601	-1755.76	1.95324e-15
cg08590069	8	101118899	rs2453638_G	101161625	-1633.57	1.97621e-15
cg15536230	21	44985092	rs11701973_G	44979671	-1831.19	2.06433e-15
cg22352176	1	222987845	rs4609435_G	222991691	-1689.37	2.07004e-15
cg19893439	12	56617730	rs80025355_G	56617936	-1612.39	2.38214e-15
cg14336501	17	35424059	rs11263820_G	35417052	-1840.42	3.53232e-15
cg07971820	17	4621234	17:4861126:C_T	4861126	-1944.53	4.16994e-15
cg11070030	12	114232702	rs11066717_G	114174135	-1947.06	7.44645e-15
cg01476138	2	111433964	2:111578017:AGAG_A	111578017	-1849.87	9.00257e-15
cg25455773	12	133028201	rs1882314_T	133026304	-2004.21	9.60326e-15
cg08778287	15	99499615	rs2663123_G	99593647	-1918.14	9.79013e-15
cg08441803	17	46388390	rs7214761_A	46347422	-1325.05	1.13256e-14
cg25900631	15	97490760	rs2041433_G	97493539	-1902.4	1.33282e-14
cg22471075	22	49765229	rs6009644_G	49767383	-1877.53	1.55086e-14
cg21911276	18	55289797	rs4940931_C	55272968	-1881.16	1.80058e-14
cg11240062	8	144361073	rs7386259_A	144378868	-1394.65	1.84751e-14
cg12861170	19	19639553	rs3934667_T	19431423	-1797.45	2.13611e-14
cg14560110	17	20799470	rs11653586_G	20810647	-741.526	2.55527e-14
cg10082647	12	107348855	rs73201808_A	107341826	-1572.02	2.62939e-14
cg05136531	2	40006891	rs7581406_G	39977489	-2031.74	2.69743e-14
cg03467825	2	171551893	rs112977075_A	171544361	-2010.58	3.74104e-14
cg20382622	14	75330790	rs2287400_G	75182937	-2052.5	3.87583e-14
cg09745688	16	2908918	rs7193581_C	2955577	-1849.1	3.88981e-14
cg05563558	12	3445716	rs7956597_C	3252434	-1731.19	5.58492e-14
cg03314137	5	20611422	rs73767304_A	20668396	-2006.01	5.69045e-14
cg18675097	6	28227127	rs13408_A	28212748	-1143.72	5.96113e-14
cg20404260	18	2917509	rs3745013_G	2915219	-1835.38	9.20399e-14
cg26133399	12	62583974	rs17125993_C	62575309	-1781.2	9.68582e-14
cg19599407	15	33360214	rs12901377_A	33343662	-1702.5	1.69311e-13
cg17338816	7	2607424	rs2917756_A	2607339	-1880.77	1.92017e-13
cg08289350	17	74524371	rs188326696_T	74416719	-1832.34	2.04144e-13
cg04815334	11	71210295	rs11234042_A	71239086	-1560.73	2.45726e-13
cg23657099	7	1102138	rs28600085_T	1169636	-1816.96	2.69045e-13
cg09777637	7	123674510	rs11768334_C	123650352	-1897.27	2.97115e-13
cg08894487	19	941243	rs4806860_T	945710	-2173.35	3.04028e-13
cg12369353	13	36728963	rs1170930_C	36802629	-1760.9	3.35151e-13
cg01471232	11	415430	rs200097210_TGCGGGGTGG	407271	-1914.93	3.38664e-13
cg03860256	22	50528291	rs9617140_G	50504064	-1283.11	3.78101e-13
cg13471599	12	120835778	rs150362112_G	120879481	-2111.75	4.27266e-13
cg10541110	17	39215894	rs12453194_T	39209455	-1307.45	6.2324e-13
cg03359095	20	61002866	rs75644120_T	61006155	-1737.42	6.31722e-13
cg03884592	1	42384474	rs4660602_G	42555164	-1628.64	6.76329e-13
cg22270027	4	81128234	rs34301837_A	81196806	-1313.81	6.85771e-13
cg26815066	11	116578212	rs6589563_A	116590787	-1948.74	8.77031e-13
cg20221591	2	241076340	rs148737073_C	241076251	-1688.14	9.99908e-13
cg12140851	7	26897612	rs7784380_T	26786164	-1308.81	1.01776e-12
cg12684958	4	74921425	rs1072389_T	74999784	-1922.28	1.18001e-12
cg10955566	1	1003126	rs3766192_C	1017197	-2120.07	1.21503e-12
cg11885357	3	138152902	rs56654955_T	138334274	-739.039	1.3911e-12
cg02465761	8	6735510	rs2980948_C	6713695	-1555.72	1.44116e-12
cg05014727	10	6214016	rs143686262_G	6210979	-1932.01	1.65051e-12
cg23549342	3	4344734	rs308741_G	4375477	-1753.38	1.70962e-12
cg18939596	14	95330880	rs2180538_T	95334131	-1672.79	1.87165e-12
cg05313918	13	91827600	rs80121099_T	91914550	-1991.01	2.1413e-12
cg04076766	2	71212157	rs10188275_C	71235122	-1295.97	2.17582e-12
cg18223453	17	59554746	rs744651_T	59563248	-2066.7	2.63779e-12
cg09406107	2	236172440	rs79023575_G	236170286	-1907.36	3.11685e-12
cg11002686	7	55412682	rs2103196_A	55388613	-1452.97	3.25839e-12
cg08602346	13	113242997	rs7995838_A	113261829	-1325.34	3.48484e-12
cg03785755	6	26196794	rs11759720_G	26250254	-1670.03	3.62581e-12
cg19074393	10	131682452	rs9804200_C	131673986	-2167.32	3.97677e-12
cg25322720	17	19628292	rs2072329_C	19644881	-1554.15	5.37084e-12
cg14724749	19	51774592	rs6509523_C	51767205	-1709.19	5.69536e-12
cg03463411	4	81118188	rs10635793_CTATAT	81112615	-1164.68	9.25038e-12
cg09449988	7	151328116	rs6964957_T	151330390	-1979.25	9.3075e-12
cg19560014	12	31799118	rs2086777_A	31821368	-2017.41	9.90449e-12
cg13019868	11	128694101	rs549941_C	128685354	-1760.25	1.02068e-11
cg10619398	20	47937607	rs6067053_C	47938626	-1898.21	1.10652e-11
cg24476033	19	6710658	rs4807895_A	6711958	-1336.89	1.29369e-11
cg10317314	12	31272114	rs2118007_C	31368631	-764.79	1.3301e-11
cg11536851	7	4832359	rs73314502_T	4873205	-1577.56	1.48728e-11
cg00711072	17	46669489	rs3833170_T	46671195	-1339.62	1.68678e-11
cg12301347	22	46285638	rs28570045_C	46279781	-1593.08	2.03475e-11
cg09015232	20	44657115	rs6124765_T	44668211	-2188.5	2.16411e-11
cg07197290	10	66814060	rs200811129_C	66598110	-1851.35	2.21407e-11
cg27446137	4	77723198	rs432900_G	77784748	-1758.52	2.28352e-11
cg07482257	5	174135761	rs17063875_C	174136121	-1702.21	2.36837e-11
cg09427016	16	89167018	rs77793532_A	89207005	-1708.43	2.41743e-11
cg19334452	19	3006438	rs216271_A	3013616	-1654.88	2.64634e-11
cg03995300	17	5019989	rs427703_G	4893357	-1464.34	2.7911e-11
cg16482344	10	42970987	rs11499350_C	42509448	-1695.59	3.20385e-11
cg09352518	19	21265421	rs11085421_C	21168754	-267.418	3.52645e-11
cg06837568	12	108634212	rs186930236_A	108403282	-1207.16	4.27681e-11
cg16415457	3	23713441	rs4396825_C	23725613	-1526.8	4.88868e-11
cg10767665	19	44279027	rs11665973_G	44257033	-1564.84	4.94715e-11
cg01722963	16	88263261	rs7498219_C	88300110	-1636.19	5.37673e-11
cg00452133	1	7308117	rs11120884_C	7305361	-1889.56	5.939e-11
cg10067510	2	48844971	rs10198501_C	48874821	-1757.52	6.98325e-11
cg12123502	15	29980826	rs260539_C	29980801	-1961.4	7.0799e-11
cg06653203	3	13860477	rs7631353_G	13803618	-1837.02	7.44068e-11
cg13397898	9	133768931	rs2183224_A	133665081	-1937.92	7.55673e-11
cg15939539	4	114027726	rs11098189_C	114056679	-2024.22	9.72054e-11
cg23361127	5	73939283	rs10053091_C	73803701	-1965.12	1.05356e-10
cg11742202	6	74364667	rs11751984_A	74321200	-1484.41	1.2095e-10
cg04126713	6	33869760	rs9394179_T	33872257	-2560.31	1.21625e-10
cg05491767	7	48074093	rs143625136_T	47954782	-2109.24	1.27906e-10
cg16126754	10	133156058	rs7898539_C	133146930	-1562.18	1.30945e-10
cg25648436	19	58554527	rs56121586_T	58585744	-1434.56	1.38597e-10
cg17445765	7	64403162	rs4718165_T	64364740	-1554.43	1.65756e-10
cg01862363	17	8928028	rs59020675_C	8939385	-1182.35	1.803e-10
cg21482472	13	81229358	rs2154130_C	81150170	-1454.53	1.99691e-10
cg18446110	5	138714654	rs11950646_G	138714474	-2144.64	2.61718e-10
cg06501366	5	78365687	rs3797551_A	78263013	-1706.57	2.62502e-10
cg14027288	1	180923683	rs72707498_T	180877255	-1266.87	2.94711e-10
cg16133872	11	1918744	rs739905_C	1980360	-1968.29	3.04564e-10
cg08277369	16	84538885	rs433630_C	84537957	-1306.84	3.15118e-10
cg11424776	5	2643177	rs323656_C	2643647	-1915.72	3.43685e-10
cg14101485	19	3369759	rs718202_T	3374702	-1360.67	3.97522e-10
cg00953006	16	633868	rs116903146_A	643894	-1982.08	4.6137e-10
cg17121140	13	111719003	rs9515379_G	111783454	-1986.67	4.74998e-10
cg01164574	21	22368940	rs7279875_T	22350221	-1590.21	4.82236e-10
cg12873119	20	23067771	rs2746619_G	22979563	-1968.68	5.0356e-10
cg04864179	7	128579964	rs11761242_C	128595606	-2405.28	5.07877e-10
cg26628751	17	80981644	rs9893868_G	80971458	-2027.7	5.31064e-10
cg21144158	11	65211084	rs11227227_A	65339378	-1741.33	6.70575e-10
cg02162144	14	101618194	rs734335_A	101578958	-1961.21	6.85912e-10
cg11752275	2	85921036	rs4832187_G	85929675	-1788.29	8.79689e-10
cg08217526	14	98445245	rs180935087_T	98445245	-1820.57	9.73179e-10
cg02233835	16	89156772	rs62047781_T	89155072	-2073.83	9.97516e-10
cg27543040	1	247802703	rs841164_G	247910283	-1421.42	1.01599e-09
cg23889010	20	43882990	rs6130789_A	43882794	-1876.06	1.03172e-09
cg00901554	4	1042225	rs1466216_G	1071907	-1865.66	1.07874e-09
cg01132893	17	46712086	rs890435_C	46719399	-2047.62	1.10138e-09
cg07938847	4	82126349	rs6839968_A	82251505	-1905.27	1.13571e-09
cg06423211	19	551401	rs10402948_T	539266	-889.608	1.1638e-09
cg09514174	1	36916681	rs2039804_T	36902569	-1802.66	1.21272e-09
cg14535884	9	117349621	rs10982317_A	117349653	-1881.52	1.23525e-09
cg12277225	13	52734032	rs185183668_G	52961430	-1972.93	1.28987e-09
cg01332882	20	47874155	rs6012617_G	47837126	-2128.04	1.50412e-09
cg21597025	3	142837564	rs4683749_C	142867543	-1953.9	1.67353e-09
cg05772125	16	31539169	rs4889673_T	31580272	-2175.7	1.70198e-09
cg12287976	11	5728046	rs7933860_C	5748222	-2210.52	2.09872e-09
cg01699727	17	21903947	rs6565378_G	21831307	-2182.74	2.17787e-09
cg10502244	12	48399295	rs111889755_G	48511891	-1879.95	2.60659e-09
cg01107874	10	77165618	rs7072873_C	77210191	-1786.75	2.60806e-09
cg20697926	18	77377589	rs2361471_C	77365799	-1350.38	2.68787e-09
cg23467079	8	124219425	rs35794820_G	124131940	-986.05	2.70261e-09
cg15488009	19	681445	rs72618589_T	694586	-1704.8	3.64829e-09
cg03196720	12	6473299	rs2041375_A	6473549	-1659.7	3.98532e-09
cg24877675	10	133995387	rs34588848_G	134005567	-1177.05	4.10767e-09
cg25577367	11	123676979	rs10893107_G	123795372	-2041.57	4.36846e-09
cg07242540	1	12600348	rs115037374_T	12541184	-1477.32	4.92536e-09
cg22373770	1	9224198	rs4908527_T	9234143	-1930.29	5.04215e-09
cg20172258	10	133878853	rs12257524_T	133878136	-1588.85	5.1562e-09
cg16919449	10	36054185	rs16936333_C	36070546	-1316.36	5.19003e-09
cg12666976	2	1482838	rs76053187_T	1369305	-1662.85	5.25402e-09
cg14079463	6	127796989	rs34336478_C	127813463	-1296.36	5.28012e-09
cg10627839	1	196866512	rs56318127_A	196658157	-1304.6	5.44531e-09
cg09044186	11	116661388	rs7930786_C	116624727	-2133.94	6.53532e-09
cg27508620	7	21209725	rs74377603_T	21179482	-1625.68	6.93195e-09
cg01025774	5	42944457	rs138552405_G	43468260	-2073.45	8.60162e-09
cg04942251	11	63687247	rs480211_T	63739439	-1834.8	9.46048e-09
cg25623524	19	58862063	rs13345233_G	59029306	-1172.1	9.60617e-09
cg05708536	1	113285118	rs4839260_A	113289902	-1260.85	1.11361e-08
cg03120555	7	630473	rs10281775_A	675069	-968.003	1.15408e-08
cg07506795	16	71523560	rs35470619_CT	71581439	-1584.07	1.43221e-08
cg24793642	8	57351185	rs2246873_G	57433941	-1018.71	1.46047e-08
cg21369466	7	55437329	rs815991_T	55475080	-2357.28	1.66725e-08
cg01856384	6	41376904	rs9394789_T	41382620	-1763.99	1.74868e-08
cg08684511	5	177890047	rs10051479_C	177886112	-1780.48	1.80278e-08
cg10279314	6	27185896	rs149392785_C	27905916	-1231.09	1.98778e-08
cg22316614	17	70636625	rs17780256_C	70642923	-1283.46	2.05936e-08
cg11043002	5	177876863	rs4976725_C	177876309	-2135.19	2.09274e-08
cg19004775	13	106063150	rs9301020_G	105966290	-1569.65	2.22453e-08
cg12617928	16	231742	rs2974771_C	221057	-1394.97	2.33248e-08
cg11077026	1	159915970	rs1320568_G	159912346	-1930.65	2.44915e-08
cg16510022	1	102462855	rs952484_T	102717010	-1751.45	2.46352e-08
cg01193293	19	51644554	rs9304712_A	51925519	-1854.69	2.51839e-08
cg04839761	10	93393386	rs11186626_A	93368789	-1876.22	2.54e-08
cg23687466	11	504937	rs7394572_G	432436	-1628.1	2.59033e-08
cg13355032	12	71524030	rs7308528_A	71418000	-2069.67	2.60638e-08
cg06617961	16	33965255	rs1501462_T	34964515	-1576.08	2.66085e-08
cg01568492	2	130986964	rs57998468_C	130997574	-1633.94	2.68557e-08
cg00686823	3	127311038	rs782455_T	127394280	-1722.81	3.05777e-08
cg07042914	11	27015656	rs10767592_C	27062338	-1544.52	3.39727e-08
cg10028549	4	7941894	rs75410063_C	7879049	-1811.14	3.44668e-08
cg19269039	1	111743200	rs137983913_A	111640302	-1948.11	3.48756e-08
cg05666287	3	49757470	rs9859153_T	49807085	-1952.99	3.85027e-08
cg09939079	12	69753248	rs685934_A	69755985	-1807.66	4.12493e-08
cg07387286	8	39172120	rs201959_G	39575324	-1595.37	4.53092e-08
cg27517968	2	208546083	rs17458775_T	208560343	-1401.45	5.07408e-08
cg08425796	22	50981121	rs5770924_T	51024542	-1676.98	5.39626e-08
cg09634707	10	72219713	rs1106887_T	72219918	-1634.91	5.48336e-08
cg05060607	12	8211391	rs191217748_C	8197230	-1567.88	6.52291e-08
cg08084154	16	2848577	rs8017_T	2821573	-1273.26	6.99442e-08
cg06343774	16	56673389	rs4464073_T	56690038	-1967.69	7.80917e-08
cg09350411	7	157667935	rs7788108_C	157658696	-1733.99	8.36007e-08
cg15700009	11	18415711	rs2403280_C	18442382	-1626.46	9.23328e-08
cg17611045	3	192289245	rs2055636_A	192437997	-1078.61	9.4327e-08
cg13502125	1	147826191	rs12561867_A	147801691	-1207.36	9.87449e-08
cg00718400	3	32509018	rs9872374_C	32447369	-1902.95	1.01312e-07
cg01039401	12	3070406	rs498049_A	3352245	-1859.74	1.09647e-07
cg27111250	4	81111177	rs113315687_G	81064644	-1192.81	1.11097e-07
cg10081469	14	61748336	rs7151034_G	61820669	-1961.3	1.24551e-07
cg21758126	2	157183291	rs13411993_C	157798542	-1636.41	1.30442e-07
cg12748890	1	27676205	rs11589265_T	27595862	-1810.45	1.33038e-07
cg22133161	19	49891603	rs11669675_C	49925208	-1243.3	1.39181e-07
cg14725580	6	34663155	rs76302278_C	34911577	-1892.22	1.41082e-07
cg19988426	10	130064021	rs117883832_A	130011495	-1971.14	1.56476e-07
cg26090062	6	27236425	rs4713078_G	27227782	-1559.99	1.56908e-07
cg23743554	11	65321226	rs11601767_C	65316382	-1741.18	1.71236e-07
cg00504595	13	24144985	rs7334672_A	24164717	-1790.05	1.74329e-07
cg19436429	3	178978985	rs7612533_A	178967334	-1613.16	1.80826e-07
cg13348458	6	27569671	rs6901629_T	27347808	-1560.08	1.8201e-07
cg03962527	10	111766879	rs59250950_A	111945402	-1698.75	1.89619e-07
cg12384004	13	26586254	rs975507_C	26565645	-1534.58	1.94331e-07
cg07752120	5	70746259	rs115686084_T	70863602	-1702.96	2.19247e-07
cg16303562	8	16050333	rs201016427_CTT	16293403	-1832.17	2.21437e-07
cg13012653	5	96078834	rs62376414_G	96151916	-1977.86	2.50737e-07
cg08936645	4	37910273	rs2995916_T	37910996	-1819.99	2.87589e-07
cg03102494	1	147801721	rs12561867_A	147801691	-739.017	2.92726e-07
cg18431127	15	43513563	rs148842182_T	42668641	-2054.93	3.21072e-07
cg04634417	5	140220803	rs191821176_G	139252012	-2068.61	3.2396e-07
cg25628989	11	57093345	rs141210039_A	57128805	-1975.45	3.45698e-07
cg02680086	11	57267244	rs140974467_T	57989013	-1717.68	3.79897e-07
cg12744031	7	158751184	rs262146_A	158746300	-493.528	3.90802e-07
cg07019386	20	47013687	rs4810782_C	47024363	-1658.95	3.99054e-07
cg08485649	10	134043654	rs12778246_A	133955901	-1177.31	4.02923e-07
cg20632887	1	160085581	rs1891265_T	160141636	-2043.56	4.05876e-07
cg09912793	12	9066382	rs76096507_A	9277150	-1979.35	4.28002e-07
cg04027736	7	27143403	7:27193599:T_TA	27193599	-1782.87	4.34735e-07
cg06646708	6	18123224	rs79050301_C	18152190	-1857.19	4.8428e-07
cg06897442	5	140620284	rs6894652_G	140119442	-1598.42	5.14626e-07
cg12285565	8	26047780	rs55839643_C	26030580	-1868.05	5.60961e-07
cg22683036	1	63249209	rs79947308_G	63446357	-1615.3	5.61313e-07
cg06657917	19	613111	rs11085144_T	611373	-1196.53	5.63074e-07
cg05077122	8	27737078	rs4538827_A	27678802	-1944.99	5.67224e-07
cg05758467	2	240035894	rs4851966_A	239954199	-2025.02	5.98462e-07
cg02398106	3	13919362	rs9864031_G	13908071	-1732.66	7.24368e-07
cg19963522	6	154677796	rs742517_T	154677723	-1895.47	7.54988e-07
cg16836311	1	25944712	rs3014712_G	25991356	-1751.07	8.50067e-07
cg15078822	7	52341469	rs13437853_A	52432648	-1508.92	9.81065e-07
cg26268842	2	219575248	rs67527046_CTCATGTTTGGCTCTG	219615878	-1933.08	1.03571e-06
cg14565151	12	95945384	rs7304617_C	95953639	-2100.44	1.03643e-06
cg07815799	2	131674140	rs200318968_AT	131637353	-1784.37	1.06828e-06
cg05545777	5	101119128	rs36112526_A	101098225	-1202.14	1.10471e-06
cg17163363	11	6192419	rs4505047_A	6192443	-1847.62	1.22175e-06
cg25472530	5	23507617	rs35721109_T	23363014	-1456.09	1.25088e-06
cg23656083	6	88757371	rs183861_T	88725774	-1095.62	1.33794e-06
cg24160066	1	112161864	rs9661153_C	112138656	-1679.13	1.53963e-06
cg04391972	4	182569038	rs7662677_A	182565693	-1761.02	1.61292e-06
cg14387743	6	133056278	rs140524209_C	133112143	-2051.77	1.66479e-06
cg17066594	11	67764654	rs7950451_A	67962406	-1753.66	1.81057e-06
cg07718903	20	6104261	rs140389498_T	6016847	-1624.2	1.96255e-06
cg13563026	4	47512538	rs10030996_C	47511610	-1993.24	2.04968e-06
cg03320170	12	42982649	rs1452106_A	42934707	-2061.03	2.14954e-06
cg07841477	16	23724901	rs17807642_G	23725721	-1906.83	2.17207e-06
cg11628972	5	1645640	rs113683172_C	1645326	-1623.9	2.28126e-06
cg24955196	1	154982621	rs6427641_G	154380486	-2423.74	2.35529e-06
cg02187259	2	16804452	2:16758101:TA_T	16758101	-1829.86	2.5273e-06
cg05171197	2	240230850	rs10182074_C	240245917	-2116.46	2.74915e-06
cg27357306	10	63657059	rs16916971_C	63838595	-1347.92	2.81189e-06
cg03151810	8	144371745	rs7386259_A	144378868	-982.229	3.48772e-06
cg00660106	10	118885753	rs6585429_A	118893231	-1986.21	3.52728e-06
cg11717189	11	2154132	rs4366464_G	2164799	-1501.48	3.56198e-06
cg23378165	17	9550256	rs3744756_T	9549441	-1717.02	3.92236e-06
cg25501930	20	3145178	rs7263489_T	3176072	-1740.21	3.98319e-06
cg03898952	13	107069935	rs7317717_C	107068160	-1914.13	4.07519e-06
cg22724847	1	248512586	rs28599722_G	248569369	-2017.37	4.24702e-06
cg00093542	8	27144453	rs80284455_G	27339390	-2048.32	4.38945e-06
cg20846508	11	368351	rs11246136_A	371265	-1783.54	4.43822e-06
cg13393721	1	43815035	rs56185550_C	43928455	-1570.55	4.57925e-06
cg14701108	2	3131293	rs3860484_G	3237875	-1222.75	4.74239e-06
cg00455327	18	20714217	rs12964262_A	20700447	-1713.55	4.74587e-06
cg24446178	12	100750702	rs11110345_G	100737248	-1774.08	4.76292e-06
cg19791714	11	118763901	rs589488_C	117957631	-1985.38	4.82004e-06
cg08213590	6	99236007	rs79268967_G	99236720	-1537.72	4.89182e-06
cg12594933	1	3806817	rs10797348_C	3781096	-1935.98	4.91974e-06
cg01040533	10	71339886	rs10998871_G	71346208	-2012.77	5.43319e-06
cg05453358	8	47529280	rs1589825_T	46982831	-685.214	5.60137e-06
cg19042287	6	108499426	rs4946921_C	108782165	-1854.13	6.15674e-06
cg02886509	11	2020556	rs231887_T	2739180	-1501.91	6.43144e-06
cg24760467	10	102760784	rs996359_T	102590753	-2101.41	6.4452e-06
cg08482215	7	5111529	rs2942562_G	5010993	-1948.82	6.47072e-06
cg03571959	16	2660876	rs184481004_G	2442277	-2072.58	6.61979e-06
cg05308504	16	30573013	rs1064524_T	30492823	-2040.2	7.25668e-06
cg10039590	8	8859974	rs7016139_C	8895470	-1854.81	7.89895e-06
cg19987356	17	40823930	rs752313_T	40901824	-1705.54	8.35789e-06
cg17434634	19	49522954	rs2387589_C	49520315	-1685.72	8.41903e-06
cg09937190	20	15177509	rs6074887_G	15375124	-2127.9	9.12165e-06
cg04221461	1	243877024	rs7533826_G	243867327	-2008.73	1.00693e-05
cg20276780	1	41303356	rs12027614_C	41143186	-1671.83	1.03187e-05
cg23998650	5	3787948	rs2967836_A	3804305	-1620.64	1.08311e-05
cg17910899	13	100218552	rs7985908_T	100186218	-1433.62	1.12431e-05
cg06914774	7	2908787	rs2527521_A	2904928	-2075.14	1.15596e-05
cg19701087	6	52859008	rs543613_T	52843524	-1562.11	1.17725e-05
cg08217285	17	27917879	rs74276631_A	28182604	-1860.76	1.28686e-05
cg26877596	12	106534217	rs139598343_ATC	106354039	-1776.04	1.36734e-05
cg21030400	19	2052564	rs887932_T	2048598	-2067.83	1.39015e-05
cg16148593	8	22085417	rs143121042_TAAGA	22118461	-1564.91	1.64255e-05
cg05377034	10	81838185	rs12259239_T	81863021	-1730.46	1.65241e-05
cg23859303	7	158243632	rs2123497_G	158209340	-1703.15	1.80593e-05
cg19825302	19	51107560	rs149366027_T	50918707	-1207.98	1.84651e-05
cg05269440	2	92262806	rs10200611_A	92081640	-1804.91	1.84751e-05
cg23089913	10	120788366	rs55728034_G	120792297	-1900.06	1.85073e-05
cg06726490	2	97166001	rs2579500_A	97201682	-1960.24	1.8584e-05
cg02802391	12	66357083	rs10878366_A	66422374	-1851.66	1.88464e-05
cg04591230	13	23898864	rs11350450_GT	23931891	-1854.05	1.89604e-05
cg22855020	8	42356731	rs2923396_G	42418328	-1867.31	2.12332e-05
cg24654266	2	115420053	rs4849336_C	115218922	-1248.79	2.15611e-05
cg01335180	1	161576580	rs74124989_C	161463078	-1636.7	2.21357e-05
cg18087477	1	115397597	rs80287372_T	115784158	-1661.27	2.2797e-05
cg13084677	4	39482740	rs62307975_G	39462088	-1824.21	2.33543e-05
cg22549041	15	75019251	15:75066585:A_G	75066585	-1027.38	2.46561e-05
cg24129222	2	74643251	rs6718621_C	74600553	-1635.22	2.5247e-05
cg16810031	17	38024146	rs4795395_T	37962987	-1672.02	2.57495e-05
cg17206393	20	33681223	rs6087613_A	33238981	-1837.08	2.57633e-05
cg25570864	13	112838390	rs7995838_A	113261829	-1980.84	2.63682e-05
cg14222432	12	29376421	rs11050138_A	29376433	-2078.25	2.80284e-05
cg11363097	8	39792086	rs199737705_G	39792943	-2118.21	2.8296e-05
cg06636541	17	79374515	rs6565570_T	79413436	-1875.03	2.94183e-05
cg01229787	15	100048371	rs8026614_C	100051136	-1711.19	3.00492e-05
cg16669619	18	52630472	18:52603464:TA_T	52603464	-1877.57	3.07581e-05
cg19391697	2	239008943	rs1080519_T	238816201	-1769.57	3.16044e-05
cg24163360	6	25931557	rs77435994_T	25006941	-2181.18	3.2167e-05
cg13264840	7	142494213	rs10487531_C	142162715	-1537.92	3.32153e-05
cg10768316	6	166746933	rs112423551_ATACT	166754202	-1878.88	3.40531e-05
cg17117981	8	144410972	rs2450772_A	144413416	-1890.98	3.58314e-05
cg05671386	16	3550239	rs2008344_A	3741562	-1990.51	3.88121e-05
cg08678000	8	89047821	rs182543865_C	89282068	-2093.65	4.01296e-05
cg15174906	6	156919703	rs9384478_A	156916766	-1630.18	4.06472e-05
cg22700015	1	228743131	rs12072922_A	228687796	-777.14	4.24003e-05
cg22400703	2	68545995	rs77105585_C	69250511	-1731.59	4.28614e-05
cg10986043	17	37820495	rs4357973_A	37268860	-2177.83	4.53492e-05
cg16245431	7	1005089	rs35696159_A	1047194	-2135.49	4.62195e-05
cg19781870	22	38714285	rs867198_T	38708606	-1873.94	4.82632e-05
cg05170706	13	112861507	rs3024772_A	113826100	-1491.4	4.9401e-05
cg25064910	4	39408416	rs199543808_C	39977373	-1988.98	5.17792e-05
cg09971811	20	24930099	rs11335687_TA	24147226	-2332.08	5.30946e-05
cg12422351	1	95201226	rs1146267_T	95220161	-1745.59	5.36896e-05
cg06818217	12	97887662	rs188735606_T	98588156	-2262.95	5.57447e-05
cg07208825	2	73871855	rs78562500_G	73578223	-2067.31	5.60172e-05
cg02661079	20	44829722	rs7262503_C	45387164	-1840.52	5.61715e-05
cg05620261	19	34991070	rs11668123_G	34911967	-1954.74	5.99954e-05
cg20324199	9	96080326	rs10992691_C	96029639	-1709.54	6.1785e-05
cg22857963	8	144358043	rs879740_T	144484673	-1253.17	7.10468e-05
cg25334934	2	121269348	rs4599120_A	121217568	-1380.44	7.21973e-05
cg01208318	14	106329652	rs28638467_G	107148297	-1224.21	7.3266e-05
cg21310090	20	44538669	rs138289610_T	44666093	-2258.79	7.62104e-05
cg08006309	16	1587810	rs4984890_T	612698	-2320.46	7.90407e-05
cg02605996	3	148664754	rs3772570_G	148736214	-1799.67	8.01423e-05
cg20336571	10	71812134	rs7914288_G	71739556	-1938.07	8.03378e-05
cg02722672	4	2967106	rs231394_C	2836628	-1934.47	8.11062e-05
cg11826869	9	72027019	rs80179440_A	72007419	-1203.45	8.12109e-05
cg08169311	11	69706622	rs55789821_C	69619316	-1807.73	8.78594e-05
cg19421584	7	158664247	rs10949749_A	158755257	-1737.73	9.22657e-05
cg11731793	10	91589234	rs10881645_G	91490087	-1847.2	9.70933e-05
cg08165960	15	101777800	rs752092_G	101781934	-2336.78	9.84993e-05
cg24079381	17	77115473	rs116545433_T	77369706	-2134.97	9.91396e-05
cg09341020	17	2319855	rs4790335_G	2318695	-1683.98	0.000100427
cg18142162	1	43281678	rs841833_A	43460561	-1612.22	0.000105479
cg23648082	20	2517142	rs127073_A	2787994	-2102.92	0.00010809
cg13223682	2	174889929	rs17309203_A	174902997	-1921.41	0.000110209
cg24606791	12	43946493	rs9971668_C	43737782	-1421.68	0.000110265
cg02756683	10	99449502	rs6584214_T	100347450	-1985.08	0.000110462
cg07498415	11	45721853	rs11038198_G	44925038	-1982.31	0.000116331
cg11528835	9	39132860	rs4961901_A	39098698	-1860.8	0.000117345
cg23741520	15	83954231	rs140837973_T	84685231	-2060	0.000118071
cg09814487	16	86598824	rs2178146_T	86463695	-1804.14	0.000118483
cg12595742	10	120001302	rs10787871_G	120592015	-1799.53	0.000125874
cg21474062	3	141087363	rs724016_G	141105570	-1847.77	0.000126144
cg11700584	14	50088544	rs17121241_A	49805569	-1671.95	0.000127172
cg02305723	15	25093456	rs1549478_T	25332200	-924.969	0.000127399
cg07356486	3	133646095	rs9852801_A	133592774	-1814.5	0.000131661
cg19998432	9	125391618	rs7860735_G	124943714	-1889.55	0.000131895
cg16449464	2	172864337	rs4561630_T	173121662	-1881.05	0.000132867
cg11771383	10	134362126	rs4075502_G	134738045	-1498.8	0.000134219
cg21190982	14	75180524	rs8016513_C	75238261	-1999.13	0.000140718
cg25122233	12	54412506	rs67772913_G	54435716	-1659.78	0.000156279
cg18553202	7	63893881	rs62470291_T	64731886	-1904.48	0.000158391
cg00002033	19	39798481	rs1368442_G	39835169	-1775.4	0.000166096
cg00268476	16	2740589	rs17758402_T	2382354	-2400.99	0.000166537
cg18094404	19	1438017	rs881654_T	1999338	-1586.12	0.000167907
cg18274664	21	27372461	rs8184912_A	27719907	-1664.34	0.000168577
cg08458487	10	81709191	rs9421450_A	82024756	-1954.49	0.00016948
cg26031288	7	40787015	rs6970061_G	40790257	-2153.06	0.000173094
cg22943498	20	36148928	rs3764718_T	36138972	-1554.92	0.000174454
cg14578677	4	38859770	rs186783221_T	39470122	-1846.3	0.000175968
cg25810938	2	241497060	rs75215656_G	241275574	-1249.51	0.000177777
cg07504598	7	24797786	rs739627_T	24853496	-1416.42	0.000179429
cg19813226	1	235257141	rs57296841_C	235683755	-2036.56	0.00018411
cg25757140	19	38039469	rs2927743_A	38132334	-980.323	0.000189097
cg23339720	3	140814055	rs185687220_G	140916709	-1774.04	0.000195054
cg22877452	1	61517876	rs12139976_A	62102307	-1157.47	0.00019562
cg25516803	3	42307519	rs11571842_T	42306446	-1988.63	0.000196889
cg08089567	21	45705994	rs2096852_A	44825683	-1719.98	0.000197732
cg00888801	5	140806126	rs78791026_A	139996136	-2147.13	0.00019848
cg16919708	11	133023150	rs11223386_T	133064057	-1604.87	0.000198824
cg11308319	2	240291426	rs10201257_C	241203087	-1980.73	0.00020013
cg12948059	2	129659420	rs920280_G	129652413	-1589.66	0.000204298
cg02574073	17	46682398	rs3110611_T	46752387	-1720.53	0.000217021
cg23781075	20	170581	rs57280980_T	165124	-1944.69	0.000225276
cg09293391	6	144386418	rs4896697_G	144426021	-1922.25	0.000227489
cg12019265	15	36523650	rs144765967_T	35614716	-2176.92	0.000229687
cg27170268	14	104171695	rs201285430_T	104116568	-1530.35	0.00023811
cg21032567	2	795935	rs77612820_A	818621	-1278.22	0.000243839
cg17759354	16	56898786	rs12446371_T	57854967	-2311.1	0.000246666
cg09846895	1	161442738	rs11746_G	161683136	-1538.47	0.000253049
cg08681856	19	51411737	rs16988270_C	51435299	-1579.06	0.000259462
cg06638811	9	137030555	rs28619507_C	137037262	-1554.37	0.000263171
cg02111865	2	30371990	rs551356_G	30984850	-2279.01	0.000270145
cg08400494	13	111318490	rs78173413_G	112029635	-1856.16	0.00027685
cg11931626	4	184679532	rs10028767_T	184688001	-1621.07	0.000281118
cg11065271	6	159070607	rs6918518_A	158930696	-1446.65	0.000281123
cg10780949	15	67418316	rs200327595_C	66713250	-1749.58	0.000282436
cg20165416	10	89264080	rs116984245_C	89481667	-1646.35	0.000286187
cg22720790	19	58716032	rs260422_C	58729833	-1556.92	0.000296609
cg13203135	21	45565328	rs192396369_T	45039122	-2097.76	0.00031477
cg07625783	1	159796617	rs12046006_C	159795478	-1958.87	0.000326139
cg21649520	8	82359799	rs16908834_G	82154061	-2080.92	0.000337535
cg03839074	5	43000303	rs11550287_G	42992437	-1561.37	0.000339569
cg08285289	5	1962501	rs75524470_G	1959666	-1843.19	0.000340556
cg03004350	19	847943	rs145433786_T	322460	-2408.06	0.000343937
cg13102348	15	97629221	rs4398080_T	96900703	-1757.18	0.000348182
cg03554573	11	111155021	rs1046872_G	111179390	-1241.05	0.000353873
cg26995244	22	45125395	rs6007573_G	45675114	-1662.01	0.000357649
cg04473902	12	14721288	rs3748290_T	14929721	-2006.58	0.000360633
cg23939096	5	1555791	rs149039088_T	2468363	-1866.44	0.000365518
cg09451427	3	50488230	rs139453136_C	50488067	-1538.08	0.000382974
cg00815832	1	228658973	rs472594_C	228601638	-1532.44	0.000385359
cg06689045	3	120025420	rs368526340_C	120096944	-1702.91	0.000392866
cg19502671	13	114129004	rs2316125_A	114156517	-1914.85	0.000432936
cg03658337	19	6166119	rs11085161_A	6146258	-1657.28	0.000435486
cg27481559	2	87037038	rs150217372_T	87100519	-1483.7	0.000444463
cg07012076	11	55797626	rs10897478_T	55746636	-2000.86	0.000452188
cg07701757	4	147164858	rs118005615_T	147539572	-1799.32	0.000455699
cg13305186	11	57508416	rs576859_A	57480623	-1757.19	0.00045957
cg27295118	14	22902226	rs1882705_T	22930038	-2183.18	0.000461561
cg15410418	5	59559180	rs7714765_A	59569008	-1875.99	0.00047442
cg19056664	5	1335965	rs316574_G	2304811	-2152.21	0.000505384
cg13687594	1	7122970	rs10864273_A	7150125	-1596.64	0.000520175
cg03687700	2	24271844	rs112055711_T	24282759	-2340.7	0.000539983
cg00454719	13	37453500	rs4943415_G	37365429	-1927.78	0.000543599
cg24717159	15	50474163	rs11070699_C	49800789	-1417.52	0.000553187
cg08939850	17	78800806	rs58318383_T	78729237	-1565.69	0.000567792
cg23481246	16	731772	rs554929_T	1049431	-1935.02	0.000574716
cg18965322	2	99735582	rs72957671_C	99528396	-2174.92	0.000578105
cg12127196	1	50489240	rs11205634_G	50103071	-1301.85	0.000579
cg08371050	7	90192576	rs6944536_T	90755496	-2059.57	0.000598184
cg21987515	4	153274118	rs113713800_A	152908371	-1992.43	0.00062351
cg10982045	1	6521490	rs202188396_C	6680544	-1883.47	0.000624095
cg18123581	8	90772386	rs218930_G	90751660	-2195.77	0.000625339
cg05714778	12	51236059	rs7301740_C	50519991	-2143.53	0.000631701
cg14547726	6	116832794	rs1983721_G	116905487	-2196.41	0.000652634
cg23434090	11	5019849	rs7933860_C	5748222	-2137.46	0.000655699
cg21826699	12	80794439	rs3860254_T	80804476	-1751.33	0.000661955
cg01271812	2	66671478	rs6727704_C	66686596	-1752.31	0.000665884
cg06887283	1	235972393	rs4659946_A	235764497	-1997.43	0.0006725
cg21356998	4	113971324	rs11728021_G	114478653	-1993.9	0.000676036
cg12697139	1	209571889	1:209161423:C_T	209161423	-1793.67	0.000680825
cg19446990	11	61739400	rs2509978_C	62204783	-2650.19	0.000690322
cg04378288	11	45718207	rs183510983_G	44886847	-1979.89	0.000691741
cg21592690	4	88528331	rs2467052_T	88949175	-2054.15	0.000692197
cg24980657	2	150177277	rs1196699_G	150212988	-1271.82	0.000697836
cg09508496	19	39056084	rs143723028_T	38802699	-1571.25	0.000699257
cg26574395	19	48390114	rs139816173_C	47572275	-2166.19	0.000701058
cg17253835	13	72248378	rs190658607_G	72346478	-2011.92	0.000702844
cg20171559	7	27127448	rs4719884_A	27172571	-1792.04	0.000703487
cg03605365	1	62207325	rs7551399_A	62207254	-2062.93	0.000725399
cg09354267	6	106774064	rs9373932_T	107564700	-1585.82	0.000752696
cg06228599	6	47010091	rs180743715_G	47483474	-2108.4	0.000756466
cg07232577	6	170402031	rs4710879_C	170426027	-1881.22	0.000762024
cg08670658	11	67052992	rs11603033_G	67448740	-1973.27	0.000772382
cg13911707	1	247496404	rs183194738_T	246880814	-1843.83	0.000781174
cg05328667	15	28015357	rs4778174_G	27969566	-2047.34	0.000784288
cg12181372	20	58508123	rs73918542_A	59140795	-1452.05	0.000793723
cg25921357	19	55887905	rs12608558_G	55715090	-1992.95	0.00081029
cg19497517	8	145028257	rs11136344_C	145059425	-1494.13	0.000815473
cg15334250	3	184297495	rs7652597_C	184293769	-1509.67	0.000832414
cg10114555	1	113216774	rs61817467_C	113831752	-1925.27	0.000844351
cg19566586	5	180622643	rs17617270_T	180582043	-2039.15	0.000858452
cg19043935	4	7740427	rs35661042_G	7887427	-1866.95	0.000868419
cg02727591	19	40168558	rs140651770_T	40047080	-1868.98	0.000869796
cg26423322	2	33905480	rs181259053_A	33385095	-1809.57	0.00088794
cg01281175	5	175109114	rs79813550_T	174624385	-2009.52	0.000898293
cg08640475	16	85551478	rs16974272_A	84641287	-1981.14	0.000907009
cg01502428	17	76850266	rs11657716_G	77762483	-1718.07	0.000918923
cg16282892	3	193987757	rs2676860_A	194666308	-1574.84	0.000948081
cg02042585	6	160783785	rs3778227_C	161622991	-1861.39	0.000958279
cg15282281	10	88024557	rs10887577_T	88079367	-1494.07	0.000975227
cg19531536	14	76873334	rs61979238_G	75895081	-1918.63	0.000985348
cg12483833	1	109255473	rs914807_T	109260034	-2014.64	0.000998851
cg10752508	3	98313516	rs138417055_C	99180942	-2418.54	0.0010016
cg13272108	20	2634697	rs6083911_C	2617635	-1679.47	0.001007
cg25845889	3	137493275	rs9872573_A	137546102	-2137.87	0.0010142
cg11009736	2	119699682	rs1437690_T	119218881	-2001.57	0.00101732
cg05474943	4	6732464	rs7675928_C	6890937	-1962.76	0.00102984
cg18863090	1	58714305	rs11207233_A	58933458	-1770.3	0.00103443
cg08125436	16	7855305	rs116960152_C	6864342	-1545.4	0.00103467
cg07866725	12	312592	rs11062357_C	421394	-1519.72	0.00104789
cg24377285	19	38943724	rs117897871_A	38813909	-1635.62	0.00106949
cg03345925	8	144599347	rs2290416_A	144657600	-2011.04	0.00108199
cg02156296	22	36806414	rs6519020_T	36962629	-1920.69	0.00108305
cg14090647	22	24108000	rs55858347_G	24168998	-2231.68	0.00109303
cg18606098	4	103998717	rs11097810_A	104270478	-2045.51	0.00111395
cg09011458	14	104743900	rs8016091_A	104807712	-2006.26	0.00112085
cg04323622	4	140225586	rs6820313_G	140134659	-2040.33	0.00120589
cg12182153	5	168273138	rs116752645_A	168057272	-2256.31	0.00122249
cg02647408	11	88241594	rs308896_T	88268701	-1715.57	0.00125595
cg07260605	10	126630534	rs7909900_G	125856308	-1969.16	0.00127565
cg27264462	1	2106365	rs56348719_CA	2058782	-1472.1	0.00129079
cg18269963	4	174436918	rs4695895_T	174837887	-1697.6	0.00133046
cg10272176	16	2904862	rs2280951_T	3165683	-1660.55	0.00134438
cg05648964	12	8833355	rs4883452_A	8003758	-1980.1	0.00136799
cg06631944	7	158365160	rs4909140_T	158028901	-1920.44	0.00138589
cg03921696	3	156848137	rs10804777_T	156994614	-1822.75	0.00139648
cg05702218	1	174843909	rs57366106_T	174857929	-1805.07	0.00141094
cg06687640	5	159560692	rs10068999_T	159418490	-2006.34	0.00142573
cg06881914	11	59951663	rs2054851_C	60380272	-2178.83	0.00142916
cg25363679	12	71031202	rs12317540_A	71276474	-1844.89	0.00144078
cg10409341	15	82334984	rs10520565_T	83255074	-2266.35	0.00144644
cg12053065	12	52281674	rs7313454_G	52480182	-1733.52	0.00147473
cg15978561	2	240196996	rs2630754_G	240426607	-1844.68	0.00152277
cg07641497	22	33195343	rs1807690_A	32684655	-2265.11	0.00155659
cg26688762	5	1763902	rs17568860_A	874001	-2059.68	0.00157375
cg03550384	8	91803357	rs10504904_G	92402207	-1631.94	0.00159347
cg01468567	19	49843922	rs10402713_C	49401940	-1992.52	0.00161074
cg08356637	11	8385767	rs11041529_G	7700373	-1982.35	0.00163869
cg01984743	5	172751331	rs182100501_T	171886969	-1660.79	0.00166467
cg15586392	8	142238691	rs114270188_C	141778691	-1820.38	0.0016763
cg23987789	1	7842406	rs845252_C	7482963	-1974.12	0.00169708
cg10516886	1	111415232	rs111741933_T	111326834	-2054.91	0.00172084
cg04478251	17	998432	rs7209796_C	814320	-1723.44	0.00172747
cg08662620	10	34061705	rs11598565_G	33540448	-1681.83	0.00173261
cg09085932	10	121172083	rs7895684_A	121688227	-1989.19	0.00180546
cg04756577	8	30853564	rs17601392_C	31409720	-2135.98	0.00182137
cg01393945	5	10457034	rs7705202_A	10146995	-1556.22	0.0018662
cg02363526	7	150674012	rs2968860_G	150645682	-2018.48	0.00187367
cg07933967	17	39598940	rs58305258_C	39000068	-2354.47	0.00189749
cg17723156	10	124247117	rs10788251_C	123901964	-1808.5	0.00192708
cg17212500	8	94750983	rs279454_G	94087738	-2098.52	0.00194128
cg07369606	17	80290169	rs9648_G	80400586	-1989.72	0.00197946
cg04721087	15	40674900	rs566792_T	40226495	-1598.46	0.00203792
cg26217813	17	3378996	rs8079316_A	3070173	-2295.72	0.00205695
cg20131596	5	102201128	rs11948851_G	102958282	-1900.55	0.00206064
cg24762231	12	54690793	rs10876556_G	54758960	-1603.71	0.0020821
cg12910830	5	162929657	5:163150853:G_A	163150853	-2182.62	0.00210097
cg11085581	10	129948950	rs7069581_A	130890818	-1741.66	0.0021556
cg07355926	19	1852127	rs1859247_T	1257537	-1674.31	0.0022035
cg25191241	3	124448994	rs55769410_G	124859326	-1568.69	0.00222797
cg23200873	3	167191837	rs7629866_T	167177357	-2082.03	0.00226138
cg17517709	10	18999145	rs12359581_T	18974986	-1493.96	0.00231098
cg24007833	7	138459617	rs6969074_A	138596064	-1868.86	0.00231468
cg19878479	19	49015582	rs17206784_T	49571113	-1932.48	0.00234501
cg17214295	2	383401	rs366330_C	178356	-1780.11	0.00234998
cg25556122	19	45721000	rs16979890_A	46066318	-1526.56	0.00237509
cg12989534	19	55987403	rs3816051_T	55385604	-1823.08	0.00240495
cg24988345	3	158991021	3:159718650:A_G	159718650	-2175.17	0.00242707
cg23461714	11	113184990	rs2360954_C	112765750	-1530.64	0.00245729
cg09804944	1	89616547	rs2703999_A	90540565	-2114.38	0.0024836
cg03172657	16	89163625	rs11076727_T	88916934	-1338.29	0.00253797
cg18286850	3	133464713	rs145667533_A	134170266	-1748.38	0.0025501
cg17382841	5	38445614	rs3099127_C	38514314	-1881.25	0.00259446
cg18474108	13	25670319	rs2296243_G	26535517	-1676.81	0.00260905
cg02513379	16	27414281	rs2239349_A	27358888	-1710.14	0.00265213
cg01692842	11	134126364	rs73033780_A	134650371	-2048.74	0.00270719
cg21091239	3	181614617	rs2700842_A	182456918	-2211.32	0.0027157
cg07363131	16	86965114	rs8050022_C	87825675	-1895.29	0.00277738
cg19474725	14	102394373	rs59827331_CAGA	101432440	-2026.77	0.0027809
cg00186462	3	100401284	rs199807084_T	100764299	-1896.18	0.00296387
cg10128806	4	78977322	rs11725082_C	79158128	-1795.98	0.00298884
cg10131879	7	8011594	rs35304051_A	8878192	-2078.53	0.0030059
cg20737505	20	17206245	rs6034497_T	16464676	-1797.56	0.00309565
cg07130150	12	96883863	rs149403341_A	97204157	-1381.79	0.00317409
cg25910083	17	58500186	rs60283440_C	57994248	-1857.9	0.0032221
cg25189904	1	68299493	rs147845820_A	67878114	-1784.03	0.00322274
cg21249152	13	23501457	rs9510443_G	23534551	-2076.16	0.00328714
cg00300298	20	30308956	rs6060563_T	30248803	-2067.77	0.00331517
cg25944717	5	180648843	rs17080555_T	180165553	-1201.32	0.00340446
cg21193577	14	101036322	rs10131209_C	101718025	-1972.53	0.00344129
cg09174870	16	56702802	rs6499903_A	57661071	-1967.06	0.00344553
cg12906381	22	32599516	rs117539073_G	32491857	-779.761	0.00345701
cg26864905	6	137366369	rs487278_G	136501828	-1893.35	0.00351828
cg04438558	5	140723899	rs248516_G	141203031	-1684.16	0.00352392
cg02981078	12	88428011	rs10431401_A	87438351	-2201.88	0.00358426
cg12216435	3	128995479	rs6439139_T	128410285	-2109.86	0.00361882
cg21216547	1	100681010	rs184276250_C	101494798	-1972.48	0.00362145
cg26983198	11	1952756	rs384037_G	2912553	-1846.23	0.00362595
cg23409074	8	67090798	rs4400362_A	67224267	-1787.65	0.00368413
cg04118119	13	47371987	rs139658390_C	46938096	-1782.94	0.00368836
cg15444358	14	102051071	rs11849893_C	102037900	-1835.45	0.00376399
cg13525276	14	81426012	rs17116047_T	82332237	-2121.66	0.00377543
cg02165330	11	124542984	rs1942668_T	124400611	-2077.4	0.00379295
cg27263998	11	2171007	rs472452_A	1972573	-1711.02	0.00380727
cg20078972	19	15391832	rs190846469_T	15020618	-1872.33	0.00390339
cg11852794	14	92198970	14:91465210:C_T	91465210	-2055.1	0.00397165
cg16464735	14	57700226	rs1041316_G	57099859	-1897.37	0.00402947
cg27664407	16	5116674	rs6500617_T	4632954	-2210.72	0.00404184
cg01136458	8	4853275	rs2725685_A	5491721	-1504.4	0.00409741
cg07053114	10	129794994	rs116985687_A	130101452	-2210.02	0.00432203
cg08767686	5	51426	rs56934710_C	96736	-1349.83	0.00438347
cg25600606	11	33308345	rs11820154_T	32867400	-2149.63	0.00447369
cg18390025	10	103986736	rs145847638_A	103165858	-1858.13	0.00447497
cg22728128	1	112299491	rs4839260_A	113289902	-2391.97	0.00455554
cg02588309	5	40756462	5:40198775:T_A	40198775	-1480.53	0.00455761
cg02868375	2	73517755	2:72609251:G_A	72609251	-2240	0.00461973
cg19421218	3	114012659	rs13070953_G	113318748	-2215.55	0.00471249
cg25137372	12	96390059	rs10507048_A	95617758	-2141.6	0.00471721
cg07974719	13	78494064	rs113016686_A	78353017	-1628.64	0.00475576
cg04347477	12	125002007	rs35019336_A	124777619	-1690.33	0.00480494
cg20318662	2	47452	rs73135491_C	592987	-1471.85	0.00488746
cg00552822	15	22368443	rs113024674_T	22868600	-1856.79	0.00497927
cg27613172	12	54401665	rs12304647_C	54384947	-1836.25	0.00499445
cg15352367	22	36236732	rs6000295_T	36923231	-1968.75	0.00504118
cg18699242	22	18632429	rs450703_G	18522098	-1388.51	0.00515597
cg08130265	15	77519170	rs6495237_G	77591535	-1996.44	0.00515645
cg26841425	10	45958771	rs61854010_C	45439491	-2282.87	0.0055681
cg07786220	17	78683082	rs9319610_A	78653614	-1867.28	0.00570769
cg09123760	12	122712212	rs876935_C	122355716	-2199.59	0.00575303
cg05098432	10	95848734	rs17109210_C	95486117	-2276.83	0.0058348
cg16642299	12	7071383	rs11064316_C	6801001	-2067.33	0.0062419
cg11108137	3	4509290	rs7633914_G	3527685	-1551.83	0.00625623
cg01462353	2	169939873	rs2241190_C	170115588	-2161.56	0.00636387
cg07211044	8	60032983	rs188358963_T	59429763	-1428.63	0.00639028
cg09523691	5	115178810	rs17433317_G	115822858	-1841.5	0.00645268
cg22432024	13	101167797	rs9518101_G	101241114	-1824.42	0.00651672
cg26234885	7	100029046	rs28365087_T	99258360	-2177.68	0.00661841
cg02303399	1	153175248	rs310111_A	153057176	-2026.82	0.00692547
cg18632189	17	74845007	rs11869681_G	75019975	-2246.3	0.00693533
cg21709322	2	27632821	rs116164979_T	28242648	-1776	0.00697781
cg23048215	19	947936	rs4807953_C	1720332	-2272.22	0.00703653
cg24597363	4	1294996	rs184678146_C	1329578	-1752.69	0.00727924
cg12205433	7	115863026	rs10258677_G	116804930	-2113.24	0.00736528
cg12160527	12	51347610	rs7955523_C	51779321	-2229.29	0.00746674
cg02303701	6	3160584	rs62392930_A	3678244	-1647.12	0.00782878
cg22712983	2	219187374	rs5838690_CA	219172842	-1745.22	0.00810056
cg03143849	11	2904951	rs11028536_T	3639339	-1807.07	0.0081861
cg12699433	20	42142897	rs6093909_A	42623967	-1732.76	0.00881347
cg20836212	7	65419185	rs2707840_T	66158015	-2208.3	0.00892254
cg11750851	1	86047433	rs149072194_T	85672852	-1579.34	0.00893424
cg07034004	7	1250246	rs139194417_A	2139364	-1832.06	0.00899982
cg26701826	4	108814604	rs192189841_A	108277797	-2105.55	0.00915034
cg01123783	7	147591551	rs700303_T	147086045	-2160.05	0.00941716
cg21450784	19	519609	rs606119_A	827655	-1725.72	0.00953715
cg10822495	17	57228573	rs60283440_C	57994248	-2249.6	0.00962741
cg10581497	19	44429627	rs56277506_G	45043696	-2134.7	0.00968838
cg25415265	15	27211165	rs12148310_T	26874395	-2283.73	0.00992405
cg23169762	6	3749854	rs13217575_A	3227083	-1987.96	0.00993745
cg12434889	7	158342394	rs4716494_G	157583166	-2081.74	0.0100269
cg25879142	7	4671391	rs138711586_C	4328307	-1766.54	0.0101187
cg26668828	6	292823	rs2294661_G	592741	-1050.46	0.0102236
cg05487082	13	43150833	rs347411_A	42783832	-1995.78	0.0104221
cg20429981	1	1609972	rs140824902_A	2273065	-1865.95	0.0110859
cg00819078	5	16615081	rs298592_T	17264914	-2073.7	0.0110893
cg23098051	17	19648846	rs205109_G	19676337	-2219.75	0.011714
cg19857761	5	1174522	rs13183296_T	1200882	-1939.13	0.0122223
cg18552939	15	23932620	rs7164849_G	24241003	-1497.57	0.0123899
cg14373760	13	99961037	rs76598363_C	99015137	-2237.2	0.0128582
cg24384472	8	113703176	rs2045540_C	113919803	-2244.82	0.0129088
cg19747465	4	75174074	rs116440576_C	76026829	-2222.05	0.0131046
cg12561169	4	79358500	4:78458020:GA_G	78458020	-2144.33	0.0135418
cg06647693	16	88590340	rs510862_T	88872511	-2146.86	0.0140591
cg10365563	7	21469772	7:21733678:A_G	21733678	-2263.91	0.0147707
cg03904427	2	14541534	rs4668873_A	15270541	-2039.37	0.0148626
cg07652854	7	80551731	rs1054516_T	80284942	-2211.05	0.0156615
cg02192673	4	72897565	rs189720669_T	72376503	-1533.48	0.0162912
cg09393619	3	195897833	rs6766451_G	196375140	-2132.4	0.0165331
cg05353869	11	75139544	rs116902328_A	74717618	-535.947	0.0168945
cg06796779	3	128204927	rs664910_G	127474030	-1620.58	0.0176153
cg01250563	15	24142935	rs186246236_C	23987258	-1832.85	0.017957
cg06194960	16	111362	rs2056993_T	1109653	-2070.36	0.0184582
cg09669835	7	91510500	rs10953042_G	90877853	-1802.06	0.0192471
cg00588297	2	74753691	rs148763596_T	73767682	-1885.99	0.0195473
cg19069360	12	1922058	rs139323179_A	1485028	-1725.51	0.0238087
cg01419577	1	149170327	rs11205303_C	149906413	-1856.23	0.0254801
cg20892287	11	128893851	rs12575795_C	128484163	-2032.52	0.0267544
cg02985568	21	15753565	rs1153358_A	16092589	-2003.39	0.0279926
cg07690127	7	2077293	rs118128057_A	2128929	-1885.89	0.030803
cg07895132	17	33825172	rs2735483_C	34239178	-1946.22	0.0315295
cg04325312	12	126346509	rs6489016_G	126296091	-1840.33	0.0319521
cg25341726	16	28518331	rs79476281_T	28825178	-2097.6	0.0320349
cg13468144	17	4081428	rs75651235_C	3572861	-2021.03	0.0333179
cg21230162	4	1402820	rs73188113_A	1669253	-1572.19	0.033678
cg27223827	2	106054920	rs149624861_A	106560275	-2332.65	0.0388824
cg17976390	10	6130479	rs60960627_A	6151564	-1997.3	0.0423384
cg01126699	14	104625468	rs117561665_A	104075263	-2056.89	0.0462462
cg09002684	6	3293797	rs28576889_C	2693786	-2200.81	0.0503016
cg03801286	21	35884508	rs148892192_A	36014595	-2307.08	0.0562066
cg06961473	15	65369801	rs187256082_C	66149142	-1905.42	0.0610638
cg07379703	5	78279424	rs199604094_GA	77568467	-2207.22	0.0635535
cg03388409	1	224014120	rs190962436_A	224270703	-2028.64	0.0751505
cg25140783	1	24861872	rs146465576_T	25069199	-1605.41	0.0774568
cg24845933	13	98126969	rs145684592_A	97704844	-1985.46	0.0892303
cg09452568	5	54275198	rs78464777_C	53894964	-1523.2	0.0926536
cg20022118	7	8276021	rs77045456_T	8884891	-2156.81	0.106524
cg02254407	11	73357159	rs112134473_A	74244975	-1877.36	0.122231
cg03274456	11	62273116	rs113640449_T	62988354	-1934.33	0.127061
cg05770626	5	102465432	rs140133585_T	102933165	-1906.43	0.129417
cg17823230	13	111141841	rs9559883_T	111470968	-2070.04	0.131812
cg15125868	21	35746798	rs189682669_C	35511774	-2204.48	0.132954
cg25635591	17	57642417	rs148900913_G	57878168	-2165.76	0.153138
cg08397747	2	29038986	rs148544336_A	29476312	-2125.5	0.157036
cg05036153	9	140128254	rs57052773_C	139385701	-1902.69	0.174832
cg10901805	11	84634620	rs72953977_A	85225865	-1978.52	0.213063
cg01735991	6	70501068	rs12192395_G	70784408	-2216.33	0.256628
cg17935536	2	60755743	rs17400589_A	60195216	-2684.36	0.302011
cg00660167	17	80200974	rs143684262_C	80334870	-1602.15	0.326686
cg10664339	17	38800752	rs80272472_A	39088376	-2155.16	0.336062
cg13134916	12	25707564	rs189448339_T	25757111	-1807.08	0.393118
cg01697902	14	25046117	rs146813942_T	24445029	-2051.77	0.429424
cg25296103	2	145268533	rs274842_A	145922779	-1853.6	0.44528
cg06317209	12	58210878	rs17581186_T	58637686	-1561.95	0.445293
cg11905488	12	10123604	rs73050013_C	9218296	-1975.87	0.449318
cg07292235	16	48844170	rs139233436_T	49600245	-1474.87	0.463055
cg21671120	2	163009075	rs6722026_T	163838233	-1976.22	0.488224
cg08923054	8	41654455	rs188451455_C	42622531	-2030.25	0.500808
cg26600826	11	56381677	rs4939540_G	55664643	-2187.64	0.50806
cg00913954	1	36852956	rs138592079_T	36631721	-2002.19	0.512705
cg14073856	18	9885797	rs193246177_T	9724084	-2078.14	0.534729
cg01638529	11	61687964	rs4480553_T	61843869	-2389.16	0.593742
cg02390624	11	85469919	rs11827372_G	84977388	-1891.34	0.601327
cg02160684	8	126448033	rs10216853_T	127418203	-2100.92	0.624498
cg23599056	10	75194385	rs139272228_T	75341917	-2236.54	0.649138
cg25605731	19	13054434	19:12181258:T_C	12181258	-1724.05	0.662334
cg06815950	12	111619455	rs41455646_T	111746598	-1869.57	0.710593
cg08375941	3	98250382	rs113711414_T	98276565	-1935.53	0.764582
cg24990317	12	124908617	rs7315579_A	124338433	-1894.94	0.78493
cg04586126	5	176734633	rs149836000_C	177558456	-2275.35	0.809524
cg26292918	1	151826205	rs75172505_A	150868105	-2385.63	0.869216
cg25139649	1	2165579	rs140824902_A	2273065	-2108.42	0.876402
cg01810863	12	56359916	rs139870458_A	57282636	-2264.94	0.881275
cg20308540	1	242612849	rs75905125_T	242375462	-1887.69	0.910011
cg15012282	3	152059421	rs114332226_C	152948930	-2123.35	0.918646
cg08586494	7	30323267	rs115018468_C	30934969	-2316.74	0.950703
