# Supplementary material for: Integrated analysis of environmental and genetic influences on cord blood DNA methylation in new-borns
Source: Nat Commun. 2019 Jun 11;10:2548. doi: 10.1038/s41467-019-10461-0 (PMC6559955; doi:10.1038/s41467-019-10461-0)
Supplement: Supplementary file 10 — Supplemental Data 7 [file 41467_2019_10461_MOESM10_ESM.xlsx]

## Sheet: Blatt1
CpG	Chr	bp_CpG	SNP_add	bp_SNP	E_add	AIC_add	p_add
cg18912209	4	170696239	rs1522603_T	171207036	Pre_Pregnancy_BMI	-1706.93	6.08636e-05
cg03636048	16	72206536	rs16971465_G	73017061	hypertension	-2416.98	0.000164497
cg07171527	1	8377844	rs371452_C	8084051	Pre_Pregnancy_BMI	-1264.9	0.000174699
cg13038847	22	28073997	rs78530495_A	27191903	Maternal_Age	-1278.95	0.000176368
cg22335223	11	117698911	rs7117314_A	117698762	Gestational_Diabetes	-2211.18	0.000181415
cg08712054	12	54446576	rs201841684_T	54864503	Maternal_Age	-1856.11	0.000203614
cg03904042	20	32255491	rs4477993_T	32107272	hypertension	-1316.54	0.000207204
cg14918650	7	94033643	rs17165948_A	93601541	hypertension	-2082.04	0.000212215
cg07770777	13	113528375	rs1278772_T	113543499	Pre_Pregnancy_BMI	-1828.65	0.000262101
cg02459042	17	821621	rs12939284_A	820392	Gestational_Diabetes	-1268.44	0.000307282
cg15949805	7	63505714	rs282896_T	63570175	Parity	-1563.17	0.000331195
cg09623773	7	154863381	rs1730146_C	154901217	Pre_Pregnancy_BMI	-1457.06	0.000350987
cg16306978	2	21266953	rs7575840_T	21273490	Parity	-1428.27	0.000367486
cg04604656	19	1356153	19:1400736:C_T	1400736	deliverymode	-1886.39	0.000424294
cg26630688	11	8964717	rs143075925_G	8998155	hypertension	-2093.56	0.00044369
cg03775991	6	170589530	rs1884450_C	170571570	betamet	-1503.26	0.000449471
cg09075558	1	228246780	rs72750267_T	227907205	betamet	-1889.78	0.000546258
cg10720000	7	57484635	rs75919637_C	56546048	Parity	-1364.01	0.000562423
cg12406559	18	56530302	rs11152081_A	56213438	hypertension	-1838.37	0.000577098
cg00538458	16	22959868	rs4967996_C	23306748	Pre_Pregnancy_BMI	-1892.42	0.000612062
cg25258098	11	396794	rs7481739_G	383855	Pre_Pregnancy_BMI	-1862.23	0.000678565
cg02331830	8	145008288	rs11993233_G	145002283	betamet	-1775.93	0.000687988
cg04725166	1	7887271	rs228681_G	7854555	betamet	-2216.01	0.000798754
cg09929856	22	43817323	rs739018_A	43826267	Pre_Pregnancy_BMI	-1843.87	0.000815124
cg07646362	16	34208469	rs12926980_C	34816462	betamet	-1622.4	0.000818488
cg10336925	14	77647482	rs7155226_C	77662772	deliverymode	-1821.61	0.000928854
cg26229024	5	140473857	rs31850_A	140479622	hypertension	-2183.7	0.000950219
cg03016153	1	117296954	rs10754418_G	116498538	hypertension	-2263.31	0.000969502
cg04857710	4	186401692	rs4862535_C	186397351	hypertension	-1687.59	0.00101035
cg14665523	10	89421684	rs11283664_ATTTCACC	89902483	hypertension	-2153.3	0.00101617
cg13495693	15	25018227	rs1977035_T	25434275	Pre_Pregnancy_BMI	-1782.22	0.0010236
cg24718015	17	40489721	rs744166_G	40514201	Pre_Pregnancy_BMI	-2310.74	0.00105099
cg05171937	12	27396765	rs112142249_G	27302377	betamet	-1813.81	0.00106582
cg26297198	5	40908395	rs13359402_G	40965552	hypertension	-1969.66	0.0010888
cg25588792	19	55013946	rs117073187_C	55013842	Pre_Pregnancy_BMI	-1807.36	0.00110273
cg02769477	1	17012728	rs2985125_G	17004186	betamet	-1227.13	0.00111387
cg16692922	1	111490669	rs75137290_C	111763173	hypertension	-1951.53	0.00116105
cg22767166	8	49833685	rs12546003_G	50658801	Gestational_Diabetes	-1472	0.00116208
cg03917138	17	70120182	rs6501537_T	70367644	deliverymode	-1327.92	0.00122963
cg21741284	11	2908036	rs200801637_G	2206660	Parity	-1798.77	0.00125167
cg03271520	17	3100171	rs7212582_A	3065034	hypertension	-2245.94	0.00126799
cg05798147	6	127781063	rs12193260_T	127776240	hypertension	-2145.25	0.0012749
cg05939560	12	131003775	rs4759709_C	131001468	Pre_Pregnancy_BMI	-2110.16	0.00130077
cg01405445	19	36246406	rs8106959_G	36219525	Parity	-1493.01	0.00131336
cg07911664	13	112627528	rs185533927_A	112539684	betamet	-1548.35	0.00141194
cg10993442	1	25257587	rs11583823_T	25299473	Gestational_Diabetes	-2057.25	0.00144472
cg10374084	19	50666238	rs56076914_A	50705868	hypertension	-1087.7	0.00145571
cg23317787	4	2396234	rs704350_G	2473252	Pre_Pregnancy_BMI	-2143.76	0.00150962
cg03144619	1	230415668	rs4846947_G	230420346	deliverymode	-1116.71	0.00152274
cg20106465	10	113911312	rs145590619_T	114609493	hypertension	-2211.02	0.00152994
cg16169675	13	113594722	rs12428212_C	113603974	Maternal_Age	-1599.01	0.00154016
cg04634427	15	27087315	rs28880331_G	27056097	Maternal_Age	-1677.93	0.0015418
cg00524708	16	31159558	rs4448960_T	31349404	deliverymode	-1396.23	0.00155583
cg05482306	5	156351055	rs1473560_A	157137196	hypertension	-2320.57	0.00158741
cg00729875	1	100111713	rs3905882_T	99581029	deliverymode	-1892.49	0.00162086
cg25063707	6	27739947	rs9380007_C	27660508	Gestational_Diabetes	-1662	0.00163865
cg08804111	11	102638778	rs470358_T	102668702	Pre_Pregnancy_BMI	-1080.4	0.00168906
cg00863893	17	76876239	rs3073742_T	76751573	Pre_Pregnancy_BMI	-1456.44	0.00170278
cg21568145	19	47507399	rs8106478_C	47376386	Pre_Pregnancy_BMI	-1730	0.00171224
cg03171419	8	37700802	rs2211704_G	37381976	Parity	-1568.86	0.00173801
cg02069674	16	82660317	rs149804618_C	83660111	Parity	-1925	0.0018822
cg09317502	7	92857260	rs2724120_A	93404452	Maternal_Age	-1878.97	0.0018907
cg00431813	7	1051703	rs10247470_G	1092512	Parity	-2000.19	0.00190685
cg25264268	19	427263	rs10407723_G	482984	Maternal_Age	-2055.7	0.00191851
cg02257953	14	54816093	rs71446492_CTA	54814229	hypertension	-1787.06	0.00202035
cg03906434	7	27231819	rs71539510_G	27295244	Maternal_Age	-1305.74	0.00207094
cg15111469	5	121415023	rs2914598_C	121269498	hypertension	-2154.21	0.00208012
cg25320328	1	92953037	rs6604056_T	92260586	Maternal_Age	-1669.33	0.00211531
cg07231045	8	142219444	rs79775228_A	142717559	hypertension	-2050.26	0.00213448
cg10800226	5	1850261	rs91315_C	1855301	betamet	-1843.04	0.0021591
cg15999997	3	3885955	rs142359877_A	4164864	hypertension	-2224.01	0.00217164
cg23445255	20	18774368	rs148973910_A	18115977	Maternal_Age	-1899.57	0.00218465
cg01201512	12	740338	rs4980953_A	733703	hypertension	-325.34	0.00219838
cg08901632	16	34786998	rs12926980_C	34816462	betamet	-1632.38	0.00220036
cg19179099	10	106390667	rs2902643_C	106328791	Pre_Pregnancy_BMI	-1749.4	0.00222055
cg16101008	1	10698719	rs474404_C	10741426	Pre_Pregnancy_BMI	-1229.24	0.00222487
cg23840797	6	144330233	rs223592_T	143725481	hypertension	-2254.21	0.00234659
cg27217350	2	242813634	rs7573042_C	242996589	Maternal_Age	-1790.11	0.00236878
cg17069313	4	185018478	rs7680791_C	185091320	betamet	-1038.62	0.00237342
cg19624354	11	113113890	rs17115275_C	113124718	Pre_Pregnancy_BMI	-1469.47	0.00237707
cg20422417	2	25427108	rs13004974_G	26424384	Pre_Pregnancy_BMI	-1252.11	0.00237862
cg26094651	2	1802045	rs7560311_G	1803605	Gestational_Diabetes	-1300.72	0.00244976
cg00851732	12	113229793	12:113214677:T_T	113214677	Pre_Pregnancy_BMI	-1627.01	0.00244999
cg01114163	5	1856713	rs91315_C	1855301	Pre_Pregnancy_BMI	-1451.33	0.00245583
cg24680439	10	134778467	10:134651346:GAC_G	134651346	Maternal_Age	-929.508	0.00250362
cg04846574	2	98928447	rs1466944_G	98928929	betamet	-1868.09	0.00257898
cg08634357	16	66956242	rs11642409_T	67203777	Parity	-1697.45	0.00258663
cg18041277	8	57030824	rs184647492_A	56340036	hypertension	-1254.66	0.00259973
cg22157494	1	3774827	rs9424282_C	3705021	Pre_Pregnancy_BMI	-1849.7	0.00262914
cg18357371	6	25874590	rs1179086_T	25791745	hypertension	-2054.36	0.00272396
cg27518977	7	37924598	rs7797449_C	37932660	hypertension	-2272.28	0.00274213
cg25800500	2	97505275	2:97336564:G_A	97336564	Maternal_Age	-1211.09	0.00275038
cg04790977	2	220717120	rs753974_T	220441067	Maternal_Age	-1608.3	0.00275151
cg03155733	4	123299016	rs882865_G	122300092	hypertension	-2185.1	0.00278039
cg12725520	14	101439569	rs11557208_A	100758502	hypertension	-1838.45	0.00278049
cg05367846	22	18507520	rs2238763_C	19342188	hypertension	-1495.83	0.00282948
cg24033122	16	30485383	rs4787645_T	30457350	Maternal_Age	-2153.54	0.00290423
cg20772375	5	5495359	rs2578564_A	5458798	Pre_Pregnancy_BMI	-1838.49	0.00296753
cg15993281	12	130624096	rs1532595_G	130627945	Pre_Pregnancy_BMI	-1258.86	0.00299561
cg17838516	11	92703536	rs138130160_T	93222097	Pre_Pregnancy_BMI	-1488.98	0.0030603
cg04250181	12	20966524	rs61922247_G	21149643	hypertension	-1958.13	0.00307876
cg26298967	6	108444791	rs218295_C	108450062	Gestational_Diabetes	-1818	0.00311022
cg03054684	3	39543515	3:39339671:C_A	39339671	Gestational_Diabetes	-785.792	0.00312563
cg09889948	17	48858873	rs12942595_C	48862716	Pre_Pregnancy_BMI	-1833.29	0.0031908
cg16121206	22	36636055	rs4419330_C	36658855	deliverymode	-1336.16	0.00324276
cg18417245	5	140579296	rs672062_T	140584278	hypertension	-1755.58	0.00328244
cg20240347	1	204465584	rs4252726_G	204513402	Parity	-1995.36	0.00332808
cg27073142	15	45314933	rs12592447_A	44930599	betamet	-1542.81	0.00333219
cg08241360	9	129244738	rs10760434_C	129192627	Maternal_Age	-1422.42	0.00333833
cg04224786	8	144222401	rs192250869_T	144759040	Maternal_Age	-1479.44	0.00344717
cg09928300	14	31345981	rs67756908_T	30499658	hypertension	-1973.61	0.00346942
cg23367857	7	134574947	rs117750344_A	135151919	Parity	-2025.83	0.00353027
cg24460817	1	247876088	rs10737808_G	247622940	hypertension	-2107.21	0.00353695
cg06307939	19	12984645	rs112302058_T	12959297	Pre_Pregnancy_BMI	-1524.48	0.00355519
cg23999081	1	178028033	rs10753143_G	177097241	hypertension	-2205.59	0.00357699
cg05124918	12	52473462	rs61915180_C	52482724	Pre_Pregnancy_BMI	-1745.66	0.00360497
cg09046309	20	45947226	rs182435960_T	45487797	betamet	-2072.99	0.00362359
cg24128316	18	3219966	rs11664551_T	3227645	Parity	-1883.12	0.00365124
cg24634471	8	143751801	rs754957_G	143746416	Parity	-178.206	0.00375247
cg12033622	20	30225573	rs6119442_C	30084415	betamet	-1678.85	0.00377671
cg07506841	7	38728135	rs75423544_C	39703153	hypertension	-2188.79	0.00381058
cg15050865	5	19886600	rs7730653_G	20238774	hypertension	-2172.76	0.00382828
cg25595431	6	166261900	rs115208518_T	166310000	hypertension	-2015.21	0.00389761
cg01479768	2	731298	rs6756420_T	798366	Maternal_Age	-967.928	0.00400834
cg10356759	12	248889	rs2291926_G	250605	Pre_Pregnancy_BMI	-1108.05	0.00405585
cg20668812	6	144611595	rs11968156_A	143638272	hypertension	-2131.38	0.00413127
cg27038439	4	4864320	rs6446700_A	4911642	Parity	-1306.97	0.0041407
cg15298486	10	102046690	rs139955898_T	102832814	Maternal_Age	-1857.7	0.00415677
cg23939236	10	2357224	rs7088068_C	2373541	hypertension	-2202.59	0.004173
cg18059933	8	95962463	rs13255935_A	95965685	Pre_Pregnancy_BMI	-1833.01	0.00421209
cg21542078	19	49700006	rs10414959_A	49687278	Gestational_Diabetes	-1920.26	0.00426178
cg09527270	2	25390385	rs6713532_C	25384833	Parity	-1599.23	0.00428453
cg06953865	19	18549723	rs4808814_T	18637610	deliverymode	-2162.97	0.0043221
cg26645827	3	100322629	rs2169554_G	100319914	Parity	-1997.01	0.00453995
cg23158419	3	155838399	rs4359774_G	155862593	Gestational_Diabetes	-1701.92	0.00454368
cg01447427	1	161128567	rs79170999_G	161128974	Pre_Pregnancy_BMI	-1924.61	0.00458706
cg03269218	10	96990700	rs11593023_G	96957177	Pre_Pregnancy_BMI	-1391.97	0.00459191
cg25513230	17	16522406	rs147549975_CTTA	16522096	hypertension	-2180.67	0.00464933
cg08095654	19	58728560	rs113560630_TCTC	58727422	Parity	-1396.04	0.00465739
cg18385190	14	104940369	rs4983530_C	105167807	betamet	-1687.24	0.00473332
cg13927605	1	179199424	rs2816190_C	179137849	Parity	-2073.86	0.00477317
cg16952963	10	8089182	rs10795588_G	8086170	Maternal_Age	-1985.73	0.00477605
cg00495303	18	3771110	rs4798113_T	3693622	Pre_Pregnancy_BMI	-1183.03	0.0048357
cg04904561	14	104394831	rs8013773_A	104636584	Parity	-1620.46	0.00487953
cg24947985	17	16557942	rs8065836_A	16837365	Maternal_Age	-2270.94	0.00490505
cg18443437	5	3326731	rs9313049_T	3329373	deliverymode	-1333.34	0.0049067
cg01297020	13	106117425	rs9555175_A	106145460	hypertension	-2192.48	0.00510084
cg12889195	2	113992843	rs902696_C	113954879	deliverymode	-1468.16	0.00512663
cg05996042	6	45295718	rs1285027_A	45121531	hypertension	-1977.85	0.00513083
cg23497644	2	170654835	rs12185661_G	170820206	betamet	-2302.35	0.00516977
cg15975806	13	110319607	rs331976_A	110317769	deliverymode	-1275.09	0.00518224
cg23218354	1	2885244	rs2485945_C	2883932	Pre_Pregnancy_BMI	-1298.61	0.00518366
cg01970716	14	24867164	rs2180852_A	23964516	Gestational_Diabetes	-2191.71	0.00522323
cg22056094	5	140719962	rs192678974_G	140680867	Maternal_Age	-1310.3	0.00524028
cg00381541	17	40192279	rs9900213_T	40375881	Pre_Pregnancy_BMI	-1924.12	0.00534933
cg06093039	12	131527216	rs12815872_C	131520838	Pre_Pregnancy_BMI	-1880.92	0.00538031
cg23026554	10	42862978	rs7090779_A	42783790	Gestational_Diabetes	-1560.74	0.00538307
cg11704876	1	40025232	rs11206386_G	40052966	Pre_Pregnancy_BMI	-1640.04	0.0053898
cg19889856	7	134856654	rs138841490_C	134852420	Maternal_Age	-2227.28	0.00550842
cg24690094	11	67383802	rs10896186_C	67369670	Maternal_Age	-1198.23	0.00570573
cg12806797	12	14926572	rs4764126_A	14980579	Parity	-1469.38	0.00574976
cg02714303	13	76334728	rs9600588_G	76473903	Maternal_Age	-2052.53	0.00575729
cg14554415	15	69222988	rs56990063_C	68954239	Pre_Pregnancy_BMI	-1372.6	0.00578746
cg10101468	11	76744076	rs12795242_A	76569933	hypertension	-1830.16	0.00580371
cg05348871	11	36397127	rs525634_T	36391882	Gestational_Diabetes	-2210.53	0.0058805
cg19816642	17	21220360	rs9325911_T	21528062	Pre_Pregnancy_BMI	-1462.23	0.00588535
cg06164683	3	84919438	rs75538024_C	85867719	hypertension	-1924.67	0.00589021
cg12283482	4	57254754	rs72498852_C	57222664	Maternal_Age	-1639.38	0.0058948
cg14856563	1	19111089	rs2841087_T	19102509	deliverymode	-462.27	0.00614406
cg24235882	4	54928822	rs6554147_G	54958646	deliverymode	-2190.09	0.00618671
cg12492906	12	109250545	rs11114035_T	109102983	deliverymode	-1640.36	0.0062111
cg12045829	17	7452926	rs34351775_T	7209064	Pre_Pregnancy_BMI	-1656.5	0.00623903
cg03226844	17	185102	rs12450248_G	179396	Parity	-124.03	0.00628516
cg26451735	15	74494900	rs77704192_C	74500080	Pre_Pregnancy_BMI	-1058.57	0.00646144
cg13219590	14	97492191	rs10144446_A	97568759	deliverymode	-1845.64	0.00647363
cg20287029	11	58036997	rs73485980_T	58226712	hypertension	-2201.49	0.0065268
cg07278425	7	27137922	rs3801806_C	26897553	Pre_Pregnancy_BMI	-1353.87	0.00669207
cg13459606	7	50861834	rs930707_A	50619678	hypertension	-2062.17	0.00682882
cg18177659	18	21032322	rs12606022_G	21925849	hypertension	-2158.89	0.00683864
cg13943068	4	1580193	rs4073272_T	1573364	betamet	-495.205	0.00689874
cg23587176	7	4746837	rs10259435_T	4749527	hypertension	-2145.59	0.00708818
cg06385380	7	48887585	rs9642281_G	48968843	Maternal_Age	-1875.79	0.00711162
cg26284544	19	7983877	rs11260036_A	7905019	Gestational_Diabetes	-1658.75	0.00711881
cg26732615	19	19648335	rs10282_C	19619317	betamet	-1554.95	0.0071518
cg06867285	7	79642961	rs2714465_A	79763302	hypertension	-2251.6	0.007184
cg15555527	4	80885981	rs67929920_T	80894741	deliverymode	-1207.37	0.00721081
cg16505764	5	140763254	rs112268051_AG	140614306	Gestational_Diabetes	-1530.68	0.00722355
cg13933859	15	101512904	rs6598382_A	101303914	hypertension	-2010.75	0.00724185
cg00426822	1	39546536	rs3901310_A	39511058	betamet	-1980.99	0.00731761
cg14464052	2	237173071	rs55997728_A	237115245	Gestational_Diabetes	-1642.78	0.00736397
cg15234492	12	122019076	rs75128848_A	122115681	Gestational_Diabetes	-1713.39	0.00737051
cg27260867	13	112984840	rs9577723_A	113011441	betamet	-788.444	0.00747366
cg11653179	1	65209572	rs186265637_A	65732619	hypertension	-2063.57	0.00758522
cg18184975	20	3644192	rs511898_T	3655085	Gestational_Diabetes	-1851.62	0.00761893
cg24661236	6	36930062	rs708007_G	36944495	Maternal_Age	-1214.26	0.00765424
cg04730047	3	99979355	rs151208372_A	99171868	hypertension	-1805.57	0.00766387
cg21212076	9	35564052	rs10814252_A	35551434	betamet	-1750.45	0.00766842
cg23329272	5	180085924	rs1382302_A	180076999	betamet	-1737.64	0.00773134
cg00917413	7	116138591	rs12706089_T	116084367	hypertension	-1357.74	0.00783005
cg13874425	9	115835616	rs148333040_A	115814697	betamet	-305.771	0.00783647
cg14015656	9	100070142	rs10817347_A	100027008	Maternal_Age	-1349.88	0.00790467
cg12265130	11	59437344	rs11821465_C	59429654	Pre_Pregnancy_BMI	-1798.71	0.00796921
cg06013872	4	72203823	rs6814839_G	72751722	hypertension	-2044.49	0.0080571
cg16227623	5	3605783	rs861185_G	3599320	Parity	-1570.02	0.00813056
cg24795825	15	79164541	rs1036377_A	79197129	Pre_Pregnancy_BMI	-1871.4	0.00814977
cg06889108	5	173317342	rs359477_C	173305432	Gestational_Diabetes	-2084.32	0.00815637
cg27497781	1	111833467	rs3806448_A	111832205	Parity	-2120.09	0.00818852
cg25129124	3	42727489	rs148792446_T	42102311	betamet	-1544.06	0.00826136
cg04225785	5	759544	rs72705014_G	619815	Gestational_Diabetes	-1680.43	0.00827246
cg04520078	8	43101622	rs62518788_T	43286681	Parity	-1490.83	0.00836347
cg15509177	13	19919208	rs9512546_T	19885076	betamet	-1501.64	0.00836917
cg05969496	1	182923750	rs76365646_G	183832238	hypertension	-1973.45	0.00838051
cg14942863	19	37894762	rs4803539_C	37897522	Parity	-1483.23	0.00840197
cg20643897	8	142734294	8:142703337:G_GC	142703337	betamet	-1565.53	0.00843457
cg17247873	10	134332277	rs11146403_A	134326810	betamet	-1463.49	0.00845673
cg09035925	20	19915769	rs199541_G	19917570	Gestational_Diabetes	-1664.63	0.00855955
cg10503236	1	231470652	rs1435166_T	231502310	hypertension	-1964.75	0.00856828
cg13890379	18	67070324	rs9964498_A	67139289	hypertension	-1428.61	0.0086039
cg05115664	9	90621637	rs7871432_T	90646127	Maternal_Age	-1846.57	0.00860464
cg06606773	7	63387053	rs147773361_A	63597730	Parity	-1536.78	0.0087116
cg02882979	14	101512592	rs8023048_A	101529142	hypertension	-1463.67	0.00879153
cg03065175	4	155661758	rs201824_G	155668710	deliverymode	-1724.93	0.00894303
cg04066177	8	82375138	rs16908834_G	82154061	hypertension	-2001.16	0.00894343
cg04703867	6	147057440	rs193212954_G	146132324	hypertension	-2162.87	0.00895945
cg02048922	8	143546858	rs12548460_C	143552223	deliverymode	-1521.25	0.00904895
cg05524354	10	129797760	rs7089981_A	129804052	deliverymode	-1508.45	0.00914424
cg12248652	12	132703589	rs12317114_A	132077042	Gestational_Diabetes	-1552.37	0.00914526
cg15506703	2	242844601	rs28734037_G	242900951	Gestational_Diabetes	-654.094	0.00914956
cg10553204	2	20871195	rs147978188_T	20912330	Gestational_Diabetes	-970.374	0.00926475
cg25298319	2	233217079	rs2014683_G	233242964	betamet	-1364.12	0.00932259
cg19280206	3	196694932	rs6783852_G	196693894	Pre_Pregnancy_BMI	-1649.46	0.00932407
cg07004386	14	70040391	rs7156508_T	70327334	hypertension	-1900.72	0.00938574
cg24808442	1	229439738	rs184751356_C	229378504	hypertension	-2084.29	0.00950144
cg05279229	7	1896384	rs10807751_G	1883476	deliverymode	-1562.6	0.00956542
cg04972745	10	101287846	rs11596008_T	101287314	Gestational_Diabetes	-1468.75	0.00957628
cg27312961	3	191048361	rs2028573_G	191093080	Maternal_Age	-1830.28	0.00968407
cg08476511	6	168435923	rs117151552_A	168432745	betamet	-1107.08	0.00971049
cg05106191	2	114036685	rs6753679_T	114050961	betamet	-2008.78	0.00972802
cg10862468	10	135342218	rs4133041_A	135408387	Maternal_Age	-659.874	0.00977322
cg18477674	10	133793527	rs78045619_A	133925551	Pre_Pregnancy_BMI	-840.207	0.00981428
cg04240980	2	211096347	rs62179807_C	212035135	hypertension	-2125.63	0.00984254
cg06441398	11	70317455	rs2509838_C	70337116	Pre_Pregnancy_BMI	-1517.73	0.00985224
cg13055199	15	75136278	rs12917120_T	75329091	deliverymode	-2109.7	0.00990136
cg12115438	19	35086853	rs148079797_T	35074330	deliverymode	-1819.56	0.00994293
cg12119625	19	54106789	rs10424226_G	54107677	betamet	-702.275	0.00997922
cg16669339	10	105428621	rs4917404_T	105631126	Pre_Pregnancy_BMI	-1878.22	0.0101111
cg05393777	14	45369479	rs143191960_C	44823307	hypertension	-2029.21	0.0101396
cg00509249	6	109615579	rs9487023_G	109590004	hypertension	-2064.53	0.0103097
cg03962458	13	50745832	rs7981255_T	51638864	hypertension	-2014.94	0.0103599
cg01993818	14	34270437	rs188493965_A	33860642	betamet	-1149.67	0.0103854
cg16359799	3	138739900	rs9809852_T	138696439	betamet	-1596.47	0.0103943
cg25512439	3	2553112	rs35772453_A	2419203	hypertension	-1575.56	0.0107528
cg06870213	6	55444335	rs78022633_T	55867581	Pre_Pregnancy_BMI	-1933.87	0.0108905
cg21189939	17	2057176	rs78297368_G	2001464	hypertension	-2211.98	0.0110065
cg25970575	4	6010164	rs878948_C	6024426	betamet	-1274.9	0.0110124
cg09185990	12	22090231	rs12372774_T	21589091	hypertension	-2209.05	0.0110659
cg04803153	19	37329859	rs3108604_G	37108717	deliverymode	-1543.03	0.0111072
cg07252200	10	125751941	rs9422253_T	125742241	Pre_Pregnancy_BMI	-1477.03	0.0111117
cg18313661	7	63560590	rs10266003_C	63708814	Parity	-1485.63	0.0111665
cg20002901	2	238777656	rs4663805_A	238812164	Pre_Pregnancy_BMI	-1940.07	0.0111822
cg04003871	2	241290895	rs2352832_C	241284635	hypertension	-1779.93	0.0111854
cg25968569	13	77461335	rs618975_T	77466235	Pre_Pregnancy_BMI	-1747.16	0.0112185
cg10184328	7	138349158	rs10954651_G	139333338	betamet	-1799.3	0.0112205
cg03138863	12	10978947	rs7959807_T	11768558	Parity	-1999.24	0.0112573
cg16966496	12	115172598	rs35916573_T	115175925	hypertension	-1591.02	0.0112924
cg27608224	6	72922399	rs9350451_C	72817754	hypertension	-2146.29	0.011317
cg21749424	6	166418799	rs9356421_C	166510461	Maternal_Age	-1400.17	0.011393
cg15626350	6	152130207	rs3020333_G	152010254	Maternal_Age	-1183.45	0.0114066
cg11141652	22	24348549	rs9612520_G	24269459	deliverymode	-1381.26	0.011419
cg18294646	5	33937876	rs28777_C	33958959	Gestational_Diabetes	-1550.59	0.0114703
cg08269974	19	853054	rs7253254_C	1027797	betamet	-1914.59	0.0115122
cg21356710	2	24234017	rs4488614_A	24164129	Pre_Pregnancy_BMI	-1873.22	0.011513
cg11560654	13	27317117	rs9553888_G	27285882	deliverymode	-1518.97	0.0115336
cg15729137	19	36024282	rs17638427_T	36039678	Maternal_Age	-1473.97	0.0115713
cg18222500	17	143285	rs8074031_A	88525	Gestational_Diabetes	-1395.48	0.0116961
cg22491058	1	207277466	rs2232363_A	207042033	Maternal_Age	-1887.29	0.0117538
cg06640206	3	69985594	rs186686121_T	70549783	hypertension	-2052.75	0.0117846
cg14357089	10	18550033	rs7897853_A	18505654	Maternal_Age	-1534.39	0.0118675
cg22560193	19	1465962	rs11084925_G	2003029	Parity	-1640.78	0.0118814
cg23739746	13	114905867	rs75284773_T	114756146	Maternal_Age	-1709.02	0.0119887
cg05566455	11	128774523	rs4937388_G	128773798	Gestational_Diabetes	-1694.76	0.012002
cg06120945	16	56622960	rs1561140_T	56864398	Parity	-1484.25	0.0120772
cg10088460	16	34375288	rs237997_G	34686820	Pre_Pregnancy_BMI	-1831.92	0.0121384
cg21531689	2	220253653	2:221172172:TA_T	221172172	Gestational_Diabetes	-1931.78	0.0122153
cg07794885	16	88703611	rs11076692_C	88708488	hypertension	-1595.04	0.0122158
cg07721625	2	183732607	rs10931049_T	183737017	deliverymode	-1920.61	0.0122269
cg09696560	3	185178617	rs2293206_T	185202707	hypertension	-2080.71	0.0122328
cg05056638	8	24800824	rs2976440_G	24808225	Parity	-1208.43	0.0122571
cg14393466	11	30034490	rs139563292_A	29352789	betamet	-1965.07	0.0123166
cg13077930	4	74269525	rs190217562_C	75180409	Maternal_Age	-2045.3	0.0123228
cg19537511	17	8213813	rs8071096_G	8214717	deliverymode	-1713.94	0.0123928
cg12236088	2	105275812	rs187000168_T	105648981	Pre_Pregnancy_BMI	-1479.06	0.01245
cg23549902	7	5184155	rs10245539_G	5168577	Pre_Pregnancy_BMI	-1183.3	0.0124849
cg25490145	17	80358850	rs7406439_A	80255858	betamet	-1826.23	0.0125225
cg26250086	1	6830972	rs175823_T	6846552	Gestational_Diabetes	-1948.06	0.0125262
cg03800150	7	150216489	rs28469392_T	150216414	hypertension	-2360.9	0.0126146
cg20571420	22	25160308	rs9612528_A	24314258	Pre_Pregnancy_BMI	-1513.53	0.0126164
cg03762994	17	6899332	rs11078658_G	6900940	Pre_Pregnancy_BMI	-1568.55	0.0126479
cg02292450	8	114389388	rs117058952_G	115300642	betamet	-1618.95	0.012669
cg11987645	7	21985935	rs4346898_T	21951033	hypertension	-1502.65	0.0126953
cg12366772	2	122041891	rs71338949_T	121896354	betamet	-1896.47	0.0127137
cg10044179	21	15352983	rs28627866_T	15705082	Maternal_Age	-590.09	0.0127298
cg23613051	4	2820428	rs374318005_T	2828225	Maternal_Age	-1548.25	0.0127994
cg01749753	21	38580812	rs34672903_G	38455015	hypertension	-1596.2	0.0128013
cg19421125	12	6882856	rs3136551_G	6553860	Maternal_Age	-1909.03	0.0129059
cg17216301	3	109036087	rs769556_G	109203399	hypertension	-2078.1	0.0129517
cg05212138	20	23063119	rs6083000_T	23058041	Pre_Pregnancy_BMI	-2018.06	0.0129621
cg06005197	11	58612853	rs7104137_T	58599949	hypertension	-2140.29	0.0129833
cg14188774	7	42896343	rs36002794_C	42802366	hypertension	-1645.08	0.0129939
cg02983090	16	27437892	rs179760_A	27441283	deliverymode	-1816.77	0.0130134
cg13221347	10	134062614	rs870427_G	134039891	Gestational_Diabetes	-1487.12	0.0130832
cg12404181	10	5688515	rs60068477_A	5653989	Parity	-1663.35	0.0130939
cg26613361	16	31830668	rs12927233_C	32137965	betamet	-1706	0.0131052
cg06299284	11	636659	rs2740380_C	617537	Pre_Pregnancy_BMI	-914.872	0.0131096
cg11313468	19	41782183	rs2231941_C	41942508	deliverymode	-1951.71	0.0132386
cg05769923	16	84029838	rs186912575_T	84116170	Gestational_Diabetes	-1712.2	0.0134698
cg15234845	10	102496500	rs4917908_G	102502674	betamet	-2060.89	0.0135309
cg12456379	5	102464305	rs3857361_G	103022981	Maternal_Age	-2075.69	0.013534
cg23905789	6	32549935	rs9271368_G	32586934	betamet	-616.512	0.0135584
cg06221963	1	154839813	rs10796934_C	154849479	betamet	-1692.18	0.0135742
cg09167911	1	53307865	rs67568960_G	53630118	hypertension	-1865.44	0.0136172
cg04096085	14	101435336	rs59827331_CAGA	101432440	hypertension	-1847.72	0.0136445
cg10104252	12	3563899	rs117900252_A	3586628	deliverymode	-1482.1	0.0136618
cg10969241	10	131989534	rs7073590_G	131943423	Gestational_Diabetes	-1601.3	0.0136673
cg25319279	11	5960081	rs7940165_G	5916211	hypertension	-1573.86	0.0139123
cg06125903	20	57583328	rs163796_A	57577567	deliverymode	-1592.67	0.0139223
cg21280719	6	42927975	rs2296804_C	42931261	hypertension	-1507.64	0.0140048
cg13994241	17	46667725	rs890435_C	46719399	Maternal_Age	-2147.74	0.0140262
cg16321029	15	25068850	rs201256713_G	24569833	Maternal_Age	-1664.1	0.0140937
cg23961843	1	183623675	rs1174657_C	183616926	Parity	-1885.55	0.014126
cg18100127	7	130125764	rs139756064_TTG	130331791	hypertension	-2402.74	0.0141752
cg00660989	14	45432516	rs10131615_A	45521583	betamet	-1417.34	0.0142832
cg21833158	18	61171694	rs2032224_C	61176266	hypertension	-1792.27	0.0144046
cg17173369	6	169224099	rs6455422_A	169185589	Maternal_Age	-1872.6	0.0144215
cg09100338	8	48676054	rs191802836_T	47975915	Pre_Pregnancy_BMI	-1677.99	0.0144266
cg04314261	12	10163030	rs10772223_T	10154249	Maternal_Age	-2068.75	0.0144831
cg18388270	1	149212246	1:150200917:G_C	150200917	Pre_Pregnancy_BMI	-880.833	0.014535
cg24744557	12	322649	rs2368782_C	269531	Gestational_Diabetes	-1981.42	0.0145611
cg20164601	7	63642083	rs77751437_T	63422584	Parity	-1431.17	0.0145685
cg14508358	9	6716417	rs2918175_A	6728376	Parity	-1644.17	0.0145698
cg12733396	1	40783234	rs6600326_T	40791195	Pre_Pregnancy_BMI	-1376.61	0.0145813
cg14998086	7	47539536	rs2964963_T	47537527	Parity	-1674.62	0.014653
cg07375256	7	99222196	rs1003009_C	99223959	Gestational_Diabetes	-1760.54	0.0147478
cg06343686	2	239048202	rs11688382_C	239047020	betamet	-2066.35	0.0148084
cg03896694	16	3493440	16:2497509:C_T	2497509	Pre_Pregnancy_BMI	-1223.69	0.0149971
cg09039751	11	45672100	rs2277272_C	45674170	Pre_Pregnancy_BMI	-1612.43	0.0150321
cg16365842	6	170191057	rs2039457_C	170198178	Pre_Pregnancy_BMI	-1706.82	0.0151307
cg26820168	8	124217896	rs1670174_A	124189742	Maternal_Age	-2093.54	0.0152183
cg07971863	15	69755671	rs11634798_A	69684389	Maternal_Age	-1817.44	0.0152335
cg12128839	7	27183436	rs5883060_T	27147125	Pre_Pregnancy_BMI	-1072.21	0.0152461
cg18649319	8	144631768	rs2382955_G	144613172	hypertension	-1596.34	0.0153062
cg20576094	14	70715730	rs34199159_G	70695997	Maternal_Age	-2270.35	0.0153177
cg25345738	12	108078835	rs61938565_T	108103354	hypertension	-1590.04	0.0153527
cg18121224	5	176559563	rs6872021_G	176610012	Pre_Pregnancy_BMI	-1704.45	0.015441
cg02806012	17	2649139	rs34142458_A	2792530	deliverymode	-2031.97	0.0154549
cg10317717	7	48129904	rs2307252_A	48016442	Pre_Pregnancy_BMI	-1068.62	0.015512
cg13199010	18	29340919	rs1595350_C	28630904	betamet	-1872.72	0.0156698
cg03893701	3	139395765	rs13072543_T	139455326	hypertension	-2073.19	0.0158313
cg26811868	7	64878073	rs74364613_AT	64441632	Parity	-2225.26	0.0159945
cg05897030	12	27702201	rs7307592_G	27705194	hypertension	-2186.62	0.0160877
cg16198692	5	115152835	rs26536_G	115176589	Maternal_Age	-1950.39	0.0161111
cg15931921	6	170597588	rs34485638_T	170873429	Parity	-1354.8	0.0161399
cg00059399	5	2008272	rs4263538_A	2016086	deliverymode	-1412.81	0.0162102
cg02470904	7	20686108	rs1858948_C	20686111	hypertension	-1931.67	0.0163633
cg20245362	7	127911367	rs1116656_G	127910047	Pre_Pregnancy_BMI	-1367.6	0.016452
cg02505002	19	10172899	rs57018165_A	10171413	deliverymode	-1389.51	0.0165039
cg08509907	16	31477327	rs28813115_A	31551763	Parity	-1116.77	0.0165366
cg10119257	18	43548144	rs10048241_T	43543239	hypertension	-2035.02	0.0165986
cg18818075	6	44528865	rs2146349_T	44525989	hypertension	-2011.47	0.0166159
cg01718139	19	54566838	rs662850_T	54566901	deliverymode	-1671.11	0.0166255
cg03885664	16	56554271	rs4784719_A	56732204	Maternal_Age	-2015.05	0.0166283
cg27171569	16	83987465	rs4782866_A	83985125	deliverymode	-1675.42	0.0166634
cg06001205	5	22213259	rs7379403_T	21906641	Parity	-1993.39	0.0167151
cg08546690	19	1734255	rs4411624_T	1735218	deliverymode	-1611.17	0.0167163
cg21521518	4	53727714	rs6838531_C	53627606	Gestational_Diabetes	-1474.13	0.0167671
cg19766489	1	78511344	rs72681702_G	77980173	Pre_Pregnancy_BMI	-1928.16	0.0167723
cg08046364	12	114234083	rs11066717_G	114174135	deliverymode	-1603.58	0.0168822
cg26870874	3	57234840	rs7625428_C	56570907	hypertension	-2225.48	0.0169568
cg02648589	13	114877260	rs9314890_C	114873155	Gestational_Diabetes	-1702.21	0.0170034
cg17827650	7	156741514	rs10280474_G	156604793	betamet	-1470.8	0.0170256
cg12408990	5	179634671	rs114233341_T	179645567	Pre_Pregnancy_BMI	-1105.38	0.0170438
cg02675652	12	51477739	rs12424460_T	51495988	betamet	-1674.95	0.0170985
cg20923605	13	112978683	rs369145554_G	112933129	betamet	-1033.83	0.0171959
cg10180297	16	22827393	rs2239331_A	22824454	Maternal_Age	-1827.19	0.0172036
cg01268383	16	33948885	rs12926980_C	34816462	betamet	-1320.21	0.017231
cg26744682	19	50249584	rs2304202_C	50248501	deliverymode	-1075.87	0.0172717
cg14273027	13	70682736	rs71429634_T	70719279	Pre_Pregnancy_BMI	-1554.46	0.0173118
cg17445535	12	113343413	rs12177_A	113335425	Maternal_Age	-2283.89	0.0174068
cg26438665	14	93794813	rs2896243_G	94246754	hypertension	-2035.11	0.0174842
cg03720572	17	1489671	rs8073151_A	1495834	Gestational_Diabetes	-1904.35	0.0175548
cg19683608	10	695403	rs9419431_A	202356	Maternal_Age	-2200.69	0.0176112
cg05200811	21	47581042	rs11089051_C	47576776	Pre_Pregnancy_BMI	-1166.13	0.0177541
cg26226879	1	34642305	rs771404_G	34726167	Maternal_Age	-1543.07	0.0177902
cg20698421	2	65217623	rs7592468_G	65224648	Maternal_Age	-1393.11	0.0178172
cg02835371	18	49866085	rs12966051_A	49579395	hypertension	-1575.74	0.017824
cg11874323	3	111804830	rs7617986_C	111837369	Pre_Pregnancy_BMI	-1771.49	0.017899
cg06357748	12	1025529	rs4766370_T	1027362	betamet	-1939.69	0.0179085
cg13857646	9	140356757	rs4962234_A	140392334	Parity	-1711.32	0.0180122
cg22512573	12	130529214	rs77035734_G	130514200	Maternal_Age	-1391.74	0.0181246
cg11343894	1	153599704	rs9793310_C	153582407	Pre_Pregnancy_BMI	-1343.47	0.0181324
cg22549408	18	57566300	rs12955357_A	57629472	Maternal_Age	-1161.27	0.0182103
cg14689479	8	53326618	rs16918142_T	53711623	betamet	-1162.17	0.0182241
cg09699787	2	1711759	rs2288183_G	1696016	deliverymode	-1744.07	0.0182607
cg12257156	7	158823799	rs2527184_A	158823021	deliverymode	-1511.23	0.0182815
cg08019058	2	105735756	rs77472613_C	105635990	deliverymode	-1800.23	0.0183619
cg02091185	5	170288766	rs70982312_CTTT	170313655	Gestational_Diabetes	-1677.81	0.0184476
cg04996195	7	87105398	rs7793196_G	87122847	Pre_Pregnancy_BMI	-1513.59	0.0185559
cg01345055	4	781041	rs62294151_T	791403	deliverymode	-1815.98	0.0186041
cg09127314	1	152161683	rs61814946_A	152192395	Maternal_Age	-1378.13	0.0187197
cg20814179	4	940893	rs3733346_T	954275	betamet	-1098.23	0.0187212
cg13951069	21	43919801	rs2839538_C	43915541	Maternal_Age	-1788.05	0.0187953
cg19431346	3	427558	rs11706690_C	423018	hypertension	-1910.06	0.0188168
cg01474424	5	155754231	rs4705004_A	155758384	Maternal_Age	-1530.63	0.01886
cg12927753	3	160823392	rs778651_C	160713529	Gestational_Diabetes	-1894.57	0.0188602
cg27611887	5	1951028	rs28529452_C	1951523	deliverymode	-1623.62	0.0190838
cg11104736	4	7301529	rs147391728_A	7325667	hypertension	-1904.93	0.0191844
cg17842918	13	113540400	rs9549575_T	113512331	Parity	-1084.9	0.0191946
cg00955544	21	31767222	rs112450442_A	31608310	hypertension	-2184.43	0.0192083
cg21784096	1	151799073	rs11204942_C	152203483	Parity	-2186.88	0.0192435
cg00650614	10	135059097	rs188589761_T	135195685	Parity	-1165.81	0.0192543
cg18373855	6	159360209	rs3127180_C	159413181	betamet	-1604.71	0.0192815
cg16555466	14	92042333	rs34114856_GT	91922324	betamet	-1764.77	0.0192827
cg13375589	17	4487125	rs872980_G	4488414	Maternal_Age	-1384.87	0.0193574
cg09793866	8	38009548	rs146776615_TCA	38295719	Maternal_Age	-2094.79	0.0193835
cg22679949	8	113655561	rs10105569_C	113748762	hypertension	-1919.22	0.0193928
cg06159404	10	43846376	rs4948735_G	44011148	Maternal_Age	-1118.91	0.0194505
cg07902673	1	87793396	rs6681488_C	88045534	hypertension	-2225.62	0.0195912
cg12955789	5	179588551	rs10069846_T	179584419	Pre_Pregnancy_BMI	-1530.04	0.0195982
cg04985582	21	15645988	rs2822441_C	15598242	Parity	-1442.19	0.0196297
cg24833819	5	42924552	rs11956635_G	43372028	Parity	-1576.26	0.0196422
cg05940452	11	118842484	rs4938604_C	118846574	Pre_Pregnancy_BMI	-1654.31	0.019676
cg21290162	8	9741960	rs10098618_T	9741478	Maternal_Age	-1938.41	0.0197525
cg14566959	5	140772681	rs184548420_T	141183267	Maternal_Age	-1828.69	0.0197648
cg20988098	6	157931791	rs9457805_C	157983879	hypertension	-1510.24	0.0198708
cg08800613	2	1595498	rs6729763_G	1577897	deliverymode	-1008.76	0.0199279
cg14771419	7	142012988	rs6974467_A	142021616	Maternal_Age	-1600.98	0.0199362
cg16702083	20	62328427	rs142614912_T	62312338	Maternal_Age	-1052.24	0.0200289
cg03433313	16	819064	rs35339491_G	833291	deliverymode	-1701.82	0.0200535
cg13230424	17	45930033	rs8064241_C	45933341	Pre_Pregnancy_BMI	-1843.16	0.0200757
cg03792788	2	121338607	rs6542599_C	121228177	Gestational_Diabetes	-1927.11	0.0200882
cg04585822	17	72916509	rs1568447_C	72837012	betamet	-1812.3	0.0202342
cg17566325	12	133022423	rs1882314_T	133026304	Parity	-675.41	0.0202962
cg25067162	17	41277974	rs117334117_A	41397495	betamet	-1403.33	0.020326
cg02749984	4	141418478	rs78517718_C	141869996	deliverymode	-1824.91	0.0203695
cg01404873	13	50701050	rs9535415_A	50621423	deliverymode	-1927.28	0.0204843
cg26630791	5	83017000	rs11268655_ATTTTTTCTTTTCTTT	83200649	Pre_Pregnancy_BMI	-1223.73	0.0205451
cg16208053	10	135379215	rs28371747_T	135350986	Gestational_Diabetes	-1323.39	0.0207223
cg27576485	17	40558063	rs11080034_C	41443014	betamet	-1357.5	0.0207684
cg21745164	16	23765304	rs4967996_C	23306748	Gestational_Diabetes	-1820.36	0.0208062
cg04172533	16	50743027	rs4785227_C	50842197	Pre_Pregnancy_BMI	-2155.85	0.0209328
cg10671830	4	7652103	rs16841209_C	7782434	hypertension	-1839.02	0.0209468
cg06935979	1	232941706	rs1845789_C	232944569	Pre_Pregnancy_BMI	-1611.59	0.0210201
cg27200466	3	93747410	rs115329395_A	94382294	hypertension	-2093.16	0.0210275
cg21755709	21	45149398	rs186954806_G	45412945	Gestational_Diabetes	-1985.91	0.0210839
cg13423098	15	23807234	rs7180630_G	23021730	Pre_Pregnancy_BMI	-1828.45	0.0214863
cg09368486	2	208890779	rs13011597_A	208864224	Maternal_Age	-2071.25	0.021492
cg03371962	12	1772323	rs12821922_G	1778292	hypertension	-1849.55	0.021546
cg03345454	2	202901428	rs7604971_C	202767721	Pre_Pregnancy_BMI	-955.849	0.0216955
cg07777270	5	92928615	5:93047636:GT_G	93047636	Gestational_Diabetes	-1810.25	0.0217312
cg01580340	7	16891079	rs28555484_A	16886264	betamet	-828.377	0.0218201
cg11336860	13	112575966	rs9577380_T	112575568	Maternal_Age	-2220.47	0.0218498
cg25627263	11	3177729	rs10833354_C	3168593	Gestational_Diabetes	-1735.44	0.0218568
cg24332577	20	50419248	rs1475670_C	50344558	Pre_Pregnancy_BMI	-1540.87	0.0218775
cg22965943	5	68787919	rs246976_T	68006543	Pre_Pregnancy_BMI	-1715.88	0.0219262
cg23533513	11	76849324	rs12805873_A	76898728	Gestational_Diabetes	-1609.92	0.0220014
cg17746570	17	9804355	rs11078821_G	9820739	Parity	-1364.41	0.0221971
cg11072645	7	157754746	rs11773068_A	157750152	Parity	-1479.24	0.0223758
cg17084151	8	102803237	rs116979982_T	102728106	deliverymode	-2000.74	0.0224889
cg06015422	8	70907139	rs2380601_G	70717334	hypertension	-1175.14	0.0225236
cg12075247	12	47226029	rs12824716_A	46867911	betamet	-1617.3	0.0225236
cg21579239	15	43211292	rs9921017_A	42381517	hypertension	-2076.52	0.0225874
cg06993512	5	151305143	rs6870218_C	151329461	Maternal_Age	-1976.89	0.0226506
cg20901426	20	61443715	rs751558_A	61463355	betamet	-1545.55	0.0226758
cg01308968	4	58061859	rs6857279_C	58053743	Parity	-1156.96	0.022682
cg02492567	2	173792437	rs75784903_C	173874264	hypertension	-2240.95	0.0227231
cg05375686	12	131171181	rs10744473_T	131113973	betamet	-1846.88	0.0227302
cg00839584	2	113542091	rs6542095_C	113529183	Gestational_Diabetes	-1919.03	0.0227915
cg18705301	15	41695430	rs11631770_C	41737059	Gestational_Diabetes	-937.654	0.0230499
cg09981929	10	82296072	rs1981243_T	82150077	Parity	-1368.95	0.0231365
cg08351464	12	132864833	rs181943935_G	133344714	Pre_Pregnancy_BMI	-1736.54	0.0232984
cg02792829	15	40762807	rs144673482_A	41033280	Pre_Pregnancy_BMI	-1972.27	0.0233817
cg03716984	10	54538505	rs10824797_T	54536680	betamet	-1686.04	0.0234481
cg00300303	1	1067223	rs10907182_C	1066403	Parity	-1731.35	0.0234515
cg01640660	16	1297351	rs61910714_A	1260969	betamet	-2045.88	0.0234918
cg24388762	10	37969891	rs11011344_A	38004846	deliverymode	-1722.45	0.0235645
cg08525314	19	1854819	rs10411032_C	1866427	deliverymode	-2134.11	0.0237546
cg05594286	16	86840467	rs12932360_T	86840294	Gestational_Diabetes	-1472.69	0.0237547
cg20228731	7	130646051	rs12534379_A	129771117	deliverymode	-1534.87	0.0237702
cg14481208	2	74669375	rs7575147_C	74515897	Pre_Pregnancy_BMI	-1487.97	0.0238513
cg08734931	10	14051649	rs12777331_G	14052850	betamet	-2350.51	0.0239586
cg26135325	1	152595322	rs12032251_A	152595194	Pre_Pregnancy_BMI	-1724.6	0.023975
cg13587180	4	42403248	rs9637558_C	42375106	deliverymode	-1189.95	0.0239761
cg26906998	17	17108846	rs183462703_G	17062606	Pre_Pregnancy_BMI	-1111.63	0.0240964
cg02446475	6	31275807	rs3132479_G	31274752	Gestational_Diabetes	-1728.19	0.0241176
cg26908876	11	2722076	rs117858286_T	2682673	betamet	-1806.53	0.0241466
cg23904955	10	101282759	rs7080361_C	101277772	deliverymode	-1969.04	0.0241472
cg19137348	6	1555311	rs7768483_C	2122454	betamet	-1293.47	0.0242901
cg12355172	11	67418315	rs4547096_T	67472533	Gestational_Diabetes	-1182.13	0.0243104
cg02749105	19	58879056	rs13345233_G	59029306	Gestational_Diabetes	-1254.91	0.0243206
cg05265849	7	22767390	rs1800797_G	22766221	Parity	-1552.42	0.0243601
cg08818829	5	13810279	rs35586274_C	14012380	betamet	-1408.25	0.0244822
cg07409200	13	43354674	rs76207901_T	42524241	betamet	-1873.56	0.0245611
cg00942920	1	203734559	rs10900528_A	203835598	Gestational_Diabetes	-1771.08	0.0245927
cg13704680	18	77905298	rs8096348_T	77825055	betamet	-1115.95	0.0245969
cg23973310	2	65955240	rs6745682_G	65997898	Gestational_Diabetes	-1287.81	0.0246825
cg07283015	18	22039857	rs891387_C	21103909	Gestational_Diabetes	-1937.61	0.0246992
cg01786704	15	25123688	rs3867499_C	25119954	Gestational_Diabetes	-970.127	0.0247097
cg21442626	8	104032819	rs7013362_T	104040970	Gestational_Diabetes	-1823.96	0.0249853
cg19418458	7	158789849	rs2527237_C	158798494	deliverymode	-974.411	0.0250582
cg23098529	19	10216651	rs2305789_G	10218332	Maternal_Age	-2238.92	0.0251538
cg02799411	3	4794061	rs901849_A	4794380	Gestational_Diabetes	-2050.39	0.0251757
cg14619949	5	76116169	rs62365146_C	76125076	betamet	-1796.14	0.0251875
cg13486833	15	71507300	rs12439393_A	71700265	hypertension	-1594.49	0.0252274
cg03635442	8	49427283	rs186489345_A	49070778	deliverymode	-1308.56	0.0252625
cg11792671	2	240751167	rs11124235_A	240752779	Gestational_Diabetes	-2080.9	0.0253714
cg06244906	19	57307081	rs192616409_G	57358945	Maternal_Age	-1596.31	0.0256381
cg04781916	2	48013473	rs7587289_C	48146122	Gestational_Diabetes	-1954.95	0.0256694
cg14556146	8	41169484	rs968427_C	41165794	Parity	-2131.48	0.0256721
cg03357999	7	55516724	rs142835165_A	55516305	Parity	-1131.5	0.0257334
cg24720849	11	1854357	rs626738_G	1865091	betamet	-1772.07	0.0258009
cg08329754	17	78797015	rs1531554_T	79380547	hypertension	-2173.66	0.0258222
cg13809095	10	65647092	rs4745825_G	65657716	Gestational_Diabetes	-2068.13	0.0258233
cg21890667	22	30476089	rs74611026_C	30361599	betamet	-1878.8	0.0258645
cg08133631	1	26527909	rs17163674_T	26527863	betamet	-1838.73	0.0258781
cg02698580	10	86016643	rs10736319_T	86004238	betamet	-1786.61	0.0259222
cg01599714	8	142285223	rs7819791_C	142286609	Parity	-1945.09	0.0260208
cg12128164	19	36426701	rs113928285_A	36377305	Gestational_Diabetes	-1931.04	0.0260509
cg08316083	19	1796207	rs10405028_G	1546211	Pre_Pregnancy_BMI	-1444.71	0.0261915
cg23183069	6	168778242	rs373703895_GGTGGGTGT	168292084	Maternal_Age	-1755.18	0.0262342
cg25664050	6	32522905	rs9271368_G	32586934	betamet	-645.609	0.0264064
cg09890987	5	6622150	rs529439_G	6616277	Maternal_Age	-2153.24	0.0265089
cg20237610	6	129203887	rs141005239_G	129265736	Maternal_Age	-1693.32	0.0265924
cg03716852	19	49669281	rs10414959_A	49687278	Gestational_Diabetes	-1571.56	0.0268413
cg17158750	20	61924382	rs6011715_A	61909041	deliverymode	-2075.02	0.0270762
cg09962952	19	6753024	rs2305806_C	6755007	Pre_Pregnancy_BMI	-1847.16	0.0271073
cg24298684	20	54823878	rs2870610_C	53825402	Parity	-2093.92	0.027336
cg18371052	5	8457721	rs16880638_G	8456731	betamet	-1177.08	0.0277297
cg21964928	5	153872958	rs6580083_G	153865729	Gestational_Diabetes	-1248.28	0.0277982
cg09113474	6	1601369	rs2235715_T	1598942	deliverymode	-1835.19	0.0280315
cg06502279	16	474467	rs9935231_G	532196	betamet	-1790.28	0.028047
cg10073842	15	23894198	rs79637775_A	24271303	hypertension	-1877.48	0.0285883
cg14972155	5	54281198	rs10050577_T	54268249	Maternal_Age	-1302.16	0.0287243
cg02814054	19	18234911	rs273506_T	18221647	Parity	-2119.98	0.0288468
cg21811021	4	6659346	rs6824405_T	6667035	Gestational_Diabetes	-1008.96	0.0288967
cg13790426	1	109506963	rs12032662_C	109515028	betamet	-2382.24	0.0289165
cg15900051	6	158245997	rs11755474_C	158355018	hypertension	-1814.88	0.0289891
cg09626521	3	113933104	rs6798215_C	113930562	Maternal_Age	-1093.36	0.0292096
cg18197332	6	3849458	rs318486_A	2890283	betamet	-1881.52	0.0293985
cg01119319	7	38356808	rs34482025_GA	38356943	hypertension	-1761.44	0.0295897
cg19754520	10	101825118	rs1410079_C	101846173	Maternal_Age	-1575.7	0.0295936
cg13344095	6	26233352	rs811041_G	26226032	Gestational_Diabetes	-1000.84	0.0295962
cg19838087	11	61442541	rs11600827_G	61422921	betamet	-1351.44	0.0296737
cg18332229	7	971130	rs6956301_G	971124	betamet	-2038.18	0.0298495
cg08175413	5	96294187	rs12153530_T	95817504	betamet	-1940.47	0.0298844
cg08265274	6	32490444	rs1966001_C	32581782	Maternal_Age	-719.454	0.0301529
cg23118561	13	51565237	rs9535551_A	51565316	betamet	-1936.47	0.0301825
cg08448725	16	52582210	rs16950529_C	51953343	Parity	-1639.24	0.030206
cg17139085	1	36787356	rs7538665_T	37043894	betamet	-1580.8	0.0304069
cg25937216	8	58172855	rs28449911_C	58112712	betamet	-1488.37	0.0304167
cg12656497	21	43099292	rs9980272_C	43129407	Maternal_Age	-1932.98	0.0306248
cg05333442	16	58533743	rs168671_T	58563838	deliverymode	-1042.26	0.030659
cg11344997	19	3463788	rs10405694_A	3342306	Pre_Pregnancy_BMI	-1653.52	0.0307498
cg22341310	19	48048583	rs12462913_T	48794202	Parity	-1711.82	0.0309429
cg21994712	19	21861136	rs7245571_G	21768899	Gestational_Diabetes	-1017.38	0.031111
cg12584458	6	28447107	rs147670741_A	27669283	Parity	-1219.76	0.0311752
cg10732871	19	1102675	rs8107205_T	1119876	Maternal_Age	-1985.82	0.0313419
cg05700724	5	2129941	rs7717707_A	2129326	Gestational_Diabetes	-1931.06	0.0315114
cg10381771	10	97515398	rs7098785_G	98417930	Maternal_Age	-2073.01	0.0316638
cg05413628	16	1521656	rs10903009_C	1496005	deliverymode	-1758.88	0.0316773
cg07244098	11	4415203	rs34884336_G	4418999	Gestational_Diabetes	-1526.7	0.0318596
cg26337914	7	157461081	rs118035201_T	157906642	betamet	-1339.89	0.032134
cg16674484	5	149887497	rs1024995_C	150476004	betamet	-1988.52	0.0323497
cg00102166	1	43425337	rs751210_A	43410859	Maternal_Age	-1742.7	0.0326914
cg03482866	13	111040579	rs9515199_C	111033704	Pre_Pregnancy_BMI	-1268.09	0.032694
cg13027183	6	15504872	rs142286503_A	15483154	betamet	-2116.8	0.032697
cg20354882	12	96350795	rs4762646_G	96344272	Parity	-1389.72	0.0330371
cg23247945	5	140530410	rs672062_T	140584278	Parity	-1293.67	0.0333526
cg01981733	7	56297714	rs10250065_G	56214680	hypertension	-1353.57	0.033511
cg10482057	6	24583614	rs114641741_C	24485774	hypertension	-1755.29	0.0335173
cg09135656	5	140625848	rs72790070_A	140879681	Maternal_Age	-1163.43	0.0336139
cg16906964	1	4660171	rs12141994_G	4667996	betamet	-1759.74	0.0338199
cg07286216	7	56515846	rs10250065_G	56214680	Parity	-1086.15	0.0338224
cg12063490	19	12759131	rs8108316_G	12771823	Parity	-2088.25	0.0340256
cg27447006	1	23763279	rs36007732_GTC	23775548	deliverymode	-1298.87	0.0340967
cg12537405	10	134898881	rs11101925_A	134913358	betamet	-1287.9	0.0341415
cg12856392	7	64126140	rs62460663_C	64131346	hypertension	-2026.52	0.0341824
cg14413050	13	22615145	rs183006765_C	23162210	betamet	-1676.5	0.0342082
cg18462916	13	113918539	rs9577481_A	113860900	hypertension	-2089.49	0.0343361
cg09936799	5	140241497	rs115562650_T	140253695	Parity	-1531.84	0.0343865
cg22525895	1	207977042	rs761276_G	207981419	deliverymode	-1641.57	0.0346354
cg03648724	22	50052294	rs916362_G	50017234	Gestational_Diabetes	-1765.79	0.0349124
cg08631502	16	1078986	rs500492_C	1050877	Gestational_Diabetes	-1701.38	0.0350442
cg02633068	15	27083996	rs12102010_T	27081050	Maternal_Age	-1705.51	0.0351079
cg18710053	5	126409061	rs12656223_G	126369254	betamet	-1364.2	0.0352322
cg14213394	8	38508585	rs28704672_A	38519411	betamet	-1996.66	0.0352857
cg16858211	7	36765349	rs1425129_C	37494968	betamet	-1980.79	0.0356027
cg19817652	17	36997420	rs17590228_A	37037030	Maternal_Age	-1290.18	0.0356444
cg04487479	6	70993328	rs16868975_T	71005310	Parity	-1419.18	0.0357602
cg11418508	19	2888943	rs11084973_A	2909197	deliverymode	-1690.78	0.0358927
cg09117448	16	31439393	rs11861164_A	31519048	deliverymode	-1278.98	0.036231
cg01040749	10	134400440	rs7084105_G	134397125	betamet	-1754.72	0.036377
cg26231267	10	12648032	rs17151970_G	12646813	deliverymode	-2005.26	0.036448
cg00470007	12	132930066	rs28626204_T	132899246	Gestational_Diabetes	-1602.16	0.036477
cg08000731	11	316247	rs7395319_C	331326	betamet	-1290.19	0.0365915
cg10157098	7	128354967	rs10224169_A	128148983	Pre_Pregnancy_BMI	-1013.18	0.0366
cg17017814	11	48509488	rs11537751_T	47587452	betamet	-1833.35	0.0366523
cg15414745	6	74064047	rs12213727_A	74118927	Pre_Pregnancy_BMI	-1552.47	0.0368404
cg23361828	2	239463246	rs6760255_A	239451540	betamet	-1102.68	0.0370893
cg15682101	6	168773765	rs4708459_G	168760569	Maternal_Age	-1630.48	0.0373274
cg10091752	6	3455459	rs11242860_C	3463536	Maternal_Age	-1990.16	0.0373543
cg19084479	7	44163941	rs9784990_G	44134894	Maternal_Age	-1692.05	0.0376099
cg02349468	5	1093661	rs28416856_T	1057145	deliverymode	-1311.75	0.0377738
cg13928485	9	136726359	rs452999_C	136832528	Maternal_Age	-1994.43	0.0380903
cg11677105	22	42078707	rs132792_C	42062822	Gestational_Diabetes	-1050.94	0.0381046
cg15331945	12	34756042	rs10844767_G	34152368	Parity	-1918.81	0.0381419
cg17341174	7	97923834	rs6959506_A	97961897	betamet	-2005.26	0.0381592
cg03611029	3	13115406	rs452946_G	13112604	Maternal_Age	-2004.97	0.0382212
cg05491587	18	77659695	rs2277723_G	77703476	Pre_Pregnancy_BMI	-1667.48	0.0382986
cg14429919	6	3054820	rs9405606_C	3067788	betamet	-1689.34	0.0384159
cg20200200	1	18807388	rs11577512_A	18814596	betamet	-1827.04	0.0385941
cg03445310	17	39728478	rs117385920_T	39549709	betamet	-2033.89	0.038658
cg01268571	2	170624998	rs10200721_T	170606621	Maternal_Age	-1379.73	0.0390245
cg10533103	1	212688961	rs1021378_A	212700618	Maternal_Age	-1600.02	0.0390668
cg00375983	1	19181390	rs1770481_G	19951535	betamet	-1732.75	0.0391498
cg05081953	2	158184543	rs6756958_T	158136933	hypertension	-1842.92	0.0392802
cg14997321	6	134436460	rs60289345_C	134449176	Pre_Pregnancy_BMI	-1985.49	0.0395705
cg18355337	19	55549722	rs35271145_C	55565834	Maternal_Age	-993.296	0.0397855
cg01497892	6	170554222	rs7763013_G	170552613	betamet	-1549.65	0.0398369
cg14170999	17	79380515	rs1531554_T	79380547	Maternal_Age	-1236.56	0.0399343
cg02258724	19	53832577	rs329746_T	53539860	Parity	-1848.79	0.04006
cg23273041	2	51260739	rs12464114_A	52059381	hypertension	-2184.77	0.0402635
cg24437408	10	134661502	rs57400920_T	134653923	Pre_Pregnancy_BMI	-1592.03	0.0403022
cg16391973	5	158689566	rs6870828_C	158738512	Maternal_Age	-1595.07	0.0403219
cg07748583	7	151157166	rs11972151_C	151164844	deliverymode	-1472.02	0.0408061
cg16287042	6	95221182	rs6454998_G	95172841	betamet	-1490.98	0.0408783
cg20739205	12	128866735	rs57655564_A	128876196	deliverymode	-1355.53	0.0409499
cg07393570	1	172863499	rs844644_A	173209495	Maternal_Age	-2103.18	0.0410872
cg00932063	10	126234138	rs190419738_G	126237746	betamet	-1699.4	0.0410988
cg24207009	17	76037562	rs76674081_C	76515540	betamet	-1523.98	0.041121
cg21493951	6	32632338	rs3129758_A	32584625	Pre_Pregnancy_BMI	-744.036	0.0411782
cg12193833	17	30244370	rs11343645_G	30316612	deliverymode	-1242.23	0.0414304
cg08368973	11	61519778	rs174569_C	61594164	betamet	-1412.28	0.0414919
cg01565314	19	45737610	rs11667430_G	45716197	Pre_Pregnancy_BMI	-1570.97	0.0414965
cg26112661	1	53704558	rs191133444_T	53623598	Maternal_Age	-1598.39	0.0415504
cg11205552	3	112995690	rs59590258_A	113005075	deliverymode	-1831.97	0.0418418
cg17826956	1	77230619	rs4255423_G	77226258	Maternal_Age	-1590.55	0.0418503
cg17780447	19	22700869	rs117584192_A	22377957	Pre_Pregnancy_BMI	-2025.15	0.0419465
cg20227044	11	116455679	rs7113362_G	116454261	Pre_Pregnancy_BMI	-2023.78	0.0420329
cg20055237	2	240362425	rs6743573_C	240383056	deliverymode	-1696.23	0.0420835
cg01043845	2	177013071	rs7593931_C	177068722	Maternal_Age	-1735.9	0.0424153
cg17564203	4	7526639	rs16840471_G	7535574	betamet	-1967.59	0.0426216
cg16048803	17	38956837	rs147321105_C	38887133	deliverymode	-1802.22	0.0426449
cg07390210	18	74961196	rs1944548_T	74959623	hypertension	-1796.46	0.0426855
cg17736526	7	1329387	rs13241587_C	1348538	betamet	-1724.41	0.0427636
cg04149172	20	34000170	rs11476420_GC	33963984	deliverymode	-2106.97	0.0431481
cg11783602	8	55087084	rs312108_C	55155640	Pre_Pregnancy_BMI	-1739.06	0.0435243
cg05452625	10	102222582	rs11190571_A	102232077	Maternal_Age	-2106.8	0.043633
cg21487550	3	127056955	rs144013200_TAAG	127064834	betamet	-1176.81	0.0438194
cg05681757	12	32655034	rs2455005_T	32574938	deliverymode	-1899.81	0.0438432
cg07241675	7	99067143	rs186055917_A	99305196	betamet	-1522.9	0.044146
cg09334514	1	236686671	rs10754573_C	236677586	deliverymode	-1578.03	0.0442683
cg01203153	5	180643432	rs2067059_C	180603753	Pre_Pregnancy_BMI	-1597.66	0.044493
cg19526166	5	110062729	rs116440734_T	110071547	Maternal_Age	-1550.78	0.0445185
cg21932542	7	4850345	rs73314502_T	4873205	Maternal_Age	-1974.77	0.0445203
cg05547853	5	180236251	rs624335_C	180240026	Maternal_Age	-1893.33	0.0445435
cg10102384	6	163148018	rs9347686_T	163171970	Gestational_Diabetes	-1718.66	0.0446122
cg01310768	5	89823130	rs154566_C	89872082	Maternal_Age	-2204.46	0.0448215
cg17218026	1	154582156	rs12125166_T	154582129	deliverymode	-2102.35	0.0449659
cg21111256	19	41386507	rs10421888_T	41392048	betamet	-1276.45	0.0451492
cg24130564	14	104152367	rs57202218_A	104051685	Maternal_Age	-1679.54	0.0451682
cg15477144	22	45705034	rs4823460_C	45719634	betamet	-1511.66	0.0452088
cg00085122	1	11709018	rs7526268_C	11702155	Maternal_Age	-2732.24	0.0454668
cg23592421	14	105147461	rs11851356_T	104695217	Maternal_Age	-2111.26	0.0455615
cg04539111	16	67997858	rs255052_A	68024995	Pre_Pregnancy_BMI	-2042.51	0.0458096
cg18105134	13	113819100	rs3861723_G	113910926	deliverymode	-718.448	0.0458249
cg15277677	11	131630648	rs11222798_C	131665483	Parity	-1755.51	0.0459546
cg13038422	12	1973367	rs11062015_C	2011473	hypertension	-890.263	0.046057
cg11840197	20	60540469	rs6061927_A	60538183	betamet	-1940.93	0.0462849
cg00568384	2	173539262	rs13384609_G	173549272	Pre_Pregnancy_BMI	-1635.41	0.0463954
cg18091046	13	30077344	rs9579430_T	30199109	Maternal_Age	-1117.25	0.0464679
cg08856118	10	27389908	rs9651378_T	27367367	betamet	-1567.6	0.046748
cg23320987	13	114192810	rs2260727_T	114188165	betamet	-1891.13	0.0469998
cg06679270	15	101084980	rs967467_A	101088049	betamet	-641.09	0.0470084
cg22534509	12	123215119	rs75565205_T	122705899	Maternal_Age	-2013.16	0.0474832
cg02611934	13	88329407	rs9521515_C	89263903	betamet	-1210.55	0.0475397
cg00075467	2	9983094	rs34112216_ATT	10028440	betamet	-1452.46	0.0476052
cg27624471	18	77280171	rs78107380_A	77251511	betamet	-1430.34	0.0476234
cg10112270	1	21913458	rs1130564_A	21952884	Maternal_Age	-2057.76	0.0476632
cg13228701	11	78614522	rs190270776_C	78252124	deliverymode	-1262.21	0.0477278
cg26508200	12	109235071	rs3782522_T	109024725	Maternal_Age	-1810.7	0.048034
cg01209566	8	125954151	rs2052783_G	125942505	Parity	-2121.86	0.0481494
cg21463605	22	18268249	rs7675_T	18270779	Maternal_Age	-1969	0.0483009
cg15124926	11	102702624	rs12418815_C	102418160	Parity	-1253.66	0.0483054
cg22532774	2	239037049	rs72987185_T	239026249	betamet	-1578.31	0.0483313
cg02049243	16	85424402	rs4783187_T	85415838	Gestational_Diabetes	-2213.54	0.0484414
cg03757805	13	111521981	rs6492315_G	111503423	Parity	-1779.27	0.0486307
cg18959827	11	4704800	rs16924294_G	4666810	Maternal_Age	-2178.45	0.0488115
cg17797229	13	110522297	rs4408410_A	110501545	Gestational_Diabetes	-1177.35	0.0489526
cg09015433	8	57359970	rs149678018_C	57342678	betamet	-1648.74	0.0491114
cg02226192	16	89461734	rs188241132_A	89119152	betamet	-2441.64	0.0494673
cg24213669	2	118616576	rs2570192_A	118617877	hypertension	-1457.62	0.049516
cg25878830	10	86260687	rs73325795_A	86668186	Maternal_Age	-2007.35	0.049618
cg16307778	6	168066888	rs34711648_G	168165909	Maternal_Age	-1774.62	0.0497054
cg06795125	2	108905320	rs2198466_T	108926967	hypertension	-1682.74	0.0499816
cg07470694	15	26109249	rs2076748_C	26109985	Pre_Pregnancy_BMI	-1543.38	0.0505437
cg05528899	17	57120	rs1609550_A	53206	hypertension	-86.719	0.0505768
cg09780231	17	873452	rs7223906_C	873571	Gestational_Diabetes	-1789.1	0.0509916
cg02140579	4	159091837	rs72695738_G	159091121	betamet	-1422.36	0.0514081
cg12746947	1	38227094	rs628291_G	38202100	betamet	-1577.57	0.0515552
cg05845376	5	140683632	rs3806838_G	140721589	Maternal_Age	-892.457	0.051699
cg19383211	6	32527588	rs9271368_G	32586934	betamet	-1361.73	0.0519139
cg27509642	12	130422792	rs825883_C	130423820	Parity	-1862.5	0.0521794
cg02182476	19	7538084	rs6603093_A	7526550	Maternal_Age	-1729.99	0.052181
cg03830006	17	77707066	rs9900295_G	77714437	deliverymode	-644.5	0.0524928
cg08134856	1	26233709	rs4436378_G	26715232	betamet	-1859.52	0.0526553
cg02771240	3	193789377	rs7648783_T	193809078	betamet	-1410.77	0.0526748
cg06188367	10	45359611	rs7910103_C	45368956	deliverymode	-1203.63	0.0527245
cg01487542	6	25138169	rs9379712_C	25064919	hypertension	-2021.96	0.0527735
cg05767404	1	247712591	rs77842923_C	247705953	Maternal_Age	-740.264	0.0530834
cg12109823	8	67454595	rs7843077_T	67036573	hypertension	-795.271	0.0531018
cg26764761	16	87682142	rs11117291_C	87680154	Maternal_Age	-1595.35	0.0531043
cg17957640	11	76839205	rs2276031_T	76832011	betamet	-1756.26	0.0531081
cg06712767	12	131118561	rs10744473_T	131113973	betamet	-1676.15	0.0531167
cg02008416	1	55445880	rs2433672_C	55443519	betamet	-1731.44	0.0532726
cg07211768	12	115102290	rs11609105_C	115102482	Maternal_Age	-2042.75	0.05356
cg13679303	9	96623674	rs4428726_G	96623559	Maternal_Age	-1650.8	0.0539285
cg12474090	13	114825323	rs9562208_A	114807169	Pre_Pregnancy_BMI	-1563.42	0.0539944
cg23171972	8	143203477	rs7000748_T	143408785	betamet	-1890.2	0.0542186
cg04867115	2	20645320	rs10204085_C	20654949	Pre_Pregnancy_BMI	-1806.25	0.054468
cg22851378	10	133747932	rs191626142_T	133854276	hypertension	-1993.63	0.0545343
cg07669403	18	19477059	rs150034722_A	20455333	Pre_Pregnancy_BMI	-1730.92	0.0546905
cg13448978	1	27961796	rs17361679_C	27859036	betamet	-1852.1	0.0547174
cg19967668	5	140535759	rs672062_T	140584278	Pre_Pregnancy_BMI	-1688.86	0.0549222
cg23820816	4	154125594	rs149516840_G	154314579	betamet	-1912.11	0.054993
cg20701457	17	62084342	rs4141178_T	62072181	betamet	-2217.5	0.0554436
cg16845623	3	161090978	rs115384569_T	161547607	betamet	-1667.4	0.0554469
cg08403296	5	109767054	rs147579380_C	108960745	Maternal_Age	-2063.38	0.0567419
cg16059991	15	99975470	rs11636993_T	99982197	Maternal_Age	-1947.87	0.0567803
cg04217177	1	217306700	rs6662692_A	217333699	Gestational_Diabetes	-1532.66	0.0571696
cg04584103	14	94405267	rs77045100_C	94395061	Pre_Pregnancy_BMI	-1469.84	0.0575061
cg26696870	17	79010561	rs112450441_T	79021192	deliverymode	-2073.97	0.057551
cg19241973	4	8262688	rs1281093_G	8234904	Maternal_Age	-1673.67	0.057599
cg13023646	4	165898835	rs142037885_C	165935757	betamet	-1550.54	0.0577476
cg27074582	2	240114406	rs680564_C	240114368	Maternal_Age	-1560.37	0.0579073
cg03959186	2	9893528	rs6756567_A	9895398	betamet	-1894.08	0.0583373
cg02047300	5	140208201	rs13188413_T	139666287	Maternal_Age	-1684.6	0.0586057
cg21327235	17	7643798	rs1142832_T	7479215	betamet	-1794.99	0.0587591
cg12444411	7	2802554	rs1182209_T	2808595	hypertension	-1657.17	0.0587835
cg25705717	10	27608719	rs3864846_T	27607622	Parity	-1838.89	0.0594385
cg02707152	11	64980819	rs239258_C	64981472	betamet	-2233.37	0.0596127
cg14181409	17	9802860	rs11078821_G	9820739	Gestational_Diabetes	-1541.21	0.0596806
cg22159528	19	44039727	rs12981701_C	44036417	betamet	-1861.88	0.0598825
cg01883777	22	38201848	rs6519091_C	38307909	betamet	-1485.01	0.0599019
cg00399059	8	143859774	rs369895_G	143903291	deliverymode	-1458.05	0.0602183
cg05618934	4	1407592	rs190796496_A	872944	betamet	-1675.69	0.0605945
cg07318204	4	145566441	rs1813903_C	145478049	Maternal_Age	-1345.68	0.0608996
cg18315060	6	41374532	rs9394789_T	41382620	betamet	-1621.21	0.0610607
cg01987925	5	146461045	rs1194996_G	146089695	Pre_Pregnancy_BMI	-1417.93	0.0612874
cg13721169	12	108168824	rs7972120_G	108978415	Maternal_Age	-1542.07	0.0613567
cg04088945	7	157090146	rs4716828_G	157747326	betamet	-1996.27	0.0615163
cg21516384	17	78233839	rs7217421_G	78235460	Maternal_Age	-2016.56	0.0620743
cg00873648	6	26758622	rs4713049_C	26876693	betamet	-2013.24	0.0621348
cg05852052	16	11946115	rs36028471_CT	11993187	hypertension	-1227.29	0.0621751
cg13699009	12	122356056	rs35549091_AT	122367907	Pre_Pregnancy_BMI	-1988.61	0.0623615
cg19590598	2	127782813	rs3754609_C	127829943	Pre_Pregnancy_BMI	-2011.19	0.0624006
cg25034424	4	1513089	rs12651003_A	1507534	betamet	-1416.36	0.062888
cg02848875	15	64387786	rs7181268_T	64389087	betamet	-2086.61	0.0631275
cg03199926	20	60860733	rs2236525_C	60848835	Pre_Pregnancy_BMI	-1927.41	0.0631415
cg21607965	7	2648289	rs2917756_A	2607339	Maternal_Age	-2015.87	0.0631859
cg21490662	4	185571520	rs7679215_C	185635311	Maternal_Age	-1791.14	0.0633987
cg08373610	2	198540621	rs700679_T	198706916	Maternal_Age	-1976.58	0.0636208
cg23146560	5	140430569	rs445310_G	141300906	Maternal_Age	-1679.84	0.0637465
cg19599666	3	187871024	rs844106_A	187874933	betamet	-2086.22	0.0637609
cg00123128	4	3464702	rs1203111_G	3454304	deliverymode	-1010.13	0.063774
cg24808901	1	95698954	rs4146667_C	95703597	betamet	-1883.77	0.0638648
cg21917976	1	146713959	rs2044151_T	146667003	deliverymode	-1397.99	0.0644721
cg21013983	18	56987316	rs113418217_C	56389543	betamet	-2135.67	0.0649504
cg02961798	16	67687392	rs60626639_G	67625797	Maternal_Age	-1738.21	0.0651646
cg26096042	14	101699080	rs947193_G	101688356	Maternal_Age	-1662.24	0.0652539
cg01971181	3	158518888	rs1847251_G	158571786	betamet	-1768.5	0.0655226
cg08284593	13	114057070	rs71797862_TA	114047150	Parity	-1664.2	0.0664203
cg00258081	11	43290962	11:43290729:T_T	43290729	betamet	-1685.93	0.0664505
cg16583552	5	140553150	rs144332862_G	141324906	deliverymode	-1217.17	0.0670316
cg14107488	4	7033722	rs11938080_A	7772462	deliverymode	-2007.46	0.0673551
cg23812775	10	48416899	rs998773_A	48660703	Maternal_Age	-1677.97	0.0674474
cg24382249	15	66947171	rs4776813_A	66947106	Gestational_Diabetes	-1445.14	0.0675587
cg22259797	11	118986860	rs28821006_C	119011010	Maternal_Age	-1222.52	0.0678902
cg23280720	6	139483193	rs2235562_T	138501267	Maternal_Age	-2285.23	0.0679845
cg04213841	13	49792685	rs9316454_G	50042484	hypertension	-1584.11	0.068221
cg04653913	16	53407753	rs2908796_G	53422359	hypertension	-999.953	0.0682248
cg05168468	5	119799531	rs143579166_C	119851974	betamet	-1877.59	0.0683643
cg12380441	11	1403976	rs7944761_C	1404838	Gestational_Diabetes	-1539.93	0.0685534
cg08151623	16	3242737	rs11645410_C	2737071	betamet	-1326.65	0.0687962
cg16661522	1	149145082	rs3738319_A	149815323	Maternal_Age	-1193.74	0.0689394
cg04794430	17	3290071	rs811696_T	3200732	Parity	-1395.45	0.0689823
cg08640824	1	2162506	rs71578370_C	2146244	Maternal_Age	-1639.06	0.0689963
cg02170386	14	70316972	rs17107425_G	70380711	Maternal_Age	-1974.49	0.0692311
cg23427348	4	166301256	rs10005905_A	166956392	Maternal_Age	-2052.78	0.0695475
cg00202460	15	83680873	rs75112081_C	83679602	betamet	-2058.58	0.0695685
cg04064380	11	117688259	rs7117314_A	117698762	Parity	-1781.67	0.0697257
cg08260406	1	248100407	rs7368310_T	248120187	deliverymode	-893.176	0.0697778
cg21293934	18	14748230	rs181528987_A	15107392	betamet	-1663.7	0.0700255
cg06992688	14	94491958	rs1114_A	94515150	betamet	-1922.25	0.0704468
cg15695738	19	35329860	rs12977777_C	35323365	Parity	-1412.34	0.0707677
cg20875821	18	61557735	rs2332875_T	61567087	Maternal_Age	-2141.47	0.0708132
cg17223846	19	3480363	rs432893_T	3143182	Maternal_Age	-1912.73	0.0709795
cg05724492	16	979662	rs72759458_T	963101	betamet	-1506.26	0.0710615
cg25596289	17	10741383	rs450170_G	10625334	betamet	-2010.37	0.0711137
cg13175778	17	202759	rs12452527_A	108420	Maternal_Age	-1842.34	0.0712066
cg10211414	1	8875053	rs12752838_A	8913656	hypertension	-2066.18	0.0712494
cg18288532	6	90597356	rs7745444_T	91123268	betamet	-1643.66	0.0713528
cg21283680	3	15384005	rs17041810_C	16090103	betamet	-2240.35	0.0714511
cg09203312	13	20805196	rs60842781_C	20791775	hypertension	-1468.86	0.0715447
cg23548163	19	46807119	rs112087991_C	46785290	betamet	-1178.97	0.0718336
cg21198300	4	140429869	rs998310_A	140308984	Maternal_Age	-1328.52	0.0722003
cg04723534	21	43373136	rs7279279_A	43363109	Gestational_Diabetes	-1416.42	0.0723477
cg04498198	17	27899966	rs539307_T	27889578	betamet	-1506.67	0.0726619
cg00415993	5	75919188	rs402804_T	75928687	Maternal_Age	-1897.22	0.0728016
cg22083866	15	70328989	rs17313232_C	69899813	hypertension	-2211.03	0.0729429
cg21929564	5	42757171	rs230819_C	42805965	Maternal_Age	-1312.23	0.0733091
cg24090990	1	48452534	rs303912_C	48451989	deliverymode	-1662.74	0.0733753
cg01973676	7	101596404	rs28642713_A	101122789	Maternal_Age	-1820.46	0.0736447
cg12499235	11	2293173	rs61871560_G	2320349	betamet	-1360.92	0.0736532
cg09066361	7	126890254	rs7800526_C	126873048	Pre_Pregnancy_BMI	-1655.23	0.0739656
cg02341480	1	235267474	rs79092604_C	235398112	Maternal_Age	-1617.81	0.0744683
cg14035860	14	55707715	14:55565878:A_C	55565878	Parity	-950.773	0.0745779
cg02814482	11	93822114	rs58964858_T	93816083	Gestational_Diabetes	-1627.07	0.0746668
cg05731801	16	10647200	rs2354418_T	10646843	betamet	-1623.99	0.0747077
cg25888881	10	31288287	rs182679037_C	32053212	Gestational_Diabetes	-2338.84	0.0747235
cg10663765	3	194014592	rs11922293_G	194012176	Pre_Pregnancy_BMI	-1593.1	0.0749993
cg17459778	4	189321136	4:189268141:C_CT	189268141	Maternal_Age	-1894.85	0.0751904
cg16655390	3	69927381	rs9866423_C	70010089	Maternal_Age	-2192.13	0.0753236
cg17509989	5	176798049	rs6872021_G	176610012	deliverymode	-251.939	0.0755456
cg05082466	6	2953123	rs1980652_G	2952155	betamet	-1780.19	0.0756019
cg22700246	15	99978986	rs4965485_G	99954278	Maternal_Age	-1734.51	0.0757045
cg03613822	17	7115140	rs139186084_A	7179477	Maternal_Age	-1294.7	0.0757674
cg14741143	3	156273315	rs35584247_GA	156262396	Gestational_Diabetes	-1667.23	0.0759611
cg09129334	13	111837676	rs9583588_G	111867801	betamet	-2032.53	0.0761683
cg05656990	13	23310635	rs12867151_G	23322525	betamet	-1224.62	0.0766742
cg15469871	10	27541418	rs7919523_C	27497074	deliverymode	-1250.89	0.07708
cg10647833	6	167047842	rs113808572_TATTAA	167401426	Gestational_Diabetes	-1232.04	0.0778194
cg18107006	2	38831166	rs1549719_G	38092576	Maternal_Age	-2218.96	0.0779551
cg16113156	18	76266265	rs2608783_A	76249669	betamet	-1568.82	0.078066
cg22249612	12	56121485	rs12824144_G	56187472	betamet	-1447.48	0.0782133
cg04346459	6	41068666	rs62396352_C	41121034	Maternal_Age	-1937.05	0.0783211
cg03663120	7	2284600	rs4721533_C	2312507	hypertension	-1704.83	0.0785452
cg12184221	3	119182840	rs58936172_A	119127883	betamet	-1763.32	0.0788879
cg01842720	11	7535887	rs12573864_A	6707887	Maternal_Age	-1728.5	0.0791096
cg20498962	7	150705760	rs2373929_G	150714812	betamet	-1802.45	0.079147
cg09240693	2	86038538	rs1878901_C	86023398	hypertension	-1962.23	0.0793122
cg03068051	1	64935169	rs7550004_T	65039874	Maternal_Age	-1775.47	0.07945
cg12302982	2	39471028	rs6544203_A	39380978	Pre_Pregnancy_BMI	-1305.02	0.0796239
cg05189127	10	127059333	rs12243804_A	127006876	Pre_Pregnancy_BMI	-1720.5	0.0797057
cg13296371	4	4250746	rs3756029_A	4293133	Maternal_Age	-1917.66	0.0797192
cg08276645	2	241459502	rs7607996_T	241470735	Maternal_Age	-1802.1	0.0799191
cg25949447	2	128169860	rs72845982_A	128098570	Pre_Pregnancy_BMI	-1947.3	0.0800874
cg25813936	9	36276879	rs34803761_T	36279797	betamet	-2125.64	0.0801374
cg02271687	5	67585399	5:67411805:G_A	67411805	Maternal_Age	-2202.17	0.0802277
cg13745632	10	50507003	rs12411843_C	50534862	betamet	-1969.5	0.0802574
cg21306988	13	108867134	rs7322498_C	108872521	betamet	-1752.31	0.0804067
cg12074541	2	1286641	rs7421044_G	1291096	Maternal_Age	-1810.99	0.0806681
cg21565937	2	709250	rs17786111_T	700562	hypertension	-2015.23	0.0807984
cg08860498	17	40838861	rs666039_G	40715570	betamet	-1592.15	0.0810719
cg18054674	5	140753542	rs72790070_A	140879681	betamet	-1586.98	0.0812495
cg07137701	10	31611868	rs200327579_TA	31458885	Maternal_Age	-2209.22	0.0813623
cg10439737	21	46077715	rs12627135_T	46092258	betamet	-1386.75	0.0814156
cg19448478	2	121301692	rs66490173_G	121300355	deliverymode	-1800.4	0.081427
cg02891314	5	179741120	rs11278352_G	179739196	deliverymode	-759.712	0.08181
cg26638505	2	31806183	rs2365778_C	31738219	Maternal_Age	-1782.9	0.0820447
cg27606341	5	39219632	rs3842976_C	39447018	Maternal_Age	-2056.54	0.0820588
cg23358886	1	211652741	rs11463656_A	211665298	Maternal_Age	-1419.49	0.0823416
cg14323910	6	32628305	rs3134993_G	32637778	betamet	-819.897	0.0831471
cg01855070	3	42201314	rs12489611_T	43197817	Maternal_Age	-1722.36	0.0834302
cg04007350	7	158263221	rs1733175_C	158246532	betamet	-1618.4	0.0836978
cg04425710	8	27630920	rs4538827_A	27678802	betamet	-2273.57	0.0837583
cg16015295	17	78793479	rs7217825_C	78733901	betamet	-2100.87	0.0841818
cg15146462	11	86142587	rs17818702_A	86107920	betamet	-1205.61	0.084471
cg08022717	2	127955187	rs10198772_A	127874244	betamet	-1888.58	0.0845115
cg18135555	8	22132992	rs4486204_G	22167286	betamet	-1773.55	0.084809
cg25878441	15	101389354	rs3803438_A	101389356	betamet	-1665.22	0.0848514
cg10409299	7	150498843	rs717658_T	150503637	betamet	-1848.58	0.0848608
cg04358463	19	56215104	rs11665933_T	56588096	betamet	-1438.68	0.0849587
cg10386292	10	86039211	rs149886950_A	86218921	Maternal_Age	-2263.45	0.0852485
cg20585428	6	169274032	rs4708520_T	169274045	betamet	-2124.42	0.0858386
cg00828556	3	196351986	rs12636891_A	196674879	Gestational_Diabetes	-1512.53	0.0858894
cg26402169	7	1883139	rs10235664_C	2086814	Maternal_Age	-1394.63	0.0860664
cg07834396	10	23385979	rs11812868_G	24059607	betamet	-1695.65	0.0861613
cg27141489	10	70863699	10:70971970:T_C	70971970	Maternal_Age	-2199.12	0.0861805
cg05655281	18	76322900	rs2044750_A	77279750	betamet	-1596.27	0.0865041
cg20534585	3	196373598	rs9816722_T	196343774	betamet	-1141.5	0.0866916
cg08564027	20	61660810	rs2872542_C	61664872	betamet	-1313.3	0.0868144
cg20662725	19	22235022	rs60118865_CA	22252430	betamet	-2004.75	0.0876818
cg16340103	12	34372299	rs7307336_A	33905105	betamet	-1890.05	0.0878167
cg06425606	10	134570062	rs185541536_A	134811804	Maternal_Age	-1844.74	0.0879478
cg18753928	3	113234510	rs9825827_C	113182231	betamet	-1399.18	0.0882879
cg22022881	2	105853494	rs77502263_G	105853663	betamet	-1102.74	0.088351
cg11985480	2	74729100	rs828867_G	74334462	Maternal_Age	-1748.87	0.0884897
cg12097325	1	1076431	rs9442400_T	1025301	betamet	-1849.07	0.0889505
cg15293827	4	2827194	rs2239727_A	2822289	hypertension	-2012.92	0.0890163
cg27282281	7	112262583	rs5886627_T	112239931	Maternal_Age	-1888.67	0.0892019
cg07405182	1	40598455	rs4660391_G	40602601	Maternal_Age	-1030.85	0.0900452
cg05626073	11	971527	rs7396862_A	974827	betamet	-1582.86	0.090769
cg12746557	21	39644332	rs2226370_G	39645123	Maternal_Age	-1497.97	0.0908049
cg14665901	11	12885131	rs4522149_C	12691007	betamet	-1972.85	0.090959
cg20965743	14	104552209	rs1770992_A	104549879	Maternal_Age	-1670.59	0.091273
cg01788113	3	46759472	rs62248372_A	46791386	Maternal_Age	-1304.84	0.0913328
cg03233793	19	19626605	rs10282_C	19619317	hypertension	-2151.63	0.0915668
cg22666015	2	233981885	rs4663967_C	234653184	Maternal_Age	-1603.14	0.0919379
cg04095327	5	1364053	5:1219973:G_A	1219973	betamet	-1655.27	0.0919504
cg11649679	12	31812794	rs56278950_A	31895456	betamet	-1833.13	0.0920472
cg00325125	11	58736081	rs11229707_G	58715513	betamet	-2112.9	0.0920753
cg23268197	19	17932244	rs2382987_A	17934018	Maternal_Age	-1464.63	0.0921928
cg14535531	18	52258182	rs77283188_A	52047009	betamet	-1712.03	0.0922599
cg06755596	17	152189	17:262717:T_C	262717	betamet	-1317.6	0.0933228
cg16692735	10	135259860	rs151230086_C	135394845	Maternal_Age	-1398.04	0.0935239
cg04536844	7	155724260	rs12698335_A	155681732	Maternal_Age	-2120.57	0.0935364
cg14089267	13	23412409	rs9580445_A	23401885	Pre_Pregnancy_BMI	-911.985	0.0936939
cg16564525	1	156561143	rs4661178_G	156521284	betamet	-1624.95	0.0938872
cg01699630	6	131894023	rs71572945_A	131232599	Maternal_Age	-2095.8	0.0941021
cg08121925	3	180588041	rs741501_T	180749249	betamet	-2086.87	0.0947196
cg22372182	1	223566669	rs12040106_G	223607389	hypertension	-1311.95	0.0947502
cg21813369	4	70999362	rs114493026_A	71315437	Maternal_Age	-1344.19	0.0948116
cg04955912	2	242294876	rs59916403_T	242370751	betamet	-1464.09	0.0952392
cg06545490	2	121071092	rs3806491_A	121008675	betamet	-2004.62	0.0952884
cg00590260	10	530805	rs112546472_AAAC	542322	betamet	-1547.27	0.0954205
cg08779649	13	50194554	rs9568284_G	50186801	betamet	-386.971	0.0957506
cg22718636	4	961658	rs3733346_T	954275	Pre_Pregnancy_BMI	-1503.69	0.0959874
cg14206172	19	39466757	rs78548161_C	39506277	betamet	-1968.81	0.0964121
cg13337731	7	73011308	rs112803524_T	73016838	betamet	-1876.56	0.0964241
cg06675417	18	77292443	rs9748916_T	77243955	Parity	-152.951	0.0966837
cg02168442	8	102236522	rs16899145_A	102256947	betamet	-1802.64	0.0968606
cg18584424	7	156400779	rs55695033_TTA	156414614	betamet	-1689.84	0.0969673
cg11704490	2	162284894	rs2358016_G	162007430	betamet	-1901.1	0.0972644
cg24082121	5	672872	rs924607_T	610093	deliverymode	-730.893	0.0973402
cg02395581	7	95114680	rs4729224_G	95546119	betamet	-2045.83	0.0973545
cg11883836	3	156838181	rs6441111_C	156821808	betamet	-1340.06	0.0978183
cg08326019	19	11472261	rs317916_C	11471074	Maternal_Age	-1572.59	0.0980187
cg09582200	11	117748236	rs7121196_A	117729618	betamet	-2203.89	0.0981479
cg05834845	3	195489306	rs111707999_T	195499434	betamet	-663.607	0.0982778
cg10182869	7	19813525	rs79407523_G	19822353	betamet	-1845.02	0.0983281
cg12792180	17	77133977	rs12938612_C	77129820	Parity	-1651.26	0.0985556
cg11092486	6	5087604	rs1246994_C	5058794	Maternal_Age	-1243.81	0.098643
cg06370094	12	130555091	rs1696424_T	130525641	deliverymode	-1934.65	0.0989194
cg15473904	9	140446993	rs10867083_A	140751501	Maternal_Age	-880.236	0.098936
cg09834465	1	35586503	rs11264100_A	35591626	betamet	-1939.05	0.0993216
cg23748340	12	48592721	rs2130095_A	48638755	betamet	-1761.87	0.099377
cg07977202	11	66311348	rs2279865_C	66203025	Maternal_Age	-1416.5	0.0996911
cg21957905	4	7637501	rs11722364_G	7636487	betamet	-1649.15	0.099776
cg13207630	7	32358064	rs215628_C	32360096	betamet	-778.954	0.100544
cg03538922	16	87737870	rs35381489_C	87769041	Maternal_Age	-1869.44	0.100926
cg17489451	12	28410104	12:28536102:A_T	28536102	Maternal_Age	-1918.79	0.101019
cg16479102	6	170418678	6:170409772:C_T	170409772	betamet	-1771.62	0.101301
cg24947451	1	146649851	rs2044151_T	146667003	Gestational_Diabetes	-1560.8	0.101609
cg09715285	2	220108267	rs8447_G	220113384	Maternal_Age	-1356.7	0.102142
cg01050920	6	123109741	rs6904500_T	123109596	hypertension	-1640.73	0.102744
cg09619624	22	18985632	rs4819764_G	18975822	betamet	-1069.14	0.102948
cg16495448	7	3019260	rs1878808_T	3020375	Maternal_Age	-1777.64	0.103085
cg22822446	10	26883013	rs6482566_C	26876272	betamet	-1302.35	0.103877
cg19981409	11	89225042	rs1836882_C	89232161	Maternal_Age	-1978.52	0.103918
cg20016023	10	99160130	rs2275580_C	99125949	betamet	-1923.86	0.104937
cg17032564	5	158531394	rs77479171_T	158934511	Maternal_Age	-1395.89	0.105568
cg22052514	8	142401722	rs201529156_C	142272503	betamet	-1416.93	0.105736
cg02193146	1	110752257	rs11810910_G	110753808	Maternal_Age	-1963.64	0.105783
cg08573435	7	1398116	rs140049121_GA	1419114	betamet	-1573.82	0.106221
cg18740583	19	43202312	rs10421714_C	43198035	Maternal_Age	-1514.3	0.108759
cg15891546	8	142179908	rs72683537_C	142326677	betamet	-1739.54	0.109157
cg05180717	15	34516488	rs75366592_C	34612255	betamet	-1453.75	0.110235
cg22367159	1	947018	1:1000210:G_A	1000210	Pre_Pregnancy_BMI	-1465.02	0.11067
cg22576165	10	29214191	rs1832845_G	29233160	deliverymode	-1792.29	0.110703
cg00057272	8	135726252	rs67654984_A	135707982	betamet	-1886.73	0.110788
cg24467349	1	110254835	rs1537236_T	110278972	betamet	-1081.2	0.111478
cg03846641	2	109746751	rs1119649_C	109687389	Maternal_Age	-1517.95	0.111699
cg04342202	7	1961968	rs138089223_G	1067720	betamet	-1714.1	0.111728
cg13675051	8	101315498	rs71516839_A	100501688	Maternal_Age	-1861.23	0.111882
cg19978674	4	57523826	rs6836932_T	57528443	deliverymode	-690.615	0.111994
cg26750893	2	38043481	rs13398184_A	38444225	Maternal_Age	-2037.56	0.112832
cg26784300	2	8596908	rs12611884_C	8592812	deliverymode	-1436.54	0.113178
cg10307548	4	24795830	rs188807898_T	25023319	Maternal_Age	-2190.51	0.113182
cg00007076	8	67342600	rs890516_G	67252062	betamet	-1639.9	0.113287
cg00601450	5	74908170	rs143487748_T	74790328	Maternal_Age	-1381.54	0.113439
cg09754549	8	144790656	rs4977189_A	144956400	Maternal_Age	-1782.48	0.113795
cg15033140	6	170411909	rs6456185_G	170352345	Maternal_Age	-1822.28	0.113866
cg05624577	15	81411055	rs2663943_G	81388979	Maternal_Age	-877.306	0.114034
cg01837574	17	7836610	17:7981633:AT_A	7981633	Maternal_Age	-1997.04	0.114292
cg03408904	22	17956462	rs146153316_G	18202032	betamet	-2082.61	0.114358
cg23634477	6	27018112	rs4713066_G	26960089	betamet	-1679.82	0.114408
cg08523384	5	141488047	rs4912795_T	141425905	betamet	-1344.58	0.114976
cg24299306	12	10096152	rs74065411_C	10096086	Maternal_Age	-1644.81	0.115135
cg09976142	9	130955436	rs35256232_A	130945700	Parity	-1792.67	0.115267
cg16115627	7	154684433	rs3807295_A	154671923	Maternal_Age	-1229.79	0.115314
cg06163411	7	129691519	rs56271355_G	130079897	betamet	-2089.69	0.116037
cg03738707	2	128453335	rs3771293_T	128474887	betamet	-706.751	0.116098
cg25221984	1	145714143	rs4246521_T	145625979	betamet	-1891.01	0.116137
cg14533068	6	158507953	rs150169784_T	158535720	betamet	-2044.96	0.116439
cg05716726	6	27343671	rs12374607_G	27343620	Maternal_Age	-2070.91	0.116653
cg02159489	17	79459563	rs56134233_G	79473743	Gestational_Diabetes	-1069.84	0.117352
cg08802533	2	27073253	rs827884_G	27094842	betamet	-1753.09	0.117368
cg10122267	1	41444691	rs2897230_T	41444545	Maternal_Age	-1746.91	0.117372
cg07346187	6	149775621	rs111323265_T	149770829	Maternal_Age	-2429.28	0.117431
cg04996388	17	79905263	rs67638629_TCTC	79912832	Parity	-966.471	0.117919
cg13456470	9	98266766	rs2297088_A	98242984	Pre_Pregnancy_BMI	-1743.24	0.118149
cg09333392	17	56246851	rs2109248_G	56249512	betamet	-1839.72	0.118747
cg00430613	17	406426	rs11650715_A	536414	Maternal_Age	-1511.86	0.118781
cg20531550	7	128550902	rs17424179_A	128657995	deliverymode	-1861.3	0.119478
cg15721134	10	133806677	rs9419235_G	133806576	Maternal_Age	-1715.35	0.120287
cg18477009	12	121087777	rs60908100_A	121355252	betamet	-1248.8	0.120797
cg03898365	11	6897491	rs11041102_C	6939319	Maternal_Age	-1944.78	0.120965
cg27340506	8	87082045	rs35910910_G	87113830	Maternal_Age	-1640.16	0.122106
cg19623624	10	135278901	rs28371747_T	135350986	Maternal_Age	-1124.36	0.12213
cg15027294	12	1609537	rs7311422_T	1611356	betamet	-1612.66	0.122385
cg16406611	11	300404	rs11246057_G	295808	deliverymode	-1553.04	0.123016
cg23929317	1	201123992	rs146810805_A	200373459	Maternal_Age	-1839.9	0.123661
cg27110277	8	16860121	rs11203823_C	16866114	betamet	-1966.1	0.124247
cg16259171	11	73660510	rs55700268_C	73646810	Maternal_Age	-2122.83	0.124417
cg02175308	1	109941060	rs10858096_C	109967104	Maternal_Age	-1718.06	0.12447
cg23880736	4	582172	rs1026739_A	858866	betamet	-1703.99	0.124537
cg06949629	10	128165159	rs10901617_A	128175135	betamet	-2034.42	0.125497
cg20928945	7	960411	rs3808340_G	962371	Maternal_Age	-1110.38	0.125756
cg13016775	3	100053096	rs2316701_G	100086477	Maternal_Age	-1759.32	0.126
cg21047695	8	63614552	rs12681795_A	64006654	Maternal_Age	-1338.52	0.126919
cg17638213	13	114164151	rs2261163_C	114147997	betamet	-1844.6	0.126994
cg20366479	2	217501125	rs3770473_G	217498839	betamet	-1819.69	0.127066
cg26693817	4	640348	rs35466919_G	685993	betamet	-2075.79	0.127109
cg03009158	1	106623546	rs791002_C	106306182	Maternal_Age	-1910.87	0.127245
cg02999390	2	98357802	rs71386038_TATA	98506011	Parity	-2015.52	0.127295
cg23316599	7	57271379	rs28800332_C	56574721	Maternal_Age	-1591.59	0.12733
cg14018215	9	140173347	rs11497277_A	140141794	Maternal_Age	-2015.59	0.127331
cg19816811	7	27188364	rs5883060_T	27147125	Maternal_Age	-1645.84	0.127393
cg15062470	2	27718710	rs11684134_G	27558252	betamet	-1825.69	0.127411
cg20584732	15	42349694	rs1712428_G	42333313	Maternal_Age	-1925	0.127434
cg15207708	13	36421949	rs9545532_C	36408524	Maternal_Age	-1825.84	0.12745
cg26715042	6	49681307	rs148881121_GACTAAAT	49758373	betamet	-1032.57	0.127617
cg16786808	2	222434497	rs7340471_C	222432320	Maternal_Age	-1283.23	0.128107
cg00704970	17	78865368	rs2289764_C	78865546	betamet	-2181.66	0.128393
cg08782022	16	4730136	rs143287727_T	4791714	Maternal_Age	-1808.12	0.128526
cg04517722	19	17905589	rs10402066_A	17921015	hypertension	-1308.67	0.128952
cg11858450	19	15132184	rs3752185_G	14828737	betamet	-1814.72	0.129178
cg07314988	11	289774	rs11246057_G	295808	Maternal_Age	-920.684	0.129191
cg09973514	11	58830424	rs489810_C	58761391	Maternal_Age	-1505.72	0.130355
cg19790323	14	22471111	rs4981397_A	22475260	betamet	-1728.37	0.130687
cg13985132	15	65394414	rs2946672_C	65455311	Pre_Pregnancy_BMI	-1692.99	0.130894
cg02881684	19	45978153	rs116329407_T	46030952	betamet	-1550.89	0.131049
cg14748380	1	179713788	rs12141199_G	179324553	Maternal_Age	-1460.38	0.131218
cg02464608	3	122631723	rs56997978_C	122619301	deliverymode	-1937.35	0.131323
cg20099449	18	28898344	rs117727491_C	28965036	betamet	-1972.05	0.131527
cg19676181	4	56660398	rs1955161_A	56654246	Maternal_Age	-1430.97	0.131743
cg14253327	9	103790197	rs2987739_C	103861570	Maternal_Age	-1884.51	0.13175
cg13067509	17	6538498	rs12942363_T	6490948	Maternal_Age	-2053.05	0.132098
cg00318347	8	25812500	rs9314316_T	25812543	Maternal_Age	-1687.74	0.132309
cg06859755	13	107568906	rs9301172_G	107560057	Maternal_Age	-2092.34	0.132609
cg08888354	19	37958707	rs56743641_T	37814144	betamet	-2049.58	0.132986
cg25454928	4	166299786	rs4690812_G	166288117	betamet	-2082.63	0.133185
cg19851574	6	167178233	rs113808572_TATTAA	167401426	Maternal_Age	-1264.13	0.133286
cg20906802	6	47749786	rs1325708_A	47962903	Maternal_Age	-2017.01	0.133292
cg05968233	19	6372277	rs8107290_G	6371068	Maternal_Age	-1483.85	0.133361
cg14602393	12	133343405	rs11147066_G	133342146	betamet	-1767.83	0.133415
cg26765567	11	69587473	rs10752568_C	69607425	Maternal_Age	-1952.01	0.133575
cg05784562	4	130700689	rs2940260_C	130895528	betamet	-2162.96	0.133697
cg03753683	10	134791323	rs4075502_G	134738045	betamet	-1940.65	0.134604
cg25332918	7	158766061	rs2730268_A	158759451	betamet	-1602.64	0.134642
cg19743545	2	237085808	rs7607661_G	236522161	betamet	-1652.22	0.134815
cg00812799	13	21295612	rs2477165_G	21445435	betamet	-2046.12	0.134928
cg27208536	4	8292328	rs4235258_C	8293974	betamet	-2049.65	0.135101
cg26076054	5	421317	rs2278254_G	477968	betamet	-1447.11	0.135858
cg00366917	18	74845154	rs12607487_G	74856226	betamet	-1818.77	0.1362
cg01143222	6	53514587	rs114951432_T	53514569	betamet	-1994.63	0.13642
cg05132077	22	49448320	rs5769889_A	49487320	betamet	-1554.14	0.136469
cg12436196	1	2995301	rs2993480_T	2973322	betamet	-1739.93	0.136506
cg04336279	8	130365731	rs10090304_G	130003883	Maternal_Age	-2102	0.136715
cg12899065	22	19710163	rs117915810_G	19660137	Maternal_Age	-1499.29	0.136915
cg25283121	12	132904540	rs116596143_T	132632145	Maternal_Age	-1584.53	0.137512
cg27326306	16	66442374	rs1968831_A	65761886	Maternal_Age	-2026.76	0.138032
cg11309454	1	89459529	rs6428489_G	89457930	Maternal_Age	-2053.6	0.138265
cg14560430	3	32863175	rs2049011_T	32872313	betamet	-1794.89	0.138879
cg21867733	12	124985584	rs837948_A	125002525	Maternal_Age	-1717.55	0.139294
cg02727285	19	45504242	rs192054938_A	45988510	betamet	-1797.78	0.139989
cg17001566	1	2990490	rs1125017_A	2974742	betamet	-1783.96	0.140178
cg15130459	5	40834228	rs115693436_A	40533611	deliverymode	-1784.87	0.140259
cg20429104	18	74114570	rs189899341_T	73249106	Maternal_Age	-1688.99	0.140357
cg22840583	19	6991872	rs11665875_T	7000401	betamet	-1749.86	0.140376
cg06811094	1	200272112	rs2497982_G	200271498	deliverymode	-1405.16	0.141098
cg11597902	17	75096239	rs11871056_A	75164886	Maternal_Age	-1700.76	0.141149
cg04658021	17	8056967	rs145492837_T	8157002	Maternal_Age	-1972.78	0.141264
cg12319143	10	134726771	rs11146591_G	134726864	betamet	-1444.62	0.141455
cg02853948	6	55105271	rs3122167_C	55112815	Maternal_Age	-1458.24	0.14155
cg03003335	1	1229351	rs12142199_G	1249187	betamet	-1642.13	0.141668
cg05616010	19	58630089	rs260423_A	58728349	Parity	-1732.38	0.14214
cg23488198	5	2537496	rs3112407_A	2517221	Maternal_Age	-1462.42	0.142357
cg19865237	14	104690244	rs12050370_G	104694358	Parity	-1381.06	0.142889
cg19389372	19	36485356	rs3810450_C	36530562	betamet	-1477.92	0.143127
cg01019496	1	145095965	rs28549707_A	145095477	betamet	-2057.39	0.143989
cg27113548	14	106354912	rs3784240_A	105623261	betamet	-2166.39	0.144339
cg02866639	17	1808743	rs17292224_G	1786889	Maternal_Age	-1513.86	0.144927
cg26191747	10	51549499	rs78865546_C	51539259	betamet	-1134.42	0.145001
cg24334029	20	58296208	rs2426818_A	58285282	Maternal_Age	-2084.85	0.145401
cg18396357	2	50201413	rs4971639_C	50260862	Maternal_Age	-1153.95	0.145935
cg27302994	1	30240265	rs12076754_G	30212603	betamet	-1632.93	0.14626
cg08632909	11	70048796	rs11235460_A	70009720	Maternal_Age	-1558.42	0.14673
cg14240353	12	102873312	rs7971494_A	102854267	Maternal_Age	-1686.68	0.146854
cg06753901	2	226265132	2:226377366:TC_T	226377366	betamet	-2029.53	0.147269
cg23916104	11	7110083	rs879462_G	7094652	betamet	-924.519	0.147305
cg22332266	11	89956777	rs4753261_G	89933910	hypertension	-1468.1	0.14764
cg23364541	5	1178961	rs5865360_C	1185361	Maternal_Age	-1045.51	0.147812
cg14308082	10	131568021	rs35028872_G	131588705	betamet	-1764.72	0.148217
cg06468347	17	3705875	rs952079_A	4319606	betamet	-1993.04	0.148285
cg12876356	1	92946825	rs190174465_C	93891496	betamet	-1405.63	0.148827
cg00473501	17	56354594	rs2107545_G	56360118	Maternal_Age	-1949.98	0.148832
cg16390380	17	3461140	rs8078502_G	3473534	Parity	-1775.66	0.149104
cg16317457	11	123173103	rs4936821_C	123395456	betamet	-1729.53	0.149316
cg17611742	1	197745238	rs12069217_C	197842144	betamet	-1519.45	0.149463
cg16850897	7	100343110	rs2432930_A	100299024	Parity	-1216.54	0.150471
cg02780743	19	18496932	rs112883268_T	18483155	Maternal_Age	-1985.45	0.150479
cg16206504	13	114917223	rs12868833_T	114548930	betamet	-1975.97	0.150743
cg08359464	3	128370361	rs2713587_G	128290848	Maternal_Age	-1759.48	0.150853
cg08684580	7	98029266	rs4729431_A	97937981	Maternal_Age	-1285.25	0.150872
cg13921444	4	186733024	rs13146524_C	186716550	betamet	-1370.41	0.151481
cg04554929	8	105342491	rs2669450_T	105371752	betamet	-1298.8	0.151695
cg11787167	14	33407370	rs8022902_C	33388939	betamet	-1214.74	0.151755
cg06080948	10	135202877	rs1046175_C	135204950	Pre_Pregnancy_BMI	-1176.82	0.152273
cg16106427	10	134045609	rs870427_G	134039891	Maternal_Age	-647.892	0.153013
cg16484473	10	50649723	rs2377902_G	50757504	Pre_Pregnancy_BMI	-1596.5	0.153264
cg05232889	7	114055419	rs3997216_T	114715720	betamet	-2081.16	0.153532
cg00581043	6	168106129	rs571259_A	168148785	Maternal_Age	-1462.15	0.153536
cg27002247	19	58549241	rs620297_G	58545433	betamet	-1761.4	0.153988
cg00702561	9	132458129	rs143682172_G	132414198	betamet	-2031.15	0.154024
cg01773685	19	51330453	rs5517_C	51323232	Maternal_Age	-1544.03	0.155071
cg26092675	6	26225258	rs115940497_T	26326726	betamet	-1131.49	0.155783
cg24229701	12	130821962	rs4759661_A	130842796	Parity	-1138.09	0.156004
cg05017628	19	48698632	rs3786740_G	48719129	betamet	-1127.16	0.156076
cg06301726	16	86589283	rs4843856_C	85902557	betamet	-1657.31	0.156452
cg23873996	6	170467487	rs76008283_C	170446612	betamet	-1936.93	0.156472
cg21461082	21	48081619	rs762253_G	47983657	betamet	-1526.49	0.156945
cg09187505	6	106434429	rs71806010_ATCCCCACCCT	106456360	betamet	-1422.46	0.157301
cg20225999	2	218843435	rs1427675_G	218876567	betamet	-1353.81	0.157444
cg03221483	17	75315081	rs117778427_T	75736221	deliverymode	-1879.38	0.158004
cg01952185	5	134813213	rs631607_G	134563817	Maternal_Age	-2075.41	0.158042
cg07160793	2	382090	rs1511324_A	454860	betamet	-1618.62	0.158077
cg02638909	8	30888801	rs7813593_C	31330263	betamet	-2213.12	0.158606
cg22535103	8	58192502	rs1390411_A	58194146	Maternal_Age	-2037.42	0.158645
cg09508730	6	27706275	rs12662076_A	27363137	Maternal_Age	-1462.34	0.158943
cg08253808	14	102676957	rs17511942_C	102444211	Maternal_Age	-1781.65	0.15949
cg00667525	19	18699118	rs3803917_T	18669883	betamet	-2226.48	0.160073
cg13462890	11	74394411	rs2000924_T	74398125	Maternal_Age	-1915.04	0.160299
cg06873980	8	140676074	rs11166920_C	140703236	betamet	-1948.05	0.160966
cg18623216	3	155421970	rs140616784_G	155276243	Maternal_Age	-1919.83	0.160978
cg07692489	16	8960972	rs3826198_C	8906539	Parity	-1298.8	0.161819
cg21017569	17	7832769	rs12601100_G	7854165	Gestational_Diabetes	-1655.63	0.162408
cg10615765	5	42991657	rs11550287_G	42992437	hypertension	-1427.58	0.179513
cg01017244	2	74357527	rs7572066_C	74366032	Pre_Pregnancy_BMI	-929.574	0.180837
cg13935577	12	107974897	rs1991310_G	107722780	deliverymode	-1970.24	0.181631
cg24425727	6	36645648	rs1321309_G	36638636	Parity	-1756.77	0.183484
cg20793532	4	6344361	rs13124487_G	6364311	deliverymode	-1826.04	0.187389
cg19518672	5	132113620	rs809125_G	132128171	Gestational_Diabetes	-2040.33	0.201007
cg02963119	16	450970	rs12599005_C	265433	Gestational_Diabetes	-1298.01	0.204833
cg02282631	5	42953543	rs36122053_A	42954404	hypertension	-911.185	0.210452
cg15532640	12	129554566	rs875729_G	129562037	deliverymode	-771.8	0.218964
cg22365757	1	152768476	rs12022319_C	152847892	Parity	-1168.61	0.22161
cg18005867	4	206232	rs192848936_T	139934	deliverymode	-1422.47	0.238309
cg19346786	7	2764209	rs709282_A	2769921	deliverymode	-990.651	0.248276
cg20544552	11	85393693	rs370385_C	85394461	hypertension	-1464.12	0.254455
cg27454064	12	64215611	rs7306115_C	64232406	Pre_Pregnancy_BMI	-1341.14	0.272075
cg13047308	11	47471339	rs7116320_G	47758675	Pre_Pregnancy_BMI	-2194.48	0.279734
cg04329125	14	105945022	rs4983411_G	105916797	Pre_Pregnancy_BMI	-1419.57	0.282243
cg05822633	20	11898531	rs1028846_A	11012899	Parity	-1660.19	0.29296
cg10880006	4	81122687	rs113315687_G	81064644	deliverymode	-1460.98	0.296362
cg01819759	13	79234251	rs34642870_G	79221961	Pre_Pregnancy_BMI	-786.69	0.320932
cg19172429	2	240878313	rs6437328_C	240878120	hypertension	-1368.26	0.332272
cg17865555	19	49133647	rs3745734_C	49134388	deliverymode	-1625.48	0.396276
cg10143960	1	1109486	rs58004717_G	1133930	hypertension	-1424.89	0.420096
cg26392737	8	21916853	rs755423_C	21728888	Parity	-2131.82	0.430441
cg00256329	17	724374	rs535822_C	719017	Parity	-81.6662	0.499459
