# Supplementary material for: Integrated analysis of environmental and genetic influences on cord blood DNA methylation in new-borns
Source: Nat Commun. 2019 Jun 11;10:2548. doi: 10.1038/s41467-019-10461-0 (PMC6559955; doi:10.1038/s41467-019-10461-0)
Supplement: Supplementary file 11 — Supplemental Data 8 [file 41467_2019_10461_MOESM11_ESM.xlsx]

## Sheet: Blatt1
CpG	Chr	bp_CpG	SNP_int	bp_SNP	E_int	AIC_int	p_int
cg23206115	6	158066900	rs75809715_G	157404924	Parity	-1983.91	5.57321e-07
cg20955836	20	55836224	rs1570182_T	55367112	Parity	-1529.7	1.41644e-06
cg24491895	11	6889596	rs3750944_G	6239344	Maternal_Age	-1988.76	1.93246e-06
cg13813086	9	128650501	rs13295594_C	129284289	Maternal_Age	-1940.96	1.99271e-06
cg08936487	6	3224596	rs4959669_C	2453470	deliverymode	-2000.44	2.14308e-06
cg17971837	22	37215996	rs2284010_C	37081695	betamet	-2009.11	3.82224e-06
cg22987448	19	8591364	rs7251490_C	9522802	hypertension	-1591.31	3.86728e-06
cg13928759	10	95517382	rs148677459_T	95108416	deliverymode	-1860.01	3.92526e-06
cg17142183	2	102608192	rs35918372_G	102819263	betamet	-1805.44	4.15662e-06
cg26391219	11	3189207	rs112708590_G	3766053	Maternal_Age	-2411.78	4.39733e-06
cg25600766	12	22486484	rs184682573_A	22825439	deliverymode	-1689.73	4.7201e-06
cg01553434	6	73075887	rs16882102_T	72791203	betamet	-1991.4	5.10676e-06
cg00159523	10	114713187	rs7476679_G	114209703	Maternal_Age	-1826.75	5.1077e-06
cg19754901	3	87102643	rs188768794_G	86820337	Gestational_Diabetes	-1942.43	6.05026e-06
cg17656763	12	65927079	rs180778180_A	66668339	Maternal_Age	-2161.52	6.18073e-06
cg11024722	10	5406901	rs7906409_C	4606853	betamet	-2064.92	6.72693e-06
cg10052118	17	53499747	rs714035_T	52811751	hypertension	-1786.25	7.43057e-06
cg22801217	6	41010316	rs114425685_T	40822316	Pre_Pregnancy_BMI	-2203.98	9.12098e-06
cg21453656	3	179502686	rs9877109_G	178551573	deliverymode	-2080.44	1.0618e-05
cg05676441	5	19988800	rs73762465_G	19957482	Gestational_Diabetes	-1740.26	1.09628e-05
cg23725986	2	75938438	rs17010698_T	75281054	deliverymode	-1789.86	1.15977e-05
cg02649063	16	55794731	rs258096_A	55762882	betamet	-1067.18	1.29004e-05
cg15439725	4	299311	rs6837180_A	698292	Gestational_Diabetes	-1386.24	1.46314e-05
cg21249659	12	10324843	rs117808225_G	9849512	Pre_Pregnancy_BMI	-1989.17	1.50789e-05
cg13097993	14	51026600	rs10129336_G	50560177	Maternal_Age	-2000.24	1.51897e-05
cg15690347	19	50931515	rs2659117_A	51390434	betamet	-1033.15	1.64988e-05
cg08401657	6	10399046	rs6457200_A	11255358	betamet	-1592.95	1.66125e-05
cg12226717	11	94135006	rs79010674_C	94854355	Parity	-1844.95	1.80514e-05
cg24517467	7	155284331	rs10251163_C	155264377	betamet	-1412.72	1.84511e-05
cg19106968	2	135149666	rs145562066_T	135274470	Gestational_Diabetes	-2057.76	1.89673e-05
cg06575035	5	140744449	rs144631069_T	140920588	hypertension	-1781.25	1.97385e-05
cg06819704	5	159707559	rs10045568_C	158949047	deliverymode	-1884.43	2.07179e-05
cg20548231	22	31318373	rs148680552_A	30691919	hypertension	-1526.56	2.12626e-05
cg14070323	14	101291856	rs4906032_G	101518910	Maternal_Age	-1746	2.12699e-05
cg02106155	7	83860330	rs199733625_G	84012045	Pre_Pregnancy_BMI	-2026.26	2.13151e-05
cg03171211	3	37368888	rs2555240_T	37603526	hypertension	-2206.85	2.14229e-05
cg08356926	4	70893329	rs1238144_A	70780633	Parity	-2129.88	2.15249e-05
cg09643312	2	160655081	rs1421385_A	159994048	Parity	-1677.87	2.22554e-05
cg07268332	11	10476494	rs4910209_G	10986257	Maternal_Age	-1832.5	2.28158e-05
cg01932823	16	57701726	rs12925676_T	58625326	Maternal_Age	-2534.42	2.44033e-05
cg23019889	1	146544044	rs656036_C	146518194	betamet	-1323.11	2.52887e-05
cg26685941	13	95952902	rs189749285_G	95525206	Pre_Pregnancy_BMI	-1676.68	2.62275e-05
cg26393629	14	21191859	rs938883_T	20916958	deliverymode	-1362.35	2.8138e-05
cg23641707	2	151341348	rs56198085_A	150703683	Maternal_Age	-2160.23	2.9541e-05
cg07935886	8	41168001	rs874970_C	40336403	Maternal_Age	-1788.96	2.95701e-05
cg06369785	4	13527875	rs7691835_G	14255076	Pre_Pregnancy_BMI	-1646.17	3.00872e-05
cg05098551	2	179344725	rs34997591_G	180006942	Maternal_Age	-1789.96	3.1104e-05
cg05740254	4	187148563	rs6847347_C	187707798	hypertension	-2105.45	3.13428e-05
cg19347790	12	81332050	rs10862288_G	81695836	betamet	-1943.82	3.24611e-05
cg18780491	13	20692403	rs7982556_C	20688590	betamet	-1898.92	3.31812e-05
cg20700952	19	57630217	rs73937080_C	58487518	hypertension	-1630.57	3.55977e-05
cg11653858	17	26799289	rs3744638_C	27084364	Pre_Pregnancy_BMI	-2129.02	3.58155e-05
cg10308414	9	128777758	rs13295594_C	129284289	Maternal_Age	-2090.45	3.58643e-05
cg06220761	10	7455518	rs521331_T	8224850	Gestational_Diabetes	-1874.06	3.98797e-05
cg20126546	12	101188278	rs651173_G	101447413	Maternal_Age	-2036.52	4.15375e-05
cg16558770	15	90548037	rs293346_C	89583826	Pre_Pregnancy_BMI	-2092.15	4.23915e-05
cg19839325	19	18761132	rs117878047_C	18786860	betamet	-2131.71	4.64054e-05
cg19319588	10	46010025	rs1830888_A	45339904	Maternal_Age	-2059.03	4.66111e-05
cg07510314	6	76018362	rs599121_G	75056542	Maternal_Age	-2310.77	4.70562e-05
cg19931902	20	207144	rs6086616_T	68749	Gestational_Diabetes	-2086.72	4.72071e-05
cg16336248	8	22673039	rs6557650_G	23133045	Maternal_Age	-1574.16	4.92053e-05
cg17378193	3	13679574	rs4684917_A	13244384	Maternal_Age	-1468.05	4.92824e-05
cg23846443	6	155777949	rs6942152_G	155427624	Maternal_Age	-2026.01	5.15381e-05
cg00020778	12	109825145	rs34684319_G	110566907	deliverymode	-1926.16	5.19446e-05
cg26074940	3	66293457	rs264672_T	65880607	Pre_Pregnancy_BMI	-2063.84	5.22668e-05
cg13474450	8	142222685	rs1492370_A	143107149	Maternal_Age	-2247.65	5.3604e-05
cg16530595	8	144788492	rs60189731_T	144227831	Gestational_Diabetes	-1510.03	5.41117e-05
cg19376823	3	3135242	rs17036173_A	3780218	Gestational_Diabetes	-2082.45	5.74189e-05
cg26709988	16	84860918	rs16975257_A	85154277	Gestational_Diabetes	-2000.38	5.84474e-05
cg13717350	9	136566991	rs493901_T	136600201	Parity	-1270.88	6.10761e-05
cg15694585	13	20703389	rs7323832_A	21242007	hypertension	-1696.56	6.12179e-05
cg05791173	10	130508478	rs11598539_C	130842093	hypertension	-2015.68	6.19929e-05
cg17201651	10	111683631	rs192913130_A	112111520	Gestational_Diabetes	-1501.79	6.36623e-05
cg09362796	4	3204792	rs1203111_G	3454304	Pre_Pregnancy_BMI	-2175.63	6.49319e-05
cg26891150	15	79575634	rs201524563_T	78902774	deliverymode	-1755.97	6.58748e-05
cg02802029	3	145879686	rs977759_T	146276607	hypertension	-1622.71	6.77539e-05
cg21070272	3	93698461	rs2965_T	93818466	Maternal_Age	-2110.41	6.85257e-05
cg25533247	19	15530630	rs2396225_G	14701093	Gestational_Diabetes	-1931.11	6.8891e-05
cg10297426	13	53314813	rs3825528_A	52602919	Gestational_Diabetes	-2294.99	7.1259e-05
cg17691334	11	36615733	rs10836458_T	35871679	Pre_Pregnancy_BMI	-2032.97	7.14055e-05
cg07233230	1	241912768	rs12723036_T	241818980	hypertension	-2163.86	7.19629e-05
cg19591908	14	101459254	rs947193_G	101688356	hypertension	-2100.08	7.26403e-05
cg26588061	10	12086036	rs57688998_C	12052164	Pre_Pregnancy_BMI	-1981.87	7.32505e-05
cg13213889	20	61371658	rs1291170_G	62222211	deliverymode	-1730.38	7.35033e-05
cg06766034	22	47082260	rs12484501_A	46914277	Pre_Pregnancy_BMI	-1810.96	7.48099e-05
cg17333886	10	711676	rs76897879_T	636344	hypertension	-1940.61	7.54427e-05
cg15856748	13	101629969	rs188563737_C	101904928	Pre_Pregnancy_BMI	-2167.47	7.57105e-05
cg13999433	9	117156883	rs10817505_C	116461657	Gestational_Diabetes	-1907.1	7.62738e-05
cg09997082	19	46170946	rs192482689_G	46725179	Maternal_Age	-2000.32	7.70664e-05
cg21144063	7	64035529	rs34864313_A	64352497	Maternal_Age	-960.025	7.76348e-05
cg02319986	19	8568712	rs794088_C	7678127	hypertension	-2464.79	7.94713e-05
cg25009498	17	80562120	rs7215059_G	80550441	deliverymode	-1561.78	8.24986e-05
cg02343823	5	150284419	rs918421_A	150831989	hypertension	-1704.55	8.25708e-05
cg07103517	7	50348485	rs3030978_GAAATA	49768814	Maternal_Age	-1882.44	8.43745e-05
cg12152566	5	176981910	rs7719125_C	176689166	betamet	-1771.24	8.45059e-05
cg06464962	4	74719289	rs1595009_C	74834656	Pre_Pregnancy_BMI	-1939.95	8.48817e-05
cg19702383	12	97885575	rs11109147_A	98044771	Maternal_Age	-2034.33	8.66507e-05
cg20502257	12	55758598	rs74092237_T	55227019	hypertension	-1871.93	8.73139e-05
cg25929976	3	12328656	rs1152002_T	12471871	Parity	-1734.71	8.79833e-05
cg09511421	4	116034871	rs13105584_A	116509605	Gestational_Diabetes	-1378.84	8.80889e-05
cg06836480	2	169928251	rs6717927_T	169222490	Parity	-2183.24	8.92242e-05
cg06093993	6	132945592	rs4437491_G	133869809	hypertension	-2127.12	9.05503e-05
cg04034967	7	1309108	rs13221166_A	1363454	deliverymode	-1020.56	9.40874e-05
cg01869896	1	40420299	rs4660437_G	41042897	Gestational_Diabetes	-2420.05	9.66716e-05
cg24122826	11	107578640	rs74510982_T	106590184	Parity	-1640.49	9.74228e-05
cg05090759	2	165812146	rs3769907_G	165650493	betamet	-1457.46	9.78276e-05
cg23254737	4	140006975	rs1027472_C	140552399	Gestational_Diabetes	-2030.69	9.86808e-05
cg07395806	1	248684628	rs6426255_A	247697724	Pre_Pregnancy_BMI	-2187.49	9.98719e-05
cg09238666	16	66584358	rs7193473_A	66600479	Pre_Pregnancy_BMI	-2207.1	0.000101774
cg16745104	20	62550415	rs720607_A	61895909	betamet	-2004.49	0.00010554
cg10776186	13	25875020	rs1041052_G	26519045	Gestational_Diabetes	-2078.41	0.000106129
cg24590515	6	112688930	rs9487749_T	112232986	Maternal_Age	-1855.74	0.00010668
cg02845566	20	45094064	rs11569323_C	44752304	Parity	-2084.81	0.000107384
cg00275479	5	134882430	rs11748540_G	135755386	Gestational_Diabetes	-1940.45	0.000109687
cg25319862	2	421459	rs76660255_C	667974	Maternal_Age	-2194.56	0.00010979
cg18994250	4	6107021	rs4580721_G	6131812	deliverymode	-1610.17	0.00011232
cg25673584	19	46417551	rs10411518_A	46105198	Pre_Pregnancy_BMI	-1354.72	0.00011255
cg08136806	12	52867793	rs1466688_G	53180744	Maternal_Age	-1711.26	0.000113851
cg08703857	7	2653651	7:3405675:A_C	3405675	Maternal_Age	-1100.23	0.00012046
cg24247537	11	457278	rs10160565_A	335017	Maternal_Age	-1458.62	0.000121234
cg17524180	13	113633600	rs3011547_C	113635963	deliverymode	-2270.95	0.000122762
cg26262049	11	10628012	rs4909989_G	11359886	Gestational_Diabetes	-1971.54	0.000126301
cg02204262	5	140201746	rs1042184_A	139725961	hypertension	-1898.35	0.00012642
cg01021742	17	77100132	rs79673008_T	78085029	Gestational_Diabetes	-1826.99	0.000127566
cg14323854	19	9473058	rs8100015_T	10050184	hypertension	-2267.36	0.000128436
cg17221813	20	61590823	rs752430_C	61599388	deliverymode	-906.974	0.00012992
cg04071270	5	140457553	rs17286954_T	140887429	Pre_Pregnancy_BMI	-1522.17	0.000133159
cg03797115	4	110625010	rs987695_T	110131702	deliverymode	-1751.44	0.000133569
cg22482235	7	153586130	rs16884836_T	152996101	Pre_Pregnancy_BMI	-1665.49	0.000134097
cg01040434	1	86081443	rs12095129_C	86125721	deliverymode	-1768.61	0.000134834
cg06363243	16	1630430	rs397435_G	2010138	Pre_Pregnancy_BMI	-1670.16	0.000134883
cg18481241	13	48893727	rs141137652_G	49561250	Gestational_Diabetes	-1815.73	0.000135191
cg26674558	8	67405257	rs76247924_A	66870010	hypertension	-1956.01	0.000135777
cg11063877	12	50793961	rs12581530_C	51772245	Maternal_Age	-2034.79	0.000135783
cg14834300	1	152506886	rs10666767_T	152506982	Maternal_Age	-953.854	0.000137376
cg24086068	4	77356008	rs28563976_C	77097373	betamet	-2156.33	0.000141943
cg25708790	12	132549361	rs11061523_A	131906902	Gestational_Diabetes	-2023.47	0.000143917
cg23270582	4	70514724	rs181773253_T	69549542	Parity	-1876.91	0.000145103
cg10408284	17	48912327	rs9303563_G	48868073	hypertension	-1442.04	0.000145515
cg08112929	15	100672325	rs74726300_G	100392441	deliverymode	-1527.01	0.00014618
cg21677075	6	21523451	rs2504817_A	22491609	Pre_Pregnancy_BMI	-1889.21	0.000146427
cg17803993	3	71276214	rs78563735_C	72091482	Maternal_Age	-2088.38	0.000146435
cg20885815	2	27478320	rs13025681_T	26748504	Pre_Pregnancy_BMI	-1990.84	0.000148763
cg27209741	7	97663876	rs459_T	97431347	deliverymode	-1476.27	0.000149078
cg26180383	8	129061048	rs2648880_G	129074099	hypertension	-2033.34	0.000150315
cg24786658	7	112727423	rs2905230_C	113401155	Gestational_Diabetes	-2108.76	0.000151486
cg21762589	10	133796476	rs11146443_G	134446908	deliverymode	-1591.17	0.000152152
cg26683137	17	33447208	rs4636954_C	32972853	betamet	-1680.27	0.000152463
cg26543112	6	133188277	rs745091_G	133658299	Maternal_Age	-1844.44	0.000153651
cg27586417	16	85577800	rs12932862_A	86339114	Parity	-2209.76	0.000154422
cg09184899	8	42234243	rs6989331_G	41697078	betamet	-2134.02	0.000154589
cg03340964	20	17552529	rs6044515_C	16910000	hypertension	-2298.76	0.000155877
cg12598270	18	32957498	rs1241342_T	33208901	hypertension	-1646.08	0.000157643
cg02376887	12	29542219	rs11050201_T	29486978	Maternal_Age	-1697.42	0.000160559
cg10866199	5	111506035	rs62364023_G	112164747	hypertension	-2144.21	0.000161136
cg14180511	1	206946187	rs12711513_T	207262980	Maternal_Age	-2103.8	0.000161842
cg15312323	17	39317694	rs7502478_G	39229555	Maternal_Age	-2068.78	0.00016234
cg10424681	6	4079350	rs115905192_A	3394119	deliverymode	-1794.8	0.000162752
cg06798189	3	27498659	rs149265367_C	26758990	Gestational_Diabetes	-1993.12	0.000165764
cg08730245	12	53902893	rs73110458_T	53305454	Maternal_Age	-2341.07	0.000166398
cg27637873	8	102804678	rs471757_G	102527840	hypertension	-2123.28	0.000168133
cg13320964	4	138114823	rs4481279_C	138506124	betamet	-2110.6	0.000170144
cg23398047	8	49783505	rs190898606_G	50002507	Maternal_Age	-1664	0.0001707
cg13653391	10	134896691	rs3008363_G	135040283	deliverymode	-1765.94	0.00017198
cg09462240	4	1409497	rs10026699_A	683842	Gestational_Diabetes	-1918.8	0.000176514
cg09214243	15	29968124	rs4779853_G	29442204	deliverymode	-1232.67	0.000177998
cg02814552	15	27960031	rs7403483_G	27277045	Pre_Pregnancy_BMI	-1837.18	0.000178231
cg24152630	2	70418849	rs5017686_G	69622299	betamet	-2283.77	0.000180246
cg10161121	1	172628020	rs1984404_A	172464790	Pre_Pregnancy_BMI	-2388.88	0.000183486
cg24119225	5	140344483	rs445310_G	141300906	betamet	-1988.88	0.00018648
cg12810837	12	9822287	rs192671997_G	10789210	hypertension	-2011.27	0.000187133
cg10857905	10	80026963	rs4979912_C	79463682	Pre_Pregnancy_BMI	-1586.52	0.000188319
cg16604218	1	45452605	rs9429225_C	44486239	Maternal_Age	-1814.63	0.00019084
cg03199221	3	65364705	rs9847783_G	65313459	Maternal_Age	-2064.49	0.000192827
cg07509935	14	24780167	rs5807267_GT	25304553	hypertension	-1192.08	0.000193917
cg15719376	11	70976678	rs140387718_C	70922169	Maternal_Age	-1742.86	0.000195137
cg05624196	3	195310883	rs11719165_T	194586088	Maternal_Age	-2194.17	0.000201498
cg17492395	2	42180858	rs751489_T	42081106	betamet	-2092.16	0.000203811
cg15357934	12	58138320	rs11172503_G	58622382	betamet	-1974.04	0.0002047
cg08161136	7	142970319	rs6950745_C	143659159	Maternal_Age	-1975.24	0.000205657
cg10313047	3	52351355	rs2336665_C	52915692	Maternal_Age	-1342.95	0.000205886
cg10047755	22	19751776	rs174876_T	20043370	Pre_Pregnancy_BMI	-2051.59	0.000206945
cg27525902	15	49716247	rs148952045_C	49152699	Maternal_Age	-2190.39	0.000209954
cg20981615	4	48136280	rs113972524_T	47553247	hypertension	-2417.63	0.000211713
cg10287786	11	117666000	rs2010473_C	117433739	deliverymode	-1302.77	0.000211873
cg20445402	13	110432220	rs9521650_A	110866265	deliverymode	-2014.55	0.000220939
cg04727614	7	123248691	rs7778947_A	122311943	Maternal_Age	-2283.68	0.000223421
cg06824277	12	103890274	rs11111293_C	102921296	Gestational_Diabetes	-2089.89	0.000225023
cg04165000	6	53375279	rs12524550_T	53364565	Maternal_Age	-2004.45	0.00023235
cg11586570	7	63498133	rs607958_G	63771659	deliverymode	-1573.86	0.000238734
cg26890706	6	13924425	rs9464732_T	14894076	Maternal_Age	-1850.32	0.000241528
cg17336139	22	22901648	rs9612370_G	23871042	Maternal_Age	-1739.85	0.000242205
cg03535830	1	110934327	rs17598321_T	110302450	hypertension	-2164.32	0.000245959
cg06704897	15	95870906	rs1424708_T	95113616	Pre_Pregnancy_BMI	-1972.22	0.000248086
cg06055763	7	81399308	7:80607205:CAAG_C	80607205	Maternal_Age	-1544.15	0.000254515
cg21440776	12	6658378	rs11612136_A	6030742	Parity	-1422.13	0.000256425
cg24880818	1	154167100	1:154837277:G_T	154837277	Maternal_Age	-1937.56	0.000260032
cg02009601	8	93979580	rs7817416_G	94355601	Maternal_Age	-2091.17	0.000261081
cg16358215	11	70455662	rs603965_A	69462910	hypertension	-1914.87	0.00026565
cg12722436	8	85686184	rs62529572_G	84890051	deliverymode	-2198.1	0.000266109
cg00811334	2	79739254	rs12617352_A	79208026	Pre_Pregnancy_BMI	-1823.23	0.000266933
cg03240511	16	87979202	rs1532631_C	88471248	betamet	-1882.45	0.000266969
cg24073755	1	231955433	rs1934909_T	231851279	Maternal_Age	-2203.21	0.000272984
cg26343510	11	72975668	rs7106538_T	72186038	betamet	-1796.49	0.000273003
cg15443202	12	67197851	rs75975414_C	67639082	Pre_Pregnancy_BMI	-2157.7	0.000276225
cg08055131	13	28673714	rs141535475_C	28571153	Pre_Pregnancy_BMI	-1792.99	0.00028345
cg01313387	12	113515969	rs12580178_G	113024793	Maternal_Age	-1928.54	0.000284956
cg21243889	8	20207356	rs140618125_A	19353988	Gestational_Diabetes	-1829.29	0.000285241
cg05303559	7	158512380	rs74351299_A	157514317	Maternal_Age	-1913.43	0.000287684
cg03446244	16	86229872	rs2178146_T	86463695	Parity	-1801.41	0.000290827
cg20048037	8	120605539	rs13253140_G	120914908	Maternal_Age	-2417.77	0.000291696
cg00308130	5	135415190	rs1346440_T	134573007	Maternal_Age	-749.048	0.000293593
cg03517147	1	197871078	rs10922153_G	196978615	betamet	-2175.2	0.000297031
cg14494204	5	174221189	rs60767424_A	174556757	Pre_Pregnancy_BMI	-1539.68	0.000298444
cg05332308	16	62442964	rs8060181_A	61586297	Maternal_Age	-1577.55	0.000299833
cg07050869	15	25426392	rs7177743_C	24995774	betamet	-1878.27	0.000301899
cg27449489	17	80316860	rs8081117_T	80303555	hypertension	-1884.02	0.000303126
cg01942558	2	152214027	rs12991064_T	151289995	Maternal_Age	-2485.25	0.000312051
cg12371924	12	25102469	rs141450843_A	25789233	betamet	-1961.1	0.000312735
cg16100392	6	132931717	rs1933988_C	132871653	hypertension	-2091.09	0.000312927
cg17547295	5	157282503	rs184002641_T	156296820	Maternal_Age	-1926.61	0.000312962
cg07195224	1	159047034	rs4133290_C	159819491	Gestational_Diabetes	-1935.66	0.000317988
cg03240301	7	23387383	rs149821_T	23339460	hypertension	-1946.9	0.000318075
cg06852350	15	75119324	rs182777226_G	74870043	Maternal_Age	-2090.33	0.000319834
cg22765626	19	15488902	rs113572447_T	15457480	betamet	-1731.8	0.000323367
cg18931815	1	36565772	rs7339895_C	36620656	Parity	-2057.72	0.000324465
cg04101015	1	159170275	rs11265239_A	159547853	Maternal_Age	-2028.15	0.000328288
cg05402364	14	20344083	rs4981259_C	21058337	hypertension	-1906.73	0.000329995
cg01022219	18	13641735	rs34143023_CT	13077953	Pre_Pregnancy_BMI	-1954.37	0.000332602
cg27569752	17	10452975	rs2969185_C	11406081	hypertension	-1864.47	0.00033624
cg04012600	1	109850126	rs6695237_A	110415626	Maternal_Age	-1952.31	0.000338613
cg05827944	16	71264282	rs76921938_A	70547740	deliverymode	-1879.38	0.000343129
cg06270401	12	4699085	rs11063343_G	4912598	deliverymode	-1927.93	0.000343366
cg18503912	19	35630279	rs10419491_C	35182957	Pre_Pregnancy_BMI	-2038.26	0.000343612
cg22584138	17	28562220	rs74627549_T	28402222	Pre_Pregnancy_BMI	-1485.43	0.000354986
cg25608547	6	129251071	rs9492416_A	130238173	Maternal_Age	-2021.39	0.000363147
cg17118262	17	32690569	rs9898175_C	32901659	Maternal_Age	-2114.44	0.000363556
cg01178924	13	76430722	rs9530489_A	76473079	deliverymode	-1848.72	0.000364193
cg10678749	5	129238767	rs73786304_G	129684938	Parity	-2088.92	0.000365196
cg01700386	2	179056976	rs13004565_G	179063215	deliverymode	-2141.63	0.000370246
cg02435427	10	5237881	rs56716256_G	6177463	betamet	-2443.52	0.000376576
cg05034642	8	120885549	rs7813088_A	121269836	Gestational_Diabetes	-1950.05	0.000379289
cg04228709	6	155537930	rs231945_T	155739924	Pre_Pregnancy_BMI	-1750.62	0.000382075
cg11903920	10	132930485	rs76145577_G	133373962	betamet	-1886.04	0.000382694
cg06533408	12	69139618	rs7309790_T	68723334	Pre_Pregnancy_BMI	-1372.08	0.000386674
cg13192836	8	122651300	rs111748743_A	123507810	Maternal_Age	-2084.23	0.000399006
cg10040866	15	72690640	rs7177784_C	72043527	Pre_Pregnancy_BMI	-1980.83	0.000399379
cg18351781	19	4950888	rs3760948_T	4868802	Gestational_Diabetes	-2112.18	0.000399825
cg13495204	4	74274452	rs142579235_T	74221700	hypertension	-2137.16	0.000400424
cg17496921	19	11406993	rs8111258_A	11699193	betamet	-2329.54	0.000401025
cg01987393	7	155640537	rs3923736_G	155060730	Maternal_Age	-1942.41	0.00040277
cg21752383	5	140739976	rs10515513_G	141533845	betamet	-1483.77	0.000405383
cg22451657	1	6558088	rs77054744_A	6031587	Maternal_Age	-1747.51	0.000408501
cg03888083	16	867542	rs117326073_A	890835	Maternal_Age	-1658.25	0.000410807
cg07055315	2	32490835	2:32553146:T_G	32553146	betamet	-2015.87	0.000413233
cg21785710	2	63662027	rs114819473_T	64154797	Maternal_Age	-2247.12	0.000413596
cg08265769	8	50824622	rs80090183_C	51470928	Maternal_Age	-1939.29	0.000417689
cg19928377	5	140249735	rs702399_C	140024432	deliverymode	-1135.68	0.000426624
cg01232909	1	226735060	rs199557244_T	226824644	Maternal_Age	-2268.21	0.000444164
cg08703231	16	8738304	rs117844078_G	9684990	Maternal_Age	-2289.46	0.000452863
cg08037922	1	179521085	rs10798640_T	178934776	deliverymode	-2080.62	0.000453102
cg05226607	5	147548617	rs72652848_T	147424248	hypertension	-2271.45	0.000458533
cg00333528	6	89927485	rs1925137_C	89204722	betamet	-2318.59	0.00046709
cg08243619	1	11561662	rs7552664_A	12277967	betamet	-1787.58	0.000469937
cg02596089	19	47759400	rs3027957_C	47287507	Gestational_Diabetes	-1947.52	0.000472544
cg19039481	2	394115	rs55775460_A	663846	Pre_Pregnancy_BMI	-1756.75	0.000478109
cg04873098	1	3165191	rs10797380_A	3055876	Maternal_Age	-1232.44	0.000484059
cg00357213	10	15902731	rs12250830_G	15176157	Parity	-2063.21	0.000485965
cg22051146	5	177895047	rs11745264_A	178741383	Gestational_Diabetes	-2190.72	0.000489048
cg07945733	10	118429485	rs6585429_A	118893231	Gestational_Diabetes	-1655.39	0.000491362
cg09610767	16	86960025	rs825588_A	87669407	Gestational_Diabetes	-1582.11	0.000498267
cg10800346	13	114829496	rs12856863_A	114002383	hypertension	-2031.84	0.000499071
cg25938287	5	167988974	rs17731499_C	167764600	Maternal_Age	-2168.66	0.000501591
cg06607089	21	19616551	rs174742_A	19332324	Gestational_Diabetes	-2203.83	0.000503283
cg07383535	5	157078082	rs3734032_A	156957784	hypertension	-1933.04	0.000506632
cg00066816	5	158758353	rs31684_T	159282902	Maternal_Age	-1987.52	0.000508065
cg25657218	17	22017062	rs4889755_T	22208945	Maternal_Age	-1609.1	0.000508427
cg16705546	16	85936666	rs55997129_A	86568805	deliverymode	-1999.49	0.000511888
cg05692746	2	100937584	rs1513628_A	101338644	deliverymode	-1376.14	0.000516646
cg15781504	11	4871411	rs117316827_A	4669754	hypertension	-2149.79	0.000516818
cg18082788	6	149806339	rs79189596_A	149655261	hypertension	-1998.46	0.000520465
cg17815049	1	246728663	rs140699772_G	247195825	Maternal_Age	-1706.25	0.000529088
cg00104167	16	86953195	rs6539985_A	86959106	betamet	-1372.94	0.00054495
cg23756272	18	60904418	rs10469140_G	60668270	Pre_Pregnancy_BMI	-1645.8	0.000545004
cg00379559	16	88564934	rs8044502_G	88475508	Pre_Pregnancy_BMI	-2244.28	0.000545329
cg10831246	17	18553663	rs1295329_C	19319015	Pre_Pregnancy_BMI	-1260.26	0.000548846
cg19579217	6	10720630	rs6915811_C	11198678	Maternal_Age	-1908.45	0.000554971
cg21380024	17	61042803	rs142130706_A	61706318	betamet	-1576	0.000555453
cg10752676	7	123175466	rs184492455_A	122884315	hypertension	-1917.44	0.000556568
cg07308243	16	85074963	rs182869150_T	85977240	betamet	-2106.63	0.000562408
cg00409658	6	138744549	rs143585310_A	139163071	hypertension	-2455.23	0.000572844
cg18860301	6	13977167	rs1008461_T	13218549	Maternal_Age	-2226.67	0.000573085
cg13638229	10	131697080	rs892326_T	132689538	Pre_Pregnancy_BMI	-1690.23	0.00058365
cg21062780	6	887772	rs1764109_A	938900	betamet	-1535.62	0.000586231
cg26888623	6	37871320	rs1885324_C	38072827	hypertension	-2125.53	0.000591827
cg13300301	11	94279068	rs585768_T	93552855	betamet	-1747.85	0.000591934
cg27437304	11	129992368	rs78063002_T	130657768	Parity	-1720.45	0.000594792
cg10605064	11	8290815	rs3763900_A	9100710	Maternal_Age	-1407.63	0.000600246
cg03000419	11	82997694	rs9666156_T	82220107	Parity	-1744.54	0.000606276
cg04071398	6	137363996	rs12203234_T	138337903	Maternal_Age	-2257.18	0.000608855
cg03526459	1	146549940	rs656036_C	146518194	betamet	-413.803	0.000613202
cg00876141	4	47837775	rs113572362_T	48342046	Gestational_Diabetes	-2178.81	0.000618801
cg08247921	4	103683115	rs7691671_C	104424598	hypertension	-2019.68	0.000622447
cg02889001	16	1519785	rs180847225_T	1374138	hypertension	-1963.32	0.000628894
cg01113246	2	237033449	rs3754669_T	236617736	betamet	-2162.44	0.000628971
cg18934187	18	51882189	rs151155878_A	51400241	betamet	-2018.08	0.000630406
cg01471264	2	119597415	rs55938781_C	119807336	hypertension	-1957.77	0.00063612
cg22726155	21	45575559	rs425276_T	46019852	hypertension	-2269.6	0.000636902
cg00050402	7	55073022	rs815991_T	55475080	deliverymode	-1357.08	0.000639586
cg20390545	3	133527210	rs115139369_C	133833687	hypertension	-2031.3	0.000642098
cg23126947	3	93780364	rs143752469_C	94575969	Gestational_Diabetes	-1868.85	0.000643026
cg21726551	12	131590460	rs7958397_C	131060554	deliverymode	-2009.18	0.000643418
cg17707487	13	114261869	rs2993300_A	113673695	Maternal_Age	-2397.19	0.000643845
cg13336665	5	134872610	rs595269_C	134602537	Gestational_Diabetes	-1661.35	0.000647813
cg02364942	21	15588038	rs10482862_C	16323835	Maternal_Age	-1920.93	0.0006575
cg14219918	9	127249562	rs200924320_AG	127406054	betamet	-1763.62	0.00065944
cg04888364	14	42168354	rs61989077_A	41194620	hypertension	-2069.7	0.000666074
cg22199969	2	233323840	rs77660236_G	234300971	hypertension	-1454.47	0.00067103
cg18007837	17	6797466	rs9903782_G	6699243	Maternal_Age	-1430.8	0.000672492
cg08570243	2	110969853	rs881940_C	110448910	betamet	-1467.88	0.000682781
cg06137123	11	129444480	rs7122272_G	129695058	Pre_Pregnancy_BMI	-1734.45	0.000691263
cg13797673	2	242051737	rs4676411_T	241561088	betamet	-2089.3	0.000711871
cg01606875	9	25678753	rs10757554_C	25576545	betamet	-1741.21	0.000712383
cg01286665	5	54525925	rs13153277_C	54999354	deliverymode	-1963.45	0.000719718
cg27389255	11	14664598	rs144270590_T	15300990	Gestational_Diabetes	-2010.88	0.000722141
cg26585981	11	48327164	rs4752917_A	48241639	hypertension	-1834.15	0.000726308
cg23894205	12	14967370	rs220594_G	13967410	Pre_Pregnancy_BMI	-2059.53	0.00072933
cg15120855	5	140515736	rs2112259_T	139744390	Parity	-1318.96	0.000739619
cg24738611	2	29149895	rs188427210_A	29275257	Parity	-1969.64	0.000739716
cg12078738	6	87804962	rs13192487_C	86999790	Maternal_Age	-2031.41	0.000745734
cg18721397	5	32584912	rs6886553_A	32636097	Maternal_Age	-2017.73	0.000751435
cg06654079	16	21169179	rs12929546_C	20981162	Gestational_Diabetes	-1890.34	0.000751597
cg08428292	16	85981373	rs74033764_A	86638905	Pre_Pregnancy_BMI	-1994.46	0.000754635
cg14508777	3	42847116	rs1717026_C	41987647	Gestational_Diabetes	-2063.59	0.000759842
cg26782825	8	110989116	rs78415586_TTATATC	111276462	Maternal_Age	-2022.54	0.000760804
cg05044809	5	1831280	rs4263538_A	2016086	hypertension	-1979.4	0.000763887
cg10407488	11	120255253	rs10892748_A	121253819	deliverymode	-2010.14	0.000764923
cg13603599	11	67251939	rs10750808_T	67533195	Maternal_Age	-1731.27	0.000767963
cg18276112	7	4755032	rs4628168_C	5452756	betamet	-1688.56	0.00077456
cg23106045	1	149162430	rs3738319_A	149815323	hypertension	-1582.11	0.000775595
cg06937068	5	140615329	rs1862176_G	139730444	Gestational_Diabetes	-1662.79	0.000776659
cg09021393	7	95849568	rs10278417_G	95123470	betamet	-2042.92	0.000776977
cg09645475	20	815316	rs6051520_G	351944	Maternal_Age	-1951.38	0.000779223
cg18020785	2	211458004	rs167648_A	211878255	Maternal_Age	-2028.66	0.000779464
cg14158769	7	126698156	rs62470217_C	126473797	Maternal_Age	-2221.12	0.00077964
cg15865827	18	23713838	rs8084638_G	22747808	betamet	-1437.58	0.000779745
cg24173182	17	1961286	rs7207487_A	2912719	betamet	-1615.67	0.000780792
cg18022012	2	10444757	rs1109037_A	10085722	Gestational_Diabetes	-1677.84	0.000782235
cg23023604	3	15915216	rs6775152_A	16196224	hypertension	-2332.74	0.000784724
cg23484899	1	244894365	rs6687026_C	245725714	Parity	-2020.7	0.000785997
cg17497490	2	944690	rs11892515_T	1685800	betamet	-2177.99	0.000787195
cg25423077	18	59221601	rs154932_G	58813712	hypertension	-1602.44	0.000794906
cg01417339	8	135813202	rs4909890_C	136147715	Maternal_Age	-2208.47	0.000800353
cg08646051	12	26205524	rs117947825_A	26070877	hypertension	-2317.66	0.000805672
cg04021544	7	2705189	rs151188292_A	2245199	Pre_Pregnancy_BMI	-1054.35	0.000806229
cg13610072	4	89619085	rs1847515_C	90298221	Maternal_Age	-1873.29	0.000811681
cg09995596	22	39760158	rs80156739_G	40115834	Gestational_Diabetes	-2250.71	0.000822263
cg03068497	7	30635838	rs145013054_C	29941549	Maternal_Age	-1590.42	0.00082332
cg02094337	17	80542118	rs28640931_C	80492713	hypertension	-1908.38	0.000824204
cg03533294	2	219861109	rs12694470_C	220510817	deliverymode	-1873.64	0.000834967
cg14318858	19	50204862	rs12463356_T	50217136	hypertension	-1141.49	0.000836043
cg19910147	8	18256117	rs117599291_G	18374782	betamet	-2098.33	0.000840518
cg25977504	1	247979157	rs190341959_A	247198435	Maternal_Age	-2069.9	0.000849019
cg22790377	1	228291668	1:228155408:G_A	228155408	Maternal_Age	-1332.21	0.000849705
cg05415285	16	51130021	rs8050612_A	51025933	betamet	-1677.19	0.000852439
cg21129729	2	42719678	rs17772527_C	42135100	Maternal_Age	-1645.93	0.000855799
cg03202213	3	85006115	rs148134910_G	85665173	hypertension	-2094.53	0.000864287
cg10011623	20	57463527	rs197174_C	57878080	betamet	-1442	0.000870708
cg18466965	12	117628589	rs4529958_T	117465857	Gestational_Diabetes	-1465.13	0.000880632
cg02952379	12	18869080	rs182228557_T	17930805	Maternal_Age	-2105.71	0.000883687
cg06893288	12	132859722	rs116596143_T	132632145	Parity	-1672.13	0.000895002
cg05143398	2	175713189	rs6433549_A	176510867	betamet	-2080.94	0.000895442
cg10105794	1	37720926	rs57170102_A	37002448	Pre_Pregnancy_BMI	-1617.23	0.000903311
cg18011517	2	42175341	rs4633961_C	42120198	Parity	-1880.04	0.000910454
cg24250069	4	113738613	rs10029516_T	114011088	betamet	-2215.69	0.000914793
cg21687003	4	26806309	rs4299571_G	26817610	betamet	-1485.23	0.000921083
cg10600889	17	37123767	rs646097_G	37076331	betamet	-1477.56	0.000921408
cg19738121	12	130651287	rs7487222_T	129936385	hypertension	-1939.34	0.000925894
cg27021722	4	22999077	rs16872414_A	22135324	Pre_Pregnancy_BMI	-2230.05	0.000926664
cg22777724	17	46622516	rs138765259_G	47337653	Maternal_Age	-1919.06	0.000929772
cg02032334	2	121410165	rs189329273_T	121160876	Maternal_Age	-1999.54	0.000932912
cg10021924	12	131401275	rs7133874_A	131400652	hypertension	-1579.74	0.000940456
cg06917450	1	38156652	rs7533921_C	38184881	betamet	-1899.04	0.000941856
cg24092907	7	12729367	rs73058797_T	12580745	hypertension	-2174.44	0.000943098
cg09285795	13	112761581	rs9515379_G	111783454	Maternal_Age	-1739.83	0.000952388
cg20291222	12	75784541	rs1159395_G	75017996	Maternal_Age	-1864.66	0.000957097
cg06738887	15	60688010	rs17302951_C	60463545	Maternal_Age	-1959.12	0.000962718
cg24021130	10	56561213	rs115176973_T	55894690	Pre_Pregnancy_BMI	-1677.16	0.000978943
cg13164087	6	87832666	rs72912476_A	87682460	Gestational_Diabetes	-1248.84	0.000983004
cg08352755	5	145758879	rs142015946_GAGTT	145968060	hypertension	-1678.22	0.000985
cg27374881	3	186504006	rs7635068_T	187331590	hypertension	-2261.1	0.000999133
cg15203214	6	379489	rs2294661_G	592741	deliverymode	-1319.29	0.00100935
cg06107293	15	22915986	rs73409385_A	22844564	Pre_Pregnancy_BMI	-1779.35	0.00101723
cg15014679	11	27695210	rs12273363_C	27744859	hypertension	-2110.09	0.00101817
cg17482224	1	225116995	rs12025142_A	224876101	hypertension	-2082.96	0.00101979
cg00837218	14	21865939	14:22578828:G_A	22578828	Maternal_Age	-2225.66	0.00102397
cg25197500	17	80581805	rs4789763_G	80289284	deliverymode	-1813.9	0.00103134
cg06951122	5	140222653	rs115919669_T	141143494	deliverymode	-1031.44	0.00103976
cg11351140	13	20625630	rs9578201_G	20252847	betamet	-1990.27	0.00104304
cg05826762	7	123634202	rs11772923_C	123971053	hypertension	-2139.24	0.00105505
cg12347792	4	186393468	rs71848348_A	187290942	deliverymode	-2015.45	0.00105559
cg09526135	4	85603757	rs10023423_C	85081980	hypertension	-2173.19	0.00105665
cg26548834	7	4752951	rs7808703_T	5278439	Maternal_Age	-2277.98	0.00105978
cg26394308	17	74067861	rs9894244_A	73837957	hypertension	-1764.67	0.00106705
cg03371099	6	57305889	rs4715656_T	57194050	betamet	-1544.22	0.00107411
cg09606832	6	10405427	rs13204015_C	11040460	Pre_Pregnancy_BMI	-1796.09	0.00108914
cg17275844	4	48500942	rs12499674_T	48181565	betamet	-1946.76	0.00108916
cg08633074	16	11837719	rs3971212_CAG	12421592	Maternal_Age	-1769.37	0.00109435
cg04730866	3	97158366	rs186927550_G	97561142	betamet	-2102.61	0.00110569
cg01695579	16	70571479	rs6499513_T	71404780	betamet	-1969.28	0.00110762
cg22989533	13	82264223	rs9601570_A	81729384	Maternal_Age	-1745.41	0.00112602
cg12419863	6	144263450	rs6570597_C	144267969	hypertension	-1865.52	0.00112954
cg21290814	19	18793853	rs4632263_T	19212298	Parity	-1712.02	0.00113048
cg24810305	14	103389022	rs77630549_G	103252488	Parity	-1722.03	0.00113531
cg02985445	7	97908505	rs6952161_G	98733337	betamet	-2212.09	0.00113859
cg13346869	8	37605517	rs2445001_A	38466443	Parity	-1519.12	0.00114208
cg25975690	7	27199726	rs35530013_C	26578780	Maternal_Age	-1662.49	0.00114583
cg01770296	1	222792554	rs1773758_G	223338227	hypertension	-1880.6	0.00115271
cg07910065	10	4230752	rs73584445_A	4002064	Maternal_Age	-1389.78	0.00116001
cg00965168	1	227974541	rs11582927_T	228546487	hypertension	-2083.7	0.00116125
cg07798610	16	2867683	rs62032317_T	2999955	Pre_Pregnancy_BMI	-1323.13	0.00116231
cg21442998	3	11597936	rs171239_T	10780817	deliverymode	-2256.7	0.0011624
cg25282976	17	79005047	rs141427178_A	79021950	deliverymode	-1756.5	0.00116464
cg09986353	10	125996395	rs11595972_C	126569279	Maternal_Age	-2082.45	0.00116668
cg19317715	17	40996578	rs62076408_A	41207462	hypertension	-1699.54	0.00118021
cg00465247	13	50703477	rs9535415_A	50621423	betamet	-1616.2	0.00118332
cg20780105	5	60455790	rs56885035_G	60663699	Pre_Pregnancy_BMI	-1897.62	0.00119343
cg05194545	10	32096116	rs7073155_G	31185792	Maternal_Age	-1965.87	0.00119412
cg18470427	17	33842301	rs1383541_C	33539825	betamet	-1137.7	0.00119691
cg06500079	17	619033	rs117329074_T	488282	hypertension	-1620.44	0.00119836
cg06878771	20	54581276	rs139768418_T	53654207	Parity	-1966.63	0.00120502
cg04015777	13	103426481	rs4150360_C	103524762	Gestational_Diabetes	-1535.7	0.00121387
cg05877590	10	45811038	rs964686_T	46003812	deliverymode	-2064.26	0.00123294
cg24338843	1	12806667	1:12084640:T_A	12084640	Maternal_Age	-2035.97	0.0012335
cg05096182	10	6557506	rs12357847_G	6270511	Maternal_Age	-2107.47	0.00123396
cg25301532	20	43378953	rs6031782_G	43383832	Parity	-1512.89	0.00123564
cg00940577	17	28803884	rs3764417_G	28705043	Maternal_Age	-2113.36	0.00124751
cg18608725	14	63568602	rs80251419_T	63083428	hypertension	-2184.3	0.00126566
cg23521138	18	29026303	rs8085261_A	28111186	Gestational_Diabetes	-2014.79	0.00127502
cg16139316	1	153330758	rs821412_G	153293149	betamet	-1944.49	0.00127977
cg07147033	1	1549615	rs28581776_C	1847979	hypertension	-1791.92	0.00128124
cg18029321	5	140230326	rs6860347_G	139262117	Maternal_Age	-736.424	0.00128436
cg12161971	11	77907332	rs12361342_G	77751003	Pre_Pregnancy_BMI	-1561.13	0.00128741
cg06974034	2	158453600	rs115143979_A	158546821	Pre_Pregnancy_BMI	-1724.34	0.00129129
cg26686361	16	85964073	rs731957_C	85492882	hypertension	-2003.52	0.00129844
cg04085339	1	174967695	rs141040760_G	174516683	Gestational_Diabetes	-1832.74	0.00129924
cg24524285	11	64405919	rs487662_G	64481880	Maternal_Age	-1940.19	0.00131096
cg08186790	2	121346485	rs34461562_T	121899521	deliverymode	-1950.85	0.00132738
cg18753294	7	23718155	rs149821_T	23339460	hypertension	-2265.54	0.00132959
cg13638867	11	2241568	rs4930026_C	2900418	Maternal_Age	-1885.66	0.00134188
cg07803856	3	45268633	rs33771_C	45283319	betamet	-1998.71	0.00135281
cg05138203	13	102104707	rs7336311_C	102180738	Gestational_Diabetes	-1987.67	0.00135905
cg08840010	1	8000314	rs17349921_G	7170719	Maternal_Age	-2306.52	0.00135926
cg20593826	1	59280370	rs4912402_C	59973874	betamet	-1581.57	0.00136246
cg24821941	4	71457332	rs2579317_G	72101397	hypertension	-2232.2	0.00137531
cg22920417	18	74401671	rs470261_G	74722780	Gestational_Diabetes	-1968.81	0.00138834
cg15982099	11	47399813	rs10742826_C	48093445	hypertension	-2268.48	0.00140285
cg11481675	8	32504965	rs6983065_C	32697912	deliverymode	-1758.52	0.00142673
cg12292205	6	26970375	rs4713049_C	26876693	Maternal_Age	-2003.02	0.00144564
cg05168015	5	171880461	rs13155834_G	172283930	betamet	-1822.34	0.0014546
cg08576185	16	2055684	rs17808854_T	1528387	betamet	-2118.49	0.0014699
cg24310395	3	39309435	rs4128233_C	40045100	Gestational_Diabetes	-2135.46	0.00148316
cg10877315	6	141335831	rs139384398_A	142251693	hypertension	-2161.33	0.00149595
cg10647465	11	126582242	rs4293131_C	126690826	Parity	-1403.41	0.00150537
cg23817637	10	129691429	rs10829360_A	130018768	Parity	-1723.09	0.00151681
cg22670033	5	180646608	rs4701015_T	180452560	hypertension	-1639.56	0.00152018
cg27476623	11	40139315	rs116267314_C	39900241	Pre_Pregnancy_BMI	-1991.62	0.00153963
cg18825419	10	27150407	rs139929833_T	27158107	Parity	-1900.56	0.00154164
cg25913761	15	90727560	rs59521577_T	90757323	hypertension	-1810.29	0.00155928
cg14624207	11	68142198	rs148844041_T	68425066	Pre_Pregnancy_BMI	-2071.74	0.00157385
cg10963061	1	158147729	rs692565_T	158153526	hypertension	-1283.67	0.00158025
cg03952109	5	93409932	rs144638035_A	94330393	betamet	-2206.53	0.00158234
cg00432659	18	11151283	rs169569_C	10313183	deliverymode	-1934.92	0.0016135
cg00687674	15	69373260	rs8033821_C	69907739	Maternal_Age	-1947.13	0.00163383
cg06607384	14	91579859	rs12590018_C	91506137	Maternal_Age	-1786.71	0.00164439
cg25468212	13	49226663	rs9567923_G	48397223	betamet	-2094.94	0.00165349
cg23480619	21	35831871	rs2834824_A	36561074	hypertension	-1187.34	0.00166924
cg11958962	1	120354655	rs3765951_G	119917739	Maternal_Age	-2034.89	0.00167416
cg11140086	12	49783072	rs112461250_A	49076673	hypertension	-1526.09	0.00168638
cg06324048	20	57427103	rs6123756_C	56556146	Pre_Pregnancy_BMI	-1603.57	0.00172125
cg24790297	19	51226357	rs8106843_G	51106148	betamet	-1709.72	0.00172154
cg06682039	6	170536047	rs10806879_C	170760157	deliverymode	-1602.71	0.00173522
cg22463553	5	140788504	rs12517385_A	141248994	Maternal_Age	-2043.73	0.00174955
cg10632722	6	49833873	rs7746868_G	49642763	betamet	-2186.74	0.00176475
cg05557233	6	27482950	rs34083373_G	28373034	Maternal_Age	-1180.13	0.00176908
cg13157980	8	141599141	rs4736113_C	140913758	Parity	-1720.33	0.00176961
cg15750696	6	56507601	rs12528835_A	56129705	hypertension	-2070	0.00176966
cg15115984	19	1872702	rs1017084_C	2128054	deliverymode	-2063.42	0.00177492
cg20430047	20	20257861	rs59405436_A	20270816	Gestational_Diabetes	-1386.7	0.0017815
cg18538340	3	132756780	rs190765657_T	132893721	Parity	-1463.35	0.00180331
cg12649455	20	61878032	rs1047822_T	61873039	betamet	-1426.69	0.0018244
cg04983687	16	88558223	rs183528671_A	87627169	deliverymode	-2052.77	0.00182533
cg17110052	19	51858208	rs17714461_A	51425106	Maternal_Age	-2048.84	0.00185247
cg12419176	1	32936996	rs117610867_A	32906249	Pre_Pregnancy_BMI	-1660.64	0.00187869
cg15123572	13	114911570	rs7327124_C	115053155	Maternal_Age	-2036.03	0.00187898
cg04798824	12	99640830	rs2372635_C	99468230	Maternal_Age	-2229.38	0.00188339
cg17503389	5	90575422	rs10474343_G	90545248	deliverymode	-1913.94	0.00192011
cg02332073	7	130372419	7:129989590:T_C	129989590	deliverymode	-2143.11	0.00192152
cg16135936	14	98629292	rs79498715_G	99067811	Parity	-2029.78	0.00193678
cg06373940	2	128052778	rs13384737_C	128971040	Pre_Pregnancy_BMI	-1807.52	0.00196142
cg25821072	12	129252706	rs2730767_C	128425792	Pre_Pregnancy_BMI	-1997.06	0.00196459
cg10755878	2	167466717	rs73031416_A	167434974	hypertension	-1695.2	0.0019884
cg08793894	17	7227737	rs1132934_G	7952231	betamet	-1706.38	0.00200031
cg26599989	11	1297087	rs11038026_A	1668354	Maternal_Age	-1789.44	0.00203254
cg16103098	14	101192374	rs148925721_G	100812787	Maternal_Age	-1921.19	0.00206171
cg19116351	3	88031048	rs80123915_A	87590943	betamet	-2002.4	0.0020644
cg20367065	3	97983253	3:98422454:T_G	98422454	hypertension	-2026.05	0.00207581
cg10485633	5	63253616	rs140710903_A	62681962	Maternal_Age	-2220.99	0.00209007
cg12068833	4	132896266	rs1115291_G	133793090	Gestational_Diabetes	-1612.91	0.00209239
cg21604741	2	27713092	rs7592249_T	27908608	Maternal_Age	-1436.51	0.00211104
cg11231018	10	90423408	rs6586174_T	90978270	Pre_Pregnancy_BMI	-1896.74	0.00211166
cg14486905	2	171677602	rs4297845_G	171719539	Pre_Pregnancy_BMI	-1733.64	0.00212318
cg16180796	7	23245900	rs955187_A	23194605	Maternal_Age	-1238.07	0.00212438
cg26373733	6	157041268	rs9459183_T	157787026	Pre_Pregnancy_BMI	-1511.62	0.00213371
cg12176605	3	40518138	rs13314643_T	41139829	Maternal_Age	-2142.77	0.00215542
cg15931850	4	1550089	rs2353552_A	2210065	betamet	-1532.44	0.00215849
cg15389068	5	140475049	rs248516_G	141203031	betamet	-1731.17	0.00215891
cg01066472	1	75591029	rs35646012_GT	75558661	Pre_Pregnancy_BMI	-895.747	0.00216564
cg25746499	2	240153778	rs12151480_A	240176481	betamet	-1674.26	0.00216735
cg01171844	12	23738797	rs7296354_A	24675479	Maternal_Age	-2040.94	0.0021693
cg13635014	9	96328401	rs13293217_A	96082919	betamet	-2057.98	0.00217054
cg00232387	19	2717526	rs11667297_A	2723383	Pre_Pregnancy_BMI	-1875.93	0.00217847
cg13151472	20	237300	rs459012_C	462008	Maternal_Age	-2180.45	0.002185
cg05345996	10	133508028	rs11156479_A	133629469	Maternal_Age	-2158.56	0.00219053
cg09246479	22	24891129	rs150902635_CAAAACAAAAACA	24879810	betamet	-1537.52	0.00219482
cg24548817	21	45774294	rs2838551_G	45764397	Maternal_Age	-2063.13	0.0022172
cg01779806	5	160279389	rs143363569_A	160457397	Maternal_Age	-2063.78	0.00222563
cg12456800	5	140165938	rs182931630_T	140655651	Gestational_Diabetes	-1567.49	0.00223215
cg16568681	11	33758505	rs2686246_T	33761424	Maternal_Age	-2090.99	0.00223416
cg19540471	5	115907550	rs2081862_G	115345115	hypertension	-2233.19	0.00225157
cg19856444	10	18241116	rs10734067_C	19023660	hypertension	-2189.29	0.00226945
cg17876758	7	56563742	rs73358758_T	56686317	hypertension	-1876.34	0.00227443
cg24069653	5	169408301	rs181681105_T	169223619	Maternal_Age	-2346.12	0.00227458
cg19962075	18	48256050	rs9956956_A	49075117	Maternal_Age	-1003.82	0.00227994
cg21165029	1	1297202	rs3795277_C	1981118	Pre_Pregnancy_BMI	-1781.48	0.00229271
cg05067427	16	54227914	rs2302805_A	54280517	Pre_Pregnancy_BMI	-1191.14	0.0023027
cg13641043	17	43198610	rs12944434_G	43200294	deliverymode	-1198.95	0.0023073
cg18238973	4	87028501	rs340635_A	87931404	hypertension	-2130.64	0.00232005
cg06865629	18	19409164	rs418421_C	20287443	Maternal_Age	-1718.78	0.00233248
cg03305017	7	151036715	rs4726096_A	151496826	Pre_Pregnancy_BMI	-2141.44	0.00233646
cg02599361	5	178548373	rs12522073_C	178487452	Parity	-1219.47	0.00235014
cg20609803	1	161184305	rs201300944_AG	161267049	hypertension	-2232.95	0.00238193
cg07274694	16	86860801	rs7190274_C	86032099	hypertension	-1898.06	0.0023862
cg21847800	15	51973224	rs1075680_C	51475400	Maternal_Age	-2219.01	0.00239272
cg21154426	3	53161967	rs3821857_C	53738460	hypertension	-2198.1	0.00239961
cg15609237	2	179395885	rs36113194_T	179490785	hypertension	-1771.61	0.0024146
cg05703053	2	169769616	rs201822305_AT	169776893	deliverymode	-1769.35	0.00243535
cg24681307	1	110526191	rs568686_T	110173775	Maternal_Age	-1899.99	0.00243846
cg23568334	11	129079485	rs554794_C	128964425	Maternal_Age	-2233.31	0.00245451
cg09929238	17	78560916	rs7225476_G	78561603	Maternal_Age	-1629.68	0.00245506
cg09107161	1	240774736	rs12079041_C	241715422	hypertension	-1394.35	0.00246164
cg24073994	17	38511770	17:38067008:A_G	38067008	hypertension	-2140.89	0.00246571
cg10210624	19	58662595	rs10853905_A	58904396	hypertension	-2072.9	0.00248598
cg06578561	8	139508625	rs149371933_G	138994019	Gestational_Diabetes	-1736.93	0.00248773
cg22705929	11	57417974	rs10750861_C	57181407	betamet	-2027.45	0.00249152
cg14621350	12	39538106	rs58754883_G	39890663	Pre_Pregnancy_BMI	-2079.66	0.00252655
cg24176311	7	128696150	rs145241570_T	128561212	hypertension	-1918.66	0.00253127
cg18140268	1	147781827	rs2999603_G	147795939	Maternal_Age	-1451.25	0.00253226
cg12768447	10	69425930	rs77412735_T	68426034	Parity	-2154.45	0.0025415
cg05852568	2	95537405	rs142877545_T	95593796	Maternal_Age	-1084.32	0.00257462
cg01109256	20	37100986	rs4809982_G	36818394	deliverymode	-1805.11	0.00257713
cg08819022	22	18531447	rs8140645_A	18289555	deliverymode	-1545.11	0.00260146
cg11076275	1	207069654	rs191987769_A	207949698	Maternal_Age	-2005.35	0.00260806
cg02312593	5	140710469	rs184405216_T	140762246	Maternal_Age	-1566.33	0.00262151
cg04867891	17	80929076	rs7406537_A	80919387	betamet	-2034.75	0.00262587
cg14983728	22	35695234	rs2092117_C	34921246	betamet	-1842.54	0.00265122
cg05557266	3	49057259	rs117929808_C	48736979	hypertension	-2131.84	0.00265682
cg27545611	1	68517177	rs17129991_T	67862986	Pre_Pregnancy_BMI	-1207.81	0.00266045
cg02314201	10	134843775	rs10673172_C	134822290	Parity	-1373.79	0.00266568
cg26994894	16	87102691	rs4843470_G	86896671	hypertension	-1546.15	0.00268793
cg15878616	20	52492209	rs6022462_A	52050765	Maternal_Age	-1785.1	0.00269313
cg08378932	3	149191167	rs4974389_G	148903923	Maternal_Age	-2291.54	0.00270336
cg02666556	11	57791314	rs146772700_A	57928095	Pre_Pregnancy_BMI	-2000.19	0.00272519
cg16661609	19	55172983	rs2241384_A	54849942	betamet	-1867.24	0.00273703
cg27058052	19	54177231	rs7254488_G	54171357	Maternal_Age	-2028.26	0.0027441
cg03954144	13	20751679	rs7325766_T	20822102	deliverymode	-1012.32	0.00274853
cg03251655	17	33759512	rs2671831_G	33727229	Parity	-1576.52	0.00275051
cg03701930	10	1981436	rs76345988_G	2018717	Gestational_Diabetes	-1068.84	0.00275353
cg10578996	19	29455873	rs4805315_C	29504552	Parity	-2338.44	0.0027692
cg15043605	6	14845043	rs1535359_C	14162229	betamet	-2264.85	0.00279264
cg22012583	1	150947949	1:150947293:T_A	150947293	deliverymode	-1556.96	0.00280262
cg22385702	2	45175881	rs187617085_T	45029591	betamet	-2251.24	0.00280524
cg23334433	17	79129051	rs4075784_T	78403190	Maternal_Age	-1471.08	0.00283391
cg13802883	7	23749533	rs11532668_G	23109033	Maternal_Age	-1677.01	0.00283868
cg13573346	14	101363925	rs7155375_T	101188731	Maternal_Age	-2130.57	0.00287975
cg02784823	19	49000897	rs11670259_T	48744164	Maternal_Age	-1479.64	0.00287988
cg00500359	11	3175625	rs147917100_G	2988846	Pre_Pregnancy_BMI	-1932.15	0.00288517
cg14153919	15	78631963	rs9920270_C	78666288	Maternal_Age	-1953.85	0.00289354
cg12782180	7	127880932	rs12706831_T	127887068	Parity	-1824.15	0.00291803
cg12056772	17	76989482	rs67249807_T	76141827	Pre_Pregnancy_BMI	-1861.06	0.00292392
cg11690666	17	80415469	rs8068482_A	80608149	Maternal_Age	-2264.43	0.0029739
cg21811450	22	47022471	rs6008906_T	46951439	hypertension	-1802.31	0.00297526
cg20461455	11	125326447	rs75644282_A	125607957	Maternal_Age	-2000.56	0.00297967
cg00734567	1	86172782	rs17128149_C	86196531	Pre_Pregnancy_BMI	-1686.09	0.00300232
cg06532268	6	25732817	rs1179086_T	25791745	Maternal_Age	-1594.67	0.00300936
cg25112848	3	39470521	3:39450737:TCCTG_TCCTG	39450737	Gestational_Diabetes	-1938.79	0.00303809
cg03296200	2	629022	rs13001660_A	716367	Maternal_Age	-1638.79	0.00306134
cg16396933	10	104954103	rs35443788_A	104789636	betamet	-1872.27	0.00307124
cg06892868	12	110211321	rs146325808_T	110505201	Pre_Pregnancy_BMI	-1744.97	0.0030729
cg24780501	11	2890450	rs2283166_T	2579889	deliverymode	-1493.42	0.0030772
cg13735469	8	144810657	rs4464948_C	144103435	Maternal_Age	-1630.12	0.00308519
cg08496775	8	80523226	rs2583786_G	79740128	hypertension	-1583.39	0.00310226
cg01306120	1	235290283	rs561954_T	234433886	hypertension	-2066.03	0.00311419
cg12033075	1	9788767	rs10127643_T	10556386	hypertension	-1429.88	0.00311648
cg20408276	2	38300586	rs13398184_A	38444225	betamet	-1860.79	0.00313067
cg15625324	3	151073249	rs7644262_G	151500579	Maternal_Age	-2065.8	0.00314489
cg24004483	1	944783	rs6687029_C	1519068	hypertension	-2004.38	0.00314724
cg12584960	13	114965839	rs5807003_C	114998204	Gestational_Diabetes	-1368.92	0.00317285
cg26750002	19	49244674	rs12975598_A	49948213	deliverymode	-1875.45	0.00318669
cg07401067	5	1725411	rs6860349_A	2133412	Gestational_Diabetes	-1729.14	0.00320906
cg05172197	14	38727014	rs61999023_T	39145875	betamet	-2254.59	0.0032106
cg24828322	10	96830111	rs117983078_C	97070395	hypertension	-2015.26	0.00322524
cg11011512	12	131303247	rs3048047_GCCA	131317844	Parity	-1414.6	0.00322676
cg16774946	13	24798195	rs1220600_T	24808217	Maternal_Age	-1536.7	0.00325177
cg04346283	6	82459454	rs522868_C	83022580	Maternal_Age	-1907.48	0.00325733
cg23528488	4	85818121	rs11724703_T	86784579	Maternal_Age	-1998.36	0.00325967
cg19996026	10	69455804	rs41278516_A	70253350	betamet	-2160.74	0.00328122
cg04461800	2	179184481	rs16866669_G	180029215	hypertension	-2193.87	0.0032886
cg11256152	8	141359786	rs7839705_G	141360167	Maternal_Age	-1664.11	0.00331954
cg14972271	1	223899736	rs2786557_G	224707606	Pre_Pregnancy_BMI	-1617.21	0.00334669
cg01430344	2	16154047	2:16064674:C_CA	16064674	Maternal_Age	-1534.06	0.00337113
cg21105443	7	7576792	rs6969069_C	8326998	hypertension	-2111.64	0.00340263
cg05096467	17	56744490	rs4968361_G	57502828	deliverymode	-1344.44	0.0034034
cg02065293	2	1928480	rs57651769_A	1164035	Maternal_Age	-2162.76	0.00341224
cg02438611	17	55828107	rs11652711_C	55507586	Pre_Pregnancy_BMI	-1758.79	0.00345185
cg15874877	5	140799572	rs116457023_T	140785522	Maternal_Age	-1526.1	0.0034678
cg14187813	2	97651611	rs1257026_C	97655963	Pre_Pregnancy_BMI	-1729.45	0.00347644
cg12615982	3	169483122	rs2141595_T	169503432	Maternal_Age	-2016.22	0.00348839
cg00373499	5	137224723	rs6893667_C	136948231	Gestational_Diabetes	-1915.9	0.00351306
cg17099656	22	47135171	rs2080581_T	47130078	betamet	-1587.41	0.00351403
cg04039397	3	111260783	rs867293_T	111400498	Maternal_Age	-1962.7	0.00351557
cg10036013	7	4778839	rs6973046_A	4765018	Gestational_Diabetes	-1706.12	0.00352627
cg22117805	11	36422455	rs187948294_C	36142487	deliverymode	-1416.95	0.00353835
cg04784315	9	125797284	rs4997232_T	125582173	betamet	-1922.3	0.00360167
cg05815436	13	20781165	rs11147673_T	20957700	Maternal_Age	-1809.42	0.00367348
cg24830898	5	177964873	rs4280887_T	178180299	deliverymode	-2156.81	0.00367616
cg13523576	8	21909636	rs12386970_G	22685153	Pre_Pregnancy_BMI	-1731.94	0.00368362
cg04087039	7	157697459	rs11761517_C	158532706	Maternal_Age	-1705.74	0.00368989
cg13206706	1	93302167	rs200508810_AG	93971768	hypertension	-2215.36	0.00371671
cg17207736	8	142237307	rs10106557_C	142696638	Maternal_Age	-1710.4	0.00372348
cg19457237	12	34500585	rs7310576_C	34474735	betamet	-1603.94	0.0037279
cg12803068	7	45002919	rs7803335_G	45012958	betamet	-1472.86	0.00373633
cg13052625	3	47865946	rs4858889_G	47480357	Pre_Pregnancy_BMI	-2169.97	0.00374468
cg15972148	13	114880889	rs9314890_C	114873155	betamet	-1940.42	0.00377123
cg15553946	1	19146909	rs111344123_G	19151909	Maternal_Age	-1876.15	0.0037764
cg11878452	6	168482845	rs430403_T	169426058	deliverymode	-2141.34	0.00381373
cg10909192	14	45579847	rs35947939_A	46128821	deliverymode	-1931.83	0.00382819
cg24768135	17	4805392	rs77318561_G	5184467	Parity	-1245.96	0.00387299
cg23240927	11	1320497	rs7394876_T	2249031	betamet	-1706.97	0.00387674
cg24693376	10	77541764	rs4357630_G	78382883	betamet	-2315.11	0.00388507
cg27386529	3	47517807	rs6806709_G	46823132	hypertension	-1612.43	0.0039107
cg05267394	20	32856898	20:32280410:T_A	32280410	Maternal_Age	-1199.26	0.00392536
cg05088356	5	66124167	rs190480_T	66133356	Parity	-2333.32	0.00395958
cg24335895	19	36643771	rs151298495_G	37157054	betamet	-1287.05	0.00397584
cg00238249	6	71276258	rs138664522_A	71322822	Parity	-1711.83	0.00398644
cg13837679	11	44329915	rs1484398_A	45044671	betamet	-2022.31	0.00401293
cg02415963	16	34979671	rs12926980_C	34816462	betamet	-1791.68	0.00414293
cg20219891	2	121496875	rs6718424_C	120809568	hypertension	-567.382	0.00414811
cg11936341	6	1604140	rs2745599_G	1613686	Maternal_Age	-1363.23	0.00415829
cg06797068	6	74104600	rs62411982_T	73351339	Maternal_Age	-1392.28	0.00417627
cg07200608	11	76998221	rs11236862_A	76400509	betamet	-2186.14	0.00417698
cg00166372	3	50232459	rs62260773_A	50208630	Gestational_Diabetes	-1654.72	0.00418577
cg11757417	7	98424289	rs34248620_A	98203847	betamet	-1873.38	0.00423139
cg13516209	6	29855302	rs9258866_A	29836524	Pre_Pregnancy_BMI	-1757.94	0.00426265
cg18745416	6	152011399	rs4870079_A	152484763	Pre_Pregnancy_BMI	-2122.87	0.00427004
cg17118775	8	74282812	rs6472771_C	74322457	Gestational_Diabetes	-1042.99	0.00434776
cg05117324	11	4469604	rs190073067_C	5102405	deliverymode	-2259.27	0.00435907
cg18232597	17	29624396	rs7225838_T	29465528	Maternal_Age	-1970.14	0.00437427
cg25943719	15	101421391	rs28497202_T	101108908	Gestational_Diabetes	-1761.96	0.00437657
cg21778644	2	105924383	rs10203687_C	105360898	Gestational_Diabetes	-1850.77	0.00438599
cg07126637	4	71248757	rs17148491_T	71137121	betamet	-2259.81	0.00440849
cg13729816	19	52954722	rs7260534_T	52074474	hypertension	-1370.15	0.00443916
cg00186701	8	98290510	rs2448191_C	98459872	Pre_Pregnancy_BMI	-1575.09	0.00445536
cg11314684	1	244006288	rs4658507_A	243056401	Pre_Pregnancy_BMI	-1972.59	0.00452302
cg03310038	2	98852704	rs2672669_C	99406982	hypertension	-2109.3	0.00452414
cg19995459	3	30647672	rs9818919_C	30418925	Gestational_Diabetes	-1868.64	0.00455331
cg25920019	5	180488960	rs13359580_C	180474814	betamet	-1872.8	0.00457441
cg13916255	7	93190462	rs140096543_A	92769346	Gestational_Diabetes	-2180.82	0.0045822
cg27638432	6	128240363	rs2027311_C	128635234	Gestational_Diabetes	-2140.02	0.00458567
cg24787924	19	54231819	rs9917029_C	53300984	hypertension	-2208.92	0.00459122
cg05971678	10	125770089	rs185655639_A	124859230	Maternal_Age	-1490.29	0.00461574
cg18736186	15	49462118	rs12898461_G	49539043	Pre_Pregnancy_BMI	-1788.82	0.00461642
cg15572907	19	40995921	rs10411033_G	40975482	deliverymode	-1056.32	0.00463272
cg00044505	8	48649086	rs11786911_A	49237796	Maternal_Age	-1936.29	0.00463498
cg04143909	1	234367322	rs480039_A	234426478	hypertension	-1374.43	0.00465932
cg15129265	2	183292922	rs16823704_C	183667233	hypertension	-2184.42	0.00466369
cg21412355	18	72837386	rs117048571_A	73425722	betamet	-1743.93	0.004668
cg10798745	1	145715636	rs2274619_C	145533314	betamet	-2043.65	0.00471437
cg04574346	12	132976866	rs2323964_A	133008773	Gestational_Diabetes	-1954.7	0.00475639
cg03547797	11	22689644	rs7925971_A	23496865	Gestational_Diabetes	-1540	0.00478333
cg25614875	1	217263847	rs11572742_G	216765317	Maternal_Age	-1935.19	0.00478371
cg22657465	6	76022515	rs144524315_C	76532234	betamet	-2165.89	0.00481342
cg19620994	1	12774904	rs2639453_T	11982544	betamet	-1901.52	0.0048285
cg16419724	5	68711519	rs2607391_C	67917283	betamet	-1931.05	0.00486321
cg19815565	18	77917615	rs11665580_T	77937261	betamet	-1222.14	0.00487931
cg08893853	1	151701251	rs924088_G	152142087	hypertension	-1831.07	0.00492732
cg16230581	14	95358041	rs10141488_A	94777280	betamet	-1839.6	0.00496656
cg00561194	10	38069720	rs11011344_A	38004846	Pre_Pregnancy_BMI	-1409.03	0.00505384
cg07587796	4	111397401	rs78374970_T	111225558	betamet	-1670.61	0.00513225
cg10890681	4	74279174	rs144931400_T	74264284	hypertension	-2183.97	0.00518297
cg08626916	8	141111080	rs3922670_A	141289880	Gestational_Diabetes	-1843.39	0.0052183
cg00066854	10	113987376	rs11195534_A	113106287	Gestational_Diabetes	-2588.85	0.00525574
cg17598785	10	61112628	rs10994023_G	61562977	hypertension	-2292.4	0.00527666
cg19684207	21	40759686	rs13049491_T	39911689	Maternal_Age	-1736.2	0.00528135
cg02087079	5	177811349	rs2672830_A	177946826	Gestational_Diabetes	-1815.19	0.00531547
cg00767496	15	45671279	rs112089470_G	45327123	deliverymode	-1794.91	0.0053273
cg05366561	20	30437731	rs729838_A	30263528	betamet	-1715.62	0.005342
cg05564117	22	25615918	rs6004693_G	25927891	Gestational_Diabetes	-2010.01	0.00535368
cg09214616	6	168533375	rs746800_G	168533787	Maternal_Age	-1560.62	0.0053625
cg27017993	14	74814040	rs150999504_A	74266280	Maternal_Age	-2239.28	0.00538025
cg06415891	1	2467096	rs10910097_T	2521430	deliverymode	-1895	0.00539154
cg12054453	17	57915717	rs60283440_C	57994248	Parity	-1867.97	0.00540725
cg00284153	10	135171713	rs9418988_C	135327632	hypertension	-1376.36	0.00541661
cg12133451	1	227746453	rs6671825_G	227865438	Gestational_Diabetes	-1167.79	0.0054501
cg13077138	15	24921183	rs4778288_T	24465090	Gestational_Diabetes	-1886.83	0.00555328
cg27117982	12	16500077	rs16912024_G	16712583	Maternal_Age	-1779.1	0.00556297
cg26200598	18	8717113	rs12956492_C	8950560	betamet	-1913.49	0.00560329
cg12190994	7	4305061	rs10270413_A	4304727	Pre_Pregnancy_BMI	-1662.78	0.00563168
cg27128233	10	7255602	rs2692812_T	7265468	Gestational_Diabetes	-1517.08	0.00566774
cg26233832	7	142660973	rs78571833_C	143122924	deliverymode	-2334.64	0.0057138
cg07031872	14	92788417	rs8017311_G	93105338	deliverymode	-2062.6	0.00571427
cg11708721	1	117530009	rs75378515_T	117546564	Gestational_Diabetes	-1251.48	0.00571743
cg01659632	6	144262297	rs140859475_T	143822913	hypertension	-2005.91	0.00571856
cg19822851	19	19315246	rs12610057_A	19315180	Pre_Pregnancy_BMI	-1898.13	0.00574477
cg01561719	10	90611855	rs12776142_G	90008568	Maternal_Age	-2078.02	0.00574593
cg22234712	8	96085385	rs7011919_G	96099260	Parity	-1592.36	0.00574794
cg20073050	4	106395643	rs113504429_G	106116095	deliverymode	-1621.46	0.00576696
cg24759549	14	20247697	rs1958706_G	20655710	Maternal_Age	-1709.4	0.00576917
cg09329516	17	1508261	rs8065481_G	1519662	betamet	-250.443	0.00580874
cg02066331	6	17282778	rs75863575_A	18261883	Maternal_Age	-1812.65	0.00581808
cg01754525	8	43131353	rs182903520_A	42736840	hypertension	-656.135	0.00581983
cg00098799	15	99409360	rs2663129_C	99609016	Maternal_Age	-1377.49	0.00586469
cg08230648	8	69245801	rs6981344_A	70198662	Maternal_Age	-2076.09	0.00590848
cg01364651	7	18067537	rs6461299_C	17186779	Maternal_Age	-1808.63	0.00592499
cg24937727	19	11517079	rs317916_C	11471074	deliverymode	-1464.82	0.00601512
cg00973424	1	164325910	rs73019537_T	164065094	Maternal_Age	-2070.84	0.0060346
cg08896939	17	29297380	rs6505169_A	28605680	hypertension	-1442.02	0.00609172
cg02749463	17	46646359	rs11079824_A	46591320	betamet	-1658.69	0.00610015
cg14596589	5	1107148	rs13171076_C	1120954	betamet	-1508.93	0.00612955
cg19405329	15	49440632	rs11631110_T	49058192	Maternal_Age	-2149.19	0.00613048
cg12630596	5	112849156	rs26966_C	112740434	hypertension	-1454.91	0.00613357
cg23136738	11	925521	rs2878233_T	1516094	betamet	-1986.81	0.00613625
cg23251248	14	55907374	rs75743211_C	55515304	Pre_Pregnancy_BMI	-1238.3	0.00614878
cg25561875	11	116228660	rs138725311_A	115642381	Maternal_Age	-1704.82	0.00620068
cg22830663	2	131975750	rs4577331_T	132838116	Maternal_Age	-1995.65	0.00620626
cg06419432	17	25707535	rs17719191_A	26460976	Maternal_Age	-1742.87	0.00621626
cg06710259	5	55775841	rs34217974_A	55891942	deliverymode	-1834.73	0.00622947
cg15628518	8	145025059	rs11136344_C	145059425	betamet	-1521.96	0.00623662
cg07180212	17	74557703	rs6501932_C	75024981	betamet	-2382.83	0.00627958
cg07247133	5	142066658	rs182331037_T	141322535	Parity	-2157.73	0.0063144
cg27483007	12	132690643	rs61942451_C	132428855	Pre_Pregnancy_BMI	-1708.02	0.00641795
cg15823502	6	41650768	rs4554318_T	42012159	Gestational_Diabetes	-1800.97	0.00642571
cg05965387	13	51418053	rs9596397_A	51435493	Pre_Pregnancy_BMI	-1944.88	0.00642742
cg08762247	17	53800372	rs2303506_T	53854141	Parity	-1666.19	0.00645565
cg06718003	19	15851771	rs4808460_G	16269485	betamet	-2123.47	0.00648138
cg03936135	16	86371248	rs55935509_C	86396376	Pre_Pregnancy_BMI	-982.278	0.00651165
cg06545367	7	110731527	rs190330289_C	110598313	Maternal_Age	-2097.24	0.00652476
cg17569842	4	3371566	rs10212869_G	3376302	Maternal_Age	-2034.3	0.0065265
cg21778340	7	94285902	rs7778691_A	93415545	betamet	-1514.57	0.00653695
cg04494562	13	101173774	rs3783183_G	101178466	betamet	-1249.79	0.00657
cg11216554	10	124638983	rs1710914_T	125309148	deliverymode	-1408.28	0.00661359
cg01176915	18	28956234	rs10502553_C	28534001	Maternal_Age	-2137.94	0.00664422
cg20501434	22	30868167	rs35103975_C	30802580	betamet	-2164.71	0.00665164
cg13944111	12	107296891	rs10492212_T	107296945	betamet	-1557.08	0.00668812
cg05903289	2	130345205	rs2521942_G	130352774	betamet	-1391.8	0.00672818
cg02584498	2	11674057	rs11684917_G	11674034	betamet	-2044.66	0.00679188
cg05876425	7	157474921	rs12670477_A	157535233	Gestational_Diabetes	-1445.23	0.00685147
cg11697194	5	964196	rs16880246_T	1558048	Gestational_Diabetes	-1797.15	0.00687676
cg01619796	21	38790095	rs78405027_A	37855170	hypertension	-2149.77	0.00694084
cg07219303	4	100140905	rs13104485_A	100140823	Pre_Pregnancy_BMI	-2278.75	0.00697274
cg16897193	19	46443801	rs56276426_T	46334141	Maternal_Age	-1571.22	0.00697771
cg05323879	17	46642104	rs4794154_T	45878845	deliverymode	-1759.92	0.00698918
cg18424208	5	149546337	rs740751_T	149515888	Parity	-1521.29	0.00701247
cg02898904	1	242690733	rs1047840_A	242042301	betamet	-2065.89	0.00704377
cg11653336	12	133465188	rs11147145_T	133465112	hypertension	-2177.87	0.00710413
cg03211132	1	169703751	rs74365745_A	169105059	Maternal_Age	-2012.7	0.00716473
cg03444340	2	182386600	rs143466593_T	181393310	betamet	-2212.74	0.0071773
cg19097322	6	123100553	rs72972440_A	122655289	Parity	-1795.5	0.00717733
cg27219972	16	85479264	rs8044259_G	84740884	Maternal_Age	-1945.19	0.00719597
cg13758913	18	24283684	rs9951225_A	23314014	betamet	-2107.87	0.00720449
cg01899542	16	49732224	rs117124898_A	49760638	Pre_Pregnancy_BMI	-1194.98	0.00726309
cg00000029	16	53468112	rs9929152_G	53939403	Pre_Pregnancy_BMI	-1757.3	0.00727306
cg13854012	2	162103682	rs2358016_G	162007430	betamet	-1717.84	0.00727898
cg27019019	17	34891725	rs2702958_C	34276962	hypertension	-1555.94	0.00728111
cg21926883	2	100939477	rs6542930_A	100944383	Maternal_Age	-1883.48	0.00730593
cg22232952	19	10206625	rs3745270_G	10284415	hypertension	-1454.73	0.0073122
cg21201401	20	62367884	rs6122173_A	62412100	Maternal_Age	-1644.91	0.00733706
cg24405174	7	135346500	rs7810260_A	135311120	deliverymode	-1356.83	0.00738158
cg07512361	7	101944430	rs374276369_T	101983709	Maternal_Age	-1889.74	0.00738768
cg01284415	19	49457725	rs11667229_C	49456001	betamet	-1978.02	0.00741847
cg16629523	11	70262058	rs676889_T	70278251	Pre_Pregnancy_BMI	-1641.4	0.00750848
cg08010094	2	139539001	rs12476351_A	139460801	deliverymode	-844.176	0.00758503
cg24891660	8	145003653	rs11993233_G	145002283	hypertension	-2068.73	0.0075855
cg03439811	1	152333922	rs201464650_CA	152244582	Pre_Pregnancy_BMI	-1869.58	0.0076302
cg05048730	11	58208576	rs611013_C	58480742	betamet	-2270.95	0.00764877
cg09347134	11	62138845	rs10897306_T	62712229	betamet	-1763.07	0.00765513
cg26004771	1	178456093	rs6425495_A	178661477	Maternal_Age	-1069.14	0.00765639
cg06213060	3	16577726	rs189650387_A	17348052	Maternal_Age	-1937.82	0.00767546
cg21990144	2	201726666	rs2247016_T	201560740	betamet	-2019.02	0.00769145
cg19369780	11	1578502	rs10742248_G	1526645	betamet	-1707.35	0.00771919
cg13984928	17	3704574	rs3809805_A	3704483	deliverymode	-1481.45	0.00773935
cg17562433	17	72270155	rs12940226_T	72271426	Pre_Pregnancy_BMI	-1398.03	0.00775051
cg08735705	7	1003645	rs35696159_A	1047194	Parity	-1651.58	0.00778169
cg22671717	1	146548657	rs656036_C	146518194	betamet	-1223.36	0.0078418
cg24461627	10	468412	rs12414361_G	470746	deliverymode	-2130.75	0.00784509
cg11395954	11	133658009	rs1105602_C	133679495	Gestational_Diabetes	-1514.28	0.00786983
cg02301920	16	55866890	rs79711700_C	55846325	Maternal_Age	-1034.79	0.0078904
cg10946573	11	84635788	rs1943699_C	84536635	hypertension	-2214.46	0.0078966
cg14499274	9	136705398	rs618439_A	136836196	deliverymode	-1869.22	0.00790102
cg14480530	8	142183507	rs72681533_A	142136397	Parity	-1787.09	0.00790917
cg16614020	5	1414806	rs246992_G	1377563	Maternal_Age	-1838.71	0.00791178
cg15181151	6	150070149	rs9479810_T	150072495	Maternal_Age	-1690.3	0.00794359
cg11344574	1	152196415	rs17667856_T	152687058	betamet	-2345.7	0.00801397
cg25303150	10	134211874	rs10870301_C	134186772	Maternal_Age	-2065.42	0.00803745
cg14192130	6	167535764	rs204295_T	167500562	deliverymode	-2253.72	0.00808028
cg08959039	13	111062266	rs3803229_A	111134780	Parity	-1408.72	0.00809365
cg13444538	7	158905317	rs399867_A	158910629	Gestational_Diabetes	-1313.57	0.00818308
cg07537562	7	51539514	rs4947601_T	51546287	Maternal_Age	-1365.73	0.00823512
cg26160218	3	24538388	rs13078191_C	24537223	Pre_Pregnancy_BMI	-1847.57	0.00824992
cg14583127	10	37940493	rs1987431_C	37988887	Pre_Pregnancy_BMI	-1500.15	0.00830018
cg06715410	10	134407912	rs80007289_G	134456351	betamet	-1926.41	0.00836212
cg20699141	3	182698915	rs112137655_T	182472335	deliverymode	-1974.1	0.00841743
cg08104146	15	93208920	rs11074092_C	93204305	hypertension	-2315.78	0.00855971
cg00784671	22	46762841	rs8135519_C	46752080	betamet	-1683.96	0.00856887
cg21010202	6	1615843	rs11242783_C	2560126	Maternal_Age	-1116.85	0.00859424
cg21766667	17	48287888	rs2586431_C	48305312	Parity	-2266.95	0.00859666
cg09135239	16	412393	rs7199181_A	412333	deliverymode	-1303.85	0.0086261
cg06388363	6	164507305	rs206738_C	164508276	Maternal_Age	-1419.11	0.00863489
cg03378599	5	140106029	rs72790096_C	140931281	betamet	-1907.08	0.00863951
cg10090650	6	24357732	rs6902039_C	24584181	Pre_Pregnancy_BMI	-1779.09	0.00865174
cg20916427	18	44627440	rs7505691_C	45019880	deliverymode	-1944.92	0.00868935
cg26545040	19	994110	rs11085143_A	610847	Maternal_Age	-2377.5	0.00870856
cg04010296	11	61007964	rs11230646_A	61023970	Gestational_Diabetes	-1834.6	0.00873889
cg20310608	20	25128805	rs6049848_G	24653383	Gestational_Diabetes	-1717.53	0.00880674
cg16400798	5	38402540	rs3110226_C	38399161	Gestational_Diabetes	-1643.64	0.00882392
cg02117342	7	30408819	rs42599_T	30408353	Maternal_Age	-2042.23	0.00886156
cg05254747	8	22223937	rs1564480_G	21402658	Maternal_Age	-2164.99	0.00887585
cg13848990	11	55682457	rs78427680_G	56141940	Maternal_Age	-2167.83	0.00895586
cg12519676	4	174912210	rs17332714_C	175009619	betamet	-1333.17	0.00896246
cg02798801	7	99005263	rs78268926_G	99465468	Gestational_Diabetes	-1754.37	0.00897091
cg14554519	2	11101032	rs7559979_G	10582679	Parity	-2082.31	0.00903858
cg10149529	19	48547314	rs8112254_T	48533612	Maternal_Age	-2005.13	0.00908171
cg26007189	5	176166980	rs115302631_A	176141498	betamet	-1297.27	0.009101
cg08557970	6	166856094	rs12528870_A	166197276	Pre_Pregnancy_BMI	-1732.2	0.00920022
cg21220520	14	57960464	rs8011537_T	58367230	betamet	-2061.66	0.00921459
cg24705818	10	18964128	rs182263734_A	19127427	Maternal_Age	-1992.95	0.00922297
cg08377888	19	12948848	rs4804208_T	12932303	Parity	-1702.63	0.00925013
cg21004899	7	28452131	rs217508_T	28517022	Gestational_Diabetes	-1968.45	0.00926573
cg12489353	19	48231499	rs55719152_C	48265192	deliverymode	-1489.39	0.0092773
cg27431761	11	8361327	rs4758346_C	8355913	Pre_Pregnancy_BMI	-1380.02	0.00930774
cg02858132	3	136469005	rs150087143_A	135623143	betamet	-2076.02	0.00934243
cg12758090	15	80543408	rs2028119_A	80514164	deliverymode	-1692.61	0.00935066
cg17025642	11	5709468	rs2291844_C	5719835	betamet	-2183.33	0.00939753
cg00118365	5	140779112	rs164078_G	141338980	Maternal_Age	-1535.27	0.00955622
cg05799811	1	167487396	rs17403380_T	166922035	Gestational_Diabetes	-1714.12	0.00960479
cg05220968	6	146057943	rs11155428_C	145824619	Gestational_Diabetes	-1986	0.00963167
cg15611912	10	121300857	rs6585552_G	121298846	Gestational_Diabetes	-1796.68	0.00963412
cg16172099	8	103750821	rs2513941_C	103735424	hypertension	-1566.39	0.0097718
cg12125614	17	76886835	rs4789890_G	77344082	betamet	-2110.99	0.00983713
cg15887927	13	29148952	rs9508405_T	29934602	betamet	-1946.41	0.00986208
cg16409562	14	21485900	rs139562480_A	20660021	Maternal_Age	-1990.3	0.00988452
cg22843684	3	10806114	rs13060065_T	10893299	Pre_Pregnancy_BMI	-1930.21	0.00988924
cg04546413	19	29218101	rs5025682_C	29238670	Gestational_Diabetes	-838.89	0.00989545
cg14375747	12	1675969	rs12306160_C	1425244	Pre_Pregnancy_BMI	-1493.42	0.0099937
cg20253212	4	41694822	rs74516302_A	41104645	betamet	-2152.06	0.0100551
cg19317226	10	130726701	rs7895783_T	131641242	Maternal_Age	-1407.38	0.0100612
cg18302940	17	33391960	rs1297420_C	33119359	hypertension	-2164.14	0.0101935
cg06218079	17	80834228	rs3785512_T	80886528	Maternal_Age	-1773.2	0.0101987
cg04946387	11	134253884	rs893951_T	134258416	Gestational_Diabetes	-1552.38	0.0102053
cg25289899	11	2019167	rs11038026_A	1668354	Maternal_Age	-1669.84	0.0102602
cg03743982	16	75150833	rs142431968_T	75935227	betamet	-1951.39	0.0102769
cg10933959	15	100890907	rs117711968_C	101061856	Maternal_Age	-1783.57	0.010343
cg03626672	2	237478664	rs7595908_G	237429423	Gestational_Diabetes	-1786.37	0.0103535
cg05259872	4	169552310	rs149573941_C	169296276	Gestational_Diabetes	-1791.25	0.0103667
cg24716416	4	188736112	rs6830572_G	189221207	Pre_Pregnancy_BMI	-1614.4	0.0104089
cg11160908	3	122712271	rs58903251_T	122768033	Pre_Pregnancy_BMI	-1764.34	0.010409
cg09740468	6	3025325	rs10046131_T	3018982	hypertension	-2114.78	0.0104553
cg23713900	18	615496	rs80137387_A	1120906	hypertension	-1759.57	0.0104684
cg16489975	1	154733435	rs11386784_T	154506378	betamet	-1763.84	0.0105367
cg08978665	16	3115707	rs1554999_A	3115628	Pre_Pregnancy_BMI	-2365.13	0.0105598
cg17092523	12	6571600	rs11615946_G	6811611	deliverymode	-2109.18	0.0105954
cg20737388	11	73668626	rs2512625_T	73483761	Gestational_Diabetes	-840.527	0.0106318
cg20016673	1	108023366	rs7411507_G	107865978	Maternal_Age	-1744.4	0.0106437
cg17490790	19	10125043	rs117283111_G	11095374	betamet	-1801.16	0.0106463
cg09164168	16	89384721	rs164739_G	89667699	hypertension	-1709.36	0.0106476
cg10265016	2	18061319	rs56884760_G	18061117	Pre_Pregnancy_BMI	-1785.22	0.0107843
cg09971646	14	101194145	rs45614633_A	101538096	deliverymode	-1374.49	0.0107906
cg19903927	15	23811369	rs824167_G	24063516	Parity	-2064.66	0.0109334
cg08506869	8	48572447	rs184788119_G	47913430	Maternal_Age	-1645.15	0.010971
cg20184271	12	14413090	rs2233623_C	15131995	Maternal_Age	-2192.79	0.0110018
cg27008678	11	60046908	rs112003551_A	60560335	Maternal_Age	-2229.01	0.0110288
cg03609639	10	101291397	rs7080361_C	101277772	betamet	-2138.5	0.0110422
cg21205978	22	36044151	rs147110606_A	36549721	hypertension	-1786.95	0.0110589
cg25154244	10	135060549	rs1573041_T	135091802	betamet	-1562.32	0.0110833
cg01646795	7	57324841	rs7784227_T	57369954	deliverymode	-1602.39	0.0111096
cg09899564	1	45103967	rs728643_G	44615218	deliverymode	-1880.18	0.0111426
cg09319828	1	156551787	rs6682716_A	156551848	Pre_Pregnancy_BMI	-1296.4	0.0111464
cg04768425	10	124222884	rs7916492_G	124547293	Parity	-1641.27	0.0111897
cg02113385	18	77203443	rs4799085_T	77533722	hypertension	-2115.44	0.0111911
cg19311244	4	77341912	rs11361627_TA	76702913	Gestational_Diabetes	-2156.93	0.0112227
cg17524265	8	144659883	rs2242088_C	144689464	Maternal_Age	-2027.14	0.0112525
cg14564766	4	178365990	rs1598577_C	177375821	hypertension	-2120.38	0.0113172
cg03049249	17	16593601	rs147549975_CTTA	16522096	Maternal_Age	-895.318	0.0113259
cg02566259	4	3043199	rs2488815_C	2988636	hypertension	-1606.92	0.0113641
cg04921690	7	23244034	rs117529060_T	22626873	hypertension	-2007.53	0.0113993
cg01673780	12	68619593	rs78738503_A	68618404	Pre_Pregnancy_BMI	-1964	0.0114271
cg12935818	2	238499802	rs2292875_G	238499318	Maternal_Age	-1880.46	0.0114513
cg26723707	7	142045216	rs361489_T	142273037	betamet	-1733.36	0.0114803
cg01925738	5	140480770	rs672062_T	140584278	Pre_Pregnancy_BMI	-1151.33	0.0115349
cg15870818	3	180319597	rs9290684_G	179606442	Parity	-1496.17	0.0115856
cg08031492	2	469214	rs2724861_A	471514	hypertension	-1268.47	0.0115917
cg21158502	5	74348187	rs62369164_G	74305967	betamet	-2199.86	0.0116087
cg06881898	1	95006539	rs1265170_A	95393384	betamet	-1804.09	0.0116717
cg19867917	2	3642629	rs10203413_A	3629178	Maternal_Age	-807.053	0.0117502
cg00899659	10	45495971	rs10899970_A	44515716	Gestational_Diabetes	-2048.7	0.0117745
cg06324373	10	99734805	rs9988679_G	100614789	deliverymode	-1322.03	0.0117817
cg06072036	11	822402	rs10160565_A	335017	betamet	-2323.97	0.0117897
cg06436185	7	151442351	rs7778077_G	151452031	Maternal_Age	-1591.64	0.011816
cg21321372	4	141264456	rs2602248_G	140528564	Maternal_Age	-2136.63	0.0118354
cg26227225	1	2121039	rs11587831_G	2110848	deliverymode	-1037.06	0.0120138
cg16253834	11	75522097	rs138610009_A	75572630	deliverymode	-2252.01	0.0120362
cg14487271	8	87354422	rs6471315_A	87402144	hypertension	-1524.75	0.0120384
cg26249503	11	1024747	rs484955_T	1858262	Parity	-2115.76	0.012064
cg25814649	13	107143980	rs12429879_C	107576494	Maternal_Age	-1796.49	0.012321
cg08817540	3	108020727	rs17830546_C	108019199	Parity	-1970.86	0.0125221
cg11556846	2	200468728	rs4675720_C	200478354	Maternal_Age	-1656.43	0.0125512
cg21330949	12	19557320	rs11044531_T	19560281	Maternal_Age	-1998.06	0.012572
cg19843353	5	180651585	rs2770984_T	180701595	betamet	-1666.43	0.0125729
cg17136275	1	240874893	rs59658085_TCCTCCCATGTTAG	240338900	hypertension	-2010.57	0.0125945
cg16006220	11	45868495	rs10838511_T	45780039	Parity	-1409.29	0.0126067
cg11189107	14	25042782	rs10138102_T	25105866	betamet	-2144.01	0.0126988
cg26318513	5	140260925	rs12515587_G	141248963	Maternal_Age	-2177.59	0.0127293
cg03678274	1	236017128	rs2208383_G	235893915	betamet	-2129.32	0.0127869
cg23837265	10	88730407	rs5786764_C	88908323	Pre_Pregnancy_BMI	-1528.57	0.0127929
cg08266474	6	84904847	rs6921761_G	84913304	hypertension	-2144.58	0.0129281
cg24942922	3	120003547	rs2638599_T	120006822	Maternal_Age	-1788.31	0.0129479
cg14651919	17	74075189	rs2665969_C	74122209	Maternal_Age	-1736.34	0.0129944
cg19142026	7	27170394	rs5883060_T	27147125	Maternal_Age	-984.622	0.0130187
cg21328082	6	41254471	rs186591675_A	41824330	betamet	-2111.94	0.0130797
cg06702850	6	166876890	rs116936737_A	166880726	Gestational_Diabetes	-1727.12	0.0131209
cg17157275	5	172097385	rs6894332_A	172098544	betamet	-2116.73	0.0131431
cg15127250	12	51786489	rs10876168_T	51780636	deliverymode	-1586.26	0.0132554
cg19386484	7	130131709	rs6955093_T	129375231	Pre_Pregnancy_BMI	-1612.45	0.0133331
cg11671363	5	148810177	rs150637009_A	149219653	Maternal_Age	-2086.97	0.0133437
cg11112615	6	2970624	rs11242820_C	3055752	Maternal_Age	-2239.25	0.013402
cg01565508	17	8869961	rs8081052_A	8891595	Gestational_Diabetes	-2170.31	0.0134079
cg06303168	12	56322959	rs10876682_A	55389667	Maternal_Age	-1720.22	0.0134316
cg27363617	10	27703247	rs66562756_T	27445459	Gestational_Diabetes	-1601.95	0.0134585
cg06628109	16	86275413	rs2361763_C	85993134	betamet	-1822.17	0.0134609
cg26817416	6	22567578	rs79981267_C	22332474	hypertension	-2158.38	0.0134855
cg01178624	11	65360327	11:66084738:C_G	66084738	Pre_Pregnancy_BMI	-1477.63	0.0134876
cg09065876	17	45949756	rs72825666_G	45454579	Parity	-1993.54	0.0135097
cg16805215	3	137505160	rs201718_T	137483362	Maternal_Age	-1963.65	0.013538
cg25536014	5	5139458	rs309421_G	5838642	betamet	-1216.01	0.0136222
cg22889514	11	8497733	rs12799847_T	8059308	hypertension	-2109.69	0.0136416
cg15600051	4	2341440	rs2071678_A	2343851	Maternal_Age	-2032.54	0.0136681
cg14325153	3	138763899	rs9809852_T	138696439	hypertension	-759.922	0.0137732
cg01670430	7	2773010	rs4268017_G	3373832	Maternal_Age	-1970.58	0.0137901
cg10126324	1	1052600	rs6661597_C	1926087	deliverymode	-1713.39	0.0137951
cg08169020	14	69256888	rs72720208_T	69576029	Pre_Pregnancy_BMI	-1839.5	0.0138273
cg11969330	4	187125413	rs4997687_C	187125492	betamet	-1564.32	0.0138339
cg02273436	4	55143269	rs17739921_C	55164866	betamet	-1269.32	0.0139359
cg01360605	20	58983676	rs4812147_A	58665011	betamet	-2048.5	0.0140986
cg11654325	2	242810927	rs10755057_G	242710662	hypertension	-1946.93	0.0141222
cg17161048	4	186007412	rs6848332_A	186839098	betamet	-1625	0.0142401
cg27174822	16	2902830	rs9935192_A	2969856	Maternal_Age	-1600.42	0.0142685
cg26808478	1	6760926	rs11122125_G	5965179	Maternal_Age	-1866.62	0.0143372
cg20102280	13	47470793	rs7329613_A	47831887	betamet	-2276.77	0.0143615
cg05924254	4	1107720	rs2279279_C	1164277	Maternal_Age	-1607.94	0.0143845
cg08719486	9	90112101	rs1035261_C	90110660	Gestational_Diabetes	-1648.72	0.0144417
cg15277914	3	154042611	rs355764_A	154013480	betamet	-1960.48	0.0144573
cg05226335	11	70253499	rs676889_T	70278251	deliverymode	-1788.76	0.0144926
cg24293948	18	61670413	rs77628255_C	61692298	deliverymode	-1887.03	0.0145038
cg14621254	12	57569787	12:56774198:G_C	56774198	deliverymode	-1825.06	0.0145194
cg08435674	6	36308494	rs236372_T	36792413	hypertension	-1651.48	0.0145398
cg04492858	10	133558786	rs7093241_G	133556596	Maternal_Age	-1648.73	0.014672
cg27583010	16	30198505	rs11646118_C	29926471	Maternal_Age	-1813.66	0.0148302
cg01579052	16	788035	rs10794640_A	789618	betamet	-1857.23	0.0148376
cg15922045	3	130278187	rs1427841_T	130977828	hypertension	-2162.41	0.014943
cg24899806	7	119914282	rs13242608_T	118963522	Maternal_Age	-1596.65	0.0150346
cg26642420	4	146601345	rs143294193_C	146437795	betamet	-2243.15	0.0150462
cg10606698	6	76203642	rs6929270_G	76053386	betamet	-1881.66	0.0150827
cg23522194	19	48565189	rs385203_G	48606531	Gestational_Diabetes	-1207.63	0.0151
cg07679836	6	33548423	rs210146_G	33549098	betamet	-2111.46	0.0151463
cg08380478	10	132683454	rs7902465_T	132676113	Parity	-1556.75	0.0152689
cg24023289	4	109087312	rs62310682_A	109006834	betamet	-1863.44	0.015298
cg22409100	2	40658918	rs7565507_C	39767074	hypertension	-2091.34	0.0153063
cg26241746	8	124750502	rs76240906_T	124753704	hypertension	-2069.75	0.0154122
cg22692843	13	115078924	rs7327124_C	115053155	Maternal_Age	-2013.82	0.0154692
cg08919594	11	111126546	rs12291412_A	111213349	hypertension	-2229.59	0.015505
cg05758861	8	143580823	rs73714305_G	143570281	betamet	-1070.64	0.0156019
cg01521220	17	46233799	rs7214761_A	46347422	betamet	-1647.14	0.015603
cg12273319	19	50861262	rs187238102_G	51560546	Maternal_Age	-1700.09	0.0156081
cg20171429	7	89873821	rs3810889_A	89857084	Parity	-1867.65	0.0156451
cg02969426	13	45775005	rs142639350_G	46267115	Gestational_Diabetes	-2312.28	0.0158444
cg05630272	10	1517218	rs7922199_T	1520234	Pre_Pregnancy_BMI	-1331.42	0.0158463
cg01297627	19	55874586	rs8106120_G	55004996	betamet	-2096.1	0.0159985
cg18614735	8	41583523	rs7016707_T	41586822	betamet	-1237.18	0.0160611
cg08811332	21	43185385	rs13050469_C	43194647	deliverymode	-1874.83	0.0160888
cg27027427	10	91091912	rs12260227_A	91059127	Pre_Pregnancy_BMI	-1903.62	0.0161226
cg08144237	11	100862189	rs75704710_A	100221722	betamet	-2320.39	0.01627
cg10475928	10	118901190	rs181502_G	119179082	Maternal_Age	-1603.18	0.016335
cg20137746	10	27235598	rs34273816_C	27233573	betamet	-1684.83	0.0164651
cg24929754	1	100644654	rs149325040_C	99660247	Maternal_Age	-1966.2	0.0165412
cg03611487	11	19737237	rs1319701_T	19736996	deliverymode	-2035.18	0.0165537
cg00685014	11	62212195	rs2509979_T	62204613	betamet	-1912.81	0.0167237
cg14057711	17	22203489	rs8070275_C	22142172	Maternal_Age	-1571.7	0.0167524
cg02276974	15	78634235	rs9920270_C	78666288	Parity	-1628.46	0.0168519
cg11074933	15	26915414	rs878959_G	26929296	Pre_Pregnancy_BMI	-1608.56	0.0169159
cg11339849	3	57743171	rs4681999_C	57544841	Maternal_Age	-1758.78	0.0169715
cg01753950	12	110506167	rs9737665_C	111031847	Maternal_Age	-2040.02	0.0170215
cg19903805	14	92333771	rs929608_C	92336775	Pre_Pregnancy_BMI	-1985.54	0.0171113
cg17716930	19	51017331	rs1150931_C	51025819	betamet	-2166.71	0.0171414
cg04938738	11	1689429	rs10839220_A	1714736	Gestational_Diabetes	-2029.15	0.0172949
cg13116816	7	86839071	rs73212029_C	86865315	Parity	-1919.36	0.017298
cg05373962	22	49881684	rs9616694_C	50019813	Gestational_Diabetes	-1301.79	0.0173515
cg08889009	15	59157123	rs142238096_TAAAAAGAAAGA	58906489	betamet	-1719.98	0.0173787
cg09926364	14	73137242	rs140878691_A	73157245	betamet	-1752.11	0.0174627
cg13251842	22	46508469	rs7292297_G	46458123	Parity	-2030.73	0.0175198
cg03234813	21	45811363	rs11908814_C	45784900	betamet	-1941.36	0.0175482
cg06110458	16	85256305	rs72802634_A	84301725	Maternal_Age	-1773.33	0.0175596
cg12650635	12	50344463	rs7488783_T	49760499	Maternal_Age	-2141.11	0.017675
cg05023691	1	192605253	1:192005460:C_A	192005460	Maternal_Age	-2022.1	0.0176793
cg20747455	20	43933383	rs244080_A	43246549	Pre_Pregnancy_BMI	-1784.82	0.0177082
cg25701444	12	54521977	rs34192202_A	54684768	Maternal_Age	-1932.25	0.0177518
cg09411730	11	65190946	rs142560218_T	66106538	betamet	-1047.73	0.0177702
cg20295248	20	5485270	rs6076792_A	5223014	Pre_Pregnancy_BMI	-1445.39	0.0178127
cg12835736	6	1395164	rs1711968_C	1392108	Pre_Pregnancy_BMI	-1595.5	0.0178508
cg11421509	8	105379602	rs141937481_A	105744177	hypertension	-1385.03	0.0178703
cg15633390	4	99851211	rs77579026_A	99628107	Gestational_Diabetes	-1242.02	0.0178876
cg07548257	22	31686466	rs9619187_T	31693585	betamet	-1602.94	0.0179552
cg19760965	3	194868843	rs6797160_G	194850659	betamet	-1938.9	0.0179824
cg15033269	3	42631489	rs9877904_C	41665633	deliverymode	-1871.69	0.0179933
cg15172061	8	144638852	rs896960_C	144635608	betamet	-2354.22	0.0180504
cg07176677	10	101771161	rs3758394_C	101654696	hypertension	-2006.31	0.0184863
cg24202936	11	50257256	rs7924782_A	49267249	deliverymode	-1282.77	0.0185302
cg06713675	4	122721982	rs6821305_C	122713863	hypertension	-1082.75	0.0188325
cg22820233	19	55385581	rs8106327_T	55029944	Gestational_Diabetes	-1979.85	0.0188687
cg24346776	1	147737024	rs557110_G	147790021	betamet	-1504.66	0.0190107
cg09717923	16	1440498	rs1609562_G	1458381	deliverymode	-1870.65	0.019087
cg09367967	19	13050586	rs4804208_T	12932303	betamet	-2004.9	0.0190992
cg06531573	16	857576	rs4984946_T	902322	Maternal_Age	-1370.47	0.0191038
cg21609526	1	3105151	rs7539775_G	3109151	betamet	-1162.39	0.019191
cg00137234	4	155703138	rs2135137_A	155712258	Parity	-1032.57	0.0192497
cg18410945	7	157257054	rs10280207_C	157223842	Gestational_Diabetes	-1512.93	0.01936
cg03849834	6	41195891	rs6921835_C	41195440	betamet	-1644.53	0.019497
cg05363438	1	224301382	rs61852100_A	225138948	deliverymode	-1966.42	0.0195896
cg08164294	7	27154387	rs3757640_C	27182245	betamet	-1891.15	0.0196648
cg19007269	10	105420501	rs4917404_T	105631126	Maternal_Age	-1966.6	0.019665
cg24574963	7	149120622	7:149302407:T_C	149302407	Maternal_Age	-988.537	0.0197501
cg15491247	1	3230424	rs2500302_C	3199999	deliverymode	-1683.61	0.01977
cg09884146	2	65593908	rs1866051_T	65602149	Pre_Pregnancy_BMI	-1676.4	0.0197787
cg04716394	14	74318162	rs11159071_C	74682373	deliverymode	-1888.73	0.019793
cg16372520	14	78869751	rs2205166_G	78714180	Parity	-1488.16	0.0198459
cg21699330	7	26193032	rs147035633_T	26134855	deliverymode	-1018.16	0.0199218
cg20187011	21	28214928	rs768832_C	28921690	Pre_Pregnancy_BMI	-2003.12	0.0199887
cg15398976	13	38445267	rs79982697_A	38323481	betamet	-1775.31	0.0200889
cg10259889	7	101936430	rs11764446_T	102102343	betamet	-1974.48	0.0203823
cg14593033	17	56296980	rs7226136_C	55428032	Maternal_Age	-1682.22	0.0203888
cg18364707	19	51415152	rs2664156_T	51377163	Gestational_Diabetes	-1817.21	0.020408
cg22912818	13	114194341	rs2261163_C	114147997	betamet	-2105.26	0.0204118
cg07608370	11	1036865	rs10751670_A	944466	Maternal_Age	-2070.42	0.0204198
cg23713772	11	59223996	rs611013_C	58480742	betamet	-2265.88	0.0205553
cg24901474	1	163173040	rs12072465_C	163341967	betamet	-1699.86	0.0206283
cg01324343	3	183735012	rs1533682_T	183634879	betamet	-1471.41	0.020682
cg17529386	6	170452270	rs3012363_T	170450707	Gestational_Diabetes	-1290.16	0.0206977
cg27366766	17	56565286	rs183543104_T	56328959	deliverymode	-981.202	0.0208426
cg25912611	20	54968626	rs16979865_C	54966146	betamet	-1932.06	0.0209545
cg06022561	2	242702553	rs10164639_A	242255378	Maternal_Age	-2247.06	0.0210819
cg08114696	3	146964409	rs6774215_C	146713828	Parity	-2057.57	0.0211316
cg09187007	1	3514990	rs2821023_T	3512800	hypertension	-2033.9	0.0212426
cg08857936	4	188539183	rs186490395_T	187639735	hypertension	-2189.09	0.0213604
cg25470758	1	31280143	rs6687223_G	31293880	Gestational_Diabetes	-1714.85	0.0214837
cg19942731	22	45609421	rs35382868_A	45627103	Maternal_Age	-1631.02	0.0215048
cg04690319	11	113604277	rs141758400_C	113519098	Parity	-2279.11	0.0216409
cg13593090	19	9546723	rs55887608_A	9441932	Maternal_Age	-1732.01	0.0216425
cg11160673	3	107240475	rs1898027_G	107900642	hypertension	-2193.67	0.0216531
cg26862175	3	52528955	rs35911561_C	52722562	Pre_Pregnancy_BMI	-1925.19	0.0217444
cg05420134	6	146863680	rs1333712_T	147832444	betamet	-2144.73	0.0217866
cg10785170	14	101451162	rs73350938_C	101422163	Parity	-1892.19	0.0217976
cg17804112	19	55417496	rs147490103_G	55380682	betamet	-1604.31	0.0218158
cg07592535	10	52008905	rs11006012_G	52281032	betamet	-2133.2	0.0218252
cg17347634	8	65711916	rs13280549_C	64882680	betamet	-1647.96	0.0218912
cg03018162	8	137807457	rs2610130_G	137834053	betamet	-2094.78	0.0218949
cg20862309	14	89029074	rs75715026_T	89196320	Maternal_Age	-1692.27	0.0219032
cg11527001	5	143978357	rs1206956_C	143997975	Gestational_Diabetes	-1544.65	0.022082
cg21005510	7	63353570	rs10949871_C	63532950	Parity	-1786.3	0.0220845
cg05638439	16	711235	rs6600228_A	707034	betamet	-2047.65	0.0222592
cg18706028	11	6292490	rs117653031_G	6257218	Gestational_Diabetes	-1014.22	0.0222992
cg13411784	9	140473680	rs78993391_A	140313185	betamet	-1152.12	0.0223101
cg26675785	16	16170184	rs35595_A	16149871	betamet	-2205.97	0.0223552
cg13499395	9	135361993	rs140529238_AT	135397756	Maternal_Age	-1786.13	0.0224389
cg16047279	17	38717242	rs1526603_T	38805268	Maternal_Age	-1916.24	0.0224795
cg15607358	12	372049	rs11062357_C	421394	betamet	-1630.79	0.0225247
cg16000989	4	41983716	rs2660349_A	41989660	hypertension	-1816.88	0.0225785
cg21878514	5	118787985	rs143517213_T	118226354	Parity	-1573.91	0.0227897
cg02428792	4	25090597	rs4697543_C	25084708	betamet	-1221.32	0.0229285
cg07075026	17	47091521	rs71144552_C	47086739	Maternal_Age	-1125.88	0.0229666
cg11377047	1	26881009	rs9438551_T	26775223	Maternal_Age	-2077.59	0.0229988
cg13117948	4	16086051	rs950946_T	16038752	Gestational_Diabetes	-1506.82	0.0230188
cg10635145	11	27742435	rs4128868_C	27444517	hypertension	-1791	0.0230857
cg14664412	3	122044043	rs3804755_T	122857849	Maternal_Age	-1954.31	0.0233886
cg11609571	5	145215629	rs9324996_C	145197565	Pre_Pregnancy_BMI	-1366.49	0.0235104
cg16338365	6	167559913	rs3093001_C	167554185	Parity	-1203.89	0.0236761
cg11645453	3	52864694	rs4687687_A	52948332	Maternal_Age	-2205.2	0.023828
cg07330481	17	37322330	rs657723_C	37319103	Pre_Pregnancy_BMI	-1510.7	0.0239382
cg11123744	5	1201479	rs6884486_A	1190440	betamet	-1540.36	0.0240953
cg04788926	18	76617198	rs2510534_C	76759737	Maternal_Age	-1815.42	0.024166
cg04231050	3	133191297	rs4306855_A	133718415	deliverymode	-1672.35	0.02458
cg00097384	16	29703459	rs194045_T	29246102	Maternal_Age	-1975.01	0.0246679
cg04776357	12	41221689	rs1838343_T	41196230	Pre_Pregnancy_BMI	-1614.67	0.024808
cg03124146	7	63361127	rs72503310_T	62633627	betamet	-1692.46	0.0248377
cg09244037	13	114275670	rs11620091_A	113852782	betamet	-2162.14	0.0248991
cg24136385	7	1054092	rs10278051_T	1181139	Gestational_Diabetes	-1694.08	0.0250001
cg13939055	1	244094869	rs524489_T	244100402	betamet	-1971.24	0.0251603
cg18692070	10	3466852	rs7079024_C	3445668	Maternal_Age	-2085.49	0.0252079
cg22689016	5	506129	rs2241599_T	438454	Pre_Pregnancy_BMI	-1652.68	0.0252862
cg02959988	1	40075124	rs6587_G	40089945	Maternal_Age	-1689.96	0.0254268
cg06588556	11	18477299	rs2403280_C	18442382	Maternal_Age	-1123.73	0.0254533
cg10296799	3	195589996	rs11925423_G	195734217	Parity	-1395.72	0.0254985
cg16653991	10	123244536	rs2420936_G	123208881	Parity	-1781.05	0.0255053
cg03682112	18	77623598	rs9944683_G	77864806	Gestational_Diabetes	-1913.96	0.0255701
cg17674042	6	34482479	rs913014_G	34501529	deliverymode	-833.727	0.0256318
cg03535862	6	139348428	rs7776303_T	139964142	hypertension	-2183.31	0.0257161
cg06201514	2	1817409	rs11684279_A	1810830	Parity	-699.001	0.0257455
cg01381795	19	54496611	rs7247109_C	53694223	hypertension	-1793.66	0.0258045
cg11136751	3	46608069	rs13353428_T	46540310	betamet	-1867.74	0.0258878
cg15231942	19	873330	rs112839858_CCT	877295	Maternal_Age	-1413.22	0.0259471
cg00186909	12	93129288	rs77956655_T	93017092	Maternal_Age	-1729.84	0.025951
cg20938085	5	140768230	rs403075_T	141374794	Gestational_Diabetes	-1515.47	0.0259688
cg13599549	14	22336403	rs1889774_G	21440463	Maternal_Age	-2168.97	0.0260439
cg19521279	7	27144595	rs10250311_C	26637664	betamet	-1783.05	0.0260976
cg06094482	1	40158708	rs78716566_A	41073867	hypertension	-2044.7	0.0261427
cg18488946	15	25230295	rs139065531_TAAG	26093138	Maternal_Age	-2150.73	0.0264118
cg14515364	2	636606	rs35913461_T	653575	Maternal_Age	-1757.91	0.0264192
cg15253520	8	87521369	rs28514445_T	87551884	betamet	-1711.62	0.0266424
cg12777862	16	31548756	rs4889673_T	31580272	betamet	-1756.78	0.0266527
cg25083732	4	6695464	rs4493618_C	6701203	Maternal_Age	-1937.01	0.0266805
cg13938098	6	112575966	rs6923632_G	112606215	Gestational_Diabetes	-2037.84	0.0268836
cg21081817	5	140562738	rs33978132_TA	140538786	Maternal_Age	-1518.98	0.02689
cg08825699	2	239983929	rs895808_C	239970360	betamet	-1062.15	0.0270033
cg02829712	5	140236081	rs191821176_G	139252012	betamet	-1611.68	0.0272261
cg22753661	15	79092743	rs12438008_A	79084680	Maternal_Age	-1803.31	0.0272392
cg01693350	11	32452187	rs139952563_T	32583568	hypertension	-1360.34	0.027339
cg09669354	16	1116010	rs213654_T	1113551	betamet	-1663	0.0274124
cg15920791	8	61835708	rs7846503_G	61833637	betamet	-1329.76	0.0274629
cg21100167	21	47295375	rs2839023_G	47284959	deliverymode	-1764.06	0.0275098
cg01381374	7	93474158	rs10707840_GT	94297293	Maternal_Age	-1910.85	0.0275465
cg22065526	2	220436921	rs3821040_G	220239322	Maternal_Age	-1580.25	0.0275542
cg17537347	6	166233141	rs12663089_G	166231293	Parity	-1608.5	0.0277152
cg15679892	7	1267057	rs13241427_G	1288639	Parity	-1448.36	0.0277241
cg14003931	10	134938469	rs9419241_C	134666586	Maternal_Age	-1926.58	0.0279755
cg21210376	8	27695667	rs924184_A	28296171	betamet	-1637.12	0.0282671
cg09234252	10	8373659	rs76262679_G	8382423	Gestational_Diabetes	-1744.15	0.0282773
cg23815491	16	72088622	rs113598590_AC	72031310	Maternal_Age	-1830.84	0.0283151
cg17417291	13	112729991	rs4387503_G	113021513	deliverymode	-1622.47	0.0285506
cg01569709	14	81894271	rs1959495_G	82452908	Maternal_Age	-1826.51	0.0286379
cg09555818	19	45449301	rs875255_C	45493635	Maternal_Age	-2134.64	0.0287431
cg24844423	19	57352465	rs2072501_A	57132968	Pre_Pregnancy_BMI	-1894.52	0.0290098
cg20077028	12	52208899	rs303802_C	52169397	Maternal_Age	-1431.2	0.0290181
cg13928490	13	51640442	rs7981255_T	51638864	Maternal_Age	-1858.41	0.0290496
cg07027305	7	2059796	rs4721321_G	2068470	Pre_Pregnancy_BMI	-2219.3	0.029221
cg18556455	2	45178474	rs1067381_G	44646543	Maternal_Age	-1928.06	0.0292977
cg27318000	18	3845667	rs3862175_C	3860475	hypertension	-2170.34	0.0293569
cg22217449	21	47845788	rs1007893_C	47877594	betamet	-2171.5	0.0295601
cg06573709	6	164057152	rs4709001_T	164072985	betamet	-776.396	0.029664
cg10096929	1	156261403	rs4661229_A	156809206	Parity	-1807.13	0.0297248
cg02483204	12	116893985	rs2035587_G	116126411	Maternal_Age	-1301.36	0.0298094
cg26668042	5	1514077	rs1107060_T	1764532	Maternal_Age	-2214.81	0.0298805
cg18514705	19	44330665	rs957569_G	44351836	hypertension	-1961.19	0.0299149
cg20131013	17	12692308	rs12952261_G	13545918	Maternal_Age	-1747.61	0.0300266
cg08920810	15	27215457	rs12148310_T	26874395	betamet	-2027.55	0.0300571
cg21784716	13	70680712	rs140441517_A	70041739	deliverymode	-2247.8	0.0300665
cg12798564	3	75263641	rs191465797_T	75176071	hypertension	-1700.75	0.0301069
cg11161597	12	132652473	rs10902525_G	132702922	betamet	-1324.53	0.0301977
cg11254952	1	1890171	rs10449222_A	2376733	Maternal_Age	-2116.68	0.0303896
cg13586051	3	58200471	rs10637170_AAAAG	58195971	Maternal_Age	-1907.5	0.0304707
cg01564661	14	105942636	rs9671696_G	105932544	Pre_Pregnancy_BMI	-2141.59	0.03067
cg06061257	17	71361901	rs143251452_A	71593599	hypertension	-887.628	0.0307609
cg02147681	17	17603837	rs9890064_C	17538008	hypertension	-1891.26	0.0308136
cg26407558	1	207262706	rs12711513_T	207262980	betamet	-1792.76	0.030866
cg10932486	5	61028265	rs2937832_C	60994816	Maternal_Age	-1312.67	0.0309555
cg01020263	16	50732073	rs8047853_A	50514497	deliverymode	-1677.2	0.0309946
cg25629938	12	70131692	rs73148670_C	69370739	Maternal_Age	-2228.99	0.0314092
cg14544831	18	60985269	rs1481031_T	60852085	Gestational_Diabetes	-1561.17	0.0315541
cg15652532	2	30669759	rs28538173_T	30778584	Parity	-1660.27	0.0316783
cg19187616	8	53012573	rs183739402_C	53600707	Gestational_Diabetes	-1511.86	0.0317426
cg02122540	8	142518658	rs7013034_C	142491079	betamet	-2268.45	0.0318215
cg21433558	17	40837037	rs666039_G	40715570	betamet	-1824.58	0.0318501
cg17511472	4	3485326	rs1794428_T	3531417	betamet	-1695.62	0.0319277
cg15555402	12	19593456	rs186778552_C	19183701	betamet	-1968.69	0.0319773
cg07586008	19	49636535	rs17272791_C	49878509	Gestational_Diabetes	-1694.65	0.0320293
cg14794735	7	129415968	rs12540217_G	129328738	Maternal_Age	-2106.44	0.0320834
cg26436731	1	244395115	rs6429500_C	244886134	Parity	-1859.15	0.0321962
cg16668896	7	54900801	rs582252_A	54708311	Maternal_Age	-1857.17	0.0322161
cg19904265	1	3166712	rs12124147_C	3134331	betamet	-1740.97	0.032232
cg09019546	4	185936575	rs13119549_T	185935259	deliverymode	-2013.47	0.032344
cg08274176	4	1625012	rs12505688_G	1677484	Maternal_Age	-1478.58	0.0323614
cg10881242	5	171057282	rs140133041_A	171048498	Maternal_Age	-2217.39	0.0327963
cg24624629	17	39203621	rs2872968_G	39191682	Maternal_Age	-1199.39	0.0328329
cg16175077	10	3282650	rs11251800_G	3288594	betamet	-1516.76	0.0329649
cg04369491	6	20211373	rs843324_G	20142736	Maternal_Age	-1962.28	0.0332102
cg17696268	20	14319035	rs6131569_T	14304089	Maternal_Age	-1733.49	0.0332234
cg00842918	17	9940321	rs17808601_A	9180479	Maternal_Age	-1900.3	0.0332881
cg06019590	5	496476	rs13177896_C	501544	Maternal_Age	-1565.08	0.0333761
cg07191657	10	14478541	rs685753_G	14444248	deliverymode	-2124.87	0.0334855
cg16873130	7	136586950	rs36001747_G	135687528	Parity	-1897.17	0.0334942
cg11131384	7	155325597	rs17837556_T	155332127	Pre_Pregnancy_BMI	-1340.18	0.0336987
cg07156669	17	28705245	rs2250320_G	28128657	deliverymode	-1584.34	0.0337013
cg07114422	1	2183438	rs28487995_A	1619541	betamet	-2171.35	0.0337374
cg20171297	12	81101474	rs1551122_A	80765800	betamet	-1720.04	0.0337635
cg20704654	20	30072118	rs6119442_C	30084415	betamet	-1661.23	0.0339567
cg02098313	6	128222378	rs75527034_C	127622308	hypertension	-1812.38	0.0340276
cg02146340	3	13610059	rs9841601_A	13594807	betamet	-2009.73	0.034078
cg16766914	17	55962703	rs193297675_G	56420981	deliverymode	-1583.83	0.0340789
cg09430518	8	118662568	rs926148_A	118718959	Maternal_Age	-1714.51	0.0341048
cg14324805	22	30902615	rs142666453_A	30448906	Maternal_Age	-2197.8	0.0342771
cg14259717	11	18433732	rs7942733_T	18601734	Maternal_Age	-1379.74	0.0342932
cg26493188	16	2975209	rs4786352_T	2977365	Maternal_Age	-2019.17	0.0343874
cg02287371	5	1246274	rs2736100_C	1286516	betamet	-1850.52	0.0345681
cg17826679	19	10736038	rs11672122_C	10670451	deliverymode	-1889.38	0.0346251
cg15109207	19	48614773	rs13436_G	48621036	deliverymode	-1956.55	0.0347438
cg25940248	4	39448464	rs62307975_G	39462088	Pre_Pregnancy_BMI	-1635.45	0.0349332
cg22382021	8	145755756	rs4925810_G	145705213	Parity	-1554.61	0.0350312
cg17356733	21	34774627	rs4817536_T	34512182	betamet	-1998.27	0.0353047
cg01696605	7	150871692	rs310600_A	150875710	Gestational_Diabetes	-1916.04	0.0355679
cg13578160	7	72813978	rs34459814_A	73801310	Maternal_Age	-1464.49	0.036029
cg03352173	3	112013130	rs77554773_T	111953421	betamet	-1638.79	0.0361279
cg21191514	11	2187921	rs7483056_A	2190519	Gestational_Diabetes	-1197.91	0.0363048
cg24959335	10	15760373	rs74376923_G	15698235	Gestational_Diabetes	-1699.04	0.0363976
cg01277451	13	78314553	rs146610291_G	78172167	betamet	-1692.89	0.0365015
cg17098979	2	241562085	rs4676411_T	241561088	Parity	-1188.6	0.0365119
cg16445007	2	196642661	rs138374561_A	196383155	Maternal_Age	-2021.99	0.0366441
cg24657523	15	48470754	rs8026338_A	47979127	betamet	-1727.33	0.0366833
cg17582782	15	57592438	rs76975836_A	57592163	Maternal_Age	-2022.5	0.0367517
cg02468728	19	611107	rs4919852_T	562530	Pre_Pregnancy_BMI	-1534.36	0.0367664
cg22309949	3	46792192	rs6806709_G	46823132	betamet	-2046.06	0.0368233
cg25793785	19	38281423	rs1038084_A	38030682	betamet	-1894.8	0.0368424
cg14102437	2	33359688	rs75371295_A	34173714	Maternal_Age	-1974.44	0.0370611
cg26658927	22	24577438	rs9612528_A	24314258	Pre_Pregnancy_BMI	-2310.81	0.0371325
cg23397216	19	45885922	rs192284464_A	45603594	Maternal_Age	-1972.51	0.0372449
cg22237300	6	52171973	rs80173920_A	52181583	Maternal_Age	-1187.65	0.0373435
cg20070090	1	153363489	rs6664183_G	153064002	Maternal_Age	-2163.53	0.0373708
cg23725454	11	67350195	rs614080_A	67347287	betamet	-1720.97	0.0373891
cg27429195	10	1602108	rs142024840_T	1602799	hypertension	-1691.73	0.037562
cg25807487	11	68782106	rs653264_A	68699775	deliverymode	-1670.88	0.0376708
cg25325094	5	146259544	rs12515446_A	145701961	betamet	-2274.63	0.0376711
cg20481837	4	151501627	rs905900_G	150852782	hypertension	-1869.92	0.0376774
cg06311804	12	12966005	12:12562752:A_G	12562752	betamet	-1753.22	0.0377639
cg25736982	6	160182554	rs12662666_C	160193240	Pre_Pregnancy_BMI	-1255.85	0.0378541
cg19382632	7	38344983	rs2736965_C	38344626	betamet	-1843.66	0.0379447
cg08772003	10	104629869	rs7100530_G	104619448	betamet	-1602.62	0.0379608
cg23899409	19	54850582	rs1205322_G	54844437	Maternal_Age	-1580.13	0.0380893
cg08007378	15	83477915	rs8041231_T	83498795	hypertension	-1600.86	0.0381203
cg26138978	13	107183092	rs138588351_CAA	107190935	Maternal_Age	-1876.11	0.0381715
cg23635910	1	912055	rs13303033_T	914940	betamet	-1559.92	0.0382429
cg13830870	12	10183167	rs183139600_T	10351631	betamet	-1445.11	0.0382954
cg10742917	7	56242801	rs75892653_C	55876225	Parity	-1317.81	0.0383972
cg02488702	2	142889392	rs116352569_A	143124495	betamet	-1969.38	0.0384684
cg24419391	7	73183516	rs374174740_C	73242908	Parity	-1872.14	0.0385494
cg11945895	13	95253670	rs9524500_C	95116260	betamet	-1508.36	0.0389202
cg24550212	20	45170494	rs112289211_T	44544504	Pre_Pregnancy_BMI	-1844.86	0.0389338
cg11442326	5	1807695	rs4594899_A	1132216	betamet	-1818.46	0.0389478
cg07764158	15	76348437	rs78529875_A	76542880	hypertension	-1992.31	0.0391295
cg17761265	7	18653918	rs112944212_T	19424012	Maternal_Age	-2094.54	0.0392663
cg16607685	5	140181889	rs2530242_G	140053351	Maternal_Age	-1457.89	0.0393914
cg18085176	4	7939940	rs6447872_G	7943106	deliverymode	-1583.58	0.0394115
cg02660097	11	68866761	rs2123760_A	68868292	betamet	-1450.82	0.0395985
cg09796146	16	33937240	rs117805753_T	34335945	hypertension	-1695.1	0.0396264
cg17334372	17	66925642	rs11077922_T	67061807	hypertension	-2108.59	0.0398159
cg07659054	7	27134225	rs3801806_C	26897553	deliverymode	-1691.03	0.0399796
cg13974464	19	49224165	rs519757_C	49224966	deliverymode	-1457.6	0.040144
cg19460817	11	47575278	rs141889884_T	47227293	Maternal_Age	-2049.11	0.0401825
cg23907981	7	156836741	rs150569547_G	156883288	Maternal_Age	-1715.34	0.0405672
cg22774211	1	120439014	rs835574_T	120463230	Maternal_Age	-2103.75	0.040651
cg23463608	19	2607757	rs9967630_A	2099820	betamet	-1893.04	0.040656
cg24231558	7	16626326	rs3735246_C	16640197	deliverymode	-1320.14	0.0407114
cg00648203	9	138967195	rs7019243_C	138988568	betamet	-2125.16	0.0407522
cg23245007	3	195682326	rs3853590_A	195726970	Parity	-1225.43	0.0408269
cg13872627	6	31238036	rs3873386_T	31273745	betamet	-756.748	0.0409972
cg09026253	11	313267	rs7481739_G	383855	Maternal_Age	-2074.58	0.0411231
cg19976037	17	80096661	rs8077209_C	80163221	Parity	-1416.84	0.0413788
cg22238209	19	35800743	rs928937_G	35818609	Maternal_Age	-899.414	0.0415262
cg20468883	15	59982396	rs4775175_A	59816688	Maternal_Age	-1808.11	0.0415671
cg18183624	17	47076904	rs112920924_T	47683083	betamet	-1619.1	0.0417082
cg05925894	1	85931301	rs1146383_T	85918329	Maternal_Age	-1715.97	0.0418205
cg24085707	17	79615652	rs8077038_T	79577127	betamet	-1893.62	0.0419564
cg15753916	17	35870705	rs7215774_C	35740855	Maternal_Age	-1771.42	0.0420925
cg03440799	1	179334176	rs6425576_G	179523193	Parity	-1915.97	0.0422084
cg10876003	22	18512005	rs150747887_TACA	18506205	betamet	-1920.17	0.0422902
cg05807467	8	17579494	rs78177765_G	17556476	betamet	-1738.64	0.0423665
cg12310025	6	25882481	rs1747550_A	25851533	Maternal_Age	-949.948	0.0424804
cg18055623	19	54485327	rs4806674_T	54461538	betamet	-2022.07	0.0426843
cg03396347	1	1875803	rs2803320_A	1867426	betamet	-1919.39	0.0429533
cg13433694	1	43637239	rs2477562_A	43640474	Parity	-1945.45	0.043049
cg23266968	14	105265793	rs72707622_C	105625162	deliverymode	-2049.05	0.0431413
cg16658255	5	598906	rs72705014_G	619815	Maternal_Age	-1568.37	0.0431771
cg19771469	4	2275994	rs75690781_A	2979380	betamet	-2297.02	0.0433527
cg12253175	12	58132093	rs10877020_A	58188014	Maternal_Age	-1900.88	0.0434677
cg05347456	16	89690262	rs8059821_G	89675068	Maternal_Age	-2033.11	0.0437714
cg16414030	3	133502952	rs6762415_G	133478557	betamet	-1757.47	0.0438607
cg09043214	12	6442873	rs11064145_G	6455098	Maternal_Age	-1834.93	0.0441236
cg07300408	14	21058360	rs4981259_C	21058337	betamet	-2190.13	0.0441506
cg03071500	11	325964	rs7395319_C	331326	betamet	-1319.44	0.0442821
cg03406106	16	81254169	rs12931041_G	81246489	betamet	-1693.92	0.0444764
cg12691572	10	114574959	rs7078407_G	114573041	betamet	-2016.22	0.0444816
cg11103390	10	11784920	rs6602532_C	11830185	betamet	-1140.88	0.0446081
cg07075347	7	44104860	rs10236917_C	43962860	Maternal_Age	-1378.14	0.044634
cg03736781	7	158784655	rs2247274_G	158765682	Maternal_Age	-1669.13	0.0447845
cg10589385	1	150898437	rs6587551_T	150952674	betamet	-1896.65	0.0447867
cg05513455	6	105388269	rs77262307_T	105385725	Maternal_Age	-1685.71	0.0448444
cg08787039	1	182921857	rs11465004_C	182819082	Gestational_Diabetes	-1064.15	0.0450461
cg05346286	1	2980598	rs4648487_C	3285304	Gestational_Diabetes	-1406.77	0.0450506
cg02577267	1	240656513	rs12137158_A	240660818	Pre_Pregnancy_BMI	-1384.79	0.0450769
cg17322044	12	125140105	rs5801562_A	125140448	betamet	-1784.88	0.0451106
cg11849692	10	103875969	rs11596387_T	103606122	betamet	-2197.36	0.0451928
cg05185784	16	90016020	rs138372213_G	90083699	Pre_Pregnancy_BMI	-1610.97	0.0451954
cg04907151	3	135684161	rs1052620_T	136574521	Gestational_Diabetes	-1688.91	0.0458786
cg20229609	6	126660872	rs1591805_G	126717064	betamet	-2231.1	0.0461659
cg01617317	11	59824110	11:59851648:AT_A	59851648	Maternal_Age	-1816.83	0.0462057
cg18321051	19	12251893	rs271199_T	12261472	Maternal_Age	-1892.19	0.0462349
cg07264025	12	86658860	rs2405930_C	86726391	Maternal_Age	-1466.33	0.0463314
cg04376123	7	73895109	rs2267838_C	73880955	Maternal_Age	-1806.63	0.046393
cg23524191	7	1894688	rs1639906_C	2219966	Maternal_Age	-2147.71	0.0464144
cg21104412	3	42978026	rs150861230_G	43931049	Maternal_Age	-1608.24	0.0465801
cg26420724	6	168549880	rs6927982_G	168549995	Maternal_Age	-1875.23	0.0468607
cg01966878	4	90757139	rs1822217_C	90765052	Maternal_Age	-2044.6	0.0469891
cg12754571	1	247694271	rs5782429_TG	247624741	Maternal_Age	-1054.66	0.0470476
cg25335841	7	38351094	rs2240841_A	38349104	betamet	-1327.8	0.0472965
cg23505044	17	9129824	rs12939263_T	9127010	Maternal_Age	-991.256	0.0475921
cg19738980	18	7011463	rs662471_C	7008591	hypertension	-1304.23	0.0477314
cg06900216	7	98335180	rs62471617_T	98311948	betamet	-1541.62	0.0480212
cg04048634	4	46126066	rs16859017_C	46017430	betamet	-1477.09	0.0480581
cg25538235	18	70211974	rs12957407_C	70220458	deliverymode	-1617.69	0.0481349
cg06587495	13	44241786	rs2771404_G	44250359	Parity	-2009.22	0.0481422
cg07448319	3	40547217	rs11129839_C	39639754	hypertension	-1615.39	0.0481545
cg21608225	1	144930572	rs35763597_C	144904025	betamet	-1079.82	0.0483089
cg25755428	19	13875111	rs371671_A	13870153	betamet	-1074.26	0.0484555
cg08817983	4	3391423	rs17805201_T	3446513	betamet	-1857.73	0.0486114
cg10277872	4	4136918	rs1991915_T	4208861	Maternal_Age	-826.975	0.0487585
cg27026585	18	14747080	rs3760534_A	13874975	hypertension	-2042.79	0.0491328
cg18587476	2	24397810	rs12620938_C	24367122	deliverymode	-1523.51	0.0498743
cg01970040	17	27396961	rs6505114_G	27499140	Parity	-1606.23	0.0501799
cg15474337	19	50848247	rs12460584_T	51186081	Maternal_Age	-2077.27	0.0501976
cg17356750	7	114329849	rs184945619_T	114267992	Maternal_Age	-2141.42	0.0503494
cg22189786	22	42395067	rs9607869_A	42418110	Maternal_Age	-1380.21	0.0507869
cg14178336	7	71803433	rs62459273_A	71797704	Maternal_Age	-1446.89	0.0508033
cg07790870	20	32150311	rs293711_G	31940258	Maternal_Age	-2132.96	0.0510021
cg13064571	8	67587053	rs3395_C	68334411	betamet	-2371.05	0.0522369
cg24909706	19	37020332	rs2967436_G	37047472	betamet	-2058.81	0.0523155
cg14175568	20	30135291	rs76192256_T	30289936	betamet	-1693.89	0.0524502
cg23973272	8	52322169	rs185740520_A	52816630	hypertension	-1211.41	0.0526596
cg04855678	3	195946921	rs6803161_T	196205694	betamet	-1842.48	0.0526976
cg00014194	9	137978763	rs475440_C	137975129	betamet	-1933.4	0.0528127
cg04852348	6	170463167	rs3012363_T	170450707	Parity	-1919.41	0.0530872
cg09333631	3	44802604	rs6771160_C	44754177	Gestational_Diabetes	-1525.85	0.0535195
cg09688422	11	105959824	rs10431056_C	106739921	Maternal_Age	-2030.02	0.054336
cg01224715	5	140811520	rs3776103_G	140476894	deliverymode	-1635.29	0.0545
cg20941758	1	31673023	rs61778330_C	31678626	Maternal_Age	-2000.21	0.0547996
cg06341731	14	99641017	rs1257588_A	99528242	betamet	-1298.71	0.0551282
cg21750709	3	109056897	rs138515517_G	109344789	Maternal_Age	-1888.66	0.055656
cg17932096	4	58060773	rs6857279_C	58053743	Parity	-1476.25	0.0558956
cg13900773	12	130824015	rs1566078_G	130779412	Pre_Pregnancy_BMI	-1023.28	0.0560339
cg11599830	12	49504967	rs11168912_C	49593377	Gestational_Diabetes	-1820.39	0.0563338
cg05779406	7	1198841	rs6966848_T	1180871	Parity	-1263.86	0.0565266
cg19922435	4	124694178	rs5861635_GT	124695119	Maternal_Age	-1665.09	0.056546
cg06949439	1	206729034	rs67223538_C	206730691	hypertension	-2404.01	0.0567119
cg05991492	16	3988700	rs2041247_T	4032581	betamet	-973.607	0.0575517
cg13607226	9	124262699	rs1107811_T	124325541	betamet	-1761.4	0.0576006
cg10146935	1	871308	rs4970383_A	838555	Gestational_Diabetes	-877.473	0.0576612
cg16613240	6	10099623	rs12111227_C	10103084	betamet	-1475.79	0.0578439
cg23193613	8	144267725	rs10708829_A	144258724	Maternal_Age	-1956.63	0.0578963
cg23466769	13	114801307	rs7317997_A	114762917	betamet	-1878.51	0.0579461
cg26067319	22	21921743	rs165862_G	21135346	Gestational_Diabetes	-1984.75	0.058074
cg00566209	2	716389	rs13001660_A	716367	betamet	-1899.45	0.0581268
cg24674504	5	140189548	rs702399_C	140024432	Maternal_Age	-1933.4	0.0585775
cg07674022	4	122854330	rs3924607_G	122862610	Maternal_Age	-1630.83	0.0586822
cg13921921	1	155931763	rs148935687_T	156023113	Maternal_Age	-2203.04	0.0587071
cg09822192	14	24801191	rs2332322_G	24801956	Maternal_Age	-1607.26	0.0588649
cg16746026	10	31273335	rs11008258_G	31070450	Maternal_Age	-1991.42	0.0591282
cg19585214	12	46599925	rs190429479_A	47147936	hypertension	-2058.34	0.0596751
cg18518074	11	64642316	rs12796663_C	63846426	Maternal_Age	-2272.97	0.0599982
cg23139982	4	4763259	rs56114130_A	4725100	Maternal_Age	-1534.01	0.0608521
cg22992497	19	22891847	rs62119087_T	22919689	Maternal_Age	-1627.67	0.0611265
cg04111435	11	63448455	rs11606702_A	63641439	hypertension	-1922.88	0.0613726
cg12178445	6	8436263	rs1832098_C	8446900	Maternal_Age	-1585.13	0.0613963
cg09255473	7	4169306	rs17133352_A	3473600	Maternal_Age	-1937.28	0.0614473
cg02873954	21	45161415	rs9974754_A	45151874	deliverymode	-631.747	0.0621945
cg08301181	17	73780373	rs7220903_C	73722229	Pre_Pregnancy_BMI	-1951.86	0.0623348
cg17439694	3	148939523	rs72141651_G	149231911	Parity	-1912.92	0.0624284
cg13043598	11	93464342	rs1446905_C	92981763	hypertension	-2076.95	0.0629968
cg19190593	6	6588737	rs9328377_C	6594321	Parity	-2051.99	0.0631555
cg05954147	7	126417956	rs1002744_C	126487481	Maternal_Age	-2078.97	0.0632385
cg24508426	10	124578209	rs2261679_G	124400229	betamet	-864.274	0.0636125
cg12691679	13	41594904	rs7327866_A	42408293	Maternal_Age	-2185.43	0.0637609
cg24198381	10	2308951	rs201285381_A	2843399	deliverymode	-1962.22	0.0645597
cg16797699	12	109569084	rs246095_G	109607551	betamet	-1655.95	0.0651911
cg23840044	11	22696087	rs922571_A	22696451	hypertension	-2022.03	0.0653449
cg10499753	16	89654085	rs141509427_G	89286945	betamet	-1248.46	0.0654127
cg10372770	19	12377156	rs28433614_C	12430928	Pre_Pregnancy_BMI	-1767.22	0.0656182
cg17523945	19	46732351	rs10412204_C	46734943	Gestational_Diabetes	-1951.93	0.0658421
cg06706813	3	194826411	rs6771909_G	195609808	Gestational_Diabetes	-2183.4	0.0658454
cg04442806	3	39509081	rs6763525_C	40097855	hypertension	-2030.79	0.0667464
cg00112952	1	247616523	rs4593864_G	247616733	betamet	-2078.33	0.0669255
cg12432568	13	113659625	rs2993285_C	113636645	Gestational_Diabetes	-2155.98	0.0676266
cg07234508	8	82395948	rs2167255_G	82353078	hypertension	-2260.1	0.0678671
cg07135405	20	62573077	rs2275293_G	62576419	betamet	-1238.19	0.0680432
cg17948986	13	50594404	rs2812212_G	50910525	betamet	-1989.01	0.0681363
cg01973920	5	980997	rs10065177_T	981019	Pre_Pregnancy_BMI	-1850.85	0.0681584
cg23876149	19	292271	rs10407115_G	282753	betamet	-1633.87	0.0685384
cg19998294	10	18629497	rs11008038_G	19291984	Maternal_Age	-2139.26	0.0688695
cg01797371	3	195578240	rs80090804_C	195637634	Gestational_Diabetes	-1121.6	0.0691261
cg08558340	7	100472263	rs2075672_A	100240296	betamet	-1777.76	0.0691546
cg25153741	5	177913468	rs189349782_C	177945590	hypertension	-1560.61	0.0691982
cg15430659	10	101090558	rs117337494_A	101134801	betamet	-1816.58	0.0695638
cg20616108	1	26547234	rs4540650_C	26578805	deliverymode	-1794.06	0.0698198
cg18875629	22	27834439	rs999224_G	27834500	Maternal_Age	-1755.94	0.0698472
cg26713775	18	43685106	rs10048241_T	43543239	betamet	-2266.94	0.0698908
cg21577598	17	80084751	rs7212109_C	79284614	betamet	-2179.35	0.0699511
cg27665808	2	232055229	rs11897387_C	232122576	hypertension	-1817.6	0.0700711
cg18225577	19	49713901	rs112177779_T	49624964	Parity	-1023.2	0.0702768
cg27321949	4	3516692	rs13109504_T	3522683	Maternal_Age	-1780.4	0.0703698
cg26180080	14	76734550	rs10143886_T	76710551	Gestational_Diabetes	-1591.85	0.0706367
cg10743062	20	33413713	rs117278329_G	32434483	betamet	-1748.83	0.0708893
cg17122213	1	1564920	rs28635343_T	1560103	Gestational_Diabetes	-1500.75	0.0710089
cg18865685	1	177001903	rs4652216_T	176930714	Maternal_Age	-1196.72	0.0711435
cg16574737	5	140730469	rs184548420_T	141183267	Maternal_Age	-1356.34	0.0714345
cg16893488	8	71154701	rs427330_T	71454171	hypertension	-2119.42	0.0714782
cg13324103	10	29948428	rs1247453_G	29943238	betamet	-1795.85	0.0715191
cg10091866	1	185704549	rs510732_C	184821240	hypertension	-2159.45	0.0716264
cg23667071	7	158954960	rs399867_A	158910629	Maternal_Age	-1562.06	0.0721094
cg09294084	13	113646732	rs1925887_C	113293501	deliverymode	-1643.4	0.0723767
cg10167378	1	228756711	rs1011879_T	228741343	betamet	-1079.08	0.0725235
cg21723486	3	189349323	rs4504152_T	189376718	Parity	-2158.55	0.073048
cg24389034	6	169977608	rs13196619_G	169986774	betamet	-1730.37	0.073268
cg10054641	8	133773093	rs11279947_CAACGAAT	133054351	Maternal_Age	-1898.12	0.0735501
cg14137381	5	502291	rs78332031_T	495494	Maternal_Age	-1119.53	0.0737839
cg16698814	19	51524763	rs5026035_T	51874741	Maternal_Age	-1895.13	0.0749131
cg26249852	19	17392298	rs12985511_G	17594473	Parity	-1942.12	0.0753667
cg12006118	4	9479947	rs11722202_C	9443894	betamet	-595.687	0.0756975
cg20663846	17	39254439	rs7502478_G	39229555	Maternal_Age	-2014	0.075786
cg19811934	14	92927763	rs67577009_G	92864223	Maternal_Age	-1291.61	0.0761819
cg10371615	7	157277398	rs1076435_C	157278764	Pre_Pregnancy_BMI	-2113.17	0.0762986
cg16643473	11	26593881	rs1585497_G	26387359	betamet	-1908.72	0.0764964
cg24287110	10	3824687	rs1337381_C	3390320	Maternal_Age	-1652.14	0.077441
cg13710556	7	25893925	rs1919936_G	26460041	deliverymode	-1724.67	0.0774493
cg16306043	5	83681955	rs140504102_T	84432307	Maternal_Age	-2217.67	0.0774533
cg06620541	2	155101803	rs6435037_C	154936310	Maternal_Age	-2036.94	0.0776375
cg07128890	11	59807164	rs78450002_A	60186740	hypertension	-2167.05	0.0779478
cg10432947	4	2062441	rs1034011_T	2219933	Pre_Pregnancy_BMI	-1996.66	0.0783003
cg14877963	3	108854657	rs145151226_A	109195284	Maternal_Age	-2066.69	0.0783027
cg26114124	12	9217669	rs12833375_T	9112018	Parity	-1069.45	0.0783393
cg14299480	19	38876666	rs1131182_T	38872778	deliverymode	-1413.75	0.0785543
cg10767152	15	25651288	rs11857412_C	25656279	Maternal_Age	-2047.28	0.0787042
cg05915727	13	114892576	rs9604566_C	114579982	betamet	-1899.57	0.0789146
cg09986316	6	6001118	rs582677_T	6008062	betamet	-1952.62	0.0789174
cg15561613	1	245851610	rs7541205_A	245445774	Pre_Pregnancy_BMI	-1635.96	0.0790297
cg15945287	17	53809462	rs2303506_T	53854141	betamet	-1748.87	0.08005
cg26408565	15	76604113	rs12592501_C	76554790	Maternal_Age	-1586.4	0.080129
cg21806985	5	112824646	rs348936_T	112827592	Gestational_Diabetes	-1464.68	0.0807764
cg15610027	18	32173227	rs1626394_T	32405071	Gestational_Diabetes	-1877.86	0.0809114
cg06975979	7	150020025	rs998920_A	150020295	betamet	-1742.57	0.0811294
cg04522821	19	54041329	rs115409753_C	54019043	deliverymode	-1453.01	0.081717
cg23596567	17	11901585	rs55644918_C	11980199	Maternal_Age	-2084.54	0.0821632
cg17986992	1	159825761	rs4133290_C	159819491	Maternal_Age	-2184.41	0.0823943
cg04017131	8	6419570	rs2442601_A	6392243	deliverymode	-850.541	0.0831105
cg02018291	17	65487462	rs4790972_C	65489085	betamet	-1934.07	0.0835992
cg14964336	4	1523275	rs12651003_A	1507534	Maternal_Age	-826.442	0.0843315
cg03987199	1	29189655	rs4654390_T	29439016	Pre_Pregnancy_BMI	-1985.77	0.0854404
cg23335299	15	90291756	rs62023449_A	90296986	betamet	-1479.36	0.0857132
cg10502220	4	176733966	rs4690682_A	177202549	deliverymode	-1829.68	0.0857271
cg03363289	9	124990165	rs10818651_A	124974419	Maternal_Age	-968.474	0.085859
cg01231141	5	178692691	rs6601024_G	178685266	betamet	-1257.74	0.0860571
cg17527975	8	142192487	rs307739_A	142192569	Maternal_Age	-1776.6	0.0862527
cg21762695	7	36022695	7:35783504:TG_T	35783504	hypertension	-1766.75	0.0869385
cg07194839	10	131755775	rs10764887_A	131321719	hypertension	-1996.79	0.087597
cg06680906	15	69325560	rs2277554_C	69327998	deliverymode	-1827.34	0.0876007
cg06179011	11	843897	rs6597975_C	838842	Maternal_Age	-1922.52	0.0877388
cg27136344	17	80606911	rs9788998_A	80605644	Maternal_Age	-1949.44	0.087933
cg08235551	22	49798682	rs11090984_T	49988449	Pre_Pregnancy_BMI	-1923.05	0.0882394
cg12943082	7	75419311	rs13237353_T	75421326	Gestational_Diabetes	-1635.64	0.0888244
cg26132114	10	44223934	rs10899916_T	44299320	Gestational_Diabetes	-1499.17	0.0889588
cg18631330	17	79899941	rs67638629_TCTC	79912832	Gestational_Diabetes	-1695.59	0.0889811
cg09512891	6	103780468	rs9390987_T	103784634	Maternal_Age	-1041.64	0.0895908
cg25822783	12	133050826	rs11614702_G	133058157	Parity	-1742.32	0.0896326
cg21814870	4	62383240	rs12715702_T	62387073	Maternal_Age	-1345.4	0.0901352
cg03318695	6	72130799	rs144211822_A	72160570	Pre_Pregnancy_BMI	-1419.06	0.0903673
cg08310363	19	13984736	rs35835657_G	13996393	Maternal_Age	-1852.99	0.0904556
cg14984781	17	31867	rs7503116_G	52467	Pre_Pregnancy_BMI	-1376.92	0.0908837
cg21993406	5	68484783	rs164789_G	68468162	Maternal_Age	-1735.07	0.0912388
cg19561297	7	102553457	rs6465890_C	102717712	Gestational_Diabetes	-2026.78	0.0915968
cg04505435	11	70672511	rs1207273_C	70716035	betamet	-1431.98	0.0919097
cg24435209	22	17640972	rs5992630_C	17631893	Parity	-1616.35	0.0922738
cg01733438	17	75276069	rs2083774_A	75028032	betamet	-1984.6	0.092322
cg01152897	3	194705841	rs1103320_C	194637170	betamet	-1745.83	0.0930151
cg00056066	10	25010738	rs143911313_G	25911360	hypertension	-1405.23	0.0938141
cg01899620	13	113689422	rs66526251_G	113705260	Maternal_Age	-2053.44	0.0940665
cg14651079	10	88428177	rs2803566_T	88435818	betamet	-1565.99	0.0941683
cg04551025	17	80986746	rs143872286_C	80670637	Maternal_Age	-1806.54	0.0949057
cg22745354	2	928720	rs62106793_A	996989	Pre_Pregnancy_BMI	-1380.03	0.0954964
cg14157435	2	206628692	rs6715781_A	206000724	Maternal_Age	-983.572	0.0955762
cg10562586	2	210444154	rs2710486_G	210479385	deliverymode	-1690.26	0.0959573
cg05371552	7	158854564	rs150570340_A	157960170	Pre_Pregnancy_BMI	-1137.91	0.0969437
cg19990476	10	574361	rs111740146_CCCTG	632427	Gestational_Diabetes	-2186.14	0.0978468
cg13756965	11	70917458	rs78766835_C	71861908	Maternal_Age	-1705.34	0.0985308
cg05578865	17	80554007	rs1387545_T	80544855	Parity	-2125.32	0.0987443
cg26749518	19	51506165	rs4349265_G	51996392	Maternal_Age	-741.539	0.0990194
cg18412431	1	236925910	rs10802563_A	236934959	deliverymode	-2049.02	0.0994596
cg17095147	4	10101400	rs2012177_T	9924877	betamet	-2522.55	0.0994689
cg00035636	13	21900591	rs12585279_A	21891135	Maternal_Age	-510.055	0.0999534
cg02366262	11	121297716	rs11218292_A	121310564	Maternal_Age	-1838.54	0.100298
cg19827875	1	201618284	rs11582434_C	201507911	Gestational_Diabetes	-1545.44	0.100395
cg11210813	20	35972385	rs6090501_C	35959814	betamet	-2105.01	0.100534
cg10422816	2	190928825	rs11887969_T	190448552	betamet	-2113.51	0.10069
cg12995113	11	123008408	rs7105909_G	123018038	Parity	-1761.48	0.101599
cg03668078	6	147124930	rs7766052_C	147142388	Maternal_Age	-1922.4	0.101891
cg23544223	18	12777786	rs2847266_C	12773338	Maternal_Age	-2124.81	0.10325
cg21248554	2	27665150	rs780105_G	27678471	betamet	-1498.75	0.103422
cg26107597	14	31343283	rs8015095_G	31343171	Gestational_Diabetes	-1848.52	0.105258
cg10385732	7	31726692	rs34161_G	31727749	Gestational_Diabetes	-1511.96	0.105521
cg13464573	2	7172097	rs6720854_G	6891470	Maternal_Age	-2206.2	0.106157
cg00261569	3	119216728	rs58936172_A	119127883	Parity	-1803.32	0.106228
cg00456326	2	19560467	rs75955816_C	19073942	Pre_Pregnancy_BMI	-1833.99	0.106469
cg23299919	7	157406096	rs12670477_A	157535233	Pre_Pregnancy_BMI	-1039.15	0.106932
cg07257824	6	170732353	rs2180052_A	170589989	Gestational_Diabetes	-1285.74	0.108169
cg00203913	17	13506186	rs7209962_T	13519002	Maternal_Age	-1768.08	0.108872
cg02235843	1	170898554	rs3765376_T	170836761	hypertension	-2108.23	0.108915
cg23847017	1	28764854	rs34017421_G	28753096	betamet	-2049.3	0.110582
cg00907008	3	350892	rs9809528_G	250758	Maternal_Age	-1278.3	0.110821
cg16990174	3	72496875	rs147316716_T	72496132	Pre_Pregnancy_BMI	-1953.3	0.112474
cg23478547	11	69259265	rs10666552_CAT	69260344	Pre_Pregnancy_BMI	-1421.75	0.112582
cg16615454	12	50475167	rs7398356_A	50691165	Maternal_Age	-1696.57	0.112649
cg24340565	3	11686607	rs55824718_C	12508520	hypertension	-2068.92	0.112933
cg02530824	4	74847766	rs11574452_A	74846661	betamet	-1399.38	0.114001
cg03451959	3	93646432	rs9859333_G	94601976	hypertension	-1865.8	0.114469
cg08586737	7	127225949	rs77874204_C	127063607	hypertension	-1412.51	0.11486
cg23378033	12	65672031	rs12229693_G	65816102	Pre_Pregnancy_BMI	-1690.19	0.115156
cg01448863	14	70264043	rs10131013_A	69646133	betamet	-1659.11	0.115524
cg05705114	16	34296306	16:34010645:G_C	34010645	betamet	-1516.35	0.1163
cg14780427	17	78754372	rs9915667_A	78754340	Maternal_Age	-1753.39	0.117315
cg06710785	10	83683829	rs11189499_G	83118723	hypertension	-2148.49	0.117728
cg01996567	7	149484880	rs855668_G	149462523	Parity	-600.591	0.117792
cg27203983	16	3265396	rs224205_C	3296616	betamet	-2312.34	0.117986
cg00980649	14	106366503	rs8017602_C	106071040	hypertension	-1159.03	0.118462
cg05293490	14	95156546	rs742893_T	95153113	betamet	-1458.42	0.118726
cg20559217	11	126173516	rs515917_T	126066040	Pre_Pregnancy_BMI	-1247.87	0.119339
cg20245116	1	55522013	rs3001844_C	55494735	hypertension	-1305.83	0.120151
cg14716686	21	30452862	rs11170_C	30378090	Maternal_Age	-1682.66	0.120335
cg12442803	11	125933698	rs4937214_C	126749930	Maternal_Age	-2066	0.120697
cg08794539	6	25772605	rs3813681_T	24848085	Maternal_Age	-2095.54	0.121002
cg05931119	6	168569742	rs9346529_A	168576827	betamet	-1591.01	0.121137
cg14047911	6	132858546	rs148840900_A	132950214	Maternal_Age	-2185.61	0.121185
cg14667685	1	39249604	rs1930564_A	39243405	betamet	-1074.05	0.121516
cg21093807	3	56717625	rs7625428_C	56570907	Maternal_Age	-1557.98	0.121716
cg13036381	3	159942495	rs868916_G	159911288	Gestational_Diabetes	-1646.6	0.122066
cg00222472	1	164545783	rs1340521_T	164535555	Pre_Pregnancy_BMI	-1579.44	0.122139
cg06996273	1	3620729	rs2493272_C	3349513	Pre_Pregnancy_BMI	-1422.36	0.122829
cg06891458	15	41951943	rs1614300_T	42271067	betamet	-1662.06	0.122964
cg23159337	3	193272778	rs7615623_T	193293157	Gestational_Diabetes	-1788.62	0.123613
cg00225603	7	20865639	rs12333957_G	21110851	betamet	-2241.98	0.123708
cg20732198	10	35894310	rs593694_T	35891804	Gestational_Diabetes	-1574.5	0.125454
cg19203457	6	114181798	rs9384885_T	114199213	Pre_Pregnancy_BMI	-1610.76	0.126285
cg08883853	7	1026168	rs35696159_A	1047194	betamet	-2144.08	0.126568
cg23236408	3	87039150	rs2196523_C	87055061	Gestational_Diabetes	-1690.37	0.126614
cg20305489	17	75316480	rs9915312_G	75312289	betamet	-2028.7	0.126709
cg08742502	6	106546754	rs138411427_T	106709096	Maternal_Age	-1398.52	0.127517
cg06312469	10	101088672	rs139465133_A	100931969	Parity	-1912.92	0.128352
cg26773791	11	94883242	rs682533_A	94889314	hypertension	-1776.71	0.129723
cg03363478	6	170268808	rs1008496_G	170254229	betamet	-1253.02	0.129772
cg22480875	12	77417567	rs2279575_A	77417344	betamet	-1755.12	0.130524
cg08196561	16	87525539	rs16942488_C	87051042	betamet	-1357.76	0.13072
cg10194536	17	807457	rs7214744_A	812940	Maternal_Age	-1539.85	0.130801
cg20029201	11	118781813	rs117666845_A	118143062	betamet	-1749.89	0.130895
cg08551532	19	39998270	rs10416282_C	40002730	Maternal_Age	-1576.16	0.131035
cg12943317	5	156479607	rs6149307_GTTGGAACAGTCGTCA	156479557	Maternal_Age	-2090.14	0.131329
cg23936410	14	104808516	rs12586594_G	104802299	Gestational_Diabetes	-1398.62	0.13232
cg22928954	19	56061106	rs77225723_A	56249486	betamet	-1295.6	0.132792
cg05204104	2	235403141	rs4663416_C	235363663	Maternal_Age	-1883.65	0.133323
cg20462561	1	228890820	rs7412941_G	228844307	betamet	-1470.11	0.133911
cg11055991	7	158280410	rs56083936_G	158281485	Maternal_Age	-1986.11	0.138299
cg23129573	7	73442487	rs2071307_A	73470714	betamet	-1783.17	0.138499
cg12414174	12	89748895	rs35928531_AGGG	89748583	Pre_Pregnancy_BMI	-1628.59	0.13884
cg02009395	16	20702744	rs4783369_G	20751533	hypertension	-2217.06	0.138855
cg23246911	17	154671	rs7223759_G	102209	Gestational_Diabetes	-1025.5	0.139302
cg07654282	7	143700925	rs1135411_T	143077036	hypertension	-1985.22	0.13952
cg12779301	17	79031394	rs6565531_A	79023380	betamet	-2145.4	0.139563
cg09718251	10	1132730	rs34407608_T	1066710	Maternal_Age	-1789.62	0.140203
cg03112433	7	90338555	rs10487983_C	90394756	Maternal_Age	-2040.62	0.140218
cg25691825	18	74499511	rs9949626_C	74509958	hypertension	-1441.39	0.141063
cg09080522	22	44568387	rs2349864_G	45339209	Maternal_Age	-2188.83	0.141837
cg21210642	9	100881995	rs12238311_G	100884896	betamet	-1541.15	0.142492
cg03441853	15	73075003	rs79091292_G	73060003	Parity	-1869.4	0.145166
cg14880348	20	61447174	rs2277771_A	61441797	betamet	-1463.61	0.145932
cg17052675	2	3827356	rs7559345_G	3818523	Maternal_Age	-555.591	0.145974
cg04730850	20	32308480	rs7262249_G	31610101	Maternal_Age	-1934.65	0.146658
cg03271761	4	21699209	rs972288_C	21566331	hypertension	-1743.88	0.14756
cg01095395	3	101039372	rs149782015_T	100381443	Parity	-1989.25	0.147564
cg22514722	3	127473755	rs664910_G	127474030	Maternal_Age	-1915.59	0.147705
cg04977602	5	35230728	rs150416339_T	35396231	Pre_Pregnancy_BMI	-1863.82	0.148355
cg03626579	19	58868858	rs11668660_A	58873584	deliverymode	-2128.37	0.148387
cg19181528	20	59542589	rs6027929_A	59535741	deliverymode	-767.17	0.148859
cg10323841	12	119474768	rs4767763_C	119504503	Gestational_Diabetes	-1700.62	0.149604
cg22103319	4	47984394	4:47330224:T_G	47330224	hypertension	-2084.53	0.152339
cg07637837	18	74824154	rs375045625_T	74896408	hypertension	-1222.68	0.152967
cg03812309	1	46938281	rs2896917_A	47001722	betamet	-1572.3	0.153001
cg08967938	9	139092321	rs7853412_T	138188447	Maternal_Age	-1559.06	0.153014
cg13904562	12	48690974	rs79643192_A	48712915	Pre_Pregnancy_BMI	-1811.56	0.153694
cg15649236	17	46657504	rs7211614_C	46404341	betamet	-1681.46	0.153836
cg17586988	18	5892245	rs635546_A	5937732	Pre_Pregnancy_BMI	-1402.4	0.154411
cg22172057	10	1405937	rs4581371_A	1345344	betamet	-1410.56	0.154678
cg18331412	5	135364986	rs7706795_A	135415139	Maternal_Age	-2003.06	0.1556
cg02116768	17	80545322	rs8075623_A	80940915	Maternal_Age	-1702.59	0.157439
cg19761304	19	18980103	rs4808883_C	19054720	Maternal_Age	-1837.64	0.157888
cg08096381	3	13082887	rs4684899_A	13079988	Maternal_Age	-1884.75	0.158407
cg05441039	16	89723364	rs16965941_T	89737463	hypertension	-1930.42	0.158435
cg25407736	1	68296179	rs17130357_T	68363191	hypertension	-2176.49	0.160213
