# Supplementary material for: Integrated analysis of environmental and genetic influences on cord blood DNA methylation in new-borns
Source: Nat Commun. 2019 Jun 11;10:2548. doi: 10.1038/s41467-019-10461-0 (PMC6559955; doi:10.1038/s41467-019-10461-0)
Supplement: Supplementary file 12 — Supplemental Data 9 [file 41467_2019_10461_MOESM12_ESM.xlsx]

## Sheet: Blatt1
CpG	Chr	bp_CpG	SNP with lowest AIC-value in cis window	bp_SNP	AIC_SNP	num_snps in cis window	p_SNP	p_SNP_corrected_cis_window	p_SNP_corrected_overall
cg08103988	17	6558365	rs9911968_A	6558329	-1393.5	43	5,34E-322	2,29E-320	9,11E-317
cg17509989	5	176798049	rs56235845_G	176798040	-1192.55	41	2.37346e-267	9.73119e-266	1.93262e-262
cg03849834	6	41195891	rs6458203_T	41196040	-1649.16	47	5.84145e-256	2.74548e-254	3.63502e-251
cg02331830	8	145008288	rs11783772_T	145008443	-1979.72	43	3.72976e-251	1.6038e-249	1.59257e-246
cg01324343	3	183735012	rs7625464_C	183723956	-1584.7	31	5.9339e-250	1.83951e-248	1.46131e-245
cg17099656	22	47135171	rs5769126_C	47135205	-2325.77	56	7.68124e-244	4.3015e-242	2.84759e-239
cg06917450	1	38156652	rs2306626_A	38156343	-2150.45	34	1.99148e-242	6.77102e-241	3.84207e-238
cg09756125	7	158250978	rs1733165_G	158250969	-1566.16	92	3.55129e-234	3.26718e-232	1.62216e-229
cg06242242	7	766104	rs150662951_GACGAT	766214	-2487.71	41	3.08605e-226	1.26528e-224	5.58411e-222
cg26882525	5	150677867	rs3926389_A	150677806	-1973.46	31	7.68644e-218	2.3828e-216	9.46447e-214
cg12006118	4	9479947	rs10033095_G	9456029	-1080.22	39	8.12219e-206	3.16765e-204	1.14381e-201
cg12310025	6	25882481	rs531750_C	25882642	-1600.31	104	8.75225e-206	9.10234e-204	3.01287e-201
cg06825163	1	202172912	rs12122827_G	202172769	-1688.27	35	2.00798e-204	7.02794e-203	2.14731e-200
cg27171569	16	83987465	rs4782573_G	83987252	-1978.03	74	1.87384e-202	1.38664e-200	3.93411e-198
cg03455424	2	242763982	rs4411737_A	242763911	-2189.98	31	7.99971e-199	2.47991e-197	6.5668e-195
cg27611887	5	1951028	rs143639118_T	1951024	-1742.19	79	2.19537e-195	1.73434e-193	4.3055e-191
cg02091185	5	170288766	rs173463_C	170481123	-1680.66	25	2.43195e-190	6.07987e-189	1.42054e-186
cg21529591	3	14596904	rs72473132_T	14596892	-2912.16	44	1.83867e-186	8.09017e-185	1.78523e-182
cg20540428	3	73045686	rs34000567_C	73045223	-1711.58	31	1.02836e-185	3.18793e-184	6.66445e-182
cg11343894	1	153599704	rs6143429_GACAGGGCTTTGAGGATGGTAGGGAGATTAAGAAGT	153607075	-1206.66	26	1.2533e-179	3.25859e-178	6.47155e-176
cg06713675	4	122721982	rs67772833_A	122723106	-1327.52	21	7.62872e-178	1.60203e-176	3.03013e-174
cg16293892	5	77142620	rs60401830_G	77146234	-853.404	35	1.9457e-172	6.80994e-171	1.2295e-168
cg25345738	12	108078835	rs744267_A	108079446	-1704.94	23	6.91271e-171	1.58992e-169	2.74573e-167
cg22384356	8	124195192	rs11988157_T	124194740	-1893.87	16	1.24298e-170	1.98876e-169	3.2914e-167
cg07248242	12	3281520	rs34827888_A	3239461	-2158.52	41	2.57721e-168	1.05666e-166	1.67882e-164
cg04346459	6	41068666	rs62396300_C	41068580	-1945.79	44	1.16259e-164	5.11538e-163	7.81473e-161
cg24573261	21	38350069	rs2073423_T	38302129	-1645.21	33	8.68128e-161	2.86482e-159	4.21447e-157
cg19978674	4	57523826	rs142440210_C	57513776	-1175.12	34	1.06118e-157	3.608e-156	5.1182e-154
cg04547181	19	6721855	rs339392_G	6722022	-1744.07	44	5.75698e-155	2.53307e-153	3.46943e-151
cg15255086	17	5673881	rs10445296_A	5660788	-1935.78	41	2.69012e-153	1.10295e-151	1.4603e-149
cg26354017	1	205819088	rs1772148_T	205704580	-566.62	30	4.97195e-152	1.49158e-150	1.91115e-148
cg18105134	13	113819100	rs9549712_A	113902355	-822.958	56	6.34174e-152	3.55138e-150	4.40814e-148
cg19976037	17	80096661	rs35070385_A	80128447	-1277.01	71	9.60775e-152	6.8215e-150	8.21061e-148
cg00667525	19	18699118	rs2283616_A	18682495	-2269.39	46	7.67961e-150	3.53262e-148	4.12693e-146
cg11012412	5	77147141	rs60401830_G	77146234	-998.227	34	7.26494e-148	2.47008e-146	2.80319e-144
cg00873648	6	26758622	rs9348746_G	26970357	-1844.3	163	1.51841e-146	2.475e-144	2.73075e-142
cg14413466	17	79170920	rs2279913_C	79168268	-1858.77	53	2.20779e-144	1.17013e-142	1.25615e-140
cg09715285	2	220108267	rs35328001_T	220108423	-1716.11	33	1.14054e-143	3.7638e-142	3.93416e-140
cg03526459	1	146549940	rs4950357_T	146556146	-580.607	18	1.16525e-141	2.09745e-140	2.13617e-138
cg04985582	21	15645988	rs2822520_G	15646060	-1911.16	21	2.33231e-141	4.89784e-140	4.86356e-138
cg08564027	20	61660810	rs11471528_A	61668889	-1439.87	78	6.99618e-141	5.45702e-139	5.28666e-137
cg05626073	11	971527	rs11246356_A	961657	-1575.56	58	1.75826e-140	1.01979e-138	9.64429e-137
cg08423857	16	84840454	rs8057431_C	84839954	-1887.43	77	2.74593e-140	2.11436e-138	1.95308e-136
cg05779406	7	1198841	rs11767061_C	1199804	-1463.8	57	4.29646e-139	2.44898e-137	2.16164e-135
cg01819759	13	79234251	rs3215805_T	79170847	-1096.41	19	4.73698e-139	9.00025e-138	8.12477e-136
cg17842918	13	113540400	rs1140048_C	113539688	-1471.83	54	2.87017e-137	1.54989e-135	1.3383e-133
cg09417038	21	47716443	rs2839203_C	47716389	-1417.69	58	7.73649e-136	4.48716e-134	3.71313e-132
cg11062466	8	58055876	rs139505211_TCCTC	58085264	-948.112	31	8.88634e-136	2.75476e-134	2.32807e-132
cg01571956	19	46650284	rs143978961_T	46652433	-2208.73	54	5.32699e-134	2.87658e-132	2.28515e-130
cg06223162	1	101003688	rs11166485_C	101048805	-617.025	31	8.07024e-134	2.50177e-132	2.02797e-130
cg01201512	12	740338	rs7307242_A	750695	-500.507	32	2.59553e-132	8.30568e-131	6.46866e-129
cg23973310	2	65955240	rs6546178_G	65984172	-1371.79	30	2.9803e-132	8.94089e-131	6.82947e-129
cg05082466	6	2953123	rs1980652_G	2952155	-1778.98	34	4.65252e-132	1.58186e-130	1.1855e-128
cg23731272	15	67356838	rs34189958_A	67356481	-1039.43	48	2.0614e-129	9.89472e-128	7.27811e-126
cg18451016	1	38461880	rs4360494_G	38455891	-1888.68	34	1.08041e-128	3.67341e-127	2.65287e-125
cg21994712	19	21861136	rs73029504_G	21778138	-1351.43	124	1.47519e-128	1.82924e-126	1.29745e-124
cg22325292	17	80708367	rs2451217_C	80710278	-724.506	48	2.07981e-126	9.98309e-125	6.95664e-123
cg04863005	1	59043208	rs2406784_C	59011987	-1252.44	26	3.79594e-124	9.86944e-123	6.75886e-121
cg22237261	17	3182313	rs804242_T	3191778	-2086.88	44	5.88888e-124	2.59111e-122	1.74439e-120
cg27128233	10	7255602	rs10795532_A	7258388	-1891.39	39	7.07492e-124	2.75922e-122	1.8266e-120
cg01404873	13	50701050	rs2812203_T	50703690	-1924.18	19	1.60981e-123	3.05864e-122	1.99162e-120
cg27136344	17	80606911	rs144597774_AAAAAC	80578310	-2073	53	6.70543e-123	3.55388e-121	2.27678e-119
cg26146732	14	70690454	rs75425019_A	70655603	-1632.44	38	1.46126e-122	5.55279e-121	3.5009e-119
cg22259797	11	118986860	rs644252_T	119043500	-1055.92	42	2.52176e-121	1.05914e-119	6.47217e-118
cg05187965	10	45406764	rs914699_A	45377066	-1745.21	34	3.04909e-121	1.03669e-119	6.43397e-118
cg09555818	19	45449301	rs7259679_T	45457306	-2104.53	77	4.04047e-120	3.11116e-118	1.87235e-116
cg24033633	3	57945695	rs1675381_A	57944874	-1887.59	36	3.7529e-119	1.35104e-117	8.00947e-116
cg18424208	5	149546337	rs4432875_A	149539527	-1826.74	47	8.10286e-118	3.80834e-116	2.22452e-114
cg21794665	13	41302154	rs117615233_A	41309223	-2137.28	31	5.99684e-117	1.85902e-115	1.07015e-113
cg08509907	16	31477327	rs8050390_A	31539386	-1318.89	21	2.35041e-116	4.93587e-115	2.80075e-113
cg08265274	6	32490444	rs9270923_C	32572405	-707.597	88	2.33293e-114	2.05298e-112	1.14851e-110
cg18148349	10	131404694	rs554792_G	131423181	-2128.69	37	1.44574e-111	5.34922e-110	2.95099e-108
cg14843632	5	14870594	rs10073421_G	14870606	-1845.77	27	7.74684e-111	2.09165e-109	1.13809e-107
cg24891660	8	145003653	rs10866916_C	145006790	-2049.95	43	1.30874e-110	5.6276e-109	3.02065e-107
cg22535103	8	58192502	rs116564484_C	58172818	-2043.56	32	2.57764e-109	8.24845e-108	4.36838e-106
cg25772418	12	131519998	rs71451392_T	131521515	-1897.18	94	8.96294e-108	8.42516e-106	4.40326e-104
cg05638439	16	711235	rs12933682_T	721456	-2013	51	6.76855e-107	3.45196e-105	1.78067e-103
cg17582782	15	57592438	rs76975836_A	57592163	-2021.73	34	5.49318e-106	1.86768e-104	9.51081e-103
cg23466769	13	114801307	rs149321156_C	114778930	-1873.76	42	7.9777e-106	3.35063e-104	1.68465e-102
cg10973622	2	86423274	rs34809504_G	86422793	-2006.41	30	1.1843e-105	3.55289e-104	1.76401e-102
cg03455716	3	158963502	rs35556756_G	159136103	-1969.57	23	1.83025e-103	4.20958e-102	2.06425e-100
cg19346786	7	2764209	rs35957220_G	2812632	-1219.87	58	2.23612e-103	1.29695e-101	6.2823e-100
cg16018154	17	78863570	rs11870045_T	78864421	-2011.94	57	2.23665e-100	1.27489e-98	6.02842e-97
cg12759523	15	22923501	15:22923757:GCATTGTGCCCGCCTTCCGGCCCGCCTGGTCCCCGCTTTAGGCTTAGGCA_G	22923757	-1714.01	9	3.22442e-100	2.90197e-99	1.38875e-97
cg24382249	15	66947171	rs12904808_G	66963967	-1429.49	40	4.71894e-100	1.88758e-98	8.82053e-97
cg23961843	1	183623675	rs1177778_T	183627616	-1847.8	21	9.94585e-99	2.08863e-97	9.64655e-96
cg22671717	1	146548657	rs4950357_T	146556146	-1164.72	18	1.52158e-98	2.73884e-97	1.25042e-95
cg00859178	1	162467208	rs59937530_A	162470164	-1991.14	23	2.44784e-98	5.63003e-97	2.54119e-95
cg05041596	11	89867385	rs10830429_A	89900995	-1659.65	17	1.75975e-97	2.99158e-96	1.33512e-94
cg08923669	16	420230	rs1984409_T	420723	-1176.74	41	6.69631e-97	2.74549e-95	1.21167e-93
cg10211414	1	8875053	rs10864368_T	8918313	-2063.05	42	7.26728e-97	3.05226e-95	1.33226e-93
cg27203983	16	3265396	rs2113249_A	3265055	-2505.07	45	9.73929e-97	4.38268e-95	1.89217e-93
cg10167378	1	228756711	rs4147254_T	228717393	-1073.64	35	3.02804e-96	1.05981e-94	4.52643e-93
cg18026197	3	126422536	rs3806621_T	126422829	-1466.34	63	4.7575e-96	2.99723e-94	1.26649e-92
cg13736514	6	26305472	rs6939048_G	26327953	-1927.7	132	9.0566e-96	1.19547e-93	4.89527e-92
cg26820168	8	124217896	rs11988157_T	124194740	-2370.43	17	2.70489e-95	4.59831e-94	1.92258e-92
cg06715410	10	134407912	10:134411299:GCTGTGCTACGCGTAGTGACCCTGGGC_G	134411299	-1922.3	70	3.2665e-95	2.28655e-93	9.17391e-92
cg06005197	11	58612853	rs7104137_T	58599949	-2139.31	27	3.36841e-95	9.0947e-94	3.76293e-92
cg09015433	8	57359970	rs8181029_C	57350945	-1645.47	41	4.23588e-95	1.73671e-93	7.03899e-92
cg14018363	6	29911265	rs3132727_T	29813363	-1624.51	108	4.25474e-95	4.59512e-93	1.7894e-91
cg02959988	1	40075124	rs61781377_T	40075458	-1827.16	40	6.04651e-95	2.41861e-93	9.6067e-92
cg19811934	14	92927763	rs139675040_A	92926561	-1437.09	36	1.26365e-94	4.54916e-93	1.78903e-91
cg03762994	17	6899332	rs312466_A	6899221	-1621.21	55	4.5105e-94	2.48078e-92	9.56665e-91
cg23013853	14	93389102	rs7159323_A	93389403	-2347.12	40	3.19276e-93	1.2771e-91	4.8311e-90
cg08979515	3	111697575	rs3749305_G	111695315	-1763.49	20	4.46503e-93	8.93007e-92	3.4106e-90
cg02660097	11	68866761	rs67354231_T	68857662	-1462.12	47	5.87245e-93	2.76005e-91	1.02457e-89
cg04431054	5	126853024	rs429662_G	126853226	-1703.89	20	7.75811e-93	1.55162e-91	5.81419e-90
cg03549146	16	69966902	rs11283935_CGCATTCCTCTTCCCCGCATTCCTCTTCCCCGCATTCCTCTTCCCT	69977320	-1513.06	25	1.71996e-92	4.2999e-91	1.58141e-89
cg13699009	12	122356056	rs11043243_C	122356370	-1941.23	34	2.01391e-92	6.84731e-91	2.49518e-89
cg11975397	1	159439981	rs4261112_C	159413460	-1626.11	25	4.94354e-92	1.23589e-90	4.46267e-89
cg21158502	5	74348187	rs4492095_C	74317279	-2187.22	17	2.06746e-91	3.51468e-90	1.25769e-88
cg26516362	5	178986906	rs7703730_C	178986632	-1444.22	61	1.95047e-89	1.18978e-87	4.21949e-86
cg24130564	14	104152367	rs2403202_G	104080042	-1830.01	39	4.68325e-89	1.82647e-87	6.42011e-86
cg24372256	21	43528868	rs9980065_A	43528072	-1529.18	63	4.49515e-88	2.83194e-86	9.86709e-85
cg19397885	7	12444115	rs74753576_A	12463926	-1457.7	25	2.7881e-87	6.97025e-86	2.40746e-84
cg24690094	11	67383802	rs2187002_C	67389532	-1195.74	38	1.32285e-86	5.02682e-85	1.72125e-83
cg19448478	2	121301692	rs6721532_T	121301760	-1804.12	42	1.35554e-86	5.69329e-85	1.9328e-83
cg00211215	6	32552246	rs9270923_C	32572405	-197.365	84	5.99021e-86	5.03178e-84	1.66552e-82
cg14280181	2	223291007	rs4499418_C	223291224	-1612.33	20	6.21031e-86	1.24206e-84	4.18091e-83
cg06386482	6	47624117	rs1385743_T	47637482	-1290.05	22	1.05333e-85	2.31732e-84	7.7348e-83
cg07770222	8	144120106	rs72268681_ACGCCCTGCTTTCCT	144161384	-1675.93	66	2.90571e-85	1.91777e-83	6.19298e-82
cg18059933	8	95962463	rs35983012_T	95972662	-1734.52	37	2.91186e-85	1.07739e-83	3.5077e-82
cg09333392	17	56246851	rs6503851_A	56261981	-2162.03	23	3.3507e-85	7.70661e-84	2.5298e-82
cg11708721	1	117530009	rs55948695_G	117529965	-1299.67	22	2.56139e-84	5.63506e-83	1.80504e-81
cg05834845	3	195489306	rs2550263_C	195489669	-927.76	30	1.62203e-83	4.86609e-82	1.53398e-80
cg13872627	6	31238036	rs9264454_G	31231332	-693.612	100	1.66011e-83	1.66011e-81	5.19209e-80
cg22332266	11	89956777	rs11018923_C	89954216	-1641.98	18	1.77552e-83	3.19593e-82	1.01554e-80
cg10751382	19	50391554	rs3739164_C	50370846	-1958.49	56	5.49723e-83	3.07845e-81	9.47876e-80
cg27247252	8	67975895	rs113471095_T	67635084	-1606.71	27	9.41592e-83	2.5423e-81	7.88907e-80
cg15501526	10	2543763	10:2563549:A_A	2563549	-1186.3	74	3.06342e-81	2.26693e-79	6.92634e-78
cg16942333	10	133948645	rs2814181_A	133949032	-2172.38	72	3.65321e-80	2.63031e-78	7.85533e-77
cg03716984	10	54538505	rs11003135_T	54538413	-1667.44	22	4.58924e-80	1.00963e-78	3.06127e-77
cg03441844	1	161368947	rs61219424_G	161360134	-1523.84	30	6.0159e-80	1.80477e-78	5.43071e-77
cg06093039	12	131527216	rs71451392_T	131521515	-1972	94	2.34237e-79	2.20183e-77	6.43063e-76
cg02961798	16	67687392	rs143819148_TTGTGTGCAGCCTCAC	67617946	-1737.86	28	2.37812e-79	6.65874e-78	1.97377e-76
cg23649088	2	200775458	rs203770_C	200897873	-799.019	18	9.79147e-79	1.76247e-77	5.18556e-76
cg25813936	9	36276879	rs35078360_T	36258547	-2228.18	20	1.11593e-78	2.23187e-77	6.47078e-76
cg20200200	1	18807388	rs2992756_T	18807339	-2073.08	55	1.17047e-77	6.43757e-76	1.83957e-74
cg23173402	1	227635558	rs6682883_A	227635598	-1553.92	42	1.42288e-77	5.9761e-76	1.72008e-74
cg24299306	12	10096152	rs74065411_C	10096086	-1644.28	31	4.40618e-77	1.36592e-75	3.84781e-74
cg08474748	5	74350214	rs4492095_C	74317279	-1663.54	17	7.43711e-77	1.26431e-75	3.58702e-74
cg01808030	22	45809952	rs67085454_AAAACT	45710240	-1646.48	39	9.34934e-77	3.64624e-75	1.01992e-73
cg14508358	9	6716417	rs34956350_G	6716244	-1846.58	34	1.21216e-76	4.12133e-75	1.14475e-73
cg10962762	1	228075749	rs20488_G	228080785	-1522.85	46	6.21368e-76	2.85829e-74	7.82975e-73
cg19868364	14	104734368	rs8022258_G	104729616	-1916.42	45	7.99531e-76	3.59789e-74	9.78824e-73
cg06949439	1	206729034	rs72755019_T	206728982	-2536.19	16	1.01664e-75	1.62662e-74	4.48677e-73
cg21766667	17	48287888	17:48289300:G_GCCCCA	48289300	-2495.4	38	1.27873e-75	4.85918e-74	1.31297e-72
cg03936135	16	86371248	rs150378865_T	86369500	-1118.63	72	2.41735e-75	1.74049e-73	4.63976e-72
cg12489353	19	48231499	rs111841672_C	48282077	-1543.07	55	6.15157e-75	3.38337e-73	8.95915e-72
cg07100532	18	713085	rs56342716_C	723394	-1662.82	11	1.28794e-74	1.41674e-73	3.80221e-72
cg17638213	13	114164151	rs4150734_C	114265950	-1696.65	61	2.17467e-74	1.32655e-72	3.46648e-71
cg10708189	1	58898793	rs2406784_C	59011987	-2026.95	23	2.38174e-74	5.47801e-73	1.44097e-71
cg16824113	12	132166485	rs1993436_A	132159171	-1802.83	79	6.42842e-74	5.07845e-72	1.3184e-70
cg05716726	6	27343671	rs12212389_C	27326397	-2070.4	138	1.66908e-73	2.30333e-71	5.94079e-70
cg11540476	6	31651249	rs707916_A	31697558	-1057.54	104	6.54645e-73	6.80831e-71	1.72246e-69
cg14780427	17	78754372	rs7211443_A	78747434	-1841.52	57	9.79794e-73	5.58483e-71	1.43116e-69
cg23936410	14	104808516	rs4906452_A	104808535	-1636.36	40	1.43956e-72	5.75824e-71	1.46614e-69
cg17524265	8	144659883	rs10650180_C	144676575	-1904.25	49	3.74843e-72	1.83673e-70	4.6174e-69
cg04554929	8	105342491	rs2514672_C	105295911	-1251.13	22	1.60994e-71	3.54186e-70	8.84798e-69
cg06573709	6	164057152	rs4709739_T	164089091	-948.631	40	3.43542e-71	1.37417e-69	3.39019e-68
cg21280719	6	42927975	rs144286892_GTTTA	42931627	-1504.3	32	3.98125e-71	1.274e-69	3.1627e-68
cg20814179	4	940893	rs376631216_T	850183	-1016.44	68	7.04584e-71	4.79117e-69	1.1604e-67
cg00465247	13	50703477	rs2812203_T	50703690	-1606.07	19	8.62726e-71	1.63918e-69	4.01903e-68
cg12974258	5	149493011	rs2236776_C	149493058	-2030.43	48	1.18511e-70	5.68852e-69	1.36938e-67
cg16958524	3	119187511	rs200927208_A	119139233	-1362.33	18	1.30971e-70	2.35749e-69	5.74475e-68
cg00102166	1	43425337	rs114530232_G	43424051	-1925.98	29	6.74042e-70	1.95472e-68	4.6772e-67
cg05413694	3	11952913	rs79525349_A	11950881	-2257.29	37	1.06116e-69	3.92628e-68	9.33844e-67
cg08860498	17	40838861	rs11871463_G	40808446	-1589.16	35	1.73494e-69	6.07229e-68	1.43566e-66
cg26693817	4	640348	rs10011154_G	640767	-2173.48	62	2.52778e-69	1.56722e-67	3.68343e-66
cg17157275	5	172097385	rs6556037_T	172097353	-2125.73	36	4.53255e-69	1.63172e-67	3.81246e-66
cg16259171	11	73660510	rs56006060_G	73562598	-2022.95	26	7.02372e-69	1.82617e-67	4.24183e-66
cg18705301	15	41695430	rs71668387_C	41577161	-643.116	24	2.71455e-67	6.51491e-66	1.50449e-64
cg17416644	11	1474841	rs2008493_C	1582640	-1344.24	59	4.06442e-67	2.39801e-65	5.50572e-64
cg15293827	4	2827194	rs62637887_G	2828139	-2165.5	51	6.0622e-67	3.09172e-65	7.05765e-64
cg00704970	17	78865368	rs11868966_C	78865999	-1990.43	57	9.04648e-67	5.1565e-65	1.17038e-63
cg12889195	2	113992843	rs2305133_G	113956821	-1463.48	33	2.18516e-66	7.21102e-65	1.6182e-63
cg14902204	2	131046313	rs7587723_C	131046104	-1951.26	18	3.95008e-66	7.11015e-65	1.60463e-63
cg12499235	11	2293173	rs61871560_G	2320349	-1359.66	42	4.30608e-66	1.80855e-64	4.03572e-63
cg24425727	6	36645648	rs146170154_CTA	36646768	-1628.34	37	1.11503e-65	4.12563e-64	9.15474e-63
cg14611816	17	79068961	rs34534119_A	79068756	-2095.99	52	2.335e-65	1.2142e-63	2.67933e-62
cg02937671	4	2366485	rs143295648_GTGTGCCCGCCCCCTCCCCGGCCGTTGA	2358146	-1557.62	49	3.99103e-65	1.95561e-63	4.29153e-62
cg12444411	7	2802554	rs35957220_G	2812632	-1828.14	58	1.23151e-64	7.14276e-63	1.55033e-61
cg23336481	6	32634344	rs6918317_T	32381210	-911.851	87	1.78091e-64	1.5494e-62	3.34467e-61
cg20201270	2	45397874	rs35228271_AC	45397872	-884.021	32	1.87316e-64	5.99411e-63	1.30817e-61
cg16553238	1	9154254	rs72632939_T	9137131	-2181.22	39	1.14519e-63	4.46624e-62	9.58913e-61
cg26597838	10	835615	rs66462130_T	1022108	-909.157	54	3.16789e-63	1.71066e-61	3.65309e-60
cg11156891	1	1366274	rs1240747_G	1329803	-1186.31	45	5.52322e-63	2.48545e-61	5.27925e-60
cg09279566	4	939162	rs376631216_T	850183	-1992.09	68	1.013e-62	6.88843e-61	1.45536e-59
cg25705717	10	27608719	rs12774718_A	27540647	-1618.46	47	3.90589e-62	1.83577e-60	3.85803e-59
cg19383211	6	32527588	rs9270923_C	32572405	-1016.8	83	1.10361e-61	9.15995e-60	1.89496e-58
cg23989207	17	80870107	rs7225887_T	80904844	-1988.67	48	1.17932e-61	5.66071e-60	1.18339e-58
cg14409029	11	19138243	rs1546329_C	19137947	-1852.04	39	1.81476e-61	7.07757e-60	1.47184e-58
cg25822783	12	133050826	rs146961200_AC	133148660	-1840.13	61	1.82343e-61	1.11229e-59	2.28913e-58
cg15017067	4	17643749	rs147972854_A	17611171	-2223.82	19	1.29762e-60	2.46547e-59	5.04786e-58
cg01797371	3	195578240	3:195524137:T_TTAAATAAATAAATAAA	195524137	-1059.44	32	4.39883e-60	1.40762e-58	2.85259e-57
cg08772003	10	104629869	rs12264415_G	104767185	-1486.01	27	4.99037e-60	1.3474e-58	2.74455e-57
cg17716930	19	51017331	rs376711228_A	51001997	-2045.63	43	5.09909e-60	2.19261e-58	4.42083e-57
cg23905789	6	32549935	rs56245106_C	32577846	-335.911	84	1.46186e-59	1.22797e-57	2.451e-56
cg07796016	1	152779584	rs59121455_G	152719538	-1377.85	23	5.18607e-59	1.1928e-57	2.39282e-56
cg25009498	17	80562120	rs144597774_AAAAAC	80578310	-1374.26	55	6.32885e-59	3.48087e-57	6.91301e-56
cg17562433	17	72270155	rs1877687_A	72270442	-1407.72	71	1.40892e-58	1.00034e-56	1.94771e-55
cg21353189	4	7228343	rs11269021_GTCCGCACTGCGTGGCGGTTCCTGTGGCTCTTCTGATCCCCCA	7218662	-1363.16	52	1.62585e-58	8.45444e-57	1.65424e-55
cg21306988	13	108867134	rs1475740_T	108843999	-1565.03	27	1.82707e-58	4.9331e-57	9.70014e-56
cg10980102	12	6166874	rs61233936_C	6166891	-2010.77	50	2.98341e-58	1.4917e-56	2.89027e-55
cg20894569	8	90998214	rs3051879_CATTCAA	91110653	-2063.5	14	3.18332e-58	4.45665e-57	8.80688e-56
cg24352561	7	1081068	rs74369356_C	1071711	-2118.12	48	3.47853e-58	1.6697e-56	3.21943e-55
cg23193613	8	144267725	rs79142175_A	144291551	-1854.97	63	7.72326e-58	4.86566e-56	9.29153e-55
cg22309949	3	46792192	rs76606170_A	46792458	-2022.67	28	1.27953e-57	3.58267e-56	6.87458e-55
cg02891314	5	179741120	rs7706951_C	179733407	-545.788	54	1.71742e-57	9.27405e-56	1.76251e-54
cg12292205	6	26970375	rs9348746_G	26970357	-2109.99	170	2.34415e-57	3.98506e-55	7.4313e-54
cg24768135	17	4805392	rs79436576_T	4805167	-1437.01	46	4.24998e-57	1.95499e-55	3.69772e-54
cg06851207	19	46975138	rs3826854_G	46974399	-1387.91	53	5.08922e-57	2.69729e-55	5.07755e-54
cg07135405	20	62573077	rs74441473_C	62526224	-1238.9	56	6.13915e-57	3.43792e-55	6.44124e-54
cg01579052	16	788035	rs145548033_T	774045	-1875.66	56	8.94257e-57	5.00784e-55	9.29493e-54
cg25664050	6	32522905	rs56245106_C	32577846	-369.021	83	1.34707e-56	1.11807e-54	2.03714e-53
cg25301532	20	43378953	rs6073534_T	43365504	-1411.06	38	2.70889e-56	1.02938e-54	1.88419e-53
cg11309454	1	89459529	rs11589629_G	89551669	-1767.81	26	2.97282e-56	7.72933e-55	1.42795e-53
cg21926883	2	100939477	rs2067783_T	100877370	-1605.36	26	3.08963e-56	8.03304e-55	1.47719e-53
cg08960815	7	150264767	rs6963908_C	150261244	-1272.11	24	8.19356e-56	1.96645e-54	3.56656e-53
cg13593090	19	9546723	rs1433061_G	9546306	-1766.09	41	8.99381e-56	3.68746e-54	6.65754e-53
cg00431813	7	1051703	rs34904312_A	1135883	-1909.17	49	3.37268e-55	1.65261e-53	2.95683e-52
cg25937216	8	58172855	rs139505211_TCCTC	58085264	-1476.37	32	4.15217e-55	1.32869e-53	2.38804e-52
cg17221813	20	61590823	20:61602093:G_G	61602093	-431.632	80	6.69316e-55	5.35453e-53	9.45253e-52
cg10143960	1	1109486	rs41307037_T	1190207	-1403.66	38	7.91584e-55	3.00802e-53	5.35778e-52
cg19838087	11	61442541	rs198449_G	61498197	-1320.85	40	9.0646e-55	3.62584e-53	6.42939e-52
cg00366917	18	74845154	rs12967490_G	74854309	-1911.2	42	1.88149e-54	7.90226e-53	1.38884e-51
cg23066280	7	158032496	rs58696096_GGGAGC	157951175	-486.329	98	9.11886e-54	8.93648e-52	1.54329e-50
cg08348427	17	79635073	rs62080206_T	79635058	-1833.19	65	1.20729e-53	7.84738e-52	1.36113e-50
cg26645827	3	100322629	rs9856338_C	100322043	-2011.38	24	2.31277e-53	5.55064e-52	9.71241e-51
cg20255370	15	40268687	rs479500_C	40255262	-1861.88	30	2.50159e-53	7.50478e-52	1.30741e-50
cg06953865	19	18549723	rs72317419_C	18540280	-2319.24	46	2.72528e-53	1.25363e-51	2.1463e-50
cg02584498	2	11674057	rs13407702_T	11655684	-1844.07	37	3.96554e-53	1.46725e-51	2.50125e-50
cg13207630	7	32358064	rs62457535_G	32358710	-949.83	37	4.69953e-53	1.73883e-51	2.95155e-50
cg01314568	7	57830625	rs36149636_G	57553005	-1575.87	24	5.08354e-53	1.22005e-51	2.09785e-50
cg15172061	8	144638852	rs11779871_G	144623918	-2398.92	48	7.73262e-53	3.71166e-51	6.27349e-50
cg00430613	17	406426	rs142015092_C	549032	-1519.07	41	1.05573e-52	4.32851e-51	7.25436e-50
cg04539111	16	67997858	rs16957831_T	68378341	-1867.5	27	1.41513e-52	3.82086e-51	6.4307e-50
cg03654560	5	178266175	rs6600975_T	178254814	-863.785	62	1.53381e-52	9.50964e-51	1.58707e-49
cg12604331	1	156906485	rs822582_T	157016720	-1163.75	28	1.43024e-51	4.00468e-50	6.65547e-49
cg00085122	1	11709018	rs6664819_G	11667131	-2397.45	45	6.05594e-51	2.72518e-49	4.51016e-48
cg12239580	3	43073058	rs834189_A	43088260	-1666.22	35	1.12861e-50	3.95014e-49	6.51035e-48
cg21833184	7	5112572	rs12334144_C	5105133	-1713.65	41	1.34312e-50	5.50678e-49	9.0384e-48
cg05004142	16	57562740	rs4784819_A	57571090	-964.995	53	1.58859e-50	8.41955e-49	1.37059e-47
cg25736982	6	160182554	6:160182898:CCGCCCCGCGCCCCG_CCGCCCCG	160182898	-1423.16	44	2.16277e-50	9.51621e-49	1.54279e-47
cg19518672	5	132113620	rs2299010_C	132042740	-2060.99	31	2.26095e-50	7.00895e-49	1.14566e-47
cg07028733	10	29228804	rs1614359_A	29104424	-1778.03	45	4.68795e-50	2.10958e-48	3.4062e-47
cg17804112	19	55417496	rs114699037_C	55417050	-1726.18	52	6.04224e-50	3.14196e-48	5.03221e-47
cg18875629	22	27834439	rs999224_G	27834500	-1746.06	38	7.56088e-50	2.87313e-48	4.62028e-47
cg12319143	10	134726771	rs375354351_C	134725769	-860.682	66	1.45397e-49	9.59623e-48	1.52465e-46
cg02257953	14	54816093	rs2235961_G	54863577	-1443.84	23	2.52686e-49	5.81178e-48	9.27085e-47
cg16414030	3	133502952	rs67758552_C	133451668	-1838.65	35	5.38337e-49	1.88418e-47	2.98166e-46
cg12178445	6	8436263	6:8624076:T_TTCTTATCTTA	8624076	-1679.84	21	1.07403e-48	2.25547e-47	3.55506e-46
cg05226335	11	70253499	rs34027636_C	70173878	-1719.25	38	1.54455e-48	5.86928e-47	9.21453e-46
cg15027294	12	1609537	rs11061790_T	1613821	-1478.86	35	1.74959e-48	6.12358e-47	9.57592e-46
cg20698421	2	65217623	rs7569840_C	65216487	-1444.83	35	5.28158e-48	1.84855e-46	2.86814e-45
cg03846641	2	109746751	rs200074954_G	109728844	-1611.81	28	5.34569e-48	1.49679e-46	2.33148e-45
cg19816811	7	27188364	rs2301721_C	27196113	-1724.43	33	1.44473e-47	4.7676e-46	7.36844e-45
cg25940248	4	39448464	rs62307974_G	39461744	-1633.27	29	2.56304e-47	7.43283e-46	1.14431e-44
cg09717923	16	1440498	rs141118929_CTGCGGGCGGGGGTCTGCGGGCGGGAGTGTGCGGGCGAGAGTG	1406874	-1806.79	63	2.57927e-47	1.62494e-45	2.48241e-44
cg02848875	15	64387786	rs332258_C	64388052	-1884.83	27	2.9295e-47	7.90965e-46	1.21302e-44
cg12649455	20	61878032	rs6090271_G	61801476	-1409.99	80	3.39386e-47	2.71509e-45	4.13193e-44
cg21433558	17	40837037	rs11871463_G	40808446	-1812.76	35	9.45993e-47	3.31098e-45	5.01954e-44
cg03448915	16	66583078	rs3743716_C	66584002	-1403.38	28	2.03828e-46	5.70719e-45	8.61938e-44
cg19172429	2	240878313	rs75279924_C	240869343	-1293.3	57	5.48641e-46	3.12726e-44	4.68734e-43
cg07937631	13	79184529	rs3215805_T	79170847	-1886.24	19	5.85011e-46	1.11152e-44	1.67233e-43
cg10553204	2	20871195	rs340595_T	20889714	-997.73	48	8.52069e-46	4.08993e-44	6.10722e-43
cg26402169	7	1883139	rs9969125_T	2088460	-1338.48	60	1.27248e-45	7.63489e-44	1.12318e-42
cg05200811	21	47581042	rs201035928_GGCATGGGGCTCCCT	47610269	-1036.57	60	1.66504e-45	9.99021e-44	1.46425e-42
cg25319279	11	5960081	rs10838901_A	5959128	-1408.12	28	1.89002e-45	5.29205e-44	7.8433e-43
cg26114124	12	9217669	rs34374370_C	9110917	-1062.75	24	2.11518e-45	5.07643e-44	7.55191e-43
cg01903420	13	27295928	rs71188741_GCATTC	27318320	-1347.73	31	2.33128e-45	7.22698e-44	1.06712e-42
cg21493951	6	32632338	rs3130284_C	32140487	-361.15	88	3.76089e-45	3.30958e-43	4.79769e-42
cg05624577	15	81411055	rs2683239_G	81410907	-818.949	26	4.27458e-45	1.11139e-43	1.62296e-42
cg10336925	14	77647482	rs17105457_T	77666937	-1889.95	55	4.52719e-45	2.48996e-43	3.62275e-42
cg25513230	17	16522406	rs60737190_C	16562014	-1995.05	33	1.02952e-44	3.39741e-43	4.90709e-42
cg10296238	21	47605174	rs201035928_GGCATGGGGCTCCCT	47610269	-676.613	60	1.44316e-44	8.65898e-43	1.24614e-41
cg01345055	4	781041	rs4690293_G	706101	-1745.34	68	2.22044e-44	1.5099e-42	2.1419e-41
cg19754520	10	101825118	rs2862950_G	101844785	-1483.08	36	2.66032e-44	9.57717e-43	1.3733e-41
cg15234845	10	102496500	rs6584395_G	102498008	-2056.68	43	3.1455e-44	1.35257e-42	1.92559e-41
cg20584732	15	42349694	rs776698_T	42349750	-1939.37	17	6.13554e-44	1.04304e-42	1.49027e-41
cg14602393	12	133343405	rs148634218_C	133378953	-1650.81	48	1.00994e-43	4.84771e-42	6.82805e-41
cg24202936	11	50257256	rs3829060_C	50257732	-1429.46	15	1.77766e-43	2.6665e-42	3.76915e-41
cg02919082	6	32605694	rs4713580_C	32659994	-1691.58	87	1.85784e-43	1.61632e-41	2.23695e-40
cg15477144	22	45705034	rs67085454_AAAACT	45710240	-1524.24	41	2.00726e-43	8.22975e-42	1.15507e-40
cg11677105	22	42078707	rs200175449_TCCACG	41940386	-1009.45	47	2.17147e-43	1.02059e-41	1.42739e-40
cg08698997	16	88989212	rs1673932_C	88987861	-1433.45	81	4.23082e-43	3.42697e-41	4.66161e-40
cg09354553	16	85242446	rs112525682_A	85247219	-1567.53	63	4.50914e-43	2.84076e-41	3.89086e-40
cg03686964	5	1868279	rs143666424_GT	1881434	-822.546	79	4.63404e-43	3.66089e-41	4.96281e-40
cg04382643	19	45849853	rs238414_A	45857820	-1637.76	60	4.72688e-43	2.83613e-41	3.89086e-40
cg00203913	17	13506186	rs113004110_A	13505652	-1813.89	23	6.54118e-43	1.50447e-41	2.08943e-40
cg02175308	1	109941060	rs2787015_A	110009434	-1812.53	18	7.98529e-43	1.43735e-41	2.00322e-40
cg17527975	8	142192487	rs2304284_T	142161873	-1834.03	34	8.25257e-43	2.80588e-41	3.86977e-40
cg04011173	3	10326540	rs35682_G	10328782	-1519.58	34	9.24475e-43	3.14321e-41	4.29033e-40
cg22472290	19	52391480	rs8108583_A	52364977	-1792.25	104	1.06344e-42	1.10598e-40	1.47415e-39
cg19418458	7	158789849	rs2071623_C	158827414	-865.667	72	1.12566e-42	8.10477e-41	1.08391e-39
cg24441899	7	4244372	rs653625_C	4223652	-1230.83	43	1.85279e-42	7.967e-41	1.06909e-39
cg25498107	15	41100233	rs3092983_G	41031775	-837.754	28	2.80952e-42	7.86665e-41	1.0592e-39
cg03433033	1	76189801	1:76401180:T_TTGCGTTCAGCTGCCT	76401180	-819.918	25	2.97229e-42	7.43073e-41	1.00391e-39
cg11256152	8	141359786	rs13262367_A	141306301	-1785.84	34	3.54669e-42	1.20587e-40	1.60192e-39
cg04396112	7	2151007	rs147453828_G	2155068	-1968.72	56	6.14891e-42	3.44339e-40	4.52885e-39
cg02493602	11	86383696	rs4245418_G	86320596	-1273	34	6.79832e-42	2.31143e-40	3.05017e-39
cg14716686	21	30452862	rs2065271_A	30536078	-1767.55	18	1.15511e-41	2.0792e-40	2.75286e-39
cg03904042	20	32255491	rs2626529_T	32298323	-1301	18	8.01045e-41	1.44188e-39	1.89015e-38
cg21811021	4	6659346	rs112286147_G	6662421	-1006.78	54	1.11729e-40	6.03334e-39	7.806e-38
cg19893067	17	80732956	rs2451217_C	80710278	-1314.9	48	1.1704e-40	5.61792e-39	7.29228e-38
cg18315060	6	41374532	rs61538397_GTT	41374222	-1583.59	43	1.30183e-40	5.59785e-39	7.29006e-38
cg13456470	9	98266766	rs139956254_TACAC	98270187	-1717.34	36	1.5059e-40	5.42126e-39	7.0833e-38
cg08856118	10	27389908	rs67715751_A	27409927	-1562.48	43	2.15192e-40	9.25326e-39	1.18945e-37
cg05563558	12	3445716	rs34827888_A	3239461	-1850.75	36	2.40932e-40	8.67357e-39	1.11855e-37
cg17566325	12	133022423	rs146961200_AC	133148660	-456.45	62	3.06051e-40	1.89752e-38	2.41569e-37
cg09926364	14	73137242	rs2286068_C	73128354	-1844.18	40	4.00845e-40	1.60338e-38	2.05439e-37
cg13516209	6	29855302	rs9260736_T	29932809	-1681.72	110	4.45651e-40	4.90216e-38	6.16183e-37
cg19241973	4	8262688	rs7694755_C	8264631	-1596.75	43	5.23717e-40	2.25198e-38	2.85779e-37
cg14940260	6	16217882	rs71554559_A	16217897	-1584.53	23	7.27776e-40	1.67388e-38	2.13784e-37
cg12366772	2	122041891	rs116129956_T	121892063	-1900.26	43	9.35377e-40	4.02212e-38	5.08786e-37
cg23635910	1	912055	rs4970401_G	1001177	-1117.85	36	1.13665e-39	4.09193e-38	5.15973e-37
cg08843971	16	11963173	rs62038798_C	12001569	-2002.21	54	1.21169e-39	6.54312e-38	8.17273e-37
cg10157098	7	128354967	rs2402934_G	128376037	-866.328	26	1.93023e-39	5.01859e-38	6.28827e-37
cg06587495	13	44241786	rs73189993_C	44349563	-1991.32	23	3.4048e-39	7.83104e-38	9.75075e-37
cg16850897	7	100343110	rs373049024_A	100231800	-1252.73	42	5.08158e-39	2.13427e-37	2.64916e-36
cg03738707	2	128453335	rs7592257_A	128440598	-648.512	37	6.17783e-39	2.2858e-37	2.82841e-36
cg07770777	13	113528375	rs9549593_C	113528499	-1919.55	54	6.33364e-39	3.42017e-37	4.21891e-36
cg02631126	6	28058918	rs203877_C	28048624	-1522.33	139	8.2211e-39	1.14273e-36	1.39659e-35
cg08584759	10	11912126	rs10906009_T	11802630	-1876.77	46	1.0003e-38	4.60139e-37	5.65842e-36
cg19142026	7	27170394	rs2301721_C	27196113	-1020.78	34	2.31844e-38	7.8827e-37	9.66361e-36
cg03649288	13	25506383	rs2034569_C	25495694	-1714.32	34	5.37033e-38	1.82591e-36	2.2247e-35
cg05124918	12	52473462	rs144600069_CG	52431350	-1706.39	35	1.15627e-37	4.04695e-36	4.91574e-35
cg14323910	6	32628305	rs9271409_C	32587628	-218.116	88	2.28404e-37	2.00996e-35	2.41926e-34
cg23939236	10	2357224	rs137880571_CACTCAGTAGGAGCAAGCTCGGAGTGGGCGGGTTCGAGTTA	2359713	-2221.78	72	4.22621e-37	3.04287e-35	3.62951e-34
cg06715136	7	158046025	rs4521710_G	158043423	-1194.12	98	4.58813e-37	4.49637e-35	5.31535e-34
cg10589385	1	150898437	rs72704679_T	150897477	-1926.29	33	5.5692e-37	1.83784e-35	2.22557e-34
cg08241360	9	129244738	rs2286886_C	129246177	-1506.44	33	6.97376e-37	2.30134e-35	2.76161e-34
cg10647465	11	126582242	rs939522_A	126691069	-1396.62	34	7.39851e-37	2.51549e-35	3.0095e-34
cg11969330	4	187125413	4:187129329:CTTTGATGGGTA_C	187129329	-1124.94	33	1.05878e-36	3.49397e-35	4.1551e-34
cg23361828	2	239463246	rs7575157_G	239464953	-1070.36	50	1.35177e-36	6.75883e-35	7.9662e-34
cg12929678	18	67624393	rs7237856_T	67635650	-2353.55	23	1.69976e-36	3.90946e-35	4.63533e-34
cg13682187	1	196946512	rs1794010_A	197038613	-1958.47	8	2.3188e-36	1.85504e-35	2.23958e-34
cg23026554	10	42862978	rs10793528_A	42809965	-1557.4	92	2.51182e-36	2.31087e-34	2.64518e-33
cg21844144	11	68920550	rs67354231_T	68857662	-2038.79	48	2.52088e-36	1.21002e-34	1.40945e-33
cg15652532	2	30669759	rs1348898_A	30888026	-658.767	36	2.93658e-36	1.05717e-34	1.23502e-33
cg13951069	21	43919801	rs1573413_A	43916339	-1587.25	59	3.03629e-36	1.79141e-34	2.06246e-33
cg00261569	3	119216728	rs200927208_A	119139233	-1865.38	18	3.93725e-36	7.08706e-35	8.32834e-34
cg22189786	22	42395067	rs4822079_C	42394612	-1388.89	51	4.65668e-36	2.37491e-34	2.71067e-33
cg11725581	7	6140990	rs2286681_C	6035428	-1710.2	37	4.67649e-36	1.7303e-34	1.9979e-33
cg10615765	5	42991657	rs11550287_G	42992437	-1427.47	28	5.4057e-36	1.5136e-34	1.75277e-33
cg18357371	6	25874590	rs112943240_CTT	25726329	-2037.49	104	5.71359e-36	5.94213e-34	6.72426e-33
cg12054981	8	42037387	rs10958707_T	41997694	-1728.6	25	5.72866e-36	1.43216e-34	1.66332e-33
cg26585981	11	48327164	rs10838945_T	48566039	-1834.99	17	5.92533e-36	1.00731e-34	1.18024e-33
cg27447006	1	23763279	rs909537_C	23810063	-1284.13	35	7.14671e-36	2.50135e-34	2.84681e-33
cg19843353	5	180651585	rs200454506_C	180687428	-1676.86	29	7.82261e-36	2.26856e-34	2.60425e-33
cg03648724	22	50052294	rs2187890_A	49980759	-1618.43	51	8.48142e-36	4.32553e-34	4.90885e-33
cg02446475	6	31275807	rs76884631_T	31275910	-1490.94	100	9.44979e-36	9.44979e-34	1.06632e-32
cg20662725	19	22235022	rs6511314_A	22236395	-2042.75	123	1.59996e-35	1.96795e-33	2.20189e-32
cg15181151	6	150070149	rs2297932_G	150039361	-1692.91	35	2.83071e-35	9.90749e-34	1.1148e-32
cg17052675	2	3827356	rs17018079_T	3850385	-455.883	37	5.46845e-35	2.02333e-33	2.25749e-32
cg20623702	11	55431584	rs524049_T	55293628	-1595.96	16	7.34616e-35	1.17539e-33	1.31882e-32
cg19605788	19	40729386	rs4239504_C	40728036	-1387.77	57	7.54469e-35	4.30047e-33	4.78473e-32
cg20630655	15	75918700	rs77237991_A	75912934	-2119.61	34	1.70638e-34	5.80168e-33	6.43695e-32
cg04492858	10	133558786	rs9419569_A	133541881	-1591.88	66	1.71928e-34	1.13473e-32	1.25547e-31
cg01195214	16	1362243	rs141536861_G	1357844	-1203	66	4.77551e-34	3.15184e-32	3.44879e-31
cg08625990	6	170571794	rs9348263_G	170589857	-1468.38	39	7.40627e-34	2.88845e-32	3.17809e-31
cg17957640	11	76839205	11:76849332:T_TGCCGCCGTCGCCGTCGCAGC	76849332	-1768.2	40	7.8295e-34	3.1318e-32	3.43633e-31
cg25112848	3	39470521	rs56170792_TAAAAA	39451327	-2014.1	24	8.30493e-34	1.99318e-32	2.19914e-31
cg06239191	8	145163136	8:145105190:C_A	145105190	-1772.54	47	8.76153e-34	4.11792e-32	4.49351e-31
cg15729137	19	36024282	rs10532876_C	36025085	-1503.93	56	1.08617e-33	6.08258e-32	6.52973e-31
cg18405330	6	164171960	rs67952008_A	164146197	-1425.96	42	1.19008e-33	4.99834e-32	5.40965e-31
cg26076054	5	421317	rs10045490_A	466216	-1432.66	41	1.43132e-33	5.86839e-32	6.31687e-31
cg09512891	6	103780468	rs9322709_T	103727106	-1022.3	27	1.72406e-33	4.65497e-32	5.06563e-31
cg08133631	1	26527909	rs2232647_T	26496383	-1733.12	28	1.85327e-33	5.18915e-32	5.6009e-31
cg15721134	10	133806677	rs11146134_T	133741749	-1708.49	71	2.57227e-33	1.82631e-31	1.93443e-30
cg06357748	12	1025529	rs12816718_T	969800	-1940.82	36	2.69025e-33	9.68492e-32	1.0341e-30
cg17372657	7	1216933	rs11767061_C	1199804	-1266.53	57	2.77431e-33	1.58136e-31	1.67945e-30
cg04819497	11	58598444	rs7104137_T	58599949	-1154.16	27	2.8285e-33	7.63696e-32	8.17628e-31
cg00256329	17	724374	rs678008_C	705057	-79.661	46	2.89802e-33	1.33309e-31	1.41958e-30
cg09650989	16	1843697	rs238683_A	1879065	-2183.08	59	3.70776e-33	2.18758e-31	2.31092e-30
cg07264025	12	86658860	rs10735251_T	86931005	-1371.17	13	3.78783e-33	4.92418e-32	5.34395e-31
cg27665808	2	232055229	rs13418542_T	232156837	-1667.05	35	1.25401e-32	4.38905e-31	4.61198e-30
cg21406402	2	121223847	rs57833896_CACAAAAAT	121211714	-1190.54	38	1.62658e-32	6.181e-31	6.47782e-30
cg26408565	15	76604113	rs35157989_C	77191654	-1521.93	23	1.66161e-32	3.82171e-31	4.02648e-30
cg05373962	22	49881684	rs2187890_A	49980759	-1050.02	43	1.92487e-32	8.27694e-31	8.65158e-30
cg03538326	1	1375845	rs3766180_C	1478153	-1965.3	45	1.93765e-32	8.71945e-31	9.09019e-30
cg11418508	19	2888943	rs2288958_A	2917287	-1711.8	66	2.59059e-32	1.70979e-30	1.77318e-29
cg02814054	19	18234911	rs273504_G	18215247	-2125.69	48	3.6415e-32	1.74792e-30	1.80801e-29
cg18649319	8	144631768	rs10719055_T	144619844	-1344.38	49	3.73096e-32	1.82817e-30	1.8861e-29
cg02853948	6	55105271	rs149411463_CAAATAAATAAAT	55098503	-1434.4	15	7.92233e-32	1.18835e-30	1.23563e-29
cg08551532	19	39998270	rs2353678_G	39931059	-1161.14	62	8.41278e-32	5.21592e-30	5.3396e-29
cg06588556	11	18477299	rs2403278_G	18415687	-1100.33	36	1.15633e-31	4.1628e-30	4.27252e-29
cg08735705	7	1003645	rs4596558_C	1108530	-1397.97	47	1.48607e-31	6.98452e-30	7.09527e-29
cg24194775	9	35791475	rs36080423_C	35731418	-1392.58	21	1.76407e-31	3.70454e-30	3.81203e-29
cg09427016	16	89167018	rs4782465_T	89163502	-1799.09	85	1.81732e-31	1.54472e-29	1.55727e-28
cg01017244	2	74357527	rs1723289_C	74347594	-935.295	31	2.1554e-31	6.68175e-30	6.80511e-29
cg25596289	17	10741383	rs8075503_A	10601321	-1955.37	23	2.2791e-31	5.24194e-30	5.35244e-29
cg13076785	6	32520916	rs9270923_C	32572405	-1370.28	83	2.29941e-31	1.90851e-29	1.91429e-28
cg27645544	12	101605430	rs7296179_C	101601923	-2023.41	24	4.07197e-31	9.77272e-30	9.90236e-29
cg21977234	19	18701320	rs2283616_A	18682495	-1670.67	46	4.35367e-31	2.00269e-29	2.0037e-28
cg14137381	5	502291	rs10045490_A	466216	-1052.31	42	5.48485e-31	2.30364e-29	2.29901e-28
cg07971820	17	4621234	rs144830084_T	4618101	-1993.9	45	5.79391e-31	2.60726e-29	2.5955e-28
cg09655403	5	78985495	rs138080463_T	78988203	-1231.5	21	5.90248e-31	1.23952e-29	1.25277e-28
cg11645453	3	52864694	rs3839102_GGCTGAAACAATATCACT	52882353	-2180.31	27	6.56133e-31	1.77156e-29	1.78143e-28
cg05185784	16	90016020	rs11649229_T	90049589	-1653.87	64	8.0329e-31	5.14106e-29	5.06707e-28
cg16629523	11	70262058	rs34027636_C	70173878	-1505.25	38	9.53638e-31	3.62382e-29	3.5848e-28
cg24090990	1	48452534	rs12140903_G	48462775	-1666.81	29	1.25108e-30	3.62812e-29	3.5848e-28
cg19302183	1	56397400	rs10493183_C	56333648	-1990.63	24	1.35666e-30	3.25598e-29	3.23319e-28
cg26096042	14	101699080	rs5811029_C	101701422	-1730.52	40	1.61072e-30	6.44287e-29	6.33443e-28
cg05347456	16	89690262	rs397891_C	89753031	-2013.56	77	1.97921e-30	1.52399e-28	1.47282e-27
cg08198488	15	63333792	rs150546552_TTTG	63335326	-1494.36	38	2.05859e-30	7.82262e-29	7.67197e-28
cg09333631	3	44802604	rs56236286_AAAGACAG	44803108	-1542.8	28	2.87901e-30	8.06122e-29	7.8865e-28
cg24435209	22	17640972	rs71312076_G	17639918	-1627.61	31	3.59073e-30	1.11312e-28	1.08366e-27
cg00255919	5	131827918	rs4143832_T	131862977	-1086.51	26	3.99605e-30	1.03897e-28	1.01396e-27
cg23245007	3	195682326	rs6799572_C	195740408	-1232.24	31	4.90084e-30	1.51926e-28	1.47183e-27
cg24998527	1	42611607	rs4019589_C	42708626	-951.902	35	5.10388e-30	1.78636e-28	1.71802e-27
cg22753661	15	79092743	rs4887091_T	79043580	-1699.19	42	5.17185e-30	2.17218e-28	2.07401e-27
cg03812309	1	46938281	rs1258032_C	47009934	-1514.61	36	5.36152e-30	1.93015e-28	1.85182e-27
cg12861170	19	19639553	rs79370636_A	19614289	-1869.59	43	5.71323e-30	2.45669e-28	2.34004e-27
cg06795125	2	108905320	rs56030225_A	108910917	-1449.79	21	5.99891e-30	1.25977e-28	1.22343e-27
cg22502448	3	44622831	rs9835485_G	44611896	-1810.54	25	6.98599e-30	1.7465e-28	1.68376e-27
cg00270625	22	51017019	rs144647670_G	51021264	-1545.04	28	7.06416e-30	1.97796e-28	1.89313e-27
cg15109207	19	48614773	rs35030999_TTC	48673168	-1886.81	57	1.15887e-29	6.60554e-28	6.26186e-27
cg23837265	10	88730407	rs1240390_A	88725984	-1545.1	40	1.48073e-29	5.92292e-28	5.62819e-27
cg17674042	6	34482479	rs11755420_G	34760956	-741.394	47	1.64124e-29	7.71384e-28	7.27776e-27
cg10372770	19	12377156	rs56056044_C	12383540	-1785.07	98	2.04041e-29	1.9996e-27	1.8688e-26
cg23847017	1	28764854	rs66895922_CG	28908584	-2066.44	37	2.33181e-29	8.62772e-28	8.12068e-27
cg00601450	5	74908170	5:74346537:ACTCTCACACCCTACACAAAACTCATCTG_A	74346537	-1193.16	25	2.92361e-29	7.30903e-28	6.91226e-27
cg13713218	9	100000033	rs10759644_C	100147434	-1255.33	39	3.45229e-29	1.34639e-27	1.26427e-26
cg02782895	3	127348828	3:127348226:TGCGGCGCCGCCGGGAGCGCGCGTGTCCCGGCCGGGCC_T	127348226	-1793.02	46	5.58925e-29	2.57106e-27	2.39163e-26
cg09135239	16	412393	rs7199181_A	412333	-1302.63	40	6.87336e-29	2.74934e-27	2.55149e-26
cg20240347	1	204465584	rs4951397_C	204531567	-2082.06	44	6.88283e-29	3.02844e-27	2.80396e-26
cg17218026	1	154582156	rs12125397_T	154636972	-1859.58	33	9.31706e-29	3.07463e-27	2.8401e-26
cg07075026	17	47091521	rs62078370_G	47026836	-751.94	43	1.14533e-28	4.9249e-27	4.52817e-26
cg07185983	6	139012860	rs147622273_G	139021691	-525.706	16	1.19653e-28	1.91445e-27	1.79345e-26
cg03613822	17	7115140	rs222850_G	7137950	-1273.97	63	1.30079e-28	8.19495e-27	7.48284e-26
cg12537405	10	134898881	rs12359671_T	134920383	-1249.11	57	1.39121e-28	7.92992e-27	7.25752e-26
cg25938530	3	52812367	rs1866268_A	52719398	-1667.68	25	1.46076e-28	3.65189e-27	3.3655e-26
cg17216301	3	109036087	rs1483523_C	109097974	-2096.72	14	1.6015e-28	2.24211e-27	2.09053e-26
cg01268571	2	170624998	rs6751790_A	170529154	-1348.85	31	1.87968e-28	5.827e-27	5.34523e-26
cg25793785	19	38281423	rs12981237_C	38246774	-1941.83	91	2.00031e-28	1.82028e-26	1.6545e-25
cg07679836	6	33548423	rs74499662_T	33548346	-2093.08	85	2.33971e-28	1.98875e-26	1.79939e-25
cg26180080	14	76734550	rs4903392_G	76716853	-1555.9	48	3.93477e-28	1.88869e-26	1.71276e-25
cg00568384	2	173539262	rs11887454_C	173434765	-1538.44	32	4.03904e-28	1.29249e-26	1.17747e-25
cg23627948	7	2760692	rs35957220_G	2812632	-1124.07	57	1.47024e-27	8.38037e-26	7.49703e-25
cg08818829	5	13810279	rs7356675_A	13835779	-1418.08	24	1.70238e-27	4.08571e-26	3.68828e-25
cg16784985	21	44105474	rs2247575_A	44093427	-1581.8	54	1.79958e-27	9.71772e-26	8.67389e-25
cg11210813	20	35972385	rs6514067_A	35909777	-2144.03	23	1.82644e-27	4.20082e-26	3.78359e-25
cg18321051	19	12251893	rs374045724_T	12257212	-1888.39	105	2.44312e-27	2.56528e-25	2.25427e-24
cg20941758	1	31673023	rs2377723_C	31672891	-2021.12	42	3.60811e-27	1.51541e-25	1.34357e-24
cg17503389	5	90575422	rs72130328_TTAAATAAATAAATAAATAAA	90567689	-1916.5	16	3.61416e-27	5.78266e-26	5.19654e-25
cg13397898	9	133768931	rs3847193_A	133769169	-2013.02	33	4.2533e-27	1.40359e-25	1.25001e-24
cg20991420	2	173061715	rs12476259_T	173074012	-2037.03	33	4.31239e-27	1.42309e-25	1.26454e-24
cg12115438	19	35086853	rs1564201_G	35085887	-1863.68	58	4.57631e-27	2.65426e-25	2.32731e-24
cg20454518	12	133135463	rs7295014_G	133067989	-1853.89	55	4.64888e-27	2.55689e-25	2.25187e-24
cg19990476	10	574361	rs148379693_A	594445	-2196.73	49	4.87674e-27	2.3896e-25	2.10922e-24
cg22718636	4	961658	rs376631216_T	850183	-1338.92	68	6.7668e-27	4.60143e-25	4.02574e-24
cg18140268	1	147781827	rs2105069_G	147797417	-1413.97	9	8.40767e-27	7.5669e-26	6.78459e-25
cg10016788	19	55599029	rs78105122_C	55582701	-1471.08	51	1.18161e-26	6.02623e-25	5.24916e-24
cg09336323	2	210074276	rs1446611_G	210118505	-1690.76	16	1.25287e-26	2.0046e-25	1.77333e-24
cg05578865	17	80554007	rs11078005_C	80563659	-2129.74	55	1.50605e-26	8.2833e-25	7.15824e-24
cg10767152	15	25651288	rs137888437_GGC	25657294	-2046.49	37	1.85692e-26	6.8706e-25	5.97155e-24
cg13679303	9	96623674	rs1933672_C	96654908	-1090.98	41	2.02195e-26	8.29001e-25	7.15824e-24
cg04929355	11	112034997	rs7930534_C	112139566	-1703.91	18	2.79089e-26	5.02361e-25	4.38544e-24
cg07330481	17	37322330	rs523516_T	37331345	-1481.98	40	3.46179e-26	1.38472e-24	1.18792e-23
cg08644045	4	3495341	rs79038877_T	3492901	-1530.66	49	3.6685e-26	1.79756e-24	1.53878e-23
cg11092487	20	33585188	rs117616040_C	33565528	-1970.22	19	3.69804e-26	7.02628e-25	6.09354e-24
cg12436196	1	2995301	rs12408197_T	2951511	-1743.38	53	3.78243e-26	2.00469e-24	1.70872e-23
cg22249529	22	50985797	rs5770876_C	50981678	-1175.3	28	4.87154e-26	1.36403e-24	1.17271e-23
cg21290162	8	9741960	rs35316422_G	9575129	-1654.14	21	5.58934e-26	1.17376e-24	1.01132e-23
cg12257156	7	158823799	rs2071623_C	158827414	-1520.95	70	6.47328e-26	4.53129e-24	3.82129e-23
cg14619949	5	76116169	rs250759_A	76067728	-1766.44	44	6.84563e-26	3.01208e-24	2.5564e-23
cg25985355	7	65971099	rs148238999_GCCCGC	65971326	-1746.29	51	8.02888e-26	4.09473e-24	3.46786e-23
cg06532268	6	25732817	rs112943240_CTT	25726329	-1611.82	98	9.49574e-26	9.30583e-24	7.79805e-23
cg15277677	11	131630648	rs10894442_C	131637822	-1806.45	20	1.06305e-25	2.12611e-24	1.80833e-23
cg19586845	11	2211939	rs7123299_A	2232344	-1155.42	45	1.39179e-25	6.26305e-24	5.27051e-23
cg02792829	15	40762807	rs71428308_CTTTTT	41046325	-1872.23	30	1.40923e-25	4.22768e-24	3.57284e-23
cg26132114	10	44223934	rs2050502_C	44203201	-1496.61	55	1.65656e-25	9.1111e-24	7.65101e-23
cg04546413	19	29218101	rs8109723_A	28943971	-521.554	49	1.94167e-25	9.51416e-24	7.95584e-23
cg19457237	12	34500585	rs11053235_A	34507899	-1599.67	9	2.21955e-25	1.9976e-24	1.70634e-23
cg27429195	10	1602108	rs1875013_C	1700600	-1446.12	73	3.23992e-25	2.36514e-23	1.945e-22
cg04955912	2	242294876	rs10172825_A	242322586	-1303.21	41	3.64171e-25	1.4931e-23	1.24071e-22
cg01471232	11	415430	rs6598019_C	449818	-1962.97	49	3.7463e-25	1.83569e-23	1.51587e-22
cg16117554	4	3309404	rs3135146_G	3307638	-2111.03	50	3.89984e-25	1.94992e-23	1.60686e-22
cg22159528	19	44039727	rs3213245_G	44079687	-1873	64	3.90363e-25	2.49832e-23	2.05028e-22
cg15975806	13	110319607	rs147402213_G	110307045	-1211.75	37	4.62412e-25	1.71092e-23	1.41579e-22
cg20227044	11	116455679	rs7927785_C	116452142	-2032.63	32	5.19869e-25	1.66358e-23	1.37949e-22
cg03439811	1	152333922	rs200258481_TCTCC	152302112	-1906.26	21	7.0828e-25	1.48739e-23	1.23855e-22
cg09793866	8	38009548	rs60055729_A	37968516	-2098.72	19	7.54597e-25	1.43373e-23	1.19639e-22
cg06145435	7	1022769	rs34904312_A	1135883	-1985.4	48	2.18476e-24	1.04869e-22	8.57074e-22
cg19817652	17	36997420	rs7210156_A	36997461	-1356.18	38	2.78605e-24	1.0587e-22	8.63479e-22
cg04498198	17	27899966	rs3110492_A	27922275	-1545.03	17	4.97108e-24	8.45084e-23	6.92098e-22
cg08883853	7	1026168	rs4596558_C	1108530	-1851.61	49	7.34604e-24	3.59956e-22	2.91191e-21
cg00729875	1	100111713	rs4094484_A	99573440	-1913.3	23	7.4344e-24	1.70991e-22	1.39176e-21
cg08274176	4	1625012	rs7378277_G	1568210	-1193.62	54	7.73699e-24	4.17797e-22	3.37295e-21
cg15506703	2	242844601	rs36015420_ACG	242937091	-576.011	26	8.25596e-24	2.14655e-22	1.74002e-21
cg26151999	19	55644082	rs113899745_CCTGT	55668722	-1692.83	48	9.49028e-24	4.55534e-22	3.67014e-21
cg21248554	2	27665150	rs56120917_A	27603673	-1182.31	18	1.00296e-23	1.80533e-22	1.46641e-21
cg14259717	11	18433732	rs2403278_G	18415687	-1375.26	38	1.31161e-23	4.98412e-22	4.00748e-21
cg26732615	19	19648335	rs1469712_A	19528821	-1552.3	43	1.3752e-23	5.91337e-22	4.74503e-21
cg14596589	5	1107148	5:1082115:GGGCTTCCCGTCTCGGGTTCTGGAAAGTCCA_G	1082115	-1389.62	72	1.57365e-23	1.13303e-21	9.01882e-21
cg24072927	7	157809451	rs58696096_GGGAGC	157951175	-1537.36	103	2.57793e-23	2.65527e-21	2.07205e-20
cg21449429	12	130605112	rs76088352_GGTT	130604387	-1878.63	80	3.0665e-23	2.4532e-21	1.92571e-20
cg16008148	1	221062819	rs2642438_A	220970028	-1324.92	22	3.60841e-23	7.93851e-22	6.34442e-21
cg13243661	4	189717968	rs11342777_GA	189762937	-1606.16	37	3.95851e-23	1.46465e-21	1.16119e-20
cg24364668	3	112359488	rs12637953_T	112395841	-1615.63	24	3.98359e-23	9.56062e-22	7.62545e-21
cg24793642	8	57351185	rs1467124_T	57418862	-1087.27	41	4.06957e-23	1.66853e-21	1.3202e-20
cg25577367	11	123676979	rs111917555_A	123736172	-2089.24	35	4.15095e-23	1.45283e-21	1.15413e-20
cg13854012	2	162103682	rs150984935_CTT	162270820	-1489.86	14	4.82607e-23	6.7565e-22	5.41065e-21
cg15509177	13	19919208	rs200442881_G	19847555	-1481.16	43	5.95754e-23	2.56174e-21	2.003e-20
cg11560654	13	27317117	rs71188741_GCATTC	27318320	-1298.95	32	6.29919e-23	2.01574e-21	1.58859e-20
cg04794430	17	3290071	rs151192_C	3264669	-1388.22	40	6.3584e-23	2.54336e-21	1.99255e-20
cg08252303	10	79399007	rs938222_C	79407613	-1887.68	25	7.40735e-23	1.85184e-21	1.46233e-20
cg07357827	3	12200835	rs2960422_G	12334991	-1803.93	40	7.52024e-23	3.0081e-21	2.33819e-20
cg23682609	20	52687365	rs732344_G	52660863	-1609.12	27	1.06555e-22	2.87699e-21	2.24067e-20
cg20928945	7	960411	rs200484049_A	932990	-1027.23	45	1.08249e-22	4.8712e-21	3.77162e-20
cg26715042	6	49681307	rs35883674_C	49693612	-1066.47	17	1.38885e-22	2.36105e-21	1.85705e-20
cg05366561	20	30437731	rs113428245_C	30373051	-1708.33	42	1.42912e-22	6.0023e-21	4.62934e-20
cg05279229	7	1896384	rs4719317_T	1887871	-1584.3	60	1.50509e-22	9.03055e-21	6.93797e-20
cg26227225	1	2121039	1:2186172:C_CGTGT	2186172	-995.885	63	1.55276e-22	9.7824e-21	7.5011e-20
cg12193327	2	31454631	rs144502192_A	31364921	-1892.65	34	1.81818e-22	6.18181e-21	4.75855e-20
cg12756093	1	115239321	rs12040800_C	115108577	-1836.88	28	1.9022e-22	5.32615e-21	4.11585e-20
cg27505492	12	133187045	rs112754827_T	133271355	-1562.32	54	1.98735e-22	1.07317e-20	8.21314e-20
cg07128416	3	113160490	rs6767932_G	113128687	-1268.17	17	2.09565e-22	3.56261e-21	2.7638e-20
cg11245297	19	8117898	19:8137907:G_C	8137907	-1346.75	46	2.40328e-22	1.10551e-20	8.44437e-20
cg05616010	19	58630089	rs8109275_G	58629878	-1771.99	77	3.27776e-22	2.52387e-20	1.89864e-19
cg03885664	16	56554271	rs2303284_T	56554013	-2095.66	52	3.91187e-22	2.03417e-20	1.54193e-19
cg26764761	16	87682142	rs1541646_G	87682952	-1143.37	77	4.35702e-22	3.3549e-20	2.50954e-19
cg04517722	19	17905589	rs13345379_G	17887563	-1239.87	53	4.37256e-22	2.31746e-20	1.75332e-19
cg06703343	22	36563048	rs113266852_C	36520368	-1332.65	32	4.57646e-22	1.46447e-20	1.11648e-19
cg18443437	5	3326731	rs35446788_C	3322532	-1245.17	45	5.22707e-22	2.35218e-20	1.77621e-19
cg01152897	3	194705841	rs6437435_G	194650259	-1791.94	31	5.71829e-22	1.77267e-20	1.34628e-19
cg04008843	18	29170928	rs1667288_T	29235544	-2056.36	24	6.54521e-22	1.57085e-20	1.19529e-19
cg04738130	16	56684805	rs143451800_C	56684295	-1732.35	54	8.07507e-22	4.36054e-20	3.25565e-19
cg12995113	11	123008408	rs10400222_T	123027372	-1722.24	30	8.11189e-22	2.43357e-20	1.83418e-19
cg19084479	7	44163941	rs2908274_A	44185088	-1704.8	32	8.14229e-22	2.60553e-20	1.95637e-19
cg20781967	12	772688	rs7307242_A	750695	-1882.81	32	1.0216e-21	3.26912e-20	2.44999e-19
cg19334452	19	3006438	rs83488_C	3006274	-1702.44	64	1.30338e-21	8.34161e-20	6.16999e-19
cg16886414	17	78851149	rs11870045_T	78864421	-1603.81	57	1.40608e-21	8.01467e-20	5.93923e-19
cg16106427	10	134045609	rs34204045_C	133977134	-508.982	66	1.61351e-21	1.06492e-19	7.84759e-19
cg07257824	6	170732353	rs9366136_A	170620991	-1261.97	36	1.94587e-21	7.00512e-20	5.21055e-19
cg00078996	12	132293329	rs10751704_T	132335963	-1619.95	77	1.97478e-21	1.52058e-19	1.11641e-18
cg05014727	10	6214016	rs145248506_A	6205643	-1956.92	44	2.11401e-21	9.30166e-20	6.86732e-19
cg09164168	16	89384721	rs889574_A	89386808	-1760.35	84	2.465e-21	2.0706e-19	1.51742e-18
cg04972856	6	88032051	rs9450704_C	88182704	-1731.53	28	2.52377e-21	7.06657e-20	5.24643e-19
cg05903289	2	130345205	rs4662942_T	130215888	-948.597	20	2.60863e-21	5.21726e-20	3.88798e-19
cg17066594	11	67764654	rs2428815_C	67764663	-1813.58	46	5.35376e-21	2.46273e-19	1.80147e-18
cg03003335	1	1229351	rs307365_C	1276459	-1683.56	40	6.23871e-21	2.49548e-19	1.82207e-18
cg26875135	7	1221192	rs75102927_C	1142862	-1332.28	57	9.32051e-21	5.31269e-19	3.85073e-18
cg10130564	11	117069849	rs4938315_G	116731205	-1320.32	40	9.53744e-21	3.81497e-19	2.78038e-18
cg11556592	17	79283300	rs7219081_A	79235990	-1995.19	58	1.02931e-20	5.96997e-19	4.31926e-18
cg04867891	17	80929076	rs7225887_T	80904844	-2048.02	48	1.03111e-20	4.94933e-19	3.59392e-18
cg08734931	10	14051649	rs7917296_A	14029639	-1844.06	47	1.33989e-20	6.29748e-19	4.54793e-18
cg03818303	3	178984858	rs2699887_T	178866408	-1306.96	11	1.37879e-20	1.51667e-19	1.11559e-18
cg26751094	13	95954534	rs17189561_C	95951593	-1423.35	33	1.38948e-20	4.5853e-19	3.33568e-18
cg21111256	19	41386507	rs72480748_A	41414481	-1064.82	53	1.59889e-20	8.47411e-19	6.09768e-18
cg16512163	13	114888551	rs3831159_T	115004555	-1657.03	40	1.76997e-20	7.07989e-19	5.10369e-18
cg00019495	4	57547525	rs142440210_C	57513776	-1339.02	34	2.90056e-20	9.86189e-19	7.08344e-18
cg06441398	11	70317455	rs17160762_T	70134766	-1460.65	38	3.52012e-20	1.33765e-18	9.5732e-18
cg20737388	11	73668626	rs10793065_T	73372089	-823.751	26	3.94959e-20	1.02689e-18	7.36248e-18
cg23488198	5	2537496	rs200348350_C	2531957	-1492.52	66	4.726e-20	3.11916e-18	2.19669e-17
cg23634477	6	27018112	rs9393790_T	27114052	-1664.81	167	5.61791e-20	9.38192e-18	6.41394e-17
cg18355337	19	55549722	rs1654435_G	55551162	-844.281	51	5.69839e-20	2.90618e-18	2.05033e-17
cg11103390	10	11784920	rs10906009_T	11802630	-1081.72	43	5.92742e-20	2.54879e-18	1.80782e-17
cg19603903	19	57742345	rs8100154_A	57765432	-1180.69	84	6.44746e-20	5.41587e-18	3.7674e-17
cg07142010	1	21901166	rs3738095_C	21894995	-1326.19	48	7.76542e-20	3.7274e-18	2.61115e-17
cg21490662	4	185571520	rs4862407_T	185654683	-1772.14	30	7.80897e-20	2.34269e-18	1.66461e-17
cg13344095	6	26233352	rs10946808_G	26233387	-1004.62	124	7.92947e-20	9.83254e-18	6.68748e-17
cg02886208	11	14281011	rs57179677_G	14542681	-1425.1	24	8.15753e-20	1.95781e-18	1.39612e-17
cg16479102	6	170418678	rs370444894_GAAGTCA	170385937	-1811.16	44	8.70056e-20	3.82825e-18	2.67708e-17
cg22156842	3	136537169	rs1400262_G	136537975	-2099.59	22	8.92674e-20	1.96388e-18	1.39795e-17
cg10317717	7	48129904	rs1879830_G	48085132	-1047.91	30	9.30082e-20	2.79024e-18	1.97555e-17
cg24663970	13	97647084	rs77569813_T	97050108	-1598.01	17	9.984e-20	1.69728e-18	1.21252e-17
cg18054674	5	140753542	rs62378453_G	140787850	-1580.79	36	1.50032e-19	5.40116e-18	3.76376e-17
cg22912818	13	114194341	rs4150734_C	114265950	-2023.46	60	1.57726e-19	9.46359e-18	6.45865e-17
cg05845376	5	140683632	rs62378453_G	140787850	-865.328	36	1.58707e-19	5.71346e-18	3.96053e-17
cg21521518	4	53727714	rs28704139_T	53701538	-1451.72	17	1.69923e-19	2.88868e-18	2.04161e-17
cg23467079	8	124219425	rs11988157_T	124194740	-1028.86	17	1.84268e-19	3.13256e-18	2.20222e-17
cg01966878	4	90757139	4:90758437:G_G	90758437	-2036.07	16	1.98632e-19	3.17812e-18	2.2303e-17
cg08782022	16	4730136	rs80021013_A	4730264	-1814.68	42	2.03087e-19	8.52966e-18	5.88191e-17
cg12486944	17	80159399	rs11659135_A	80163652	-2094.79	68	2.18114e-19	1.48318e-17	9.96816e-17
cg13407278	9	95298746	rs13296623_C	95301627	-1923.64	39	2.21911e-19	8.65453e-18	5.95767e-17
cg05772125	16	31539169	rs8050390_A	31539386	-2217.43	21	2.21943e-19	4.6608e-18	3.25355e-17
cg01332882	20	47874155	rs144763755_G	47907080	-2173.18	37	2.35006e-19	8.69524e-18	5.97534e-17
cg19751990	11	5800287	rs10838901_A	5959128	-1302.88	26	2.69548e-19	7.00824e-18	4.84961e-17
cg09294084	13	113646732	rs11268184_C	113641625	-1697.05	55	2.73207e-19	1.50264e-17	1.00819e-16
cg11377047	1	26881009	1:26822546:T_TGCAGTGAGCAGAGATCACAGCAGTGAGCAGAGATCACA	26822546	-2102.66	32	2.80361e-19	8.97154e-18	6.15457e-17
cg23361127	5	73939283	rs112772452_C	73926873	-2005.36	18	3.04766e-19	5.48578e-18	3.80936e-17
cg20077028	12	52208899	rs659474_G	52208642	-1171.53	29	3.33046e-19	9.65835e-18	6.58027e-17
cg15753916	17	35870705	rs373703160_CCCGCG	35850041	-1794.05	27	3.34722e-19	9.03749e-18	6.18912e-17
cg16365842	6	170191057	rs9371167_C	170090108	-1703.99	61	3.74168e-19	2.28242e-17	1.52366e-16
cg07139329	1	201708558	rs12750952_A	201661312	-1438.83	35	4.21484e-19	1.47519e-17	9.93131e-17
cg13890379	18	67070324	rs10163829_A	67152182	-1476.59	24	4.49017e-19	1.07764e-17	7.30442e-17
cg18692070	10	3466852	rs10904035_G	3468096	-2100.45	61	4.60136e-19	2.80683e-17	1.86434e-16
cg18753928	3	113234510	rs9842039_C	113069237	-1185.09	17	4.99156e-19	8.48566e-18	5.86174e-17
cg12265130	11	59437344	rs3015969_T	59327893	-1786.05	28	5.05144e-19	1.4144e-17	9.55443e-17
cg19922435	4	124694178	rs13109690_G	124813849	-1674.62	20	5.16271e-19	1.03254e-17	7.0107e-17
cg10969241	10	131989534	rs9663190_C	131934596	-1637.51	50	5.58527e-19	2.79263e-17	1.85801e-16
cg10296799	3	195589996	rs6799572_C	195740408	-1418.21	31	5.96808e-19	1.85011e-17	1.23923e-16
cg13695646	5	78407509	rs199669078_CAT	78433441	-2050.53	17	6.50597e-19	1.10602e-17	7.48397e-17
cg26135325	1	152595322	rs34564827_C	152170252	-1629.11	21	6.9769e-19	1.46515e-17	9.88043e-17
cg25067162	17	41277974	rs149420345_TCTTGAGTCCTGAGCATCA	41331919	-1405.64	35	7.2906e-19	2.55171e-17	1.70057e-16
cg08687025	2	127729123	rs28758224_T	127705284	-1786.61	28	7.36363e-19	2.06182e-17	1.37871e-16
cg03663120	7	2284600	rs148928550_A	2291778	-1717.19	54	8.65463e-19	4.6735e-17	3.07846e-16
cg19620758	11	102826565	11:102685837:C_C	102685837	-1410.05	26	1.48342e-18	3.85689e-17	2.55752e-16
cg05528899	17	57120	rs8073847_A	84782	71.4295	31	1.49254e-18	4.62687e-17	3.05281e-16
cg08558340	7	100472263	rs221005_G	100401433	-1785.26	42	1.56826e-18	6.58671e-17	4.31723e-16
cg10955566	1	1003126	rs4970401_G	1001177	-2130.36	36	1.61996e-18	5.83185e-17	3.82878e-16
cg10225865	8	54605566	rs978137_C	54484442	-833.68	32	1.62845e-18	5.21104e-17	3.42686e-16
cg26493188	16	2975209	rs9934223_C	2954266	-1905.65	40	2.05373e-18	8.21492e-17	5.36672e-16
cg11424776	5	2643177	rs59819599_G	2643147	-1937.9	67	2.17815e-18	1.45936e-16	9.47154e-16
cg21917976	1	146713959	rs1890041_G	146714281	-1401.33	17	2.50641e-18	4.26089e-17	2.82071e-16
cg06019590	5	496476	rs138193482_C	495204	-1548.68	41	2.5506e-18	1.04575e-16	6.82053e-16
cg01104590	11	3073136	rs7105693_G	3010430	-1638.3	40	3.12186e-18	1.24874e-16	8.11785e-16
cg08326019	19	11472261	rs3833251_T	11512968	-1509.75	85	3.21864e-18	2.73584e-16	1.75554e-15
cg27386529	3	47517807	rs76606170_A	46792458	-1624.58	25	3.27098e-18	8.17744e-17	5.35104e-16
cg08684580	7	98029266	rs56997921_A	98009224	-1203.3	29	3.833e-18	1.11157e-16	7.23796e-16
cg15949805	7	63505714	rs10949858_T	63475033	-1573.25	77	3.92361e-18	3.02118e-16	1.93239e-15
cg23548163	19	46807119	rs2072491_T	46807589	-1209.03	55	4.22461e-18	2.32354e-16	1.50066e-15
cg07959070	22	50026188	rs2187890_A	49980759	-1472.63	53	4.93287e-18	2.61442e-16	1.68034e-15
cg02707152	11	64980819	rs947799_C	64851305	-2024.41	48	5.09158e-18	2.44396e-16	1.57332e-15
cg21993406	5	68484783	rs374627885_A	68699764	-1718.36	8	5.62315e-18	4.49852e-17	2.97307e-16
cg02649063	16	55794731	rs9302675_G	55786730	-925.407	43	6.53211e-18	2.80881e-16	1.79945e-15
cg05906144	10	125521535	rs11270952_GGTTGTGGTTCTCACCTTCACT	125531771	-1714.91	34	6.98555e-18	2.37509e-16	1.53147e-15
cg23657099	7	1102138	rs74369356_C	1071711	-1834.4	51	9.29777e-18	4.74186e-16	3.01838e-15
cg00700412	12	58011837	rs4760349_G	58361422	-1677.87	32	1.00177e-17	3.20565e-16	2.04708e-15
cg10732871	19	1102675	19:1114635:C_CATATTTTATTTT	1114635	-1927.69	48	1.00768e-17	4.83685e-16	3.07392e-15
cg09127314	1	152161683	rs200258481_TCTCC	152302112	-1281.75	20	1.018e-17	2.03601e-16	1.3171e-15
cg05895507	15	77155635	rs35157989_C	77191654	-2249.25	36	1.11542e-17	4.01551e-16	2.56013e-15
cg00497905	11	76903183	rs2276285_C	76901927	-1802.28	46	1.13095e-17	5.20238e-16	3.29567e-15
cg25221984	1	145714143	rs71584610_TCACA	145677252	-1795.62	13	1.14283e-17	1.48568e-16	9.62661e-16
cg23320987	13	114192810	rs4150734_C	114265950	-1861.97	60	1.28319e-17	7.69916e-16	4.82351e-15
cg05067499	7	4051198	rs6969705_G	4008665	-1620.51	44	1.36392e-17	6.00124e-16	3.79569e-15
cg00784671	22	46762841	rs41371446_C	46637272	-1382.33	53	1.37501e-17	7.28753e-16	4.57284e-15
cg14318858	19	50204862	rs141909681_T	50217968	-1138.12	59	1.39841e-17	8.25062e-16	5.14466e-15
cg24389034	6	169977608	rs71940125_GACC	169821240	-1691.43	71	1.58624e-17	1.12623e-15	7.00062e-15
cg01479768	2	731298	rs11127446_G	1020855	-815.045	45	1.59599e-17	7.18194e-16	4.51371e-15
cg07639376	16	1584516	rs68112448_G	1578252	-1462.74	65	1.88801e-17	1.22721e-15	7.61635e-15
cg23505044	17	9129824	17:9128121:T_TGGGGGGGGC	9128121	-969.169	28	2.2332e-17	6.25297e-16	3.94862e-15
cg02147681	17	17603837	rs2001884_A	17602977	-1889.97	35	2.2371e-17	7.82983e-16	4.89765e-15
cg11011512	12	131303247	rs149817388_CAGAAG	131298335	-1435.92	89	2.26063e-17	2.01196e-15	1.23135e-14
cg12355172	11	67418315	rs12288023_C	67421341	-1211.22	43	2.46793e-17	1.06121e-15	6.60678e-15
cg07718903	20	6104261	rs2232071_C	6074873	-1674.87	28	2.91574e-17	8.16407e-16	5.0987e-15
cg08382737	19	49617001	rs3795053_G	49601246	-1256.79	64	2.92272e-17	1.87054e-15	1.14835e-14
cg10149529	19	48547314	rs11671214_C	48534960	-2009.7	54	3.02503e-17	1.63351e-15	1.0075e-14
cg18477009	12	121087777	rs35328603_C	121055838	-1224.91	53	3.02776e-17	1.60471e-15	9.91278e-15
cg08817540	3	108020727	rs77361723_G	108122502	-1575.66	21	3.04885e-17	6.40259e-16	4.03668e-15
cg03112433	7	90338555	rs12537518_A	90401891	-2037.22	16	3.18381e-17	5.0941e-16	3.23223e-15
cg03860256	22	50528291	rs13054513_G	50528255	-1317.01	36	3.72985e-17	1.34275e-15	8.32042e-15
cg10499753	16	89654085	rs62068672_C	89647015	-1249.78	77	3.81383e-17	2.93665e-15	1.78082e-14
cg26929806	2	71167151	rs7567290_T	71115000	-1883.4	32	4.31903e-17	1.38209e-15	8.55087e-15
cg06992688	14	94491958	rs60927226_T	94492867	-1907.78	40	4.40421e-17	1.76169e-15	1.08487e-14
cg02988727	14	21567520	rs4982404_C	21539684	-1583.58	38	5.34307e-17	2.03037e-15	1.2388e-14
cg06299284	11	636659	rs7118095_A	693168	-733.673	53	5.40129e-17	2.86268e-15	1.73862e-14
cg02488702	2	142889392	rs141675067_A	142889421	-2003.52	12	5.6227e-17	6.74724e-16	4.24723e-15
cg12128839	7	27183436	rs12530948_C	27201258	-1113.02	33	6.13091e-17	2.0232e-15	1.23633e-14
cg08779649	13	50194554	rs17073175_C	50141707	25.2099	26	7.33499e-17	1.9071e-15	1.16898e-14
cg22549408	18	57566300	rs2032239_A	57605153	-1168.65	28	8.27474e-17	2.31693e-15	1.40932e-14
cg05820861	13	24882296	rs9507339_C	24996269	-1450.27	37	8.74469e-17	3.23553e-15	1.95908e-14
cg07027305	7	2059796	rs9969125_T	2088460	-2063.49	59	8.81143e-17	5.19874e-15	3.10985e-14
cg26675785	16	16170184	rs35588_G	16139878	-2122.95	21	8.81447e-17	1.85104e-15	1.13813e-14
cg01221157	16	8807011	rs71152909_T	8715196	-1503.73	51	1.00047e-16	5.10237e-15	3.05681e-14
cg21144158	11	65211084	rs550015_A	65186348	-1771.33	52	1.03769e-16	5.39598e-15	3.22298e-14
cg19791714	11	118763901	rs55879348_A	118792308	-2031.16	41	1.14262e-16	4.68472e-15	2.81935e-14
cg17098979	2	241562085	rs60704894_T	241526556	-1172.46	55	1.27253e-16	6.99893e-15	4.15542e-14
cg03538922	16	87737870	rs12447906_C	87756858	-1626.74	76	1.27763e-16	9.71001e-15	5.7138e-14
cg07971863	15	69755671	rs149455179_G	69753633	-1800.05	33	1.33154e-16	4.39409e-15	2.64846e-14
cg25044876	22	43041146	rs130347_T	43076809	-1781.53	60	1.34061e-16	8.04365e-15	4.76146e-14
cg08441803	17	46388390	17:46488760:CAAATAAAT_C	46488760	-1320.49	45	1.35558e-16	6.10012e-15	3.63809e-14
cg21964928	5	153872958	rs73285282_C	153821966	-1212.18	35	1.40604e-16	4.92115e-15	2.95269e-14
cg05095590	7	2139259	rs73041312_T	2232877	-1346.05	58	1.53201e-16	8.88566e-15	5.24425e-14
cg04852348	6	170463167	rs9460057_T	170472986	-1891.63	43	1.60874e-16	6.91757e-15	4.11326e-14
cg05724492	16	979662	rs8062823_T	989633	-1508.91	67	1.66889e-16	1.11816e-14	6.5603e-14
cg11556846	2	200468728	rs79306589_T	200468914	-1665.65	13	1.71235e-16	2.22606e-15	1.35612e-14
cg05171937	12	27396765	rs10842855_C	27269116	-1804.9	23	1.76884e-16	4.06833e-15	2.45957e-14
cg03251655	17	33759512	rs75689672_T	33718892	-1452.2	26	1.83069e-16	4.75978e-15	2.86019e-14
cg01132893	17	46712086	rs71366902_AT	46719157	-2078.74	45	1.86439e-16	8.38974e-15	4.95894e-14
cg14015656	9	100070142	rs10759644_C	100147434	-1264.47	42	1.89098e-16	7.94211e-15	4.70837e-14
cg24085707	17	79615652	rs138275447_A	79611369	-1919.95	66	2.1567e-16	1.42342e-14	8.31447e-14
cg17743250	10	94820927	rs111831472_T	94582276	-1512.47	30	2.25427e-16	6.76282e-15	4.02727e-14
cg23019889	1	146544044	rs4950357_T	146556146	-1284.49	18	2.38713e-16	4.29684e-15	2.59377e-14
cg14724749	19	51774592	rs7249149_G	51774538	-1722.84	66	3.01126e-16	1.98743e-14	1.15074e-13
cg04090347	21	44061597	rs2247575_A	44093427	-1545.15	56	3.51525e-16	1.96854e-14	1.14147e-13
cg16669339	10	105428621	rs12357919_C	105438112	-1867.42	23	3.89688e-16	8.96283e-15	5.28195e-14
cg12193833	17	30244370	rs201969987_A	30335467	-1231.96	26	3.94153e-16	1.0248e-14	6.02144e-14
cg03601372	19	37267026	rs112682067_T	36980346	-1482.8	83	4.53057e-16	3.76038e-14	2.16154e-13
cg10647833	6	167047842	rs2149091_C	167372786	-1229.19	46	4.61637e-16	2.12353e-14	1.22775e-13
cg04653913	16	53407753	rs16952252_A	53483980	-795.555	24	4.67278e-16	1.12147e-14	6.57002e-14
cg19827875	1	201618284	rs11582434_C	201507911	-1545.29	38	4.76424e-16	1.81041e-14	1.05362e-13
cg13375589	17	4487125	rs12603519_A	4458790	-566.33	45	4.92143e-16	2.21464e-14	1.27857e-13
cg10409299	7	150498843	rs10085873_T	150528152	-1529.95	25	5.92596e-16	1.48149e-14	8.64093e-14
cg12414174	12	89748895	rs78469369_T	89745016	-1044.32	20	6.16375e-16	1.23275e-14	7.21131e-14
cg13433694	1	43637239	rs641350_T	43611230	-1940.08	30	6.23972e-16	1.87192e-14	1.08703e-13
cg26703507	2	113404661	rs12612238_A	113424632	-1783.64	27	6.71013e-16	1.81174e-14	1.05362e-13
cg11738485	19	12877000	rs3745652_A	12691335	336.231	79	7.23325e-16	5.71427e-14	3.26577e-13
cg20043937	15	57883427	rs2453085_A	57862929	-1682.68	40	7.66551e-16	3.0662e-14	1.76507e-13
cg10533103	1	212688961	rs660813_G	212699377	-1554.81	36	8.13845e-16	2.92984e-14	1.68902e-13
cg15166039	6	160023626	rs10455776_T	159999880	-1361.58	44	1.27868e-15	5.62619e-14	3.22006e-13
cg04076766	2	71212157	rs61732279_C	71212405	-1313.11	31	1.28582e-15	3.98606e-14	2.28465e-13
cg04314261	12	10163030	rs76675708_A	10119657	-1986.01	30	1.30716e-15	3.92149e-14	2.25089e-13
cg16113156	18	76266265	rs13381276_A	76252393	-1539.38	65	1.79973e-15	1.16983e-13	6.63792e-13
cg09557034	7	11872059	rs47_T	11581121	-1906.66	31	2.37761e-15	7.3706e-14	4.19427e-13
cg19893439	12	56617730	rs80025355_G	56617936	-1612.39	26	2.38214e-15	6.19357e-14	3.5346e-13
cg13015534	17	74639793	rs111987867_G	74616113	-1790.64	64	2.50738e-15	1.60472e-13	9.09266e-13
cg01277451	13	78314553	rs2329075_A	78979215	-1046.39	20	3.58176e-15	7.16352e-14	4.08228e-13
cg02470904	7	20686108	rs146481713_A	20680974	-1871.43	23	3.95913e-15	9.10601e-14	5.1744e-13
cg15682101	6	168773765	rs145017805_G	168778974	-1664.49	60	5.00566e-15	3.0034e-13	1.68734e-12
cg27074582	2	240114406	rs3791510_T	240080478	-365.14	60	5.98143e-15	3.58886e-13	2.00774e-12
cg11601375	12	52846073	rs2293639_A	52817857	-1836.71	37	6.21918e-15	2.30109e-13	1.29829e-12
cg01231141	5	178692691	rs67300413_T	178683530	-1265.61	67	6.47172e-15	4.33605e-13	2.41554e-12
cg08800613	2	1595498	rs13382606_T	1529242	-947.581	54	6.9229e-15	3.73837e-13	2.08844e-12
cg25762679	1	101185311	rs55728953_C	101046863	-1760.95	34	6.94215e-15	2.36033e-13	1.32982e-12
cg21911276	18	55289797	rs2032937_G	55289180	-1882.68	41	7.73373e-15	3.17083e-13	1.77889e-12
cg09822192	14	24801191	rs28365904_G	24836954	-1346.78	29	7.92446e-15	2.29809e-13	1.29829e-12
cg26798936	16	66162203	rs111910993_G	66168471	-1583.63	25	8.76854e-15	2.19214e-13	1.24034e-12
cg01039401	12	3070406	rs34827888_A	3239461	-1889.65	39	9.05704e-15	3.53225e-13	1.97885e-12
cg01856384	6	41376904	rs61538397_GTT	41374222	-1760.59	43	9.76575e-15	4.19927e-13	2.34263e-12
cg23613051	4	2820428	rs2696377_A	2418511	-1133.49	51	1.03223e-14	5.26435e-13	2.91632e-12
cg22237300	6	52171973	rs1537670_G	52009600	-1089.34	22	1.28924e-14	2.83634e-13	1.59574e-12
cg06179011	11	843897	rs11246356_A	961657	-1451.17	58	1.30703e-14	7.5808e-13	4.15323e-12
cg15469871	10	27541418	rs11015647_G	27578379	-1227.73	48	1.37565e-14	6.60311e-13	3.6276e-12
cg22700246	15	99978986	rs57547038_G	99977981	-1765.25	34	1.39558e-14	4.74497e-13	2.63227e-12
cg08894487	19	941243	rs10404332_C	940928	-2176.53	44	1.39987e-14	6.15945e-13	3.39325e-12
cg21806985	5	112824646	rs138651246_T	112958385	-1441.63	33	1.65296e-14	5.45478e-13	3.00922e-12
cg10767665	19	44279027	rs148111850_A	44258084	-1581.35	68	1.67853e-14	1.1414e-12	6.20197e-12
cg14126601	2	37384708	rs3213745_A	37458711	-1586.73	31	1.73978e-14	5.3933e-13	2.97944e-12
cg11240062	8	144361073	rs4332150_T	144376065	-1394.65	59	1.84751e-14	1.09003e-12	5.93095e-12
cg15844419	21	46850665	rs4819121_T	46889565	-1366.85	78	1.87518e-14	1.46264e-12	7.85083e-12
cg15536230	21	44985092	rs112876103_G	45123419	-1829.51	53	1.92985e-14	1.02282e-12	5.58055e-12
cg10503236	1	231470652	1:231500353:A_A	231500353	-1949.38	23	1.95062e-14	4.48642e-13	2.49232e-12
cg14771419	7	142012988	rs4726501_T	141940557	-1262.24	20	2.19398e-14	4.38797e-13	2.44104e-12
cg12074541	2	1286641	rs6759872_C	1194732	-1736.02	58	2.4894e-14	1.44385e-12	7.76045e-12
cg24136385	7	1054092	rs34904312_A	1135883	-1652.96	48	2.58344e-14	1.24005e-12	6.70134e-12
cg02087079	5	177811349	rs601534_C	177935551	-1826.19	49	2.60464e-14	1.27627e-12	6.88632e-12
cg05038881	1	10490043	rs181790185_A	9795726	-1607.69	31	2.6619e-14	8.25191e-13	4.50847e-12
cg18396357	2	50201413	rs4971883_A	50201383	-1110.23	27	2.73309e-14	7.37935e-13	4.04845e-12
cg14486905	2	171677602	rs3838552_TC	171676465	-1729.22	23	2.76598e-14	6.36176e-13	3.49985e-12
cg16725984	16	89735184	rs397891_C	89753031	-1511.73	75	2.8158e-14	2.11185e-12	1.12293e-11
cg23284931	11	13983273	rs11023039_T	13984749	-540.691	26	3.05192e-14	7.93498e-13	4.34129e-12
cg23725454	11	67350195	rs17593068_T	67350932	-1746.73	39	3.10275e-14	1.21007e-12	6.54824e-12
cg12128164	19	36426701	rs73599600_C	36427016	-1918.23	51	3.11006e-14	1.58613e-12	8.4907e-12
cg08590069	8	101118899	rs3098659_T	101225298	-1622.15	17	3.11468e-14	5.29495e-13	2.92919e-12
cg11070030	12	114232702	rs16943230_T	114235271	-1949.08	37	3.11782e-14	1.15359e-12	6.25966e-12
cg26074100	8	141568712	rs11786709_A	142001948	-1152.31	36	3.23885e-14	1.16598e-12	6.31827e-12
cg24634471	8	143751801	rs10956997_T	143757600	-87.807	69	3.51021e-14	2.42205e-12	1.28615e-11
cg14741143	3	156273315	rs2280298_A	156242091	-1658.75	28	3.68724e-14	1.03243e-12	5.62524e-12
cg22157494	1	3774827	rs56262042_G	3773380	-1856.16	48	3.93377e-14	1.88821e-12	1.00671e-11
cg20585428	6	169274032	rs6940011_G	169225162	-1954.23	73	4.15592e-14	3.03382e-12	1.60244e-11
cg03962527	10	111766879	rs28365866_T	111767214	-1720.81	30	4.25916e-14	1.27775e-12	6.88632e-12
cg05425699	7	47580148	rs143695030_A	47636679	-529.515	36	4.28975e-14	1.54431e-12	8.278e-12
cg27021181	10	5488346	rs199578422_A	5618431	-1607.78	54	5.34352e-14	2.8855e-12	1.52613e-11
cg26288595	15	24672032	rs76244709_A	24862691	-1687.05	32	5.86846e-14	1.87791e-12	1.00256e-11
cg09411730	11	65190946	rs550015_A	65186348	-1085.48	52	6.22209e-14	3.23549e-12	1.70669e-11
cg14834300	1	152506886	rs61815564_A	152435168	-25.8656	22	6.31853e-14	1.39008e-12	7.48156e-12
cg18631330	17	79899941	rs28755469_A	79993696	-1430.11	63	6.46306e-14	4.07173e-12	2.14211e-11
cg21929564	5	42757171	rs71270594_G	42699437	-1310.78	30	6.47322e-14	1.94197e-12	1.03398e-11
cg03359095	20	61002866	rs80043348_A	61027279	-1725.45	70	6.84101e-14	4.7887e-12	2.50933e-11
cg13471599	12	120835778	rs116850387_C	120876065	-2114.94	57	8.66574e-14	4.93947e-12	2.57813e-11
cg09889948	17	48858873	rs72839298_A	48845889	-1803.67	36	9.33402e-14	3.36025e-12	1.77015e-11
cg08425796	22	50981121	rs5770871_A	50978262	-1703.28	28	9.63934e-14	2.69901e-12	1.43131e-11
cg00099094	5	2334514	rs92834_A	2339043	-1604.63	67	9.67606e-14	6.48296e-12	3.34855e-11
cg13943068	4	1580193	rs7378277_G	1568210	-430.824	54	9.79444e-14	5.289e-12	2.75333e-11
cg14153919	15	78631963	rs2139440_T	78633595	-1964.79	46	1.0456e-13	4.80974e-12	2.51703e-11
cg03371099	6	57305889	rs3863230_A	58069872	-1411.98	16	1.08028e-13	1.72845e-12	9.2401e-12
cg03995300	17	5019989	rs6502845_C	5030527	-1475.77	43	1.14161e-13	4.90893e-12	2.56556e-11
cg01883777	22	38201848	rs6000896_G	38199222	-1488.94	53	1.37238e-13	7.27361e-12	3.74718e-11
cg05524354	10	129797760	rs4350281_A	129789933	-1330.42	37	1.40037e-13	5.18136e-12	2.70084e-11
cg12943082	7	75419311	rs6951808_G	75772413	-1619.44	19	1.50755e-13	2.86435e-12	1.51696e-11
cg04172533	16	50743027	rs7203691_A	50753424	-2174.37	30	1.51988e-13	4.55963e-12	2.39245e-11
cg19639041	4	1569746	rs10050185_T	1564062	-1677.29	54	1.62317e-13	8.76512e-12	4.49227e-11
cg14515364	2	636606	rs1320337_T	649867	-1756.32	43	1.63648e-13	7.03687e-12	3.62993e-11
cg09234252	10	8373659	rs151107669_T	8373659	-1763.79	34	1.64964e-13	5.60877e-12	2.91597e-11
cg05265849	7	22767390	rs6962836_G	22705474	-1248.08	36	1.67526e-13	6.03093e-12	3.12727e-11
cg00035636	13	21900591	rs77290650_T	21876474	-487.775	25	1.79211e-13	4.48027e-12	2.35392e-11
cg21242009	6	6894182	rs12213153_T	6824307	-919.455	42	1.82393e-13	7.66049e-12	3.94138e-11
cg15954353	17	5403337	rs2733361_G	5542124	-1293.78	40	2.05057e-13	8.20229e-12	4.20924e-11
cg04225785	5	759544	rs149970499_C	595209	-1676.42	50	2.06063e-13	1.03031e-11	5.24667e-11
cg06897442	5	140620284	rs73275709_G	140605601	-1627.66	38	2.34917e-13	8.92685e-12	4.56926e-11
cg07156742	3	142666759	rs11924739_A	142623860	-917.252	25	2.47786e-13	6.19464e-12	3.20797e-11
cg10112270	1	21913458	rs144999112_A	21916688	-2063.95	51	2.49459e-13	1.27224e-11	6.46207e-11
cg17827650	7	156741514	rs148179706_C	156675998	-1462.81	74	2.60838e-13	1.9302e-11	9.68026e-11
cg02159489	17	79459563	rs138275447_A	79611369	-923.368	64	2.68215e-13	1.71658e-11	8.63069e-11
cg04046629	11	60775831	rs12360861_A	60777073	-725.352	36	2.68531e-13	9.66713e-12	4.93545e-11
cg09039751	11	45672100	rs10838503_A	45690907	-1570.13	35	2.70257e-13	9.45898e-12	4.8354e-11
cg05253110	7	141130687	rs1285931_C	141626494	-1288.21	22	2.73809e-13	6.0238e-12	3.12727e-11
cg23899409	19	54850582	rs4806749_C	54860094	-1603.79	59	2.9592e-13	1.74593e-11	8.76715e-11
cg27431761	11	8361327	rs1374262_A	8458749	-1361.33	47	3.1383e-13	1.475e-11	7.45382e-11
cg19760965	3	194868843	rs62285217_A	194871405	-1966.57	32	3.18249e-13	1.0184e-11	5.19265e-11
cg16899498	8	144513907	rs4874124_C	144531864	-1932.53	51	3.36305e-13	1.71516e-11	8.63069e-11
cg04064998	11	109786133	rs12795743_G	108992302	-1671.96	17	3.76379e-13	6.39845e-12	3.3092e-11
cg01616529	11	638424	rs10902179_C	616031	-1061.49	53	3.88838e-13	2.06084e-11	1.02964e-10
cg04938738	11	1689429	rs72847987_A	1669570	-2056.38	52	4.05997e-13	2.11119e-11	1.05347e-10
cg04578397	16	56650508	rs4783948_C	56676331	-2035.29	54	4.37536e-13	2.3627e-11	1.17455e-10
cg24405174	7	135346500	rs12707255_C	135571352	-984.701	17	4.56389e-13	7.75862e-12	3.9867e-11
cg09060654	10	90985062	rs2250644_T	91008879	-1236.23	32	4.74534e-13	1.51851e-11	7.66393e-11
cg01862363	17	8928028	rs7222071_C	9012023	-1198.3	39	5.04324e-13	1.96686e-11	9.85167e-11
cg06755596	17	152189	rs71989634_G	447251	-1272.34	33	5.07653e-13	1.67525e-11	8.4443e-11
cg09696560	3	185178617	rs12490248_G	185141135	-2062.63	26	5.34133e-13	1.38875e-11	7.04483e-11
cg01981733	7	56297714	rs34867662_A	56190778	-1280.1	45	5.72258e-13	2.57516e-11	1.27697e-10
cg18584424	7	156400779	rs36085718_A	156423876	-1670.89	72	5.82558e-13	4.19442e-11	2.06191e-10
cg26744682	19	50249584	rs112301620_T	50249393	-1071.26	57	5.91581e-13	3.37201e-11	1.6638e-10
cg03352173	3	112013130	rs9823648_C	111968918	-1637.04	23	6.37106e-13	1.46534e-11	7.41446e-11
cg07314988	11	289774	rs3830667_ATACCTTTTAG	244490	-804.007	46	6.467e-13	2.97482e-11	1.47148e-10
cg15555527	4	80885981	rs12508279_T	80886020	-1229.69	18	6.70584e-13	1.20705e-11	6.1388e-11
cg00904258	7	968194	rs200484049_A	932990	-1847.3	46	7.51169e-13	3.45538e-11	1.70282e-10
cg19599407	15	33360214	rs12902753_T	33335393	-1702.42	31	7.92767e-13	2.45758e-11	1.22019e-10
cg08825699	2	239983929	rs139504568_A	239987822	-967.356	62	8.3438e-13	5.17316e-11	2.53676e-10
cg20137746	10	27235598	rs72807627_C	27317778	-1604.59	47	8.44156e-13	3.96753e-11	1.95279e-10
cg15491247	1	3230424	1:3204370:T_C	3204370	-1679.16	54	8.95203e-13	4.8341e-11	2.37343e-10
cg06501366	5	78365687	rs2909856_C	78387096	-1713.55	15	9.57449e-13	1.43617e-11	7.27613e-11
cg12283482	4	57254754	rs12644498_T	57372630	-1638.48	34	9.78451e-13	3.32673e-11	1.6435e-10
cg01147352	16	86767299	rs9930745_C	86770924	-1420.99	87	1.11112e-12	9.66675e-11	4.67109e-10
cg04149172	20	34000170	rs6058154_A	33585834	-2057.07	20	1.28946e-12	2.57891e-11	1.27724e-10
cg10044179	21	15352983	rs2822520_G	15646060	-604.067	17	1.37002e-12	2.32904e-11	1.15927e-10
cg03234813	21	45811363	rs4818910_G	45776701	-1908.87	56	1.42481e-12	7.97892e-11	3.87436e-10
cg17780447	19	22700869	rs144631744_G	22340295	-2021.72	112	1.44212e-12	1.61517e-10	7.67401e-10
cg23743554	11	65321226	rs11227221_T	65319265	-1764.1	53	1.64648e-12	8.72633e-11	4.2218e-10
cg09937190	20	15177509	rs147348861_A	15165021	-2158.58	12	1.64654e-12	1.97585e-11	9.88421e-11
cg05313918	13	91827600	rs201519719_G	91869321	-1991.68	13	1.69335e-12	2.20136e-11	1.09709e-10
cg12033622	20	30225573	rs6060960_C	30394517	-1681.9	38	1.81099e-12	6.88174e-11	3.35802e-10
cg19825600	2	3704501	rs13403164_G	3714966	-1350.75	37	2.03278e-12	7.52127e-11	3.65661e-10
cg21212076	9	35564052	rs141792834_C	35812098	-1356.18	31	2.12081e-12	6.57451e-11	3.21205e-10
cg26218577	15	69744466	rs8024140_G	69688006	-1583.78	33	2.21648e-12	7.3144e-11	3.56039e-10
cg12935818	2	238499802	rs80258578_G	238499608	-1513.01	48	2.39976e-12	1.15188e-10	5.53908e-10
cg08802533	2	27073253	rs12613822_T	27217102	-1742.41	20	2.77979e-12	5.55959e-11	2.7229e-10
cg11336860	13	112575966	rs117784488_A	112640898	-1963.62	48	2.81688e-12	1.3521e-10	6.46276e-10
cg04815334	11	71210295	rs11233933_T	71210070	-1555.07	38	2.91591e-12	1.10804e-10	5.3412e-10
cg06889108	5	173317342	rs359467_G	173316729	-2086.49	46	2.92415e-12	1.34511e-10	6.43708e-10
cg07219303	4	100140905	rs1800759_T	100065509	-2178.51	28	3.08524e-12	8.63866e-11	4.18448e-10
cg07197290	10	66814060	rs11593566_A	66627650	-1850.83	18	3.1031e-12	5.58557e-11	2.73225e-10
cg00863893	17	76876239	17:76889282:GATGTGTGTGCATGT_GATGT	76889282	-1390.04	48	3.13683e-12	1.50568e-10	7.16233e-10
cg15626350	6	152130207	rs1293935_G	152017958	-1166.72	30	3.22753e-12	9.68258e-11	4.67305e-10
cg19643109	6	160697625	rs681382_A	161371800	-1611.29	49	3.31279e-12	1.62327e-10	7.70326e-10
cg02530824	4	74847766	rs184650103_T	74850649	-1345.52	20	3.44656e-12	6.89313e-11	3.35945e-10
cg08482215	7	5111529	rs12674330_A	5104275	-1977.27	41	3.62193e-12	1.48499e-10	7.0724e-10
cg10800226	5	1850261	rs17608534_T	1837644	-1856.64	79	3.75966e-12	2.97013e-10	1.39449e-09
cg13985132	15	65394414	rs113915857_A	65588678	-1630.64	29	3.83616e-12	1.11249e-10	5.35612e-10
cg24937727	19	11517079	rs145250521_A	11511752	-1481.34	88	4.06275e-12	3.57522e-10	1.66676e-09
cg04425710	8	27630920	rs7842666_A	27630152	-2266.93	29	4.16048e-12	1.20654e-10	5.78789e-10
cg18313661	7	63560590	rs11772251_T	63539522	-1482.77	77	4.45758e-12	3.43233e-10	1.60391e-09
cg03314137	5	20611422	rs145431231_CA	20797217	-1997.07	23	5.01501e-12	1.15345e-10	5.53991e-10
cg02182476	19	7538084	rs12979617_A	7521966	-1333.72	53	5.03597e-12	2.66906e-10	1.25759e-09
cg23815491	16	72088622	rs7198315_A	71422958	-1459.23	27	5.17182e-12	1.39639e-10	6.66642e-10
cg16505856	19	5822369	rs149536835_C	5819674	-1916.74	52	5.42639e-12	2.82172e-10	1.32795e-09
cg23916104	11	7110083	rs7950986_T	7137217	-911.297	32	5.99908e-12	1.9197e-10	9.09913e-10
cg06061257	17	71361901	rs72249865_AAGAG	71500407	-725.324	56	6.15605e-12	3.44739e-10	1.60905e-09
cg04376123	7	73895109	rs10225008_A	73812957	-1705.24	13	6.17143e-12	8.02286e-11	3.89094e-10
cg04305539	1	247171728	rs61854863_T	247294673	-1683.56	46	6.24838e-12	2.87425e-10	1.35107e-09
cg27321949	4	3516692	rs10625385_AGCCC	3518216	-1421.76	49	6.38109e-12	3.12673e-10	1.46455e-09
cg11123744	5	1201479	rs7378954_A	1199505	-1515.58	72	6.54046e-12	4.70913e-10	2.18768e-09
cg12876356	1	92946825	rs79431786_G	92197594	-1299.83	21	6.90795e-12	1.45067e-10	6.91724e-10
cg19196401	6	110721138	rs802677_G	111117944	-774.778	34	7.20651e-12	2.45021e-10	1.1586e-09
cg08019058	2	105735756	rs111960209_G	106022853	-1770.31	35	7.25992e-12	2.54097e-10	1.20009e-09
cg03785755	6	26196794	rs16891446_C	26226996	-1668.63	116	7.31043e-12	8.4801e-10	3.8716e-09
cg24995657	14	67879126	rs4899198_A	66887988	-1827.1	27	7.70656e-12	2.08077e-10	9.8508e-10
cg21100167	21	47295375	rs9977301_T	47062613	-1748.62	67	8.33915e-12	5.58723e-10	2.58654e-09
cg22172057	10	1405937	rs138534732_T	1344651	-1437.51	70	8.3653e-12	5.85571e-10	2.70138e-09
cg02146340	3	13610059	rs79980658_T	13603199	-1928.1	53	8.37371e-12	4.43807e-10	2.06417e-09
cg05333442	16	58533743	rs34737210_C	58549262	-917.185	36	8.50227e-12	3.06082e-10	1.43537e-09
cg03204825	3	13978759	rs56115125_G	14084848	-1199.08	49	8.67312e-12	4.24983e-10	1.97894e-09
cg24909706	19	37020332	rs10410980_C	37266789	-2058.81	71	8.86043e-12	6.2909e-10	2.89878e-09
cg04122385	10	24535410	rs71506829_G	24544276	-636.067	14	9.1592e-12	1.28229e-10	6.14385e-10
cg14856563	1	19111089	rs12042960_A	19125784	-149.483	61	9.41209e-12	5.74138e-10	2.65172e-09
cg22525895	1	207977042	rs79616665_T	208005363	-1162.03	32	1.01554e-11	3.24974e-10	1.52037e-09
cg13607226	9	124262699	rs16910642_G	124228617	-1582.21	25	1.01847e-11	2.54617e-10	1.20111e-09
cg20221591	2	241076340	rs58088633_G	241075272	-1678.07	56	1.17964e-11	6.606e-10	3.03341e-09
cg12955789	5	179588551	rs33928286_A	179686378	-1467.97	42	1.2803e-11	5.37726e-10	2.49224e-09
cg21607965	7	2648289	rs13242369_A	2623351	-2008.2	57	1.31483e-11	7.49453e-10	3.43348e-09
cg04658021	17	8056967	rs3027268_T	8091039	-1962.53	61	1.5125e-11	9.22625e-10	4.19779e-09
cg25083732	4	6695464	rs3822263_T	6697673	-1945	56	1.61778e-11	9.05959e-10	4.12669e-09
cg02276974	15	78634235	rs2139440_T	78633595	-1625.4	46	1.83343e-11	8.43378e-10	3.85489e-09
cg16482344	10	42970987	rs12264479_T	42831643	-1696.2	96	2.0746e-11	1.99161e-09	8.90843e-09
cg16396933	10	104954103	rs12264415_G	104767185	-1866.54	24	2.10401e-11	5.04963e-10	2.34312e-09
cg02749463	17	46646359	rs5820710_CTTATA	46600110	-1666.62	44	2.28118e-11	1.00372e-09	4.54074e-09
cg02282631	5	42953543	rs6890469_G	42949990	-920.363	29	2.34524e-11	6.8012e-10	3.11944e-09
cg14927855	7	155151427	rs118176807_A	155140202	-1301.68	50	2.64413e-11	1.32206e-09	5.94704e-09
cg00152799	18	54306261	rs2234343_T	54305949	-1360.51	33	2.7232e-11	8.98655e-10	4.09811e-09
cg12369353	13	36728963	rs58755830_CCA	36813969	-1754.34	20	2.80778e-11	5.61557e-10	2.59663e-09
cg22365757	1	152768476	rs59121455_G	152719538	-1152.77	23	2.8129e-11	6.46968e-10	2.9777e-09
cg13036381	3	159942495	rs6791056_A	160025238	-1625.45	22	2.94872e-11	6.48719e-10	2.98231e-09
cg06545490	2	121071092	rs4848580_T	121001117	-1986.35	42	2.99873e-11	1.25947e-09	5.67832e-09
cg26090062	6	27236425	rs13437191_G	27205435	-1574.35	160	3.03082e-11	4.84931e-09	2.11432e-08
cg22992497	19	22891847	rs62119150_C	22939675	-1626.32	97	3.13027e-11	3.03636e-09	1.34453e-08
cg22367159	1	947018	rs115802310_A	965939	-1433.79	36	3.16541e-11	1.13955e-09	5.14936e-09
cg15649236	17	46657504	17:46617220:A_A	46617220	-1700.63	44	3.16932e-11	1.3945e-09	6.26579e-09
cg26138978	13	107183092	rs3832891_C	107219670	-1847.5	28	3.31995e-11	9.29585e-10	4.22461e-09
cg15993281	12	130624096	rs150224135_A	130573019	-1067.95	83	4.13656e-11	3.43334e-09	1.50854e-08
cg18446110	5	138714654	rs4257763_G	138714159	-2142.73	22	4.27994e-11	9.41587e-10	4.27421e-09
cg20016023	10	99160130	rs10882946_T	99253726	-1885.02	30	4.34903e-11	1.30471e-09	5.87563e-09
cg22720790	19	58716032	rs12982863_C	58715418	-1586.32	75	4.49568e-11	3.37176e-09	1.48477e-08
cg11527001	5	143978357	rs394437_A	143882855	-1512.43	17	4.53959e-11	7.7173e-10	3.53147e-09
cg05931119	6	168569742	rs2880408_T	169026526	-1469.6	66	4.79111e-11	3.16213e-09	1.39556e-08
cg08632909	11	70048796	rs72942971_C	70030645	-1559.29	36	4.91997e-11	1.77119e-09	7.94934e-09
cg13939055	1	244094869	rs34912307_C	244050756	-1940.45	24	4.97967e-11	1.19512e-09	5.39434e-09
cg24947451	1	146649851	rs1890041_G	146714281	-1558.78	18	5.23694e-11	9.4265e-10	4.27421e-09
cg26588061	10	12086036	rs11594545_G	12048774	-1971.58	48	5.48051e-11	2.63065e-09	1.16748e-08
cg01971181	3	158518888	rs146809013_A	158235543	-1734.14	18	5.56265e-11	1.00128e-09	4.53486e-09
cg04663285	11	379455	rs11518908_C	349462	-1342.34	49	6.94e-11	3.4006e-09	1.49581e-08
cg11976911	11	13509032	rs35740346_CAG	13422243	-1320.69	26	7.1065e-11	1.84769e-09	8.27399e-09
cg09745688	16	2908918	rs9934223_C	2954266	-1836.86	40	7.34407e-11	2.93763e-09	1.30226e-08
cg18931815	1	36565772	rs28366020_C	36022906	-2050.08	31	7.61813e-11	2.36162e-09	1.05161e-08
cg11065271	6	159070607	rs6455594_G	159029269	-1473.89	43	7.6588e-11	3.29328e-09	1.45182e-08
cg10374084	19	50666238	rs2278410_A	50528718	-995.52	49	7.70735e-11	3.7766e-09	1.65753e-08
cg19055323	17	39341434	rs11650484_C	39240661	-2041.39	29	8.06369e-11	2.33847e-09	1.04247e-08
cg09352518	19	21265421	rs7258195_C	21265171	-265.616	112	8.72577e-11	9.77287e-09	4.17845e-08
cg09187505	6	106434429	rs9486262_A	106452289	-1312.97	27	8.82755e-11	2.38344e-09	1.06014e-08
cg16952963	10	8089182	rs74123854_C	8091423	-1962.86	35	9.02364e-11	3.15827e-09	1.3954e-08
cg24574963	7	149120622	rs354041_C	149297035	-998.534	24	9.04723e-11	2.17134e-09	9.7014e-09
cg25648436	19	58554527	rs2229375_T	58578578	-1443.43	80	9.59918e-11	7.67934e-09	3.29755e-08
cg22052514	8	142401722	rs6578177_C	142414326	-1419.01	40	1.03344e-10	4.13378e-09	1.8083e-08
cg24506221	1	110230401	rs17598321_T	110302450	-378.224	17	1.07736e-10	1.8315e-09	8.21076e-09
cg20663846	17	39254439	rs11650484_C	39240661	-2007.74	28	1.12023e-10	3.13664e-09	1.38739e-08
cg03775991	6	170589530	rs9348263_G	170589857	-1490.89	39	1.15043e-10	4.48669e-09	1.96052e-08
cg10932486	5	61028265	rs78715689_T	61027537	-1320.65	19	1.17572e-10	2.23387e-09	9.9696e-09
cg17524180	13	113633600	rs11268184_C	113641625	-2094.22	55	1.21194e-10	6.66566e-09	2.8747e-08
cg03463411	4	81118188	rs2292844_G	81124824	-1165.83	19	1.27448e-10	2.42152e-09	1.07587e-08
cg05968233	19	6372277	rs114238312_C	6352260	-1470.75	42	1.35019e-10	5.67079e-09	2.45631e-08
cg05583921	3	42700678	rs17030458_G	42632238	-1824.7	36	1.363e-10	4.9068e-09	2.1347e-08
cg04781916	2	48013473	rs113730953_A	48061221	-1953.43	40	1.3657e-10	5.46278e-09	2.37139e-08
cg25283121	12	132904540	rs117879749_G	132616666	-1589.02	66	1.4612e-10	9.64394e-09	4.12777e-08
cg07548257	22	31686466	rs28716_A	31730189	-1600.8	37	1.46725e-10	5.42882e-09	2.35922e-08
cg23687466	11	504937	rs35389167_G	460765	-1647.5	50	1.50298e-10	7.51491e-09	3.23044e-08
cg00057272	8	135726252	rs13282464_T	135707922	-1885.93	31	1.51543e-10	4.69783e-09	2.05053e-08
cg18331412	5	135364986	rs79668179_A	135522670	-1996.86	24	1.62038e-10	3.88892e-09	1.70494e-08
cg09962952	19	6753024	19:6766385:T_TCC	6766385	-1809.45	45	1.63283e-10	7.34771e-09	3.16198e-08
cg24901474	1	163173040	rs10799910_C	163294528	-1646.02	28	1.73999e-10	4.87196e-09	2.12187e-08
cg22933058	1	43472972	rs114530232_G	43424051	-1553.41	29	1.97357e-10	5.72336e-09	2.47638e-08
cg19566586	5	180622643	rs254455_G	180633954	-2068.83	32	2.18139e-10	6.98043e-09	3.00719e-08
cg13444538	7	158905317	rs2305467_G	158529889	-1115.51	65	2.36655e-10	1.53826e-08	6.51381e-08
cg24213669	2	118616576	rs2551887_A	118581294	-1444.77	34	2.46166e-10	8.36963e-09	3.58621e-08
cg13809095	10	65647092	rs2177363_C	65662581	-1915.84	25	2.52082e-10	6.30206e-09	2.72381e-08
cg05348871	11	36397127	rs77190366_T	36430848	-2215.55	15	2.60283e-10	3.90425e-09	1.70978e-08
cg25628989	11	57093345	rs140823430_A	57092752	-1979.76	20	2.74475e-10	5.48951e-09	2.38039e-08
cg25646708	3	134031685	rs11919447_A	134090703	-1538.9	34	2.94884e-10	1.00261e-08	4.2821e-08
cg05996042	6	45295718	rs9463008_G	44647264	-1849.15	20	3.18095e-10	6.3619e-09	2.74668e-08
cg09619624	22	18985632	rs200505686_C	18894001	-917.992	37	3.54559e-10	1.31187e-08	5.56702e-08
cg19851574	6	167178233	rs2149091_C	167372786	-1259.4	41	3.80672e-10	1.56076e-08	6.60205e-08
cg15227848	3	19987528	rs6803052_C	19988475	-2044.16	20	3.91228e-10	7.82457e-09	3.35628e-08
cg20923605	13	112978683	rs2774090_A	112896471	-554.637	45	3.95772e-10	1.78098e-08	7.50959e-08
cg11072645	7	157754746	rs4999411_C	157734164	-1445	105	3.98072e-10	4.17975e-08	1.72757e-07
cg02233835	16	89156772	rs11076758_C	89152800	-2087.13	85	3.98079e-10	3.38367e-08	1.41324e-07
cg04017131	8	6419570	rs111638658_C	6424728	-768.631	42	4.04186e-10	1.69758e-08	7.17318e-08
cg24229701	12	130821962	rs10848086_A	130829336	-1021.06	88	4.50075e-10	3.96066e-08	1.64214e-07
cg08817983	4	3391423	rs61792505_T	3116283	-1761.89	51	4.73463e-10	2.41466e-08	1.01492e-07
cg18011517	2	42175341	rs17773337_T	42159762	-1499.8	34	5.22222e-10	1.77555e-08	7.49469e-08
cg23159337	3	193272778	rs66931361_T	193207941	-1273.16	21	5.59868e-10	1.17572e-08	5.00532e-08
cg22133161	19	49891603	rs164820_A	49842824	-1254.2	63	5.60132e-10	3.52883e-08	1.47232e-07
cg08762247	17	53800372	rs71363805_TGTG	53721993	-1634.71	23	5.69372e-10	1.30956e-08	5.56316e-08
cg12404181	10	5688515	rs199578422_A	5618431	-1594.17	51	5.97468e-10	3.04709e-08	1.274e-07
cg24877675	10	133995387	rs7915723_A	134007008	-1187.36	66	6.21405e-10	4.10127e-08	1.6969e-07
cg01497892	6	170554222	rs9348263_G	170589857	-1368.96	41	6.24506e-10	2.56047e-08	1.07281e-07
cg24033122	16	30485383	rs35480350_A	30366039	-2078.51	22	6.27574e-10	1.38066e-08	5.85271e-08
cg13720395	7	75957902	rs199825117_CCCTT	76049016	-1941.55	20	6.33715e-10	1.26743e-08	5.38997e-08
cg05017628	19	48698632	rs3745716_G	48707187	-1119.72	58	6.54855e-10	3.79816e-08	1.57642e-07
cg05220968	6	146057943	rs13214277_T	146136125	-1977.12	15	7.01949e-10	1.05292e-08	4.49217e-08
cg17322044	12	125140105	rs10846700_T	125157640	-1129.7	51	7.05692e-10	3.59903e-08	1.49846e-07
cg15600051	4	2341440	rs143295648_GTGTGCCCGCCCCCTCCCCGGCCGTTGA	2358146	-1995.24	51	7.36319e-10	3.75523e-08	1.56023e-07
cg02599361	5	178548373	rs10479437_T	178453042	-1204.36	65	8.10328e-10	5.26713e-08	2.16799e-07
cg20276780	1	41303356	rs657149_A	41158158	-1689.47	42	8.51721e-10	3.57723e-08	1.49095e-07
cg20901426	20	61443715	rs34992415_T	61312867	-1306.16	80	8.92147e-10	7.13718e-08	2.92256e-07
cg18614735	8	41583523	rs3217508_C	41559184	-1209.56	24	9.34465e-10	2.24272e-08	9.43651e-08
cg08010094	2	139539001	rs73959434_C	139174816	-405.674	11	9.76795e-10	1.07447e-08	4.5792e-08
cg11885357	3	138152902	rs1720826_A	138156365	-725.836	24	1.05956e-09	2.54294e-08	1.06659e-07
cg10973146	14	103568471	rs11275586_A	103570976	-2022.49	44	1.23893e-09	5.45131e-08	2.24147e-07
cg10755878	2	167466717	rs72623158_T	167306233	-1519.18	24	1.24688e-09	2.99251e-08	1.2525e-07
cg17121140	13	111719003	rs12870443_T	111730106	-1984.7	51	1.28082e-09	6.53221e-08	2.68314e-07
cg16180796	7	23245900	rs1005786_C	23145837	-1197.62	37	1.36788e-09	5.06115e-08	2.08536e-07
cg02999390	2	98357802	2:98188893:GAAAATTTAGAATTTAAAATTTAAAATTTAAA_GAAAATTTAGAATTTAAAATTTAAAATTTAAA	98188893	-1963.16	18	1.36896e-09	2.46413e-08	1.03462e-07
cg13016775	3	100053096	rs421855_C	100099142	-1754.24	15	1.45876e-09	2.18814e-08	9.21664e-08
cg16564525	1	156561143	rs6698493_T	156561414	-1625.79	28	1.53341e-09	4.29355e-08	1.77276e-07
cg09238666	16	66584358	rs56886347_C	66556265	-2190.34	28	1.54716e-09	4.33205e-08	1.7868e-07
cg08525314	19	1854819	rs2304615_G	1826112	-2145.23	71	1.56184e-09	1.10891e-07	4.51289e-07
cg02398106	3	13919362	rs1488378_G	14014725	-1717.99	48	1.6797e-09	8.06258e-08	3.29471e-07
cg27312961	3	191048361	rs9838011_T	191100642	-1815.27	20	2.03781e-09	4.07561e-08	1.68804e-07
cg07278425	7	27137922	rs3801846_T	26828653	-1345.57	34	2.24777e-09	7.64242e-08	3.12623e-07
cg18675097	6	28227127	rs203877_C	28048624	-1120.91	122	2.28857e-09	2.79205e-07	1.10459e-06
cg01119319	7	38356808	rs10480164_T	38245882	-1750.32	30	2.31423e-09	6.94268e-08	2.84879e-07
cg05731801	16	10647200	rs143196677_CTCCCGAGTAGCTGGGATTTCCCGAGTAGCTGGGATT	10575208	-1058.47	48	2.32917e-09	1.118e-07	4.54524e-07
cg08640824	1	2162506	rs41315326_T	1858071	-1632.53	63	2.55745e-09	1.6112e-07	6.49054e-07
cg03345454	2	202901428	rs10804130_G	202951898	-541.012	27	2.58485e-09	6.9791e-08	2.86078e-07
cg14429919	6	3054820	rs4149352_T	3002238	-1693.99	38	2.65742e-09	1.00982e-07	4.11807e-07
cg21762589	10	133796476	rs3087296_C	133785543	-1615.16	70	2.82194e-09	1.97536e-07	7.87763e-07
cg26628751	17	80981644	rs370614156_T	81001552	-2017.2	47	2.88926e-09	1.35795e-07	5.49265e-07
cg11234688	2	1609660	rs13382606_T	1529242	-1358.33	54	3.15667e-09	1.7046e-07	6.84599e-07
cg16169675	13	113594722	rs138113962_T	113580619	-1436.19	57	3.22241e-09	1.83678e-07	7.35451e-07
cg16306978	2	21266953	rs312939_G	21409548	-1384.17	36	3.44337e-09	1.23961e-07	5.02937e-07
cg11166453	1	247681781	rs6700954_C	247681687	-1391.97	38	3.48063e-09	1.32264e-07	5.35527e-07
cg17865555	19	49133647	rs67000082_G	49137897	-1628.76	63	3.61301e-09	2.2762e-07	9.05011e-07
cg00702561	9	132458129	9:132488586:A_ATTTT	132488586	-1975.11	38	3.64812e-09	1.38629e-07	5.60156e-07
cg10541110	17	39215894	rs139064930_T	39265408	-1304.06	29	3.70228e-09	1.07366e-07	4.37393e-07
cg08373610	2	198540621	rs13413470_A	198512849	-1967.03	10	3.70357e-09	3.70357e-08	1.54037e-07
cg14942863	19	37894762	19:37954621:T_TTGTTCCATGCATGTTCCATGC	37954621	-1479.13	95	3.88468e-09	3.69045e-07	1.44276e-06
cg24795825	15	79164541	rs76770078_A	79165610	-1834.72	38	3.9349e-09	1.49526e-07	6.02962e-07
cg21193577	14	101036322	rs34076421_C	101014418	-1994.3	30	4.09516e-09	1.22855e-07	4.98956e-07
cg23042151	21	43824109	rs11700858_C	43835855	-1875.39	61	4.84703e-09	2.95669e-07	1.16623e-06
cg25455773	12	133028201	rs79456507_T	133022620	-1972.79	61	4.85332e-09	2.96052e-07	1.16659e-06
cg15033140	6	170411909	rs370444894_GAAGTCA	170385937	-1832.02	44	4.95197e-09	2.17887e-07	8.6805e-07
cg05275752	2	38892887	rs71439230_A	38978078	-1840.31	43	5.08797e-09	2.18783e-07	8.70747e-07
cg13055199	15	75136278	rs11857695_T	75165751	-2097.88	45	5.22288e-09	2.3503e-07	9.33538e-07
cg12746557	21	39644332	rs9978946_T	39593722	-1234.92	31	5.27638e-09	1.63568e-07	6.58248e-07
cg16619049	1	805541	1:746828:AGGATTGCTGAC_A	746828	-1388.31	35	5.5536e-09	1.94376e-07	7.76722e-07
cg14481208	2	74669375	rs17009998_A	74725178	-1484.18	26	5.57243e-09	1.44883e-07	5.84834e-07
cg23023604	3	15915216	rs6781202_T	15905881	-2338.36	34	5.77725e-09	1.96427e-07	7.84127e-07
cg07945733	10	118429485	rs3010467_G	118453164	-1643.28	32	5.95415e-09	1.90533e-07	7.62132e-07
cg14732540	1	92414722	rs67117364_CTCCG	93250107	-1832.03	16	6.03037e-09	9.64859e-08	3.93877e-07
cg25845889	3	137493275	rs143235847_TCGG	137489334	-2161	24	6.97822e-09	1.67477e-07	6.73299e-07
cg21457401	6	160241519	rs127158_G	160323377	-1265.19	44	7.83146e-09	3.44584e-07	1.35246e-06
cg08288016	4	187590536	rs75804365_A	187622082	-882.425	30	7.89109e-09	2.36733e-07	9.39363e-07
cg05940452	11	118842484	rs7121270_G	118887568	-1629.02	42	8.50988e-09	3.57415e-07	1.40005e-06
cg00112952	1	247616523	rs6700954_C	247681687	-1503.24	38	8.89064e-09	3.37844e-07	1.32863e-06
cg00660989	14	45432516	rs74560308_T	45384334	-1422.79	14	9.02184e-09	1.26306e-07	5.11925e-07
cg18970824	14	104662402	rs11628870_T	104713102	-1936.71	44	9.40952e-09	4.14019e-07	1.61224e-06
cg02873954	21	45161415	rs2838362_A	45189165	-489.86	55	9.45545e-09	5.2005e-07	2.01526e-06
cg11141652	22	24348549	rs6003938_G	24224508	-950.746	36	9.48899e-09	3.41604e-07	1.34209e-06
cg12754571	1	247694271	rs192552319_C	248527097	-866.504	38	9.50687e-09	3.61261e-07	1.41372e-06
cg06800962	3	149096029	rs9812711_C	149104946	-1743.63	17	1.01068e-08	1.71816e-07	6.89348e-07
cg16702083	20	62328427	rs1151621_A	62219837	-1054.14	73	1.06003e-08	7.7382e-07	2.94408e-06
cg19623624	10	135278901	rs41299414_G	135342782	-1123.24	38	1.06555e-08	4.04911e-07	1.57987e-06
cg15488009	19	681445	rs12611332_A	686181	-1703.11	36	1.10922e-08	3.99321e-07	1.55959e-06
cg14794735	7	129415968	rs6978476_T	129300522	-2106.29	23	1.20784e-08	2.77804e-07	1.10014e-06
cg27454064	12	64215611	rs141620993_C	63945478	-1225.51	22	1.249e-08	2.74781e-07	1.08925e-06
cg07304536	16	86987635	rs113084920_G	87075117	-1340.96	91	1.25229e-08	1.13958e-06	4.25815e-06
cg16303562	8	16050333	rs384035_G	16045605	-1839.49	24	1.28055e-08	3.07332e-07	1.20983e-06
cg06817312	3	38562303	rs1093690_T	38400658	-1320.8	32	1.29664e-08	4.14924e-07	1.61418e-06
cg03151810	8	144371745	rs56184499_A	144363827	-991.391	59	1.30228e-08	7.68343e-07	2.92604e-06
cg13462890	11	74394411	rs11236115_A	74171965	-1720.06	26	1.34053e-08	3.48537e-07	1.36662e-06
cg00953006	16	633868	rs80275448_T	729456	-1979.6	49	1.35895e-08	6.65886e-07	2.55053e-06
cg00650614	10	135059097	rs77288879_G	135337230	-1096.8	48	1.41417e-08	6.788e-07	2.59499e-06
cg12031275	15	101093834	rs112820351_T	101096440	-562.82	33	1.42642e-08	4.70718e-07	1.82766e-06
cg06201514	2	1817409	rs72767313_T	1951336	-561.001	56	1.46051e-08	8.17885e-07	3.09985e-06
cg12584960	13	114965839	rs3831159_T	115004555	-1302.68	38	1.46315e-08	5.55996e-07	2.15036e-06
cg23549902	7	5184155	rs61202592_A	5214784	-1055.9	44	1.47546e-08	6.49204e-07	2.49144e-06
cg22877452	1	61517876	rs2029858_T	62107806	-1153.44	19	1.4769e-08	2.80611e-07	1.10904e-06
cg04996388	17	79905263	rs28755469_A	79993696	-467.323	64	1.63631e-08	1.04724e-06	3.92816e-06
cg06679270	15	101084980	rs67396075_A	101017209	-596.346	33	1.75485e-08	5.79102e-07	2.23537e-06
cg01043845	2	177013071	rs2072589_T	177042871	-1739.36	23	1.78734e-08	4.11088e-07	1.60239e-06
cg01874867	7	94954059	rs2374981_T	94507283	-895.844	10	1.79231e-08	1.79231e-07	7.18369e-07
cg16115627	7	154684433	7:154674759:ATGCT_A	154674759	-1238.84	41	1.81469e-08	7.44022e-07	2.83614e-06
cg02408697	10	1416920	rs71944237_A	1377474	-1796.33	70	1.87405e-08	1.31183e-06	4.88342e-06
cg03226844	17	185102	rs2467247_T	671146	-59.6505	33	1.88072e-08	6.20638e-07	2.39105e-06
cg09939079	12	69753248	rs623853_A	69753830	-1812.11	34	1.8818e-08	6.39813e-07	2.45777e-06
cg08804111	11	102638778	rs4754872_T	102587460	-1006.69	28	1.95328e-08	5.4692e-07	2.11731e-06
cg00590260	10	530805	rs9419533_A	504756	-1556.79	46	2.08104e-08	9.57277e-07	3.60067e-06
cg01992512	21	46493156	rs7279182_A	46656112	-1790.61	76	2.08791e-08	1.58681e-06	5.87401e-06
cg06726490	2	97166001	rs4066778_CCTT	97069757	-1973.52	14	2.10275e-08	2.94385e-07	1.16232e-06
cg21992932	2	159651813	rs79077595_G	159335013	-1626.88	22	2.12013e-08	4.66429e-07	1.81278e-06
cg04391972	4	182569038	rs930405_G	182576888	-1755.49	28	2.22963e-08	6.24298e-07	2.40282e-06
cg10279314	6	27185896	rs6914556_C	26798749	-1235.86	167	2.24567e-08	3.75027e-06	1.34078e-05
cg02477603	10	125034296	rs9423257_T	125091132	-1517.01	37	2.28287e-08	8.44661e-07	3.19523e-06
cg01749753	21	38580812	rs138750127_T	38592133	-1497.75	27	2.28908e-08	6.18052e-07	2.3834e-06
cg10104252	12	3563899	rs34827888_A	3239461	-1482.86	36	2.35498e-08	8.47792e-07	3.20098e-06
cg23139982	4	4763259	rs13143930_T	4805859	-1534.79	30	2.62416e-08	7.87247e-07	2.98943e-06
cg17117981	8	144410972	rs2467943_C	144420030	-1905.08	54	2.65616e-08	1.43432e-06	5.32941e-06
cg04522821	19	54041329	rs2708843_T	53995750	-1349.28	91	2.70915e-08	2.46532e-06	8.9755e-06
cg13077930	4	74269525	rs184650103_T	74850649	-2041.08	19	2.73225e-08	5.19128e-07	2.01365e-06
cg09527270	2	25390385	rs111854376_T	25439758	-1589	27	2.73928e-08	7.39606e-07	2.82201e-06
cg13857646	9	140356757	rs10780179_T	140538173	-1670.02	33	2.7873e-08	9.1981e-07	3.46302e-06
cg01599742	6	39902533	rs149801776_T	39922409	-2071.73	36	2.80639e-08	1.0103e-06	3.79651e-06
cg20544552	11	85393693	rs7939217_T	85280702	-1449.84	25	2.82421e-08	7.06052e-07	2.69658e-06
cg04451570	10	81892128	rs77777288_T	82258816	-1803.06	39	2.83284e-08	1.10481e-06	4.1399e-06
cg02802391	12	66357083	rs7487625_C	66319996	-1864.39	20	2.84078e-08	5.68156e-07	2.19525e-06
cg01203153	5	180643432	rs3733944_T	180632454	-1607.59	29	2.86444e-08	8.30688e-07	3.14537e-06
cg04942251	11	63687247	rs7110843_C	63661820	-1829.23	34	3.08033e-08	1.04731e-06	3.92816e-06
cg07042914	11	27015656	rs10767594_T	27066941	-1544.52	23	3.39727e-08	7.81373e-07	2.96997e-06
cg02349468	5	1093661	rs150753332_TGG	1043388	-1316.32	72	3.43073e-08	2.47013e-06	8.9799e-06
cg10671830	4	7652103	rs55851047_C	7830791	-1834.51	53	3.4654e-08	1.83666e-06	6.77995e-06
cg02314201	10	134843775	10:134798018:GTCATCTTTGCGGTAGAAAT_G	134798018	-1246.7	58	3.47635e-08	2.01628e-06	7.4223e-06
cg00980649	14	106366503	14:107186130:A_AT	107186130	-1168.37	18	3.49326e-08	6.28787e-07	2.41776e-06
cg13745632	10	50507003	rs78761549_T	50342914	-1878.83	32	3.55297e-08	1.13695e-06	4.25232e-06
cg04007350	7	158263221	rs10247689_A	158248715	-1554.38	91	3.57036e-08	3.24902e-06	1.16577e-05
cg10606698	6	76203642	rs17553310_CCTT	75995155	-1859.2	18	3.71961e-08	6.6953e-07	2.56202e-06
cg05666287	3	49757470	rs9859153_T	49807085	-1952.99	22	3.85027e-08	8.4706e-07	3.20098e-06
cg19981409	11	89225042	rs1836883_C	89265167	-1977.08	16	4.13501e-08	6.61601e-07	2.53656e-06
cg27509642	12	130422792	rs10847975_T	130489049	-1511.62	73	4.22922e-08	3.08733e-06	1.11278e-05
cg13944111	12	107296891	rs1882543_T	107067160	-1490.58	20	4.37155e-08	8.7431e-07	3.29797e-06
cg11092486	6	5087604	rs58528949_A	5143452	-1256.56	35	4.38868e-08	1.53604e-06	5.69136e-06
cg14698025	10	1245418	rs7088740_G	1157410	-1924.04	70	4.63014e-08	3.2411e-06	1.16398e-05
cg20592017	15	40364740	rs479500_C	40255262	-1360.61	27	5.02628e-08	1.35709e-06	5.04717e-06
cg03363478	6	170268808	rs9371167_C	170090108	-1021.7	51	5.03727e-08	2.56901e-06	9.32734e-06
cg14022794	9	141017457	rs373540148_C	141020856	-1377.48	18	5.08451e-08	9.15211e-07	3.44897e-06
cg04064380	11	117688259	rs143416707_T	117680711	-1703.04	42	5.11108e-08	2.14665e-06	7.86579e-06
cg11883836	3	156838181	rs62278582_C	157065770	-1342.68	22	5.1242e-08	1.12732e-06	4.22029e-06
cg00686823	3	127311038	rs782431_G	127332011	-1718.16	46	5.13316e-08	2.36125e-06	8.61239e-06
cg21369466	7	55437329	rs10275176_T	55411313	-2343.49	32	5.21576e-08	1.66904e-06	6.16693e-06
cg17347335	11	93583973	rs79130989_CAGAGAG	92995700	-1843.6	28	5.31081e-08	1.48703e-06	5.51491e-06
cg06343774	16	56673389	rs143451800_C	56684295	-1971.6	54	5.42406e-08	2.92899e-06	1.0586e-05
cg03678274	1	236017128	rs10803147_G	236080748	-2123.97	29	5.52058e-08	1.60097e-06	5.9209e-06
cg03357999	7	55516724	rs111611034_ACT	55516612	-1129.74	35	5.68388e-08	1.98936e-06	7.32999e-06
cg14206172	19	39466757	rs10853725_C	39527429	-1919.67	63	5.68401e-08	3.58093e-06	1.2837e-05
cg12777862	16	31548756	rs8050390_A	31539386	-1733.61	21	5.77554e-08	1.21286e-06	4.52772e-06
cg19815565	18	77917615	rs11081589_T	77809381	-1216.75	33	5.77592e-08	1.90605e-06	7.02957e-06
cg18085176	4	7939940	rs201689649_A	7917744	-1556.94	51	5.79592e-08	2.95592e-06	1.06735e-05
cg03396347	1	1875803	rs41315326_T	1858071	-1176.42	65	5.98157e-08	3.88802e-06	1.38504e-05
cg06675417	18	77292443	rs11659959_A	77180325	-154.894	69	6.00947e-08	4.14653e-06	1.47581e-05
cg00524708	16	31159558	rs17708638_T	31171174	-1397.04	23	6.24684e-08	1.43677e-06	5.33352e-06
cg15700009	11	18415711	rs2403278_G	18415687	-1635.51	39	6.33604e-08	2.47105e-06	8.9799e-06
cg19790323	14	22471111	rs3811327_T	22471333	-1733.28	36	6.47529e-08	2.3311e-06	8.51024e-06
cg19369780	11	1578502	rs2008493_C	1582640	-1703.52	58	6.49879e-08	3.7693e-06	1.34637e-05
cg25830305	11	1859381	rs28570096_T	1616088	-307.458	46	6.55721e-08	3.01632e-06	1.08818e-05
cg09584051	11	7098380	rs7950986_T	7137217	-2036.85	32	6.59432e-08	2.11018e-06	7.73929e-06
cg20229609	6	126660872	rs9388486_C	126661154	-2238.96	12	6.7577e-08	8.10924e-07	3.0764e-06
cg21017569	17	7832769	rs4435314_G	7835659	-1658.35	65	7.15059e-08	4.64789e-06	1.64394e-05
cg16338365	6	167559913	rs367523_G	167554776	-1114.81	44	7.24972e-08	3.18988e-06	1.14766e-05
cg16607685	5	140181889	rs3756334_A	140213796	-1449.56	36	7.33995e-08	2.64238e-06	9.58497e-06
cg19988426	10	130064021	rs11016138_A	130040987	-1957.83	37	7.37494e-08	2.72873e-06	9.88013e-06
cg13586051	3	58200471	rs9815775_A	58192585	-1920.82	33	7.39294e-08	2.43967e-06	8.89025e-06
cg09740468	6	3025325	rs4149352_T	3002238	-2134.83	38	7.61654e-08	2.89428e-06	1.047e-05
cg10742917	7	56242801	rs12154956_C	56248869	-1312.46	45	8.17782e-08	3.68002e-06	1.31804e-05
cg16484473	10	50649723	rs10640367_T	50649642	-1546.33	30	8.92927e-08	2.67878e-06	9.70814e-06
cg22238209	19	35800743	rs75062784_A	36380446	-676.163	57	9.06356e-08	5.16623e-06	1.82565e-05
cg07752120	5	70746259	rs141438278_G	70905946	-1701.57	14	9.19819e-08	1.28775e-06	4.79824e-06
cg16786808	2	222434497	rs13419604_C	222235790	-1221.6	13	9.40253e-08	1.22233e-06	4.55877e-06
cg14018215	9	140173347	rs9722477_G	140169246	-2013.6	39	9.68257e-08	3.7762e-06	1.34763e-05
cg07075347	7	44104860	rs2971680_G	44185758	-1281.12	32	1.0084e-07	3.22687e-06	1.15992e-05
cg10287786	11	117666000	rs143416707_T	117680711	-1297.66	42	1.01067e-07	4.24483e-06	1.50944e-05
cg19624354	11	113113890	11:112966037:C_CGTGTGTGTGTGTGT	112966037	-1342.52	20	1.01142e-07	2.02284e-06	7.43955e-06
cg06080948	10	135202877	rs41299414_G	135342782	-1145.37	43	1.03895e-07	4.46748e-06	1.58436e-05
cg09929856	22	43817323	rs743031_A	43783371	-1814.57	60	1.0659e-07	6.39541e-06	2.252e-05
cg24654266	2	115420053	rs112119572_G	115422405	-1256.01	21	1.09024e-07	2.28951e-06	8.36609e-06
cg23378033	12	65672031	rs3217456_A	65639615	-1678.72	19	1.14795e-07	2.18111e-06	7.98466e-06
cg09368486	2	208890779	rs16841949_A	209747653	-1829.47	19	1.15315e-07	2.19099e-06	8.01347e-06
cg13116816	7	86839071	rs199590864_CAGTG	86839090	-1912.08	32	1.18942e-07	3.80616e-06	1.3571e-05
cg14560110	17	20799470	rs188958283_C	20799606	-714.201	16	1.27402e-07	2.03843e-06	7.48995e-06
cg25746499	2	240153778	rs3791510_T	240080478	-1530.62	60	1.27682e-07	7.66093e-06	2.68809e-05
cg13499395	9	135361993	rs72765896_G	135343351	-1782.82	50	1.30564e-07	6.52821e-06	2.29673e-05
cg09514174	1	36916681	rs3806289_C	36929988	-1795.82	31	1.4061e-07	4.35891e-06	1.54862e-05
cg02497785	7	48494608	rs1918582_T	48668030	-1521.96	32	1.40828e-07	4.5065e-06	1.59677e-05
cg27508620	7	21209725	rs78687341_C	21208804	-1621.37	22	1.41056e-07	3.10324e-06	1.1175e-05
cg14651079	10	88428177	rs7083506_T	88199668	-1369.03	44	1.50834e-07	6.63671e-06	2.33283e-05
cg22745354	2	928720	rs12468727_G	1107901	-1347.21	50	1.55934e-07	7.7967e-06	2.73332e-05
cg02749105	19	58879056	rs113876476_C	58893070	-1253.95	64	1.58141e-07	1.0121e-05	3.52638e-05
cg03269218	10	96990700	rs12784385_G	96991387	-1375	24	1.90627e-07	4.57505e-06	1.61962e-05
cg10635145	11	27742435	rs10835189_G	27541995	-1772.86	23	1.94008e-07	4.46218e-06	1.58389e-05
cg08276645	2	241459502	rs60704894_T	241526556	-1742.9	58	2.00784e-07	1.16454e-05	4.04333e-05
cg06729532	19	14376770	19:14458882:TCAAA_TCAAACAAA	14458882	-1692.97	28	2.02504e-07	5.67011e-06	2.00193e-05
cg25091527	13	110918683	rs9521677_T	110913998	-1366.86	42	2.28237e-07	9.58594e-06	3.34581e-05
cg10627839	1	196866512	rs1794010_A	197038613	-1297.21	9	2.31241e-07	2.08117e-06	7.63994e-06
cg11628972	5	1645640	rs72719222_T	1644602	-1628.89	78	2.33631e-07	1.82232e-05	6.12374e-05
cg25034424	4	1513089	rs56346593_C	873286	-1226.12	54	2.39168e-07	1.29151e-05	4.47243e-05
cg05852052	16	11946115	rs141162095_G	11945837	-1227.67	54	2.42876e-07	1.31153e-05	4.52727e-05
cg22480875	12	77417567	rs78230388_A	77172378	-880.617	15	2.46563e-07	3.69845e-06	1.32344e-05
cg05115664	9	90621637	rs59569580_A	90720108	-1731.61	33	2.51331e-07	8.29393e-06	2.90507e-05
cg13348458	6	27569671	rs2235232_G	27326863	-1559.34	132	2.64482e-07	3.49117e-05	0.000113384
cg11941920	6	79339195	rs11756326_G	79306231	-1316.02	23	2.64679e-07	6.08762e-06	2.14743e-05
cg21565937	2	709250	rs10180960_T	621115	-1917.93	43	2.69197e-07	1.15755e-05	4.02256e-05
cg14553881	17	79361650	rs8071492_A	79682650	-1245.87	63	2.6964e-07	1.69873e-05	5.75223e-05
cg17023203	10	1510048	rs1875013_C	1700600	-1159.18	70	2.70544e-07	1.8938e-05	6.3532e-05
cg15931850	4	1550089	rs142595362_T	1543410	-1529.59	54	2.76579e-07	1.49353e-05	5.09647e-05
cg06500079	17	619033	rs186308172_G	522335	-1614.98	46	2.84258e-07	1.30759e-05	4.52022e-05
cg06900216	7	98335180	rs10235866_A	98269772	-1467.06	32	2.88395e-07	9.22863e-06	3.22677e-05
cg24160066	1	112161864	rs2485659_T	112185198	-1682.38	32	2.92804e-07	9.36972e-06	3.27322e-05
cg24335895	19	36643771	rs3108200_G	37210529	-1265.41	71	2.96988e-07	2.10861e-05	7.03816e-05
cg09884146	2	65593908	rs1876518_T	65608909	-1665.99	30	3.00513e-07	9.0154e-06	3.15499e-05
cg16629288	3	69590374	rs74678924_A	70331277	-1674.99	21	3.01108e-07	6.32326e-06	2.22857e-05
cg21609526	1	3105151	rs116525159_A	3104972	-614.781	54	3.03813e-07	1.64059e-05	5.56959e-05
cg18005867	4	206232	rs150738695_G	265547	-1414.3	45	3.0464e-07	1.37088e-05	4.70626e-05
cg06914774	7	2908787	rs35957220_G	2812632	-2076.8	57	3.09328e-07	1.76317e-05	5.94509e-05
cg26094651	2	1802045	rs78904253_G	2170031	-707.372	56	3.1808e-07	1.78125e-05	5.99586e-05
cg02164442	16	31405101	rs137933404_A	30553677	-1784.04	21	3.39715e-07	7.13401e-06	2.50542e-05
cg08046364	12	114234083	rs16943230_T	114235271	-1491.15	37	3.55822e-07	1.31654e-05	4.53539e-05
cg19560014	12	31799118	rs12579938_G	31797795	-1996.59	43	3.65116e-07	1.57e-05	5.3345e-05
cg06893288	12	132859722	rs6598187_G	132480199	-1671.57	68	3.69221e-07	2.5107e-05	8.2966e-05
cg14533068	6	158507953	rs150169784_T	158535720	-2044.45	39	3.70865e-07	1.44637e-05	4.95598e-05
cg05767404	1	247712591	rs11577510_C	247611460	-706.731	38	3.80886e-07	1.44736e-05	4.95598e-05
cg03370704	5	148785408	rs35436322_G	148961141	-1843.77	38	4.01604e-07	1.5261e-05	5.19867e-05
cg26416971	5	80529100	rs7732064_A	80503528	-2014.1	32	4.0997e-07	1.3119e-05	4.52727e-05
cg25623524	19	58862063	rs1465789_G	58946056	-1164.67	69	4.1648e-07	2.87371e-05	9.42213e-05
cg07512361	7	101944430	rs803063_T	101917318	-1901.65	26	4.20562e-07	1.09346e-05	3.80318e-05
cg08889009	15	59157123	rs871804_T	58844214	-1731.85	35	4.26591e-07	1.49307e-05	5.09647e-05
cg14964336	4	1523275	rs7378277_G	1568210	-777.883	54	4.32754e-07	2.33687e-05	7.75444e-05
cg27174822	16	2902830	rs9935192_A	2969856	-1595.77	40	4.33852e-07	1.73541e-05	5.86143e-05
cg12856392	7	64126140	rs6460175_G	64126722	-2020.12	85	4.3386e-07	3.68781e-05	0.00011938
cg13874425	9	115835616	rs142896473_A	116331316	-229.144	31	4.35442e-07	1.34987e-05	4.63813e-05
cg15609237	2	179395885	rs116486452_T	179343363	-1762.6	24	4.37609e-07	1.05026e-05	3.65613e-05
cg07157030	14	63671356	rs1956664_C	63439178	-1479.32	30	4.3804e-07	1.31412e-05	4.53098e-05
cg24661236	6	36930062	6:36788888:GCATGGAAGGGCTACTAAGCCATGTGGGAAAAGAGCATTC_G	36788888	-1185.24	35	4.39995e-07	1.53998e-05	5.23699e-05
cg15473904	9	140446993	rs188652545_T	139955403	-807.526	32	4.54179e-07	1.45337e-05	4.97227e-05
cg21516384	17	78233839	rs9894254_T	78184679	-1967.67	52	4.58922e-07	2.38639e-05	7.91215e-05
cg26987645	1	203320386	rs4971226_T	203256800	-1399.72	33	4.65557e-07	1.53634e-05	5.22908e-05
cg22175814	17	71739339	rs1681472_C	71575146	-1368.6	63	4.67844e-07	2.94741e-05	9.65138e-05
cg06646708	6	18123224	rs75221067_C	18148665	-1857.19	40	4.8428e-07	1.93712e-05	6.49303e-05
cg05180717	15	34516488	rs73388049_A	34540582	-1438.8	35	4.85064e-07	1.69772e-05	5.75223e-05
cg06221963	1	154839813	rs202028922_C	155232054	-938.411	30	5.00559e-07	1.50168e-05	5.11988e-05
cg09699787	2	1711759	rs148240713_C	1711669	-1726.68	55	5.03454e-07	2.769e-05	9.10468e-05
cg09255473	7	4169306	rs79591630_A	4384817	-1909.99	43	5.04326e-07	2.1686e-05	7.22624e-05
cg10039590	8	8859974	rs11249898_G	8821030	-1853.6	39	5.19287e-07	2.02522e-05	6.77689e-05
cg06935979	1	232941706	rs2644458_G	232858580	-1444.6	23	5.29119e-07	1.21697e-05	4.21799e-05
cg08289350	17	74524371	rs3893328_A	73841419	-1812.38	68	5.30496e-07	3.60737e-05	0.000116967
cg03363289	9	124990165	rs7846826_A	125111329	-563.05	25	5.31074e-07	1.32768e-05	4.56981e-05
cg26007189	5	176166980	rs115581164_A	176136650	-1294.35	31	5.48469e-07	1.70026e-05	5.75248e-05
cg17338816	7	2607424	rs13242369_A	2623351	-1848.01	56	5.49822e-07	3.079e-05	0.000100409
cg23522194	19	48565189	rs3731007_A	48626604	-1097.85	55	5.50151e-07	3.02583e-05	9.89184e-05
cg26153054	2	132152814	rs11895354_G	132111121	-1157.08	18	5.60635e-07	1.00914e-05	3.51916e-05
cg23497644	2	170654835	rs10196002_G	170949144	-2287.23	31	5.67902e-07	1.7605e-05	5.94111e-05
cg20643897	8	142734294	rs11268664_GTCCCTCCCACCACCCATCCCTCCA	142844983	-1461.02	46	5.76872e-07	2.65361e-05	8.74701e-05
cg04972348	1	1100035	rs12093154_A	1178925	-1860.79	38	5.87845e-07	2.23381e-05	7.42485e-05
cg01517571	1	55089959	1:55074046:G_GCTTTA	55074046	-1732.34	37	5.99122e-07	2.21675e-05	7.37432e-05
cg04723534	21	43373136	rs9980065_A	43528072	-1399.33	63	6.05767e-07	3.81633e-05	0.00012324
cg26773791	11	94883242	rs2509814_G	94829514	-1764.72	29	6.08765e-07	1.76542e-05	5.94762e-05
cg25208677	1	67521487	rs12097741_C	67528006	-2029.39	21	6.1892e-07	1.29973e-05	4.49698e-05
cg08742502	6	106546754	rs17558797_C	106532546	-1402.98	27	6.26075e-07	1.6904e-05	5.7338e-05
cg14725580	6	34663155	rs7759599_T	35495927	-1889.26	39	6.35741e-07	2.47939e-05	8.20677e-05
cg21062780	6	887772	rs9505499_T	916432	-1499.69	18	6.52041e-07	1.17367e-05	4.07147e-05
cg06218079	17	80834228	rs7225887_T	80904844	-1778.89	48	6.58875e-07	3.1626e-05	0.00010305
cg23820816	4	154125594	rs34280372_C	154074370	-1915.71	26	6.61551e-07	1.72003e-05	5.81444e-05
cg16658255	5	598906	rs149970499_C	595209	-1568.1	45	6.76321e-07	3.04344e-05	9.93308e-05
cg06937068	5	140615329	rs73275709_G	140605601	-1672.89	38	6.82598e-07	2.59387e-05	8.5572e-05
cg00426822	1	39546536	rs3768324_T	39492462	-1964.16	34	6.84585e-07	2.32759e-05	7.73009e-05
cg04913730	16	1121907	rs57080784_A	1136699	-1756.87	71	7.02349e-07	4.98668e-05	0.000159477
cg21189939	17	2057176	rs35401268_GA	2026417	-2212.21	40	7.16395e-07	2.86558e-05	9.40668e-05
cg25472530	5	23507617	rs114364886_C	23381472	-1463.69	18	7.40853e-07	1.33353e-05	4.58597e-05
cg24203800	17	8702868	rs7217233_C	8616234	-2110.65	52	7.7151e-07	4.01185e-05	0.000129134
cg18367631	7	653309	rs62432239_C	794576	-911.734	39	7.72899e-07	3.01431e-05	9.86229e-05
cg19573236	10	65733388	rs2177363_C	65662581	-1601.47	25	8.02259e-07	2.00565e-05	6.71706e-05
cg10743062	20	33413713	rs138596126_T	32955296	-1742.06	18	8.14088e-07	1.46536e-05	5.00895e-05
cg13935577	12	107974897	rs143410474_C	107776493	-1678.95	25	8.16193e-07	2.04048e-05	6.82222e-05
cg17032564	5	158531394	rs6897374_A	158541200	-1395.47	21	8.49541e-07	1.78404e-05	6.00016e-05
cg21356710	2	24234017	rs7572949_T	24162018	-1838.59	33	8.51444e-07	2.80976e-05	9.23109e-05
cg10439737	21	46077715	rs143486715_T	46096950	-1319	68	8.63232e-07	5.86998e-05	0.000186375
cg16805215	3	137505160	rs149863_A	137482363	-1966.47	24	8.76963e-07	2.10471e-05	7.03105e-05
cg17341174	7	97923834	rs12113294_C	97910637	-1992.95	31	8.78801e-07	2.72428e-05	8.96509e-05
cg12408990	5	179634671	rs33928286_A	179686378	-1075.27	48	9.08595e-07	4.36125e-05	0.00014004
cg10562586	2	210444154	rs12992342_A	210467771	-1692.02	15	9.29397e-07	1.3941e-05	4.78182e-05
cg24624629	17	39203621	rs11650484_C	39240661	-1177.74	28	9.64754e-07	2.70131e-05	8.89686e-05
cg07346187	6	149775621	rs409099_T	149766863	-2302.12	33	9.82648e-07	3.24274e-05	0.000105489
cg20956114	7	157451363	rs35089566_C	157478000	-1575.19	104	9.84648e-07	0.000102403	0.00031777
cg04003871	2	241290895	rs10933590_A	241248243	-1695.99	58	1.01911e-06	5.91081e-05	0.000187522
cg10082647	12	107348855	rs1882543_T	107067160	-1536.52	20	1.05589e-06	2.11178e-05	7.04281e-05
cg07318204	4	145566441	rs7699291_G	145306811	-1310.53	17	1.07463e-06	1.82687e-05	6.13384e-05
cg12492906	12	109250545	rs11278247_G	109192332	-1629.15	33	1.07839e-06	3.55869e-05	0.000115483
cg09976142	9	130955436	rs2293966_G	131591832	-1230.01	45	1.08079e-06	4.86358e-05	0.000155791
cg01360605	20	58983676	rs2103708_C	58750468	-2044.36	35	1.08769e-06	3.80693e-05	0.000123036
cg15111469	5	121415023	rs6887649_G	121178515	-1864.73	22	1.11393e-06	2.45066e-05	8.11843e-05
cg13230424	17	45930033	rs17774171_G	45907599	-1838.86	48	1.11878e-06	5.37015e-05	0.00017119
cg03199926	20	60860733	rs36011119_G	60612236	-980.071	67	1.12026e-06	7.50576e-05	0.000236423
cg04021544	7	2705189	rs7787450_C	2707709	-1063.56	57	1.14694e-06	6.53756e-05	0.000206745
cg11112615	6	2970624	rs4149352_T	3002238	-2244.91	34	1.16037e-06	3.94526e-05	0.000127093
cg01114163	5	1856713	rs143666424_GT	1881434	-1356.47	79	1.16276e-06	9.18579e-05	0.000286839
cg07692489	16	8960972	rs3760026_G	8889152	-1305.4	51	1.18696e-06	6.05347e-05	0.000191895
cg26133399	12	62583974	rs61919494_C	63015195	-1748.79	18	1.21344e-06	2.1842e-05	7.27211e-05
cg08586737	7	127225949	rs10275319_G	127162710	-1400.46	27	1.27066e-06	3.43079e-05	0.000111515
cg13023646	4	165898835	rs3733418_G	165878335	-1524.13	30	1.28979e-06	3.86937e-05	0.000124851
cg16317457	11	123173103	rs2846299_A	123375056	-1697.85	32	1.3034e-06	4.17089e-05	0.000134144
cg05452625	10	102222582	rs11190595_C	102291761	-2104.35	43	1.31167e-06	5.64019e-05	0.000179223
cg03898365	11	6897491	rs139559904_T	6975649	-1648.76	35	1.32909e-06	4.6518e-05	0.000149128
cg06975979	7	150020025	rs4725336_C	150067445	-1738.4	21	1.36906e-06	2.87503e-05	9.42213e-05
cg25063707	6	27739947	rs9295747_G	27736993	-1649.95	127	1.37995e-06	0.000175254	0.000532599
cg20616108	1	26547234	rs10560359_CCTAT	26605448	-1617.33	28	1.39171e-06	3.89679e-05	0.000125633
cg02769477	1	17012728	rs3818028_T	17406793	-1209.87	35	1.43014e-06	5.00551e-05	0.000159951
cg14375747	12	1675969	rs11061731_T	1489083	-1494.8	37	1.46107e-06	5.40594e-05	0.000172193
cg01066472	1	75591029	rs12565272_A	75598070	-898.723	21	1.50811e-06	3.16704e-05	0.00010311
cg21936179	1	206786180	rs4844540_A	206736573	-1402.74	16	1.56902e-06	2.51043e-05	8.2966e-05
cg26284544	19	7983877	rs79409642_A	7989866	-1654.72	46	1.59775e-06	7.34963e-05	0.000231688
cg10028549	4	7941894	rs6828574_T	7916326	-1806.71	51	1.65433e-06	8.4371e-05	0.0002645
cg03893701	3	139395765	rs11706353_A	139478233	-2065.95	26	1.65533e-06	4.30385e-05	0.000138308
cg17206393	20	33681223	rs73622027_C	33736069	-1842.41	22	1.65928e-06	3.65042e-05	0.000118267
cg19391697	2	239008943	rs72985180_G	239013191	-1762.86	54	1.67531e-06	9.04668e-05	0.00028294
cg02428792	4	25090597	rs4697546_A	25090258	-1170.1	31	1.71418e-06	5.31397e-05	0.000169535
cg05758861	8	143580823	rs13281016_A	143306382	-889.306	59	1.76375e-06	0.000104061	0.000322664
cg02566259	4	3043199	rs71597204_G	2956963	-1600.26	50	1.77608e-06	8.88038e-05	0.000278177
cg05708536	1	113285118	rs12750023_A	113118329	-1250.83	14	1.81456e-06	2.54038e-05	8.38769e-05
cg03144619	1	230415668	rs12045647_T	230263605	-1069.68	30	1.85444e-06	5.56331e-05	0.000176921
cg09508730	6	27706275	rs9468140_G	27471515	-1460.02	124	1.92635e-06	0.000238868	0.000710166
cg06373584	4	4341463	rs117504665_C	4454874	-1738.93	35	1.93271e-06	6.7645e-05	0.000213752
cg11704876	1	40025232	rs34366175_G	39991730	-1635.15	39	1.97642e-06	7.70803e-05	0.000242218
cg17445765	7	64403162	rs10949955_A	64437648	-1535.8	86	2.09374e-06	0.000180062	0.000546175
cg16059991	15	99975470	rs28615486_G	100012805	-1877.33	34	2.13976e-06	7.2752e-05	0.000229524
cg16287042	6	95221182	rs9363228_G	95357516	-1438.62	17	2.18698e-06	3.71787e-05	0.000120256
cg13324103	10	29948428	rs117654208_G	29561403	-1676.02	45	2.21613e-06	9.9726e-05	0.000309704
cg09015232	20	44657115	rs373777615_C	44540840	-2175.95	50	2.21952e-06	0.000110976	0.000342499
cg07659054	7	27134225	rs212846_C	26721613	-1684.45	34	2.24253e-06	7.62461e-05	0.000239786
cg00495303	18	3771110	rs12607903_C	3817134	-1138.07	20	2.31159e-06	4.62319e-05	0.00014833
cg04839761	10	93393386	rs10649398_G	93574851	-1865.09	25	2.48333e-06	6.20834e-05	0.000196647
cg08778287	15	99499615	rs174274_A	99608744	-1879.72	37	2.51109e-06	9.29103e-05	0.000289898
cg25627263	11	3177729	rs384490_G	3078885	-1493.36	38	2.59302e-06	9.85347e-05	0.000306244
cg06805348	4	37245195	rs1812618_T	37075224	-1814.65	35	2.59997e-06	9.09988e-05	0.00028438
cg19382632	7	38344983	rs2240844_G	38358102	-1448.88	30	2.62541e-06	7.87623e-05	0.000247308
cg25456020	17	159130	rs150807503_T	515801	-1255.67	33	2.72398e-06	8.98915e-05	0.000281362
cg11205552	3	112995690	rs7627145_T	113067390	-1793.47	18	2.72595e-06	4.90671e-05	0.000157046
cg12944343	14	93698416	rs3783899_T	93682861	-1260.85	41	2.81123e-06	0.00011526	0.000354895
cg01568492	2	130986964	rs7587723_C	131046104	-1629.41	18	2.8658e-06	5.15844e-05	0.000164705
cg14172108	21	34405553	21:34144153:TGG_T	34144153	-687.585	26	2.89298e-06	7.52175e-05	0.000236738
cg11653336	12	133465188	rs3052642_C	133501827	-2139.11	43	3.0282e-06	0.000130212	0.000399385
cg22012583	1	150947949	rs72704682_T	150897677	-1543.83	32	3.04395e-06	9.74065e-05	0.000302975
cg18710053	5	126409061	rs76021467_T	126432568	-1335.53	21	3.09581e-06	6.50119e-05	0.000205759
cg16512885	1	4697919	rs149094968_T	4605001	-1707.11	38	3.11885e-06	0.000118516	0.000364638
cg25322720	17	19628292	rs1800869_G	19564634	-1538.21	17	3.21631e-06	5.46773e-05	0.000174021
cg00734567	1	86172782	rs7539765_T	86351189	-1598.62	34	3.22054e-06	0.000109498	0.000338465
cg24923931	19	40904691	rs61329031_G	40869251	-1539.42	57	3.25019e-06	0.000185261	0.000560439
cg09117448	16	31439393	rs34368131_G	31613625	-1202.14	21	3.25036e-06	6.82575e-05	0.000215516
cg12899065	22	19710163	rs9618636_A	19617090	-1475.32	35	3.28213e-06	0.000114875	0.000353982
cg12717203	4	124342	rs61087994_CAATCAGAT	129267	-1023.18	43	3.34109e-06	0.000143667	0.000438957
cg13502125	1	147826191	rs2932454_G	147826658	-1191.29	9	3.37808e-06	3.04027e-05	9.93088e-05
cg13994241	17	46667725	rs5820710_CTTATA	46600110	-2132.47	45	3.38315e-06	0.000152242	0.000464799
cg10317314	12	31272114	rs10771814_T	31370311	-741.792	39	3.56404e-06	0.000138998	0.000425673
cg05491587	18	77659695	rs7229375_G	77642867	-1620.87	45	3.61148e-06	0.000162517	0.000495028
cg13379325	20	62052259	rs6090271_G	61801476	-643.978	77	3.65223e-06	0.000281222	0.00083173
cg06159404	10	43846376	rs60232390_CAA	43911380	-1101.51	58	3.71412e-06	0.000215419	0.00064431
cg18514705	19	44330665	rs2195980_C	44351694	-1956.45	68	3.80715e-06	0.000258886	0.000767495
cg00940577	17	28803884	rs3110492_A	27922275	-2056.41	25	3.81271e-06	9.53177e-05	0.000296943
cg14299480	19	38876666	rs145320261_CAGCCCCTCCTATTTCG	38879051	-1313.54	77	3.89339e-06	0.000299791	0.000884673
cg16906964	1	4660171	rs2926478_C	4472124	-1710.4	35	3.89843e-06	0.000136445	0.000418179
cg25153741	5	177913468	rs56249105_C	177962345	-1483.25	52	3.9046e-06	0.000203039	0.000610501
cg20002901	2	238777656	rs60823094_C	239096999	-1862.39	51	4.09399e-06	0.000208793	0.00062668
cg22158051	5	143172092	rs72652808_G	143074056	-1809.42	23	4.14813e-06	9.5407e-05	0.000296988
cg13264840	7	142494213	rs2367486_A	142492130	-1537.37	22	4.26739e-06	9.38825e-05	0.000292701
cg25335841	7	38351094	rs2240844_G	38358102	-1318.8	30	4.28373e-06	0.000128512	0.000394542
cg04612959	7	4183976	rs34745413_C	4326078	-1787.52	42	4.28582e-06	0.000180004	0.000546175
cg04010296	11	61007964	rs11230664_C	61076372	-1829.19	42	4.32797e-06	0.000181775	0.000550732
cg10277872	4	4136918	rs117597050_T	4371497	-733.853	38	4.38515e-06	0.000166636	0.000507185
cg17897391	8	24297103	rs74633744_T	24299870	-2006.36	23	4.73831e-06	0.000108981	0.000337128
cg26713775	18	43685106	rs374649504_AATAATAATAATAATAATAAT	43672174	-2263.15	23	4.80527e-06	0.000110521	0.000341361
cg11395954	11	133658009	11:133816666:A_C	133816666	-1393.1	41	4.88481e-06	0.000200277	0.000602653
cg01753950	12	110506167	rs147429249_T	111010674	-2021.07	37	4.94943e-06	0.000183129	0.000554412
cg12943317	5	156479607	rs11950527_A	156401862	-1799.52	39	5.01178e-06	0.000195459	0.000589494
cg02008416	1	55445880	rs1499678_C	55939994	-1585.49	37	5.40916e-06	0.000200139	0.000602653
cg21144063	7	64035529	rs6954776_A	63970392	-957.936	85	5.44201e-06	0.000462571	0.00134308
cg20164601	7	63642083	rs112780224_C	63477167	-1425.92	77	5.47337e-06	0.00042145	0.00122907
cg10880006	4	81122687	rs2292844_G	81124824	-1447.18	19	5.48328e-06	0.000104182	0.000322787
cg02018291	17	65487462	rs369305634_C	65358683	-1519.62	40	5.48368e-06	0.000219347	0.00065468
cg25454928	4	166299786	rs10050033_A	166291009	-2035.5	26	5.5034e-06	0.000143088	0.000437527
cg03682112	18	77623598	rs9952181_T	77794410	-1902.59	45	6.00526e-06	0.000270237	0.000800432
cg08684511	5	177890047	rs601534_C	177935551	-1773.65	51	6.19122e-06	0.000315752	0.000930391
cg13927605	1	179199424	rs72388029_CAAAAAAAA	179147536	-2069.65	25	6.2174e-06	0.000155435	0.000474184
cg09203312	13	20805196	rs9509098_G	20794956	-1448.67	34	6.23982e-06	0.000212154	0.000635023
cg23667071	7	158954960	rs2305467_G	158529889	-1422.54	61	6.28947e-06	0.000383658	0.00112298
cg23999081	1	178028033	rs227510_G	177094145	-2191.55	16	6.55157e-06	0.000104825	0.000324525
cg14984781	17	31867	rs73273764_A	75839	-1290.64	31	6.5753e-06	0.000203834	0.000612428
cg26685941	13	95952902	rs4001687_ACATTC	96152447	-1673.56	33	6.57834e-06	0.000217085	0.000648805
cg27109912	17	38707719	rs4890120_T	38851024	-1602.49	27	6.6716e-06	0.000180133	0.000546175
cg17932096	4	58060773	rs987706_T	58209517	-1293.23	28	6.69162e-06	0.000187365	0.000566374
cg15920791	8	61835708	rs10957168_G	61829154	-1307.41	31	6.73849e-06	0.000208893	0.00062668
cg24808901	1	95698954	rs12057882_G	95698637	-1712.53	19	6.76495e-06	0.000128534	0.000394542
cg06188367	10	45359611	rs75027337_A	44687529	-1187.21	36	6.78734e-06	0.000244344	0.000725363
cg11095122	8	19540734	rs73214677_G	19509766	-1927.99	32	6.85564e-06	0.00021938	0.00065468
cg07208825	2	73871855	rs11126399_A	73613341	-2062.02	28	6.89334e-06	0.000193014	0.000583004
cg10785373	7	4456119	rs12671277_G	4682733	-945.889	39	7.29766e-06	0.000284609	0.000840495
cg10619398	20	47937607	rs144763755_G	47907080	-1892.51	38	7.37292e-06	0.000280171	0.000829239
cg00917413	7	116138591	rs67814646_C	116899189	-1210.56	11	7.45455e-06	8.20001e-05	0.00025727
cg17782954	10	11783823	rs11257231_C	11713869	-1581.92	43	7.67199e-06	0.000329895	0.000970625
cg05924254	4	1107720	rs11247975_G	1165130	-1605.68	69	8.03739e-06	0.00055458	0.00159392
cg22117805	11	36422455	rs77190366_T	36430848	-1414.93	15	8.04626e-06	0.000120694	0.000371049
cg06415891	1	2467096	rs10797432_T	2501338	-1886.99	49	8.12053e-06	0.000397906	0.00116297
cg04342202	7	1961968	7:1110621:G_T	1110621	-1708.77	60	8.14742e-06	0.000488845	0.00141214
cg08007378	15	83477915	rs150969408_G	83478172	-1589.17	17	8.33123e-06	0.000141631	0.000433404
cg02122540	8	142518658	rs876097_A	142580844	-2235.29	44	8.57299e-06	0.000377212	0.00110493
cg16253834	11	75522097	rs12278957_A	76025679	-2217.97	26	8.6241e-06	0.000224227	0.000667638
cg16391973	5	158689566	rs71593333_A	158690030	-1585.88	22	8.7916e-06	0.000193415	0.000583773
cg00455327	18	20714217	rs11874608_T	20700413	-1719.06	29	8.92839e-06	0.000258923	0.000767495
cg11541712	17	1063138	rs920749_A	1007540	-1913.65	52	8.98363e-06	0.000467149	0.00135538
cg24231558	7	16626326	rs9639261_C	16542120	-1043.92	26	9.22904e-06	0.000239955	0.000712866
cg01810863	12	56359916	rs12309895_A	56359085	-2269.75	23	9.58917e-06	0.000220551	0.000657679
cg00557959	13	113296414	rs11268184_C	113641625	-1029.54	49	9.68083e-06	0.000474361	0.00137329
cg08217285	17	27917879	rs3110492_A	27922275	-1861.25	16	9.99341e-06	0.000159895	0.000487415
cg09045262	1	19600817	rs6681943_A	19450938	-2063.14	58	1.00066e-05	0.000580381	0.00166686
cg09669354	16	1116010	rs57080784_A	1136699	-1633.41	71	1.004e-05	0.000712841	0.0020138
cg02680086	11	57267244	rs6591426_C	57185754	-1715.85	22	1.02071e-05	0.000224557	0.000668119
cg12873119	20	23067771	rs6048699_T	23285903	-1949.12	39	1.04951e-05	0.00040931	0.00119543
cg04803153	19	37329859	rs3108201_C	37210805	-1542.28	82	1.05038e-05	0.000861315	0.00240249
cg02193146	1	110752257	rs151146353_CAG	111148777	-1596.46	20	1.05388e-05	0.000210777	0.000631853
cg05897030	12	27702201	rs57662555_A	27683791	-2142.92	20	1.05773e-05	0.000211546	0.000633682
cg18850127	7	39170497	rs62453434_A	39280729	-620.2	31	1.06984e-05	0.00033165	0.000975066
cg19738980	18	7011463	rs12969598_T	7011338	-1277.58	20	1.11496e-05	0.000222992	0.000664459
cg21826699	12	80794439	rs2598540_C	80807437	-1759.16	10	1.12431e-05	0.000112431	0.000346721
cg11002686	7	55412682	rs10653365_T	55411210	-1430.57	32	1.13216e-05	0.000362293	0.00106358
cg12419863	6	144263450	rs11155342_A	144412107	-1869.03	15	1.13744e-05	0.000170616	0.000518902
cg10182869	7	19813525	rs12673970_C	19813018	-1830.53	17	1.16158e-05	0.000197469	0.000595103
cg11731793	10	91589234	rs12773740_T	91545006	-1851.3	42	1.16192e-05	0.000488008	0.00141075
cg12474090	13	114825323	rs149321156_C	114778930	-1557.9	40	1.17218e-05	0.00046887	0.00135938
cg06791446	10	123355268	rs10788137_A	122785043	-637.688	35	1.19189e-05	0.000417161	0.00121746
cg10067510	2	48844971	rs67221273_T	48870015	-1732.72	39	1.20311e-05	0.000469214	0.00135939
cg20360395	12	132671235	rs12303540_A	132609679	-1580.76	72	1.20616e-05	0.000868432	0.00242064
cg01132407	4	645781	rs34368821_AG	491211	-836.472	63	1.21016e-05	0.000762402	0.00214923
cg01040533	10	71339886	rs989486_C	71343197	-2007.84	40	1.22626e-05	0.000490504	0.0014159
cg09912793	12	9066382	12:9067153:C_T	9067153	-1980.23	22	1.28492e-05	0.000282682	0.000835426
cg09978105	14	103227646	rs144155835_T	103230428	-2115.36	52	1.28996e-05	0.00067078	0.00190174
cg23089913	10	120788366	rs79470108_G	120841333	-1900.74	35	1.3013e-05	0.000455454	0.00132629
cg21310090	20	44538669	rs435306_G	44538484	-2264.15	48	1.30396e-05	0.000625901	0.00178598
cg22216157	7	157643037	rs35089566_C	157478000	-1443.35	112	1.31316e-05	0.00147074	0.00399029
cg10482057	6	24583614	rs1742273_A	24441758	-1717.65	30	1.31914e-05	0.000395742	0.0011575
cg00566209	2	716389	rs10180960_T	621115	-1659.65	44	1.34266e-05	0.00059077	0.00169303
cg08787039	1	182921857	rs11332_T	182844020	-1060.07	23	1.38322e-05	0.00031814	0.000936731
cg15628518	8	145025059	rs11783772_T	145008443	-1524.97	45	1.3988e-05	0.000629462	0.00179485
cg00894344	13	111089213	13:111484537:G_GCTTCCTC	111484537	-1712.29	46	1.46149e-05	0.000672285	0.00190465
cg27208536	4	8292328	rs1281124_T	8203416	-1677.35	43	1.46746e-05	0.000631008	0.00179797
cg02698580	10	86016643	rs148651972_C	86113652	-1735.33	25	1.46757e-05	0.000366893	0.00107629
cg10881242	5	171057282	rs17681353_G	171008174	-1868.7	30	1.52316e-05	0.000456949	0.00132967
cg08164294	7	27154387	rs12530948_C	27201258	-1849.14	34	1.54038e-05	0.000523729	0.00150743
cg03120555	7	630473	rs34943122_G	814612	-953.838	38	1.58515e-05	0.000602359	0.00172375
cg09971646	14	101194145	rs1190867_G	101069135	-1372.4	32	1.59464e-05	0.000510285	0.0014698
cg08893853	1	151701251	rs1781416_G	151569400	-1833.48	21	1.60056e-05	0.000336119	0.000987472
cg13904562	12	48690974	rs12099937_C	48771616	-1807.16	36	1.64962e-05	0.000593862	0.00170066
cg26268842	2	219575248	rs689116_C	219433888	-1928.18	29	1.66264e-05	0.000482165	0.00139487
cg15532640	12	129554566	rs470519_G	129480324	-335.522	57	1.70399e-05	0.000971277	0.00269032
cg16148593	8	22085417	rs375265271_T	22180093	-1556.12	39	1.73576e-05	0.000676947	0.00191469
cg09065876	17	45949756	rs72827869_A	46506699	-1985.91	48	1.78363e-05	0.000856142	0.00239142
cg27517968	2	208546083	rs2464975_T	208497965	-1389.98	17	1.78396e-05	0.000303274	0.000894286
cg26092675	6	26225258	rs73393471_C	26224629	-1124.34	124	1.82617e-05	0.00226446	0.00600428
cg14556146	8	41169484	rs141524167_A	41302676	-1730.14	27	1.83853e-05	0.000496404	0.00143189
cg18994250	4	6107021	rs11731332_C	6113559	-1599.6	49	1.8388e-05	0.00090101	0.00250617
cg04027736	7	27143403	rs2301721_C	27196113	-1775.56	34	1.83971e-05	0.000625502	0.00178598
cg26250086	1	6830972	rs2175171_G	7028842	-1925.37	47	1.88139e-05	0.000884252	0.00246172
cg25258098	11	396794	rs4077226_C	1039145	-1812.68	49	1.88298e-05	0.000922659	0.0025628
cg08104146	15	93208920	rs147368360_AGGCT	93179858	-2303.79	44	1.9208e-05	0.00084515	0.00236238
cg00932063	10	126234138	rs35291317_G	126178493	-1699.1	39	1.92373e-05	0.000750256	0.00211649
cg23276120	15	66331911	rs181267203_G	65478173	-1599.48	41	1.92693e-05	0.000790043	0.0022177
cg26392737	8	21916853	rs78496674_C	21967407	-2136.57	43	1.95666e-05	0.000841364	0.00235511
cg19537511	17	8213813	rs11078738_T	8167600	-1697.72	61	1.97896e-05	0.00120716	0.0033068
cg10323841	12	119474768	rs1961707_A	119380724	-1662.51	27	1.98099e-05	0.000534866	0.00153837
cg20382622	14	75330790	rs34972983_A	75207437	-2027.58	32	2.04214e-05	0.000653485	0.00186068
cg00059399	5	2008272	rs35296639_A	1998303	-1391.24	75	2.06567e-05	0.00154925	0.00419185
cg16614020	5	1414806	rs414965_A	1324121	-1836.09	77	2.09638e-05	0.00161421	0.00435279
cg21081817	5	140562738	rs10574782_T	140615501	-1525.05	38	2.12887e-05	0.00080897	0.00226923
cg20965743	14	104552209	rs148866868_C	104505010	-1462.56	44	2.14224e-05	0.000942587	0.00261632
cg13038422	12	1973367	rs140045963_G	1812885	-301.627	31	2.15323e-05	0.000667501	0.00189515
cg14213394	8	38508585	rs895621_T	38508357	-1974.34	21	2.1836e-05	0.000458556	0.0013324
cg10208301	11	6592745	rs137945510_G	6894994	-1068.59	30	2.23253e-05	0.000669758	0.0019002
cg21191514	11	2187921	rs61871560_G	2320349	-1085.32	44	2.23583e-05	0.000983764	0.00272301
cg23533513	11	76849324	rs2276285_C	76901927	-1605.39	40	2.2608e-05	0.00090432	0.00251362
cg01107874	10	77165618	rs12411465_C	77548286	-1782.19	19	2.28634e-05	0.000434405	0.00126593
cg01040749	10	134400440	rs36082885_G	134405274	-1754.8	70	2.29328e-05	0.0016053	0.00433169
cg09129334	13	111837676	rs7999064_A	111963037	-1801.74	50	2.31699e-05	0.0011585	0.00318006
cg13084677	4	39482740	rs62307974_G	39461744	-1824.21	29	2.33543e-05	0.000677274	0.00191469
cg05038469	14	104686119	rs11628870_T	104713102	-1423.11	45	2.39206e-05	0.00107642	0.00296708
cg07815799	2	131674140	rs1878639_G	131639355	-1781.17	21	2.39377e-05	0.000502691	0.00144898
cg23748340	12	48592721	rs12099937_C	48771616	-1731.3	33	2.49147e-05	0.000822185	0.00230467
cg19967668	5	140535759	rs2697541_T	140559596	-1674.34	39	2.60049e-05	0.00101419	0.00280332
cg23544223	18	12777786	rs16977214_C	12457498	-2068.25	29	2.63512e-05	0.000764185	0.00215272
cg13763482	9	4663107	rs2295963_G	4664852	-1499.06	22	2.66681e-05	0.000586699	0.00168258
cg18477674	10	133793527	rs111932654_G	133730848	-842.882	70	2.67396e-05	0.00187177	0.00502683
cg27589742	16	85296503	rs11865871_C	85044424	-1733.8	65	2.69005e-05	0.00174853	0.00471179
cg11160908	3	122712271	rs3792369_A	122840731	-1761.87	25	2.69741e-05	0.000674352	0.00190914
cg05671386	16	3550239	rs75991908_G	3550804	-1981.3	46	2.74651e-05	0.00126339	0.00345131
cg03987199	1	29189655	rs203283_C	29253563	-1971.53	39	2.77189e-05	0.00108104	0.00297566
cg04200607	10	72163475	rs201670247_T	71906917	-1818.52	47	2.79468e-05	0.0013135	0.00357981
cg10072237	6	33872861	rs10947432_A	33676556	-1783.69	70	2.83171e-05	0.00198219	0.0053126
cg22705929	11	57417974	rs1424753_T	57479864	-2028.67	22	2.83187e-05	0.00062301	0.00178029
cg07242540	1	12600348	rs6541038_A	12626210	-1468.22	30	2.8708e-05	0.000861239	0.00240249
cg19761304	19	18980103	rs4808161_C	18942888	-1828.59	44	2.95362e-05	0.00129959	0.00354776
cg01693350	11	32452187	rs117424245_T	32509816	-1359.06	26	2.97344e-05	0.000773095	0.00217474
cg10356759	12	248889	12:274696:G_GAGTGTAAGTCTTTGACAGCC	274696	-1070.77	22	2.97833e-05	0.000655233	0.00186298
cg17529386	6	170452270	rs9460057_T	170472986	-1286.87	43	3.03941e-05	0.00130695	0.00356538
cg09293391	6	144386418	rs11155342_A	144412107	-1926.11	15	3.05256e-05	0.000457884	0.00133142
cg04228709	6	155537930	rs111421734_C	155686368	-1735.17	34	3.05671e-05	0.00103928	0.00286827
cg13027183	6	15504872	rs147752045_C	15268133	-2102.55	19	3.05814e-05	0.000581048	0.00166757
cg03071500	11	325964	rs151235689_C	839476	-1039.98	47	3.06158e-05	0.00143894	0.00390935
cg03884592	1	42384474	rs12145700_T	43123855	-1600.92	33	3.11004e-05	0.00102631	0.00283485
cg16101008	1	10698719	rs11587145_T	10704688	-1187.83	33	3.15108e-05	0.00103986	0.00286827
cg27583010	16	30198505	rs35480350_A	30366039	-1816.22	21	3.15482e-05	0.000662511	0.00188233
cg05620261	19	34991070	rs74177152_GGATT	34954479	-1955.95	55	3.20622e-05	0.00176342	0.00474868
cg21190982	14	75180524	rs34972983_A	75207437	-1992.07	36	3.26018e-05	0.00117367	0.00321726
cg01025774	5	42944457	rs13167991_A	43066712	-2053.05	29	3.26758e-05	0.000947598	0.00262839
cg14754187	2	80551413	2:80433193:G_C	80433193	-1780.48	20	3.27372e-05	0.000654745	0.00186293
cg07524214	16	86825363	rs12596920_C	86867463	-1744.48	89	3.33425e-05	0.00296748	0.00769878
cg27624471	18	77280171	rs75667721_T	77439637	-1315.02	69	3.33823e-05	0.00230338	0.00609528
cg02611934	13	88329407	rs1072378_T	88798811	-1190.7	11	3.3563e-05	0.000369193	0.00108224
cg25264268	19	427263	rs181506465_G	429709	-1985.01	36	3.49194e-05	0.0012571	0.00343647
cg00711072	17	46669489	rs71366902_AT	46719157	-1313.08	45	3.50285e-05	0.00157628	0.00425918
cg07286216	7	56515846	rs188231100_T	56535039	-1079.6	51	3.5305e-05	0.00180056	0.00484212
cg16015295	17	78793479	rs3829572_G	78820212	-2043.76	57	3.56707e-05	0.00203323	0.00544204
cg17910899	13	100218552	rs9585075_A	100128634	-1428.62	37	3.56869e-05	0.00132041	0.00359471
cg19255241	1	248058104	rs112188761_C	248280773	-1627.04	31	3.6084e-05	0.0011186	0.00307268
cg13928485	9	136726359	rs79382109_A	136112069	-1980.61	57	3.62088e-05	0.0020639	0.0055167
cg18100127	7	130125764	rs2301335_G	130132826	-2390.94	23	3.663e-05	0.00084249	0.0023566
cg08972081	3	139259435	rs74877536_A	139063119	-1903.11	24	3.68505e-05	0.000884411	0.00246172
cg09066361	7	126890254	rs1592376_G	126891392	-1651.03	26	3.69462e-05	0.000960602	0.0026626
cg09430518	8	118662568	rs11562668_G	118958767	-1553.34	22	3.75407e-05	0.000825896	0.00231344
cg12432568	13	113659625	rs138113962_T	113580619	-2064.06	55	3.75528e-05	0.00206541	0.00551701
cg17611045	3	192289245	rs2174179_C	192367902	-1057.08	16	3.80158e-05	0.000608252	0.00173937
cg14253327	9	103790197	rs34876767_C	103655232	-1886.94	20	3.85155e-05	0.000770311	0.00216844
cg24388762	10	37969891	rs12571820_A	38009354	-1718.57	67	3.94959e-05	0.00264623	0.00693325
cg15611912	10	121300857	rs4751750_T	121480383	-1727.26	31	3.98057e-05	0.00123398	0.00337792
cg21005510	7	63353570	rs10949858_T	63475033	-1791.95	62	4.08242e-05	0.0025311	0.00666679
cg13704680	18	77905298	rs9952181_T	77794410	-1101.59	34	4.29392e-05	0.00145993	0.00396368
cg16227623	5	3605783	rs1445869_A	3625943	-1552.11	33	4.29975e-05	0.00141892	0.00385759
cg19007269	10	105420501	rs56173156_TCTCCTC	105607966	-1954.15	23	4.3223e-05	0.000994129	0.00274978
cg00227156	22	18463646	rs149581970_T	18312458	-1918.09	42	4.33467e-05	0.00182056	0.00489261
cg24082121	5	672872	rs149970499_C	595209	-700.243	49	4.36478e-05	0.00213874	0.00569757
cg12123502	15	29980826	rs45540233_C	30026334	-1946.76	18	4.36864e-05	0.000786356	0.00220892
cg03701930	10	1981436	rs7088740_G	1157410	-1044.17	65	4.37712e-05	0.00284513	0.00741526
cg08811332	21	43185385	rs3838115_G	43183115	-1865.53	55	4.41141e-05	0.00242627	0.00641195
cg12380441	11	1403976	rs150476350_T	1283961	-1536.61	63	4.43727e-05	0.00279548	0.00729543
cg05594286	16	86840467	16:86917793:C_CT	86917793	-1460.72	89	4.46142e-05	0.00397066	0.0101604
cg07244098	11	4415203	rs11032080_C	4415079	-1407.84	24	4.48974e-05	0.00107754	0.00296809
cg09981929	10	82296072	rs74639780_C	82358217	-1347.12	31	4.49097e-05	0.0013922	0.00378755
cg09044186	11	116661388	rs4938315_G	116731205	-2120.24	35	4.4967e-05	0.00157384	0.00425549
cg01208318	14	106329652	14:107186130:A_AT	107186130	-1231.57	23	4.78402e-05	0.00110032	0.00302665
cg16406611	11	300404	11:357149:C_T	357149	-1222.92	46	4.80359e-05	0.00220965	0.00587466
cg25446098	17	47209664	rs11867287_A	46695148	-1665.86	40	4.85899e-05	0.0019436	0.00521267
cg08000731	11	316247	rs151235689_C	839476	-1260.6	46	4.8862e-05	0.00224765	0.00596371
cg02142483	16	84560555	rs72628283_G	84672056	-1543.31	76	4.92565e-05	0.00374349	0.00959919
cg06680906	15	69325560	rs3084774_C	69454251	-1779.58	34	5.23304e-05	0.00177923	0.00478802
cg26906998	17	17108846	rs3112526_T	16247100	-1054.4	39	5.37001e-05	0.0020943	0.00558668
cg26120813	12	133000792	rs10781651_A	133380498	-1418.31	62	5.51016e-05	0.0034163	0.00879996
cg14192130	6	167535764	rs2282860_C	167440244	-2252.72	45	5.53401e-05	0.0024903	0.00656805
cg23118561	13	51565237	rs112702177_C	51484003	-1034.55	14	5.5345e-05	0.00077483	0.00217808
cg24476033	19	6710658	rs344590_T	6591278	-1303.37	44	5.5421e-05	0.00243852	0.00644004
cg18780491	13	20692403	rs12868122_A	20617797	-1461.98	41	5.61723e-05	0.00230306	0.00609528
cg26723707	7	142045216	rs4726501_T	141940557	-1339.42	20	5.81168e-05	0.00116234	0.0031884
cg21412355	18	72837386	rs79141773_T	72334765	-1742.04	38	5.8241e-05	0.00221316	0.00588005
cg23329272	5	180085924	rs2617261_C	179967509	-1529.2	43	5.9065e-05	0.0025398	0.00668527
cg20534585	3	196373598	rs2550263_C	195489669	-1069.27	37	5.94584e-05	0.00219996	0.00585281
cg07637837	18	74824154	rs78065121_C	74963378	-1199.15	43	6.03608e-05	0.00259552	0.00681387
cg22335223	11	117698911	rs4938449_A	117757685	-2027.95	42	6.08272e-05	0.00255474	0.00671127
cg15146462	11	86142587	rs2034622_G	86142522	-1207.54	33	6.13458e-05	0.00202441	0.00542209
cg18522231	3	196705629	3:197113961:C_G	197113961	-554.995	40	6.15228e-05	0.00246091	0.00649485
cg11787167	14	33407370	rs36063234_T	33409812	-969.377	20	6.27704e-05	0.00125541	0.00343421
cg05463589	16	88706426	rs899729_A	88701780	-1359.54	82	6.39251e-05	0.00524186	0.013161
cg12733396	1	40783234	rs41268079_C	41012726	-1311.79	43	6.43865e-05	0.00276862	0.00723008
cg27363617	10	27703247	rs666759_A	27672782	-1585.44	45	6.46359e-05	0.00290861	0.00756087
cg22549041	15	75019251	rs2470893_T	75019449	-1025.52	50	6.47811e-05	0.00323905	0.00837054
cg11104736	4	7301529	rs11269021_GTCCGCACTGCGTGGCGGTTCCTGTGGCTCTTCTGATCCCCCA	7218662	-1857.19	50	6.60386e-05	0.00330193	0.00851186
cg07238058	12	19936611	rs79032967_T	19636866	-1561.92	24	6.6104e-05	0.0015865	0.00428386
cg23098529	19	10216651	rs66653469_C	10293627	-2212.92	39	6.68353e-05	0.00260658	0.00683839
cg12742645	17	171006	rs8073847_A	84782	-944.655	33	6.76544e-05	0.00223259	0.00592772
cg00685014	11	62212195	rs1675127_G	61891368	-1725.34	37	6.88791e-05	0.00254852	0.0067038
cg05056638	8	24800824	rs396626_G	24720069	-1169.51	16	6.89257e-05	0.00110281	0.0030314
cg13974464	19	49224165	rs8104897_A	49249814	-1453.12	63	6.96752e-05	0.00438954	0.0111336
cg16810031	17	38024146	rs11651497_T	37789998	-1670.06	33	7.10664e-05	0.00234519	0.0062018
cg27446137	4	77723198	rs4504283_T	77531477	-1732.68	32	7.12567e-05	0.00228022	0.00604204
cg07608370	11	1036865	rs11246356_A	961657	-2066.29	59	7.14123e-05	0.00421333	0.0107209
cg25755428	19	13875111	rs117223564_T	13962180	-45.054	21	7.181e-05	0.00150801	0.00408582
cg12807187	3	71778392	rs6769600_A	72356418	-1660.73	18	7.30021e-05	0.00131404	0.00357981
cg06712767	12	131118561	rs7965634_A	131146292	-541.523	90	7.47088e-05	0.00672379	0.0165573
cg23226914	1	247537224	1:247681776:A_G	247681776	-1222.15	41	7.56644e-05	0.00310224	0.00802742
cg22857963	8	144358043	rs56184499_A	144363827	-1250.35	59	7.61217e-05	0.00449118	0.0113479
cg22512573	12	130529214	rs116867913_T	130527827	-1387.01	78	7.73249e-05	0.00603134	0.0149541
cg06107293	15	22915986	rs10539637_A	22919704	-1781.31	9	8.04513e-05	0.000724061	0.00204405
cg02301920	16	55866890	rs12924764_G	55498049	-1020.92	45	8.06921e-05	0.00363114	0.00932917
cg05491767	7	48074093	rs1915971_T	48074984	-2085.79	33	8.09135e-05	0.00267014	0.00699131
cg19269039	1	111743200	rs6662965_A	111642226	-1926.2	32	8.15742e-05	0.00261037	0.00684383
cg24942922	3	120003547	rs11445102_TA	120040873	-1759.96	18	8.2943e-05	0.00149297	0.00404784
cg19839325	19	18761132	rs4808161_C	18942888	-2132.95	45	8.30133e-05	0.0037356	0.00958514
cg19766489	1	78511344	rs149015746_CGCCGTCGCA	78148776	-1928.8	26	8.34667e-05	0.00217013	0.00577733
cg20697926	18	77377589	rs59331110_G	77493053	-1335.55	69	8.39081e-05	0.00578966	0.0143908
cg14027288	1	180923683	rs58013893_GGCCCCTGCGCA	180727915	-1251.22	35	8.43023e-05	0.00295058	0.00765994
cg13067509	17	6538498	rs9911968_A	6558329	-1936.31	43	8.48883e-05	0.0036502	0.00937206
cg12594933	1	3806817	rs7530291_G	3742179	-1930.46	49	8.50704e-05	0.00416845	0.0106135
cg14035860	14	55707715	rs9919921_G	55695505	-912.651	35	8.55011e-05	0.00299254	0.00775873
cg01299997	7	100886961	rs4269454_C	100678740	-1801.01	42	8.58365e-05	0.00360513	0.00926834
cg01469847	11	1771930	rs72847987_A	1669570	-2098.63	49	8.64645e-05	0.00423676	0.0107736
cg27002247	19	58549241	rs2074058_G	57984918	-1670.61	80	8.6575e-05	0.006926	0.0170446
cg11161597	12	132652473	rs9652059_T	132381920	-1303.32	72	8.66767e-05	0.00624072	0.0154251
cg20704654	20	30072118	rs7261354_C	30202414	-1661.21	37	8.81281e-05	0.00326074	0.00841563
cg16126754	10	133156058	rs12269134_G	133260815	-1533.1	68	8.83219e-05	0.00600589	0.0149003
cg23236408	3	87039150	rs116018699_G	86754039	-1661.63	23	8.84897e-05	0.00203526	0.00544382
cg02254407	11	73357159	rs56006060_G	73562598	-1875.47	31	9.07126e-05	0.00281209	0.00733396
cg07952421	4	69435601	rs34814736_C	69980478	-779.15	17	9.09386e-05	0.00154596	0.00418578
cg04904561	14	104394831	rs148866868_C	104505010	-1622.08	39	9.16074e-05	0.00357269	0.00919088
cg02780743	19	18496932	rs79058301_T	18451330	-1940.8	44	9.39131e-05	0.00413218	0.0105347
cg15430659	10	101090558	rs7073672_G	100726102	-1818.85	28	9.638e-05	0.00269864	0.00706126
cg03408904	22	17956462	rs138180919_ATTCG	17958006	-2059.32	32	9.7559e-05	0.00312189	0.008073
cg15679892	7	1267057	7:1110621:G_T	1110621	-1347.69	59	9.76959e-05	0.00576406	0.0143361
cg00581043	6	168106129	rs2038239_A	168332665	-1454.77	55	9.80337e-05	0.00539186	0.0134949
cg16615454	12	50475167	rs3812825_G	50616346	-1700.35	29	0.000100056	0.00290163	0.00754766
cg11344997	19	3463788	rs146801635_GTA	3501243	-1650.69	53	0.000101647	0.00538729	0.013492
cg24760467	10	102760784	10:102677676:CAAAT_CAAATAAAT	102677676	-2096.07	43	0.000102227	0.00439575	0.0111423
cg06873980	8	140676074	rs7822314_A	141085634	-1941.77	32	0.000103197	0.00330231	0.00851186
cg08260406	1	248100407	rs1115201_A	247353355	-803.768	28	0.000103375	0.00289451	0.00753407
cg01297020	13	106117425	rs1935059_G	106113239	-2186.69	20	0.000103937	0.00207873	0.00554887
cg18466965	12	117628589	rs79478437_A	117593387	-1469.37	33	0.00010421	0.00343893	0.00885251
cg20324199	9	96080326	rs2991377_C	96094943	-1708.48	45	0.000107068	0.00481804	0.0121352
cg19497517	8	145028257	rs10866916_C	145006790	-1497.99	45	0.000107471	0.00483621	0.0121733
cg21487550	3	127056955	rs10690801_CAGTT	127627168	-1015.99	52	0.000107861	0.00560875	0.0140113
cg26765567	11	69587473	rs10793254_A	69875472	-1933.56	44	0.000108588	0.00477787	0.0120493
cg11783602	8	55087084	rs4442121_T	55467038	-1700.33	23	0.000108808	0.00250258	0.00659605
cg27070162	5	179597526	rs248321_A	179371900	-999.963	43	0.000113315	0.00487255	0.012257
cg20576094	14	70715730	rs8013862_A	70789122	-2252.6	38	0.000117825	0.00447735	0.0113216
cg12184221	3	119182840	rs59346852_G	119127993	-1762.17	18	0.000117888	0.00212199	0.00565673
cg21474062	3	141087363	rs2871960_C	141121814	-1847.86	24	0.000120242	0.0028858	0.00751633
cg24999973	1	7311132	rs9434846_G	7178131	-1550.13	42	0.00012127	0.00509333	0.0127962
cg02814482	11	93822114	rs72253125_TCCCGC	93862254	-1633.4	24	0.000122457	0.00293896	0.00763477
cg08745665	4	10460009	rs34128257_GT	10146372	-1800.1	46	0.000123338	0.00567353	0.0141376
cg21032567	2	795935	rs12468727_G	1107901	-1274.55	47	0.000128434	0.00603638	0.0149573
cg22400703	2	68545995	2:69250388:A_AGATGGTGATGGTGATGC	69250388	-1729.44	21	0.000130973	0.00275043	0.00718731
cg12598270	18	32957498	rs34276172_CG	32847251	-1647.55	29	0.000132948	0.00385549	0.00987363
cg08602346	13	113242997	rs7337422_G	113209732	-1290.97	48	0.000133282	0.00639751	0.015793
cg05807467	8	17579494	rs73573036_T	17522157	-1723.02	42	0.000133642	0.00561295	0.014013
cg08670658	11	67052992	rs74909140_A	67423949	-1976.6	42	0.000134013	0.00562854	0.014038
cg01700386	2	179056976	rs148683584_G	179306028	-1800.49	20	0.000136134	0.00272268	0.00711948
cg25570864	13	112838390	rs7337422_G	113209732	-1977.67	51	0.000136351	0.00695388	0.0171027
cg02305723	15	25093456	rs62002005_T	25332020	-924.79	38	0.000139869	0.00531501	0.0133278
cg22822446	10	26883013	rs12572302_T	27436666	-1184.56	47	0.000140858	0.00662032	0.0163227
cg16000989	4	41983716	rs13111696_C	42076592	-1820.47	27	0.00014152	0.00382104	0.00979172
cg01480180	7	90896329	rs144207814_G	91069182	-924.535	18	0.000141778	0.00255201	0.00670853
cg00123128	4	3464702	rs7683309_C	3184951	-857.127	50	0.000143108	0.00715541	0.0175548
cg15420468	6	166486120	rs3008025_A	166034130	-1886.95	43	0.000143867	0.00618628	0.0153001
cg05293490	14	95156546	rs34858559_A	95137498	-1448.84	49	0.000143937	0.00705291	0.0173355
cg00300298	20	30308956	rs6060960_C	30394517	-2073.68	38	0.000144618	0.00549549	0.0137456
cg17118775	8	74282812	rs9802021_C	73392056	-863.27	22	0.00014793	0.00325446	0.00840488
cg24833819	5	42924552	rs2603656_G	42992040	-1578.2	29	0.000149613	0.00433879	0.011019
cg16121206	22	36636055	rs9607310_T	36502823	-1305.68	37	0.000150267	0.00555988	0.013898
cg00718400	3	32509018	rs3732846_A	32433333	-1885.96	29	0.000151294	0.00438752	0.0111336
cg14748380	1	179713788	rs11577489_C	179335162	-1440.59	27	0.000153479	0.00414393	0.0105578
cg23656083	6	88757371	rs9353513_A	88654437	-1088.83	26	0.000157774	0.00410211	0.0104782
cg16307778	6	168066888	rs73258761_T	168348389	-1723.66	56	0.000158274	0.00886334	0.0214696
cg04867115	2	20645320	rs340595_T	20889714	-1629.51	48	0.000158279	0.00759741	0.0185818
cg20632887	1	160085581	rs1934082_G	159991622	-2029.45	29	0.000159377	0.00462192	0.0116709
cg14535531	18	52258182	rs8089935_G	51736447	-1643.99	19	0.000160049	0.00304094	0.00787906
cg02505002	19	10172899	rs140101583_C	10542590	-1348.9	40	0.000160962	0.00643846	0.0158842
cg17723156	10	124247117	rs11200655_G	124260564	-1813.15	36	0.00016518	0.00594647	0.0147621
cg02464608	3	122631723	rs1877377_G	122388312	-1903.74	26	0.000170613	0.00443595	0.0112298
cg09075558	1	228246780	rs140565950_T	227966792	-1876.17	43	0.000174351	0.0074971	0.0183478
cg03839074	5	43000303	rs2603656_G	42992040	-1562.61	28	0.000177449	0.00496857	0.0124906
cg19781870	22	38714285	rs2076088_G	37960725	-1871.41	49	0.000180208	0.00883017	0.0214124
cg22855020	8	42356731	rs150687885_TTTTG	43210512	-1863.15	26	0.000184242	0.0047903	0.012073
cg00373499	5	137224723	rs35197285_TATAATATATATTTTA	137291051	-1920.49	28	0.000187337	0.00524543	0.0131616
cg11137145	1	152730027	rs34564827_C	152170252	-2184.09	22	0.000187383	0.00412242	0.0105165
cg03233793	19	19626605	rs1469712_A	19528821	-2150.05	43	0.000188179	0.00809169	0.01973
cg27295118	14	22902226	rs3811199_T	22989292	-2175.99	39	0.000188706	0.00735952	0.0180333
cg16674484	5	149887497	rs10700649_CCT	150451347	-1986.89	46	0.00019001	0.00874047	0.0212207
cg13038847	22	28073997	rs9625287_C	28066266	-1259.44	32	0.000192708	0.00616666	0.0152611
cg07537562	7	51539514	rs12719050_A	51356181	-1349.39	23	0.000194692	0.00447792	0.0113216
cg09929238	17	78560916	rs4075781_T	78556180	-1617.22	51	0.000195197	0.00995504	0.0239355
cg10081469	14	61748336	rs11621011_A	61787617	-1943.88	29	0.000198181	0.00574726	0.0143033
cg12133451	1	227746453	rs20488_G	228080785	-1145.87	46	0.000201506	0.00926925	0.0223678
cg03049249	17	16593601	rs372606175_C	16497191	-890.624	35	0.000201853	0.00706485	0.0173541
cg16135936	14	98629292	rs11440004_GC	98638351	-2026.91	28	0.000208554	0.00583952	0.0145057
cg23840044	11	22696087	rs1566378_A	22774799	-1756.13	19	0.000211644	0.00402124	0.0102782
cg19813226	1	235257141	rs139415189_G	235564220	-2033.58	36	0.000214944	0.007738	0.0189024
cg22217449	21	47845788	rs2249057_A	47773103	-2169.06	56	0.000215826	0.0120862	0.0288154
cg06125903	20	57583328	rs6070697_A	57599402	-1571.79	33	0.000215958	0.00712661	0.017495
cg03626579	19	58868858	rs3764535_G	58929052	-2126.52	66	0.00021958	0.0144923	0.034142
cg00258081	11	43290962	rs4755680_A	42971480	-1437.85	20	0.000220376	0.00440753	0.011165
cg15695738	19	35329860	rs62621125_A	35126266	-1293.17	57	0.000221627	0.0126327	0.0300282
cg02168442	8	102236522	rs75177997_A	102419242	-1535.24	21	0.000223605	0.00469571	0.0118496
cg07375256	7	99222196	rs149929425_G	99190954	-1755.65	27	0.000224859	0.00607119	0.0150341
cg23781075	20	170581	rs57280980_T	165124	-1944.69	19	0.000225276	0.00428025	0.0108773
cg21553980	17	109444	rs8073847_A	84782	-862.553	33	0.000226577	0.00747705	0.01831
cg05171197	2	240230850	rs149755387_A	240202525	-2113.23	58	0.000227546	0.0131977	0.0312776
cg17826679	19	10736038	rs149609631_GCCGCCGCCA	11071350	-1878.16	47	0.00022866	0.010747	0.0257307
cg25944717	5	180648843	rs112706258_T	180649054	-1194.43	29	0.000228706	0.00663248	0.0163426
cg17713780	13	25945656	rs7996201_A	25857880	-1955.76	34	0.000229817	0.00781379	0.0190758
cg01200177	2	128616082	rs7592257_A	128440598	-1798.28	36	0.00023107	0.00831852	0.0202458
cg03009158	1	106623546	rs1163530_G	106314780	-1909.5	17	0.00023368	0.00397257	0.0101604
cg07019386	20	47013687	rs4809690_C	47040849	-1646.59	33	0.000233723	0.00771284	0.0188526
cg18865685	1	177001903	rs240094_A	176534232	-1162.1	13	0.000235246	0.00305819	0.00791861
cg08978665	16	3115707	rs12919933_A	3137261	-2333.47	37	0.000236897	0.00876518	0.0212678
cg06370094	12	130555091	rs116867913_T	130527827	-1928.76	78	0.000237149	0.0184976	0.0426918
cg18417245	5	140579296	rs73275709_G	140605601	-1745.13	38	0.000238273	0.00905439	0.0219026
cg20022118	7	8276021	rs12538295_A	8875020	-2154.33	24	0.000239072	0.00573772	0.0142885
cg26191747	10	51549499	rs11006509_T	51546580	-468.756	17	0.000241899	0.00411229	0.0104974
cg08284593	13	114057070	rs7338868_G	114634184	-1576.42	60	0.000242748	0.0145649	0.0342927
cg22692843	13	115078924	rs80113989_C	115049220	-2005.74	37	0.000244575	0.00904927	0.0219026
cg11339849	3	57743171	rs11718944_C	57665959	-1755.3	37	0.000248536	0.00919584	0.0222312
cg07191657	10	14478541	rs586679_C	14419842	-2117.28	44	0.000258466	0.0113725	0.0271627
cg20305489	17	75316480	rs8064951_G	75269930	-1991.95	59	0.000263391	0.01554	0.036373
cg19521279	7	27144595	rs3801846_T	26828653	-1772.65	34	0.000271494	0.00923078	0.0223021
cg05212138	20	23063119	rs61523998_G	23206347	-1979.87	39	0.00027796	0.0108405	0.0259387
cg04945216	7	3186788	rs10244560_C	3327236	-1587.61	38	0.000278624	0.0105877	0.0253645
cg01699727	17	21903947	rs8077105_G	21831516	-2159.74	20	0.000281501	0.00563003	0.014038
cg27481559	2	87037038	rs142496274_GCGCCCC	87016922	-1488.37	19	0.000282234	0.00536245	0.0134383
cg00056066	10	25010738	rs11014309_A	25224755	-1401.59	25	0.000292675	0.00731687	0.0179399
cg20245116	1	55522013	rs41297871_G	55307501	-979.435	35	0.000299801	0.010493	0.0251681
cg00901554	4	1042225	rs13141992_T	1340765	-1841.11	69	0.000304828	0.0210331	0.0479584
cg09329516	17	1508261	rs145816677_C	1532064	-77.1059	53	0.00030735	0.0162896	0.037904
cg08022717	2	127955187	rs72959057_T	127863681	-1881.09	32	0.000310881	0.00994819	0.0239335
cg05852568	2	95537405	rs11885687_T	95429424	-1069.49	6	0.00031408	0.00188448	0.00505753
cg02963119	16	450970	rs1984409_T	420723	-1280.73	42	0.000315773	0.0132625	0.0314124
cg19303898	1	170115258	rs1360294_T	170043851	-1613.6	27	0.000316197	0.00853731	0.0207529
cg02492567	2	173792437	rs142803173_G	173867971	-2164.3	26	0.000321639	0.00836261	0.0203406
cg16572876	4	56024045	rs10675733_C	56332131	-907.087	25	0.000326696	0.00816739	0.0199024
cg17826956	1	77230619	1:77240062:AGTATAGAGTATGTAATAGTCTCTCAATACATATTTTTGCATGAATAACAAGAGAATAAAAATAATCTTTCCAAGTT_A	77240062	-1578.6	28	0.00033062	0.00925736	0.0223527
cg22451657	1	6558088	rs112069888_C	6424148	-1747.33	48	0.000335672	0.0161123	0.0375795
cg20451986	11	133928302	rs10569176_C	134037496	-1723.17	49	0.000339834	0.0166519	0.0386791
cg02881684	19	45978153	rs116329407_T	46030952	-1550.57	60	0.000341284	0.020477	0.0468249
cg11136751	3	46608069	rs73061887_T	46747866	-1856.81	34	0.000347809	0.0118255	0.0282277
cg02235843	1	170898554	rs180704126_G	170323950	-2085.02	28	0.000347899	0.00974117	0.0234781
cg17122213	1	1564920	rs3766180_C	1478153	-1465.93	53	0.000353205	0.0187199	0.0431295
cg14222432	12	29376421	rs150002870_C	29462451	-2073.17	29	0.00035514	0.010299	0.0247327
cg06824277	12	103890274	rs12304113_A	103850017	-2090.78	28	0.000357361	0.0100061	0.0240437
cg12075247	12	47226029	rs5797981_GTTGT	46824494	-1611.42	24	0.00036094	0.00866257	0.0210445
cg16604218	1	45452605	rs263975_C	45358527	-1815.44	37	0.000363	0.013431	0.0317926
cg06385380	7	48887585	rs1990076_C	48887627	-1867.53	38	0.000364717	0.0138593	0.0327478
cg16555466	14	92042333	14:91883063:CGAG_C	91883063	-1754.97	34	0.000366867	0.0124735	0.0296674
cg03711485	10	101296036	rs3814144_G	100992505	-1518.46	28	0.000368418	0.0103157	0.0247577
cg25968569	13	77461335	rs1069767_G	77491964	-1563.59	17	0.000373552	0.00635038	0.0156864
cg08818610	6	24910720	rs112943240_CTT	25726329	-1240.27	33	0.000374894	0.0123715	0.0294426
cg08936487	6	3224596	rs1680836_A	2548381	-1992.54	41	0.000375239	0.0153848	0.0360522
cg00876141	4	47837775	rs6833320_C	47917441	-2180.68	25	0.000377681	0.00944202	0.0227709
cg05132077	22	49448320	rs148187999_G	49401442	-1511.76	43	0.000377889	0.0162492	0.0378323
cg00399059	8	143859774	rs10650180_C	144676575	-1431.72	69	0.000380066	0.0262245	0.0588829
cg17459778	4	189321136	rs72711479_A	189277962	-1888.27	38	0.000380893	0.0144739	0.0341189
cg00044354	1	67389884	rs11209004_A	67613932	-1662.19	21	0.000391134	0.00821382	0.0200032
cg05204104	2	235403141	rs10754938_C	235303181	-1874.41	25	0.000392177	0.00980441	0.0236162
cg08277369	16	84538885	rs8055743_G	84545158	-1281.56	77	0.000392695	0.0302375	0.0669473
cg09508496	19	39056084	rs12974979_G	38911715	-1572.33	80	0.000394002	0.0315202	0.0694774
cg08476511	6	168435923	rs114187644_A	168401053	-1034.32	65	0.000399434	0.0259632	0.0583621
cg19782271	5	171616253	rs75504281_C	171960236	-1501.24	38	0.000405516	0.0154096	0.036089
cg15931921	6	170597588	rs34883013_A	170487724	-1345.39	39	0.000405835	0.0158276	0.0369372
cg02094337	17	80542118	rs185224389_G	80489631	-1875.77	56	0.000408627	0.0228831	0.0517312
cg27170268	14	104171695	rs729436_T	104093622	-1529.32	38	0.000409214	0.0155501	0.0363752
cg24461627	10	468412	rs35198327_T	354301	-2124.17	43	0.000410734	0.0176616	0.040881
cg06811094	1	200272112	rs7529495_C	200184939	-1134.16	34	0.000412082	0.0140108	0.0330861
cg19998432	9	125391618	rs68153799_A	124884193	-1887.36	27	0.000416439	0.0112439	0.0268716
cg25595431	6	166261900	rs34892251_GC	166169247	-2006.32	40	0.000429706	0.0171882	0.0398085
cg17490790	19	10125043	rs8110451_C	10121293	-1793.94	41	0.000431153	0.0176773	0.0408871
cg00318347	8	25812500	rs55906521_T	26492470	-1655.44	30	0.000437333	0.01312	0.031112
cg25541528	7	1545819	rs73047097_G	2099846	-1941.36	64	0.000443777	0.0284018	0.063413
cg16653991	10	123244536	rs41295509_C	123299274	-954.781	32	0.000445581	0.0142586	0.0336513
cg27576485	17	40558063	rs149420345_TCTTGAGTCCTGAGCATCA	41331919	-1351.63	35	0.000451564	0.0158047	0.0369056
cg17843376	7	154586335	rs57626460_A	154463993	-1960.01	41	0.000456304	0.0187085	0.0431295
cg19478079	17	79453653	rs76512695_T	79485049	-1458.18	64	0.000456732	0.0292308	0.0650083
cg21104412	3	42978026	rs834189_A	43088260	-1610.92	34	0.000458452	0.0155874	0.0364409
cg17511472	4	3485326	rs3135146_G	3307638	-1531.95	49	0.000465037	0.0227868	0.0515723
cg22514722	3	127473755	rs6765071_T	127416473	-1877.08	47	0.000468748	0.0220312	0.050033
cg14998086	7	47539536	rs7780837_G	47936676	-1424.22	35	0.000484938	0.0169728	0.0393556
cg24129222	2	74643251	rs78834087_T	74699595	-1632.78	25	0.000487268	0.0121817	0.0290256
cg13305186	11	57508416	rs371206899_C	57522200	-1753.46	21	0.000500033	0.0105007	0.0251712
cg01178624	11	65360327	rs186869143_A	65355791	-1468.36	53	0.000503632	0.0266925	0.0597984
cg04716394	14	74318162	rs28487998_G	74933546	-1882.97	38	0.000515757	0.0195988	0.0450239
cg00104167	16	86953195	rs39524_G	86524548	-1373.96	94	0.000516559	0.0485565	0.103027
cg04996195	7	87105398	rs11770415_C	86868442	-1259.87	28	0.00052671	0.0147479	0.0346209
cg12765123	10	132100019	rs139787651_G	132604973	-930.529	50	0.000527943	0.0263971	0.0592369
cg02162144	14	101618194	rs4900484_C	101597098	-1932.75	38	0.000528006	0.0200642	0.0459603
cg17163363	11	6192419	11:6229411:G_GAAAC	6229411	-1830.28	32	0.000529474	0.0169432	0.0393097
cg08084154	16	2848577	rs9935192_A	2969856	-1255.9	43	0.000531861	0.02287	0.0517311
cg20073050	4	106395643	rs113726916_T	106418260	-1617.34	15	0.000539293	0.0080894	0.01973
cg01993818	14	34270437	rs36063234_T	33409812	-1140.07	27	0.00054117	0.0146116	0.0343822
cg01899620	13	113689422	rs11268184_C	113641625	-2031.4	52	0.000547978	0.0284949	0.0635852
cg01673780	12	68619593	rs12315837_A	68573003	-1802.24	27	0.000548921	0.0148209	0.0347512
cg17823230	13	111141841	rs7999064_A	111963037	-2070.16	45	0.000551749	0.0248287	0.0559077
cg03716852	19	49669281	rs10409867_C	49403565	-1479.3	66	0.000561407	0.0370529	0.0806875
cg15972148	13	114880889	rs3812831_T	114900150	-1901.51	40	0.000563859	0.0225543	0.0511043
cg20744163	10	80999841	rs7905105_C	81688043	-348.434	26	0.000566966	0.0147411	0.0346209
cg20498962	7	150705760	rs199533997_A	151519941	-1793.94	29	0.000570709	0.0165506	0.0384663
cg27483007	12	132690643	rs10751710_G	132694312	-1701.75	71	0.000576461	0.0409287	0.0883047
cg06324373	10	99734805	rs7073672_G	100726102	-1313.72	28	0.000579866	0.0162363	0.0378243
cg00942920	1	203734559	rs4951130_A	203695836	-1762.51	40	0.000581805	0.0232722	0.052551
cg18412431	1	236925910	rs10802551_A	236767330	-2037.27	28	0.000589164	0.0164966	0.0383633
cg18553202	7	63893881	rs183470536_G	64438110	-1901.96	77	0.000594222	0.0457551	0.0977618
cg26638505	2	31806183	rs632148_C	31806031	-1785.25	32	0.00059573	0.0190634	0.0438446
cg21957905	4	7637501	rs10012347_T	7584767	-1621.22	55	0.000598538	0.0329196	0.0722811
cg13355032	12	71524030	rs6421232_G	71622905	-2050.14	20	0.000601493	0.0120299	0.0286983
cg23524191	7	1894688	rs1639909_C	2233045	-2144.34	60	0.000604855	0.0362913	0.0790724
cg18556455	2	45178474	rs2271623_T	45162618	-1907.89	35	0.000604945	0.0211731	0.0482498
cg25807487	11	68782106	rs488792_T	68705936	-1552.34	44	0.000608894	0.0267913	0.059986
cg12948059	2	129659420	rs10928836_A	129579529	-1587.59	28	0.000609082	0.0170543	0.0395214
cg08031492	2	469214	rs13018946_T	846393	-1232.22	34	0.000610654	0.0207622	0.0473951
cg11442326	5	1807695	rs150753332_TGG	1043388	-1814.14	78	0.000611798	0.0477203	0.101687
cg09347134	11	62138845	rs61895534_A	61891646	-1755.33	37	0.000612086	0.0226472	0.0512854
cg03240511	16	87979202	rs8060579_G	88751667	-1875.22	74	0.000613044	0.0453652	0.0970855
cg15014679	11	27695210	rs2638117_T	27885678	-2111.07	22	0.00061326	0.0134917	0.0319173
cg12927753	3	160823392	rs336573_G	161067740	-1878.47	24	0.000613664	0.0147279	0.034615
cg19004775	13	106063150	rs1935059_G	106113239	-1548.66	21	0.000620216	0.0130245	0.0309041
cg24524285	11	64405919	rs1317494_G	64036688	-1944.69	47	0.000632189	0.0297129	0.0659315
cg04790977	2	220717120	rs12465775_C	221059574	-1596.86	29	0.000635915	0.0184415	0.042587
cg02866639	17	1808743	rs17338473_CTGCA	1732531	-1499.35	41	0.000639515	0.0262201	0.0588829
cg11055991	7	158280410	rs10247689_A	158248715	-1982.57	89	0.000643111	0.0572368	0.119466
cg05441039	16	89723364	rs73283859_C	90062520	-1919.77	75	0.000643748	0.0482811	0.102662
cg10720000	7	57484635	rs188231100_T	56535039	-1353.75	43	0.000665902	0.0286338	0.0638593
cg20462561	1	228890820	rs11589560_C	229315648	-1449.8	35	0.000667762	0.0233717	0.0527157
cg21778644	2	105924383	rs3217439_G	105953938	-1843.51	37	0.000671056	0.0248291	0.0559077
cg03371962	12	1772323	rs12816304_A	1714082	-1744.35	34	0.000675261	0.0229589	0.051873
cg07977202	11	66311348	rs11227495_T	66263243	-1414.54	44	0.000675658	0.0297289	0.0659315
cg23299919	7	157406096	rs201506990_A	157274469	-1030.13	103	0.000677787	0.0698121	0.143601
cg10102384	6	163148018	rs55872267_T	162993916	-1705.21	37	0.000680706	0.0251861	0.0566795
cg01722963	16	88263261	16:87799204:G_T	87799204	-1617.09	73	0.000686911	0.0501445	0.106
cg19579500	17	80346614	rs145189579_CG	80941969	-1680.63	58	0.000694882	0.0403031	0.0870495
cg11077026	1	159915970	rs1934082_G	159991622	-1905.43	23	0.000703858	0.0161887	0.0377357
cg11792671	2	240751167	rs74388311_T	241061289	-1889.97	53	0.000705564	0.0373949	0.0812985
cg10504392	12	110044639	rs71443859_C	109899776	-1415.72	38	0.000716411	0.0272236	0.0609196
cg05700724	5	2129941	rs143666424_GT	1881434	-1536.73	68	0.000719677	0.048938	0.10367
cg25757140	19	38039469	rs73035164_C	38146720	-977.772	94	0.000723663	0.0680243	0.140141
cg19280206	3	196694932	rs7620061_C	197037067	-1633.14	40	0.00072985	0.029194	0.0649628
cg08253808	14	102676957	rs76447849_A	102512872	-1779.34	48	0.000734628	0.0352622	0.0769567
cg03217880	1	230468464	rs77677190_T	230446985	-1673	28	0.000735321	0.020589	0.0470538
cg09135656	5	140625848	rs2697541_T	140559596	-1144.28	38	0.000742273	0.0282064	0.0630122
cg09043214	12	6442873	rs3782726_G	6469671	-1803.41	47	0.00074627	0.0350747	0.0766198
cg19043935	4	7740427	rs201689649_A	7917744	-1867.18	52	0.000768141	0.0399434	0.0863194
cg22249612	12	56121485	rs80025355_G	56617936	-1402.02	20	0.000780716	0.0156143	0.0364824
cg01565314	19	45737610	rs60208176_T	45874123	-1545.4	66	0.000790658	0.0521834	0.109784
cg24332577	20	50419248	rs3827032_A	50225206	-1507.8	35	0.000790942	0.027683	0.0618777
cg14499274	9	136705398	rs117582560_T	136752919	-1862.13	57	0.000797572	0.0454616	0.0971871
cg08939850	17	78800806	rs7211217_T	78658741	-1566.6	57	0.000805542	0.0459159	0.0980526
cg27497781	1	111833467	rs6658287_T	111422676	-1814.93	33	0.000807563	0.0266496	0.0597359
cg15127250	12	51786489	rs56335028_T	51441680	-1550.3	22	0.000810694	0.0178353	0.041211
cg10047755	22	19751776	rs9618636_A	19617090	-2048.06	36	0.000813929	0.0293014	0.0651289
cg15945287	17	53809462	rs71363805_TGTG	53721993	-1725.64	23	0.000817578	0.0188043	0.0432989
cg06423211	19	551401	rs968506_C	572998	-860.792	36	0.000821028	0.029557	0.0656235
cg23364541	5	1178961	rs6554634_A	1186121	-882.627	72	0.000821486	0.059147	0.123065
cg10877315	6	141335831	rs9403298_C	141705945	-2160.12	15	0.000821982	0.0123297	0.0293607
cg07470694	15	26109249	rs71127085_C	26051474	-1515.81	32	0.000828977	0.0265273	0.0594954
cg03635442	8	49427283	rs185824106_C	49272685	-1310.43	13	0.000838072	0.0108949	0.0260534
cg25556122	19	45721000	rs1434579_T	44932972	-1528.52	65	0.000838626	0.0545107	0.114438
cg09449988	7	151328116	rs73479887_G	151336101	-1939.64	26	0.000845389	0.0219801	0.0499457
cg14566959	5	140772681	rs150445810_G	140306489	-1821.83	36	0.000846157	0.0304616	0.0673309
cg18771570	2	154143768	rs1345948_T	154994541	-1379.99	16	0.000852104	0.0136337	0.0322339
cg02156296	22	36806414	rs727048_T	37677892	-1917.79	38	0.000855918	0.0325249	0.0714936
cg08043592	19	56687388	rs8112683_G	56914862	-1697.02	46	0.000858741	0.0395021	0.0855053
cg16208053	10	135379215	rs41299414_G	135342782	-1319.8	38	0.000860997	0.0327179	0.071878
cg12456379	5	102464305	rs27896_C	102488571	-2069.81	17	0.00086838	0.0147625	0.0346347
cg18135555	8	22132992	rs4739252_C	21364457	-1460.13	38	0.000873638	0.0331983	0.0728125
cg07786220	17	78683082	rs7211217_T	78658741	-1867.59	58	0.000875512	0.0507797	0.107204
cg25282976	17	79005047	rs2279913_C	79168268	-1692.4	56	0.00087791	0.049163	0.10398
cg23478547	11	69259265	rs10793254_A	69875472	-1108.9	51	0.000883437	0.0450553	0.0965262
cg25920019	5	180488960	rs4339306_C	180527455	-1759.77	33	0.000891804	0.0294295	0.065377
cg09834465	1	35586503	rs139809033_GAC	35652232	-1923.4	22	0.000894441	0.0196777	0.045153
cg14219918	9	127249562	rs12379417_A	127029736	-1545.35	26	0.00089781	0.0233431	0.052681
cg07721625	2	183732607	rs73042128_T	183731397	-1642.54	16	0.000900323	0.0144052	0.033977
cg12519676	4	174912210	rs35383708_T	175902970	-1298.5	24	0.000900827	0.0216198	0.0491551
cg11363097	8	39792086	rs201879666_CCTTTCT	39878464	-2117.51	21	0.000903483	0.0189731	0.0436624
cg02465761	8	6735510	rs2978870_C	6731270	-1513.14	35	0.000907993	0.0317797	0.0700106
cg05157360	13	113613660	rs11268184_C	113641625	-1398.39	57	0.000909244	0.0518269	0.109092
cg21047695	8	63614552	rs2353364_G	63883752	-1326.91	23	0.000911952	0.0209749	0.0478531
cg14544831	18	60985269	rs9954667_T	61783352	-1559.65	23	0.00092246	0.0212166	0.0483213
cg23553912	3	159558031	rs55760222_T	160263636	-1218.38	20	0.000935537	0.0187107	0.0431295
cg11874323	3	111804830	rs6795947_C	111502739	-1772.07	21	0.000941356	0.0197685	0.0453351
cg10502244	12	48399295	rs12099937_C	48771616	-1855.01	37	0.000948337	0.0350885	0.0766198
cg22234712	8	96085385	rs16917117_C	95909498	-1574.61	37	0.000971817	0.0359572	0.0783875
cg13641043	17	43198610	rs78499376_T	42797518	-1190.14	43	0.000975394	0.041942	0.0903002
cg02019333	3	118892215	rs59346852_G	119127993	-1700.29	15	0.000977722	0.0146658	0.0344894
cg01569709	14	81894271	rs112931984_C	81906579	-1828.26	32	0.000977993	0.0312958	0.069021
cg09907228	19	838964	rs12975216_T	1310497	-1493.51	38	0.000987374	0.0375202	0.0814819
cg27282281	7	112262583	rs10226760_G	112145817	-1645.59	13	0.000996367	0.0129528	0.0307706
cg00470007	12	132930066	rs2173970_G	133697130	-1571.41	62	0.000997673	0.0618557	0.128164
cg01788113	3	46759472	rs141960307_A	47546956	-1283.4	29	0.000999895	0.028997	0.0645605
cg14325153	3	138763899	rs10654412_GCCCT	138634909	-755.561	24	0.00100055	0.0240131	0.0541316
cg21210642	9	100881995	rs7862535_G	100822683	-1342.33	35	0.0010013	0.0350454	0.0766099
cg24787924	19	54231819	rs10410012_T	53302737	-2205.47	80	0.00100671	0.0805371	0.163128
cg01164574	21	22368940	rs202046857_T	22807336	-1565.09	19	0.00102376	0.0194513	0.0447111
cg21442626	8	104032819	rs2048550_T	104036160	-1822.71	31	0.00103021	0.0319365	0.0703169
cg18623216	3	155421970	rs12490748_T	155353923	-1918.34	19	0.00103254	0.0196183	0.0450428
cg20171429	7	89873821	rs6965126_C	90015825	-1863.44	17	0.00104028	0.0176848	0.0408871
cg27113548	14	106354912	14:107186130:A_AT	107186130	-2166.51	20	0.00106245	0.021249	0.0483674
cg25609749	6	3743352	rs13196874_T	3912275	-1682.76	44	0.00106317	0.0467796	0.0997898
cg25191241	3	124448994	rs2279199_C	124449252	-1567.87	27	0.00106665	0.0287996	0.0641931
cg19203457	6	114181798	rs77181312_G	114295968	-1460.63	12	0.00108045	0.0129654	0.0307822
cg02117342	7	30408819	rs11537659_G	30963889	-2011.62	19	0.00108471	0.0206096	0.0470737
cg16966496	12	115172598	rs1566643_A	115206320	-1555.76	36	0.00108754	0.0391515	0.0848389
cg24346776	1	147737024	1:147400513:C_T	147400513	-1452.52	9	0.0010925	0.00983246	0.0236694
cg00552822	15	22368443	rs144200387_TTATTTTTAAA	22845637	-1859.6	8	0.00110807	0.00886457	0.0214696
cg18818075	6	44528865	rs73444688_T	45345480	-1976.4	28	0.00111408	0.0311941	0.068835
cg12615982	3	169483122	rs10490804_C	170210613	-2011.99	20	0.00112201	0.0224402	0.0508796
cg19531536	14	76873334	rs55932153_ACAAAGG	76887000	-1913.93	47	0.00114228	0.0536872	0.112828
cg02722672	4	2967106	rs1263360_A	2861430	-1929.43	51	0.00114667	0.0584799	0.121805
cg09634707	10	72219713	rs201670247_T	71906917	-1613.72	47	0.00117105	0.0550391	0.115303
cg05168468	5	119799531	rs71586481_A	119736268	-1868.73	17	0.00118123	0.0200809	0.045972
cg00500359	11	3175625	rs57002329_ATTTCAC	3385304	-1917.83	38	0.00118238	0.0449304	0.0963106
cg21290814	19	18793853	rs79370636_A	19614289	-1710.97	46	0.00118981	0.0547311	0.114719
cg16047279	17	38717242	rs4890120_T	38851024	-1915.43	26	0.00119871	0.0311664	0.0688121
cg02273436	4	55143269	rs148508652_GGAC	55099865	-1163.82	25	0.00120064	0.030016	0.0664939
cg23397216	19	45885922	rs60208176_T	45874123	-1964.29	60	0.00120343	0.072206	0.147913
cg16780688	8	120220073	rs76898810_G	121150134	-1553.29	25	0.00121648	0.0304119	0.0672584
cg01670430	7	2773010	rs11981207_T	3371579	-1967.35	58	0.00122244	0.0709016	0.145616
cg00851732	12	113229793	rs3215348_T	112608312	-1606.59	27	0.0012269	0.0331263	0.0726949
cg19889856	7	134856654	rs117706823_T	134913696	-2088.19	28	0.00122743	0.034368	0.0752533
cg23183069	6	168778242	rs75484331_G	168740692	-1751.46	62	0.00123472	0.0765526	0.155692
cg06638811	9	137030555	rs4842202_A	137878923	-1550.16	57	0.00124171	0.0707776	0.145512
cg03611487	11	19737237	rs2129538_T	19531024	-2018.17	27	0.00124198	0.0335333	0.0735069
cg23246911	17	154671	17:515771:C_T	515771	-967.078	33	0.00125051	0.0412667	0.0889372
cg13830870	12	10183167	rs10845152_A	10658507	-1356.17	30	0.00125365	0.0376095	0.0816311
cg08840010	1	8000314	1:7553442:A_AACACGTGCACAC	7553442	-2309.09	42	0.00125488	0.052705	0.110823
cg17986992	1	159825761	rs2501335_A	159831370	-2147.87	24	0.00129074	0.0309777	0.0684334
cg18410945	7	157257054	rs172706_A	157355735	-1495.88	102	0.00131789	0.134425	0.25957
cg12746947	1	38227094	rs72917983_C	38318619	-1572.75	34	0.0013278	0.0451451	0.0966666
cg13213889	20	61371658	rs34992415_T	61312867	-1728.21	74	0.00137065	0.101428	0.202246
cg16797699	12	109569084	rs192312168_C	109288033	-1625.51	35	0.00138577	0.048502	0.102966
cg03172657	16	89163625	rs145797157_C	89224517	-1339.42	85	0.00138819	0.117996	0.231219
cg18373855	6	159360209	rs1744170_T	158507840	-1463.02	45	0.00138886	0.0624985	0.129294
cg12109823	8	67454595	rs11988053_T	67025500	-791.033	27	0.00138916	0.0375072	0.0814819
cg01564661	14	105942636	rs6576067_T	105473903	-2109.81	25	0.0013942	0.034855	0.0762357
cg13117948	4	16086051	rs9968434_T	15949531	-1489.99	23	0.00139917	0.032181	0.0708161
cg07176677	10	101771161	rs7078153_G	101736918	-2002.89	35	0.00140253	0.0490885	0.103878
cg00888801	5	140806126	rs2697541_T	140559596	-2143.4	32	0.00141961	0.0454275	0.0971664
cg03440799	1	179334176	rs76860548_T	179852160	-1896.1	28	0.00142154	0.039803	0.0861097
cg05106191	2	114036685	rs5833520_AC	114603162	-2000.98	33	0.00144902	0.0478175	0.101785
cg25888881	10	31288287	rs906231_A	30831454	-2332.88	34	0.00150254	0.0510865	0.107762
cg00504595	13	24144985	rs7332106_G	24175420	-1769.32	37	0.00151526	0.0560647	0.117266
cg04520078	8	43101622	8:43136173:GA_G	43136173	-1485.94	17	0.00152019	0.0258432	0.0581252
cg05232889	7	114055419	rs77396472_G	113809213	-2077.72	11	0.00152395	0.0167634	0.0389155
cg03781731	7	73256416	rs56016693_C	73695511	-1386.22	14	0.00152637	0.0213691	0.0486129
cg21597025	3	142837564	rs3796229_T	142984522	-1927.16	29	0.00153887	0.0446274	0.0957644
cg22385702	2	45175881	rs921120_A	45273041	-2243.8	35	0.0015614	0.0546489	0.114667
cg11750851	1	86047433	rs35003186_T	86064921	-1582.56	35	0.00156224	0.0546783	0.114669
cg03753683	10	134791323	rs3750580_C	134650440	-1933.84	59	0.00157235	0.0927689	0.185725
cg12127196	1	50489240	rs150039610_A	51435379	-1299.96	13	0.00157468	0.0204708	0.0468249
cg16692735	10	135259860	rs41299414_G	135342782	-1392.38	39	0.00159102	0.0620498	0.128499
cg12744031	7	158751184	rs111313618_C	158597077	-484.75	72	0.00159271	0.114675	0.224933
cg08485649	10	134043654	rs201588871_C	133994480	-1161.33	66	0.00159369	0.105184	0.208728
cg19421584	7	158664247	rs2308133_TAAC	158658793	-1732.3	76	0.0016045	0.121942	0.237545
cg10901805	11	84634620	rs1192_T	85374993	-1976.43	17	0.00161823	0.0275099	0.0615254
cg22584138	17	28562220	rs75391286_A	28037103	-1480.18	25	0.00164197	0.0410492	0.0885164
cg22689016	5	506129	rs149970499_C	595209	-1646.18	43	0.001655	0.0711649	0.146081
cg17356750	7	114329849	rs77396472_G	113809213	-2143.82	12	0.00167145	0.0200574	0.0459603
cg09973514	11	58830424	rs656163_A	58951440	-1382.88	29	0.0016818	0.0487721	0.103417
cg03441853	15	73075003	rs117531501_T	73075404	-1869	23	0.00168912	0.0388498	0.0842311
cg05566455	11	128774523	rs590520_T	128620132	-1609.84	25	0.00170943	0.0427356	0.0919534
cg24293948	18	61670413	rs59436817_CTGTT	61596075	-1881.86	22	0.00171879	0.0378135	0.082029
cg04819180	17	80829157	rs12453162_T	80859971	-2213.96	48	0.0017396	0.0835007	0.168358
cg00995520	1	111218282	rs545903_T	111288116	-1326.34	28	0.00174881	0.0489666	0.103675
cg18197332	6	3849458	rs6596983_A	3548999	-1877.41	43	0.0017542	0.0754307	0.153647
cg05815436	13	20781165	rs3764092_G	21063524	-1810.99	36	0.00175831	0.0632993	0.130814
cg01599714	8	142285223	rs3816063_T	142161064	-1911.94	34	0.0017629	0.0599388	0.124517
cg19116351	3	88031048	rs57350974_TC	87433971	-2000.53	25	0.00177466	0.0443664	0.0953074
cg23378165	17	9550256	rs12949976_C	9164622	-1705.28	26	0.00178032	0.0462884	0.0987951
cg26407558	1	207262706	rs2782851_T	207465062	-1355.04	25	0.0017865	0.0446626	0.0957882
cg17564203	4	7526639	rs7668673_T	6919674	-1945.32	52	0.0017908	0.0931217	0.186337
cg15389068	5	140475049	rs2697541_T	140559596	-1725.94	39	0.00183222	0.0714567	0.146529
cg07128890	11	59807164	rs1122409_T	60605794	-2160.52	32	0.00183878	0.0588409	0.122493
cg18142162	1	43281678	rs12145700_T	43123855	-1606.77	26	0.00186508	0.0484922	0.102966
cg03609639	10	101291397	rs35793319_GT	100358100	-2045.28	27	0.00188131	0.0507953	0.107204
cg09754549	8	144790656	rs60044922_T	145071511	-1779.06	47	0.001885	0.0885951	0.177727
cg19865237	14	104690244	rs729436_T	104093622	-1347.21	44	0.00189279	0.0832827	0.168004
cg07283015	18	22039857	18:21102840:C_CTGGG	21102840	-1936.76	27	0.00189516	0.0511693	0.107879
cg26668042	5	1514077	rs13358989_G	912534	-2206.48	72	0.0019217	0.138362	0.266618
cg07126637	4	71248757	rs17838974_A	71367844	-2232.92	18	0.00192422	0.034636	0.0757984
cg08130265	15	77519170	rs62007299_G	77711719	-1994.84	37	0.00192506	0.0712272	0.146134
cg05353869	11	75139544	rs78735726_C	75208599	-540.011	23	0.00193955	0.0446096	0.0957644
cg13393721	1	43815035	rs2494994_T	43924166	-1559.8	31	0.00194268	0.0602231	0.125042
cg06993512	5	151305143	rs6896664_G	151265274	-1954.87	29	0.0019567	0.0567444	0.118626
cg06464962	4	74719289	rs138690611_G	74824035	-1931.73	19	0.00196088	0.0372567	0.0810426
cg22670033	5	180646608	rs200454506_C	180687428	-1639.28	29	0.0019614	0.0568807	0.118848
cg04096085	14	101435336	rs34158896_C	101447373	-1813.11	37	0.00197096	0.0729257	0.149002
cg06013872	4	72203823	rs9993024_C	72723718	-2037.53	22	0.00198748	0.0437246	0.0939796
cg27027427	10	91091912	rs35996190_A	90618468	-1779.47	33	0.00199192	0.0657335	0.135633
cg26160218	3	24538388	rs57144868_C	24144965	-1679.93	20	0.00199328	0.0398655	0.086198
cg04217177	1	217306700	rs139431193_AT	216934787	-1465.13	15	0.00199406	0.0299109	0.066298
cg19074393	10	131682452	rs78006265_A	132328171	-2128.07	40	0.00200946	0.0803783	0.162911
cg21699330	7	26193032	rs9655264_C	25955324	-1007.35	30	0.00203888	0.0611665	0.126802
cg06343686	2	239048202	rs13412913_A	238064222	-2051.73	51	0.00205583	0.104847	0.208226
cg11421509	8	105379602	rs2514672_C	105295911	-1378.95	21	0.00205891	0.0432372	0.0929822
cg15078822	7	52341469	rs73698156_C	52278762	-1496.68	25	0.00206114	0.0515286	0.108579
cg02675652	12	51477739	rs10564521_C	51567857	-1658.41	18	0.00206551	0.0371791	0.0809181
cg12792180	17	77133977	rs2707038_A	77137918	-1622.39	55	0.00206944	0.113819	0.223586
cg16100392	6	132931717	rs113781941_T	132919778	-2080.84	17	0.00210013	0.0357023	0.0778745
cg03830006	17	77707066	rs75109824_T	77723493	-480.566	41	0.00210398	0.0862634	0.173312
cg09240693	2	86038538	rs28364794_G	86116169	-1949.53	34	0.00214273	0.0728528	0.14893
cg10862468	10	135342218	10:135350490:A_A	135350490	-652.736	38	0.00214618	0.0815547	0.164936
cg23973272	8	52322169	8:52236916:A_AGTTTTGC	52236916	-1209.49	19	0.00215369	0.0409201	0.0883047
cg06575035	5	140744449	rs62378453_G	140787850	-1778.68	36	0.00220499	0.0793796	0.161112
cg18222500	17	143285	rs71145729_C	265111	-1378.17	33	0.00220678	0.0728236	0.14893
cg19181528	20	59542589	rs6071396_A	59452783	-269.561	44	0.00223279	0.0982427	0.196288
cg16583552	5	140553150	rs2697541_T	140559596	-1211.88	38	0.00223389	0.0848878	0.170981
cg05876425	7	157474921	rs148179706_C	156675998	-1434.99	102	0.0022345	0.227919	0.413187
cg25949447	2	128169860	rs11541137_T	128145771	-1947.61	31	0.00224323	0.0695401	0.143116
cg18912209	4	170696239	rs7679375_A	171664907	-1695.65	21	0.00225216	0.0472954	0.100836
cg24069653	5	169408301	rs10076552_A	169962828	-2348.49	21	0.00228262	0.0479349	0.10198
cg13721169	12	108168824	rs139504427_TCTC	108222159	-1540.66	24	0.00232436	0.0557847	0.116742
cg20171559	7	27127448	rs212846_C	26721613	-1791.9	33	0.00232999	0.0768898	0.156298
cg22382021	8	145755756	rs60044922_T	145071511	-1516.57	27	0.00234859	0.0634119	0.130979
cg26292918	1	151826205	rs4291501_C	151169157	-2383.29	22	0.00235053	0.0517116	0.108907
cg18286850	3	133464713	rs67758552_C	133451668	-1744.47	35	0.00236578	0.0828022	0.167204
cg11586570	7	63498133	rs4718103_C	64168806	-1565.71	76	0.00236635	0.179843	0.335212
cg10146935	1	871308	rs13303327_G	895706	-861.273	36	0.00238099	0.0857156	0.172299
cg22943498	20	36148928	rs6019159_C	36157490	-1549.97	24	0.00239251	0.0574201	0.119786
cg07587796	4	111397401	rs9994289_T	111338277	-1668.43	21	0.00240564	0.0505184	0.106733
cg11704490	2	162284894	rs13029783_A	162347038	-1891.69	12	0.0024074	0.0288887	0.0643556
cg14983728	22	35695234	rs72302522_CCACACACACACACACA	35294792	-1842.89	25	0.00241105	0.0602762	0.125077
cg20287029	11	58036997	rs4127347_C	58049755	-2114.4	25	0.00241211	0.0603026	0.125077
cg12236088	2	105275812	rs17634270_C	105654150	-1460.24	24	0.00242449	0.0581879	0.12126
cg08730245	12	53902893	rs10506321_A	54224324	-2340.67	42	0.00244943	0.102876	0.20469
cg12019265	15	36523650	rs115964581_A	36853644	-2173.69	9	0.00249154	0.0224239	0.0508796
cg19526166	5	110062729	rs6893819_G	109721951	-1530.4	13	0.00249577	0.032445	0.0713575
cg02299497	14	69095570	rs1314913_T	68699594	-746.699	24	0.00249667	0.05992	0.124517
cg23247945	5	140530410	rs10574782_T	140615501	-1283.98	39	0.00258058	0.100643	0.20078
cg02639108	2	242711009	rs13422506_A	241832864	-1440.31	32	0.00258175	0.082616	0.166913
cg03196720	12	6473299	rs3217078_G	6580066	-1633.72	46	0.00258661	0.118984	0.232695
cg27260867	13	112984840	rs140476702_T	113180449	-747.956	45	0.00263072	0.118382	0.231747
cg19179099	10	106390667	rs139512733_T	106623130	-1745.18	22	0.00263908	0.0580597	0.121057
cg07586008	19	49636535	rs4802547_T	49572547	-1656.3	63	0.0026517	0.167057	0.313884
cg20824635	2	778731	rs4241331_C	845325	-1578.45	47	0.00265173	0.124631	0.242427
cg00818106	10	134221503	rs9419313_A	133844484	-1359.9	71	0.00265665	0.188622	0.35026
cg13043598	11	93464342	rs79130989_CAGAGAG	92995700	-2072.17	31	0.00267257	0.0828498	0.167215
cg24657523	15	48470754	rs201368884_GGAGAGAGAGA	47658087	-1728.41	30	0.00267964	0.0803893	0.162911
cg00222472	1	164545783	rs1932360_T	163715990	-1546.11	27	0.00269515	0.0727689	0.148912
cg27209741	7	97663876	rs201853320_G	97600996	-1469.84	33	0.00272114	0.0897976	0.179958
cg09626521	3	113933104	rs3732780_C	113955820	-913.562	11	0.00275896	0.0303486	0.0671558
cg08089567	21	45705994	rs112876103_G	45123419	-1715	55	0.00276184	0.151901	0.289378
cg16897193	19	46443801	rs139786776_C	46366823	-1567.91	60	0.00278904	0.167342	0.314216
cg10091752	6	3455459	rs141943522_ATGAAT	3345163	-1960.72	46	0.00279095	0.128384	0.248994
cg14157435	2	206628692	rs113185080_G	206547511	-915.537	15	0.00279631	0.0419446	0.0903002
cg03550384	8	91803357	rs4273818_C	92209644	-1630.88	14	0.00281115	0.0393562	0.0852359
cg21649089	17	14198392	rs143766433_AGT	14171785	-1050.22	27	0.00281774	0.076079	0.154888
cg03068497	7	30635838	rs118110722_A	31546781	-1588.86	21	0.0028192	0.0592032	0.123118
cg05096182	10	6557506	rs79365884_G	5933150	-2102.85	49	0.0028247	0.13841	0.266618
cg06388363	6	164507305	rs6455922_A	164227224	-1394.38	43	0.00283072	0.121721	0.237231
cg11700584	14	50088544	rs10150823_C	50051751	-1666.08	22	0.0028396	0.0624712	0.129294
cg26241746	8	124750502	rs11776799_A	123877155	-1843.72	22	0.00284324	0.0625513	0.129336
cg02882979	14	101512592	rs71424407_T	101027532	-1150.22	38	0.00284498	0.108109	0.214169
cg12242450	6	10555808	rs141470231_ATGTGTGTGTG	10527950	-1438.14	30	0.00285585	0.0856756	0.172299
cg20219891	2	121496875	rs12467239_C	121561733	-563.35	42	0.00286111	0.120167	0.234546
cg14997321	6	134436460	rs3836957_AAGTTGAC	133564677	-1981.98	17	0.00287015	0.0487926	0.103417
cg24437408	10	134661502	rs3750580_C	134650440	-1549.83	66	0.00287753	0.189917	0.352171
cg18294646	5	33937876	rs185146_C	33952106	-1545.7	26	0.00288463	0.0750004	0.153006
cg26391219	11	3189207	rs2011750_A	2534483	-2408.73	38	0.00288533	0.109642	0.216518
cg11074933	15	26915414	rs4511497_T	26154236	-1595.35	23	0.00290303	0.0667697	0.137628
cg09986353	10	125996395	rs2427794_C	125240590	-2083.21	41	0.00292916	0.120095	0.234546
cg20310608	20	25128805	rs28445567_C	25099353	-1717.7	36	0.00294709	0.106095	0.210284
cg01970040	17	27396961	rs34299662_A	27521872	-1591.28	24	0.00295286	0.0708687	0.145616
cg11131384	7	155325597	rs374562750_C	155212345	-1317.92	55	0.00295668	0.162617	0.306994
cg24810305	14	103389022	rs17791446_A	102906029	-1721.04	48	0.00295977	0.142069	0.27274
cg17815049	1	246728663	rs12727653_T	246495399	-1706.02	50	0.00296234	0.148117	0.282711
cg25501930	20	3145178	rs6037514_C	3229418	-1723.06	44	0.00296574	0.130492	0.252591
cg11024722	10	5406901	rs369820030_C	5640612	-2053.49	52	0.00297362	0.154628	0.293727
cg14880348	20	61447174	rs3787534_C	61354713	-1432.52	80	0.00297677	0.238142	0.42859
cg03626672	2	237478664	rs2600727_C	237568487	-1639.35	37	0.00299558	0.110836	0.218591
cg16175077	10	3282650	rs149505560_T	2565358	-1463.52	62	0.003003	0.186186	0.346385
cg14323854	19	9473058	rs2241356_G	9524185	-2262.01	41	0.00302936	0.124204	0.241714
cg19816642	17	21220360	17:22026088:A_ATATTTT	22026088	-1439.88	25	0.0030495	0.0762375	0.155131
cg02574073	17	46682398	rs140541811_T	46551471	-1715.54	45	0.0030518	0.137331	0.264795
cg13735469	8	144810657	rs73718146_A	144804773	-1627.48	47	0.00307182	0.144376	0.276633
cg16340103	12	34372299	rs199910196_G	33898780	-1888.53	11	0.00308893	0.0339782	0.0744409
cg08359464	3	128370361	rs10934859_T	128370510	-1756.65	37	0.00308986	0.114325	0.224357
[truncated: 1,000 more rows]
