# Supplementary material for: Integrated analysis of environmental and genetic influences on cord blood DNA methylation in new-borns
Source: Nat Commun. 2019 Jun 11;10:2548. doi: 10.1038/s41467-019-10461-0 (PMC6559955; doi:10.1038/s41467-019-10461-0)
Supplement: Supplementary file 13 — Supplemental Data 10 [file 41467_2019_10461_MOESM13_ESM.xlsx]

## Sheet: Blatt1
CpG	Chr	bp_CpG	best_E	AIC_E	p_E	p_E_corrected_env	P_E_corrected_overall
cg18912209	4	170696239	Pre_Pregnancy_BMI	-1701.35	9.40497e-05	0.000940497	0.825013
cg08712054	12	54446576	Maternal_Age	-1850.52	0.000124805	0.00124805	0.825013
cg03636048	16	72206536	hypertension	-2411.65	0.000166737	0.00166737	0.825013
cg07171527	1	8377844	Pre_Pregnancy_BMI	-1248.1	0.000191477	0.00191477	0.825013
cg14918650	7	94033643	hypertension	-2077.89	0.000202847	0.00202847	0.825013
cg10742917	7	56242801	Parity	-1295.05	0.000209229	0.00209229	0.825013
cg23299919	7	157406096	Pre_Pregnancy_BMI	-1032.91	0.000230148	0.00230148	0.825013
cg03775991	6	170589530	betamet	-1472.64	0.000256413	0.00256413	0.825013
cg19540471	5	115907550	hypertension	-2220.92	0.000259646	0.00259646	0.825013
cg09623773	7	154863381	Pre_Pregnancy_BMI	-1445.4	0.000287855	0.00287855	0.825013
cg23019889	1	146544044	Pre_Pregnancy_BMI	-1227.08	0.000316596	0.00316596	0.825013
cg26094651	2	1802045	Gestational_Diabetes	-689.544	0.000336208	0.00336208	0.825013
cg10720000	7	57484635	Parity	-1358.35	0.000378241	0.00378241	0.825013
cg25258098	11	396794	Pre_Pregnancy_BMI	-1808.82	0.000383664	0.00383664	0.825013
cg26630688	11	8964717	hypertension	-2089.04	0.000384043	0.00384043	0.825013
cg02257953	14	54816093	Gestational_Diabetes	-1234.53	0.000433855	0.00433855	0.825013
cg24389034	6	169977608	betamet	-1630.16	0.00044062	0.0044062	0.825013
cg10180297	16	22827393	Maternal_Age	-1697.87	0.000478274	0.00478274	0.825013
cg07910065	10	4230752	Maternal_Age	-1364.12	0.000485393	0.00485393	0.825013
cg13038847	22	28073997	Maternal_Age	-1262.58	0.000489717	0.00489717	0.825013
cg02459042	17	821621	Gestational_Diabetes	-1208.65	0.00052594	0.0052594	0.825013
cg00538458	16	22959868	Pre_Pregnancy_BMI	-1885.19	0.000538584	0.00538584	0.825013
cg12406559	18	56530302	hypertension	-1830.76	0.000550849	0.00550849	0.825013
cg14665523	10	89421684	hypertension	-2149.43	0.000574923	0.00574923	0.825013
cg04604656	19	1356153	deliverymode	-1871.16	0.000660963	0.00660963	0.825013
cg07770777	13	113528375	Pre_Pregnancy_BMI	-1775.73	0.000673517	0.00673517	0.825013
cg20616108	1	26547234	deliverymode	-1604.54	0.000681949	0.00681949	0.825013
cg10866199	5	111506035	hypertension	-2133.67	0.000720324	0.00720324	0.825013
cg03144619	1	230415668	deliverymode	-1055.89	0.000729775	0.00729775	0.825013
cg04977602	5	35230728	Pre_Pregnancy_BMI	-1850.26	0.000741383	0.00741383	0.825013
cg24718015	17	40489721	Pre_Pregnancy_BMI	-2294.5	0.000748936	0.00748936	0.825013
cg26297198	5	40908395	hypertension	-1953.47	0.000750482	0.00750482	0.825013
cg15949805	7	63505714	Parity	-1506.13	0.000760718	0.00760718	0.825013
cg25588792	19	55013946	Pre_Pregnancy_BMI	-1783.96	0.000788384	0.00788384	0.825013
cg09075558	1	228246780	betamet	-1875.59	0.000789537	0.00789537	0.825013
cg03271520	17	3100171	hypertension	-2234.46	0.000799583	0.00799583	0.825013
cg05441039	16	89723364	hypertension	-1918.25	0.000809908	0.00809908	0.825013
cg09317502	7	92857260	Maternal_Age	-1866.35	0.00081877	0.0081877	0.825013
cg26229024	5	140473857	hypertension	-2173.43	0.000868446	0.00868446	0.825013
cg10336925	14	77647482	deliverymode	-1700.4	0.000893477	0.00893477	0.825013
cg20106465	10	113911312	hypertension	-2201.12	0.000930788	0.00930788	0.825013
cg08096381	3	13082887	Maternal_Age	-1872.82	0.000941838	0.00941838	0.825013
cg16568681	11	33758505	Maternal_Age	-2032.3	0.000944741	0.00944741	0.825013
cg13052625	3	47865946	Pre_Pregnancy_BMI	-2161.4	0.00099599	0.0099599	0.825013
cg14984781	17	31867	Pre_Pregnancy_BMI	-1288.36	0.00103872	0.0103872	0.825013
cg16306978	2	21266953	Parity	-1357.72	0.00104312	0.0104312	0.825013
cg05939560	12	131003775	Pre_Pregnancy_BMI	-2095.09	0.00104799	0.0104799	0.825013
cg25513230	17	16522406	hypertension	-1805.34	0.00106082	0.0106082	0.825013
cg18011517	2	42175341	Gestational_Diabetes	-1469.37	0.00108028	0.0108028	0.825013
cg03016153	1	117296954	hypertension	-2249.89	0.0010862	0.010862	0.825013
cg04846574	2	98928447	betamet	-1764.92	0.00109437	0.0109437	0.825013
cg24033122	16	30485383	Maternal_Age	-2050.46	0.00110068	0.0110068	0.825013
cg17598785	10	61112628	hypertension	-2285.71	0.00110085	0.0110085	0.825013
cg18753294	7	23718155	hypertension	-2257.81	0.00117357	0.0117357	0.859568
cg03171211	3	37368888	hypertension	-2192.44	0.00120383	0.0120383	0.859568
cg18514705	19	44330665	hypertension	-1942.04	0.00122207	0.0122207	0.859568
cg10993442	1	25257587	Gestational_Diabetes	-2050.48	0.0012638	0.012638	0.859568
cg17586988	18	5892245	Pre_Pregnancy_BMI	-1394.07	0.0012667	0.012667	0.859568
cg24828322	10	96830111	hypertension	-2007.02	0.0012932	0.012932	0.859568
cg21699330	7	26193032	deliverymode	-1006.79	0.00129844	0.0129844	0.859568
cg09929856	22	43817323	Pre_Pregnancy_BMI	-1793.45	0.00132203	0.0132203	0.860834
cg05171937	12	27396765	betamet	-1746.24	0.00144288	0.0144288	0.878349
cg10372770	19	12377156	Pre_Pregnancy_BMI	-1663.36	0.00145456	0.0145456	0.878349
cg04634427	15	27087315	Maternal_Age	-1617.89	0.00145833	0.0145833	0.878349
cg22767166	8	49833685	Gestational_Diabetes	-1462.58	0.00145912	0.0145912	0.878349
cg18302940	17	33391960	hypertension	-2133.04	0.00145949	0.0145949	0.878349
cg03535862	6	139348428	hypertension	-2177.54	0.00152805	0.0152805	0.891049
cg20287029	11	58036997	hypertension	-2112.25	0.0015368	0.015368	0.891049
cg15129265	2	183292922	hypertension	-2175.89	0.00157029	0.0157029	0.891049
cg13495693	15	25018227	Pre_Pregnancy_BMI	-1767.4	0.00157033	0.0157033	0.891049
cg08817983	4	3391423	betamet	-1732.55	0.00162663	0.0162663	0.909994
cg02069674	16	82660317	Parity	-1916.16	0.00166041	0.0166041	0.915995
cg01405445	19	36246406	Parity	-1488.19	0.00168988	0.0168988	0.91627
cg15999997	3	3885955	hypertension	-2216.3	0.00172537	0.0172537	0.91627
cg03171419	8	37700802	Parity	-1563.88	0.00173012	0.0173012	0.91627
cg20772375	5	5495359	Pre_Pregnancy_BMI	-1813.2	0.00175474	0.0175474	0.917083
cg08804111	11	102638778	Pre_Pregnancy_BMI	-983.532	0.00180399	0.0180399	0.922707
cg00851732	12	113229793	Pre_Pregnancy_BMI	-1605.24	0.00187423	0.0187423	0.922707
cg25063707	6	27739947	Gestational_Diabetes	-1639.37	0.001876	0.01876	0.922707
cg25320328	1	92953037	Maternal_Age	-1659.35	0.00187629	0.0187629	0.922707
cg02331830	8	145008288	betamet	-827.672	0.00190361	0.0190361	0.922707
cg08634357	16	66956242	Parity	-1680.54	0.00193782	0.0193782	0.922707
cg19319588	10	46010025	Parity	-2052.6	0.00194065	0.0194065	0.922707
cg04522821	19	54041329	deliverymode	-1326.36	0.0019532	0.019532	0.922707
cg23317787	4	2396234	Pre_Pregnancy_BMI	-2132.08	0.00198419	0.0198419	0.922707
cg18355337	19	55549722	Gestational_Diabetes	-782.722	0.00203568	0.0203568	0.922707
cg04725166	1	7887271	betamet	-2167.71	0.00207709	0.0207709	0.922707
cg22514722	3	127473755	Maternal_Age	-1874.27	0.00207944	0.0207944	0.922707
cg11738485	19	12877000	cesdmean	264.575	0.00214154	0.0214154	0.922707
cg04165000	6	53375279	hypertension	-1987.37	0.00214607	0.0214607	0.922707
cg02769477	1	17012728	betamet	-1195.81	0.00215133	0.0215133	0.922707
cg21105443	7	7576792	hypertension	-2104.72	0.00223826	0.0223826	0.922707
cg27545611	1	68517177	Pre_Pregnancy_BMI	-1198.55	0.00224844	0.0224844	0.922707
cg27518977	7	37924598	hypertension	-2254.42	0.00225234	0.0225234	0.922707
cg16746026	10	31273335	Maternal_Age	-1981.77	0.00225288	0.0225288	0.922707
cg02235843	1	170898554	hypertension	-2082.79	0.00231381	0.0231381	0.922707
cg10036013	7	4778839	Gestational_Diabetes	-1700.1	0.00231914	0.0231914	0.922707
cg18041277	8	57030824	hypertension	-1248.31	0.0023975	0.023975	0.922707
cg26493188	16	2975209	Parity	-1834.26	0.00243204	0.0243204	0.922707
cg06996273	1	3620729	Pre_Pregnancy_BMI	-1409.16	0.0024401	0.024401	0.922707
cg11442326	5	1807695	betamet	-1811.53	0.00246381	0.0246381	0.922707
cg25800500	2	97505275	Maternal_Age	-1207.5	0.00249795	0.0249795	0.922707
cg20253212	4	41694822	deliverymode	-2144.91	0.00253005	0.0253005	0.922707
cg22335223	11	117698911	Gestational_Diabetes	-2017.36	0.00253672	0.0253672	0.922707
cg25814649	13	107143980	Maternal_Age	-1787.34	0.00254402	0.0254402	0.922707
cg00568384	2	173539262	Pre_Pregnancy_BMI	-1424.93	0.00256128	0.0256128	0.922707
cg03917138	17	70120182	deliverymode	-1317.84	0.00258179	0.0258179	0.922707
cg15050865	5	19886600	hypertension	-2166.91	0.00259076	0.0259076	0.922707
cg26298967	6	108444791	Gestational_Diabetes	-1799.64	0.00262455	0.0262455	0.922707
cg15561613	1	245851610	Pre_Pregnancy_BMI	-1623.14	0.00265057	0.0265057	0.922707
cg03904042	20	32255491	hypertension	-1126.18	0.0026565	0.026565	0.922707
cg22339338	1	159891638	Maternal_Age	-1325.11	0.00267244	0.0267244	0.922707
cg16692922	1	111490669	hypertension	-1936.7	0.00269898	0.0269898	0.922707
cg18059933	8	95962463	Pre_Pregnancy_BMI	-1351.74	0.00270175	0.0270175	0.922707
cg10800226	5	1850261	betamet	-1816.73	0.00271047	0.0271047	0.922707
cg23840797	6	144330233	hypertension	-2247.95	0.00275189	0.0275189	0.922707
cg17069313	4	185018478	betamet	-1033.39	0.00275908	0.0275908	0.922707
cg03155733	4	123299016	hypertension	-2173.35	0.00279956	0.0279956	0.922707
cg23445255	20	18774368	Maternal_Age	-1889.83	0.00281057	0.0281057	0.922707
cg21280719	6	42927975	hypertension	-1189.15	0.00282562	0.0282562	0.922707
cg27217350	2	242813634	Maternal_Age	-1784.93	0.00283777	0.0283777	0.922707
cg21568145	19	47507399	Pre_Pregnancy_BMI	-1665.65	0.00285239	0.0285239	0.922707
cg04250181	12	20966524	hypertension	-1948.22	0.00289211	0.0289211	0.922707
cg06307939	19	12984645	Pre_Pregnancy_BMI	-1514.15	0.00293827	0.0293827	0.922707
cg07156742	3	142666759	deliverymode	-869.991	0.00296017	0.0296017	0.922707
cg16169675	13	113594722	Maternal_Age	-1413.68	0.00297895	0.0297895	0.922707
cg24680439	10	134778467	Maternal_Age	-897.016	0.00297914	0.0297914	0.922707
cg12725520	14	101439569	hypertension	-1830.48	0.00300435	0.0300435	0.922707
cg01753950	12	110506167	hypertension	-2005.95	0.00302611	0.0302611	0.922707
cg24128316	18	3219966	Parity	-1843.26	0.00306747	0.0306747	0.922707
cg11704876	1	40025232	Pre_Pregnancy_BMI	-1618.18	0.00309447	0.0309447	0.922707
cg00863893	17	76876239	Pre_Pregnancy_BMI	-1357.53	0.00309681	0.0309681	0.922707
cg19903927	15	23811369	Parity	-2059.18	0.00310732	0.0310732	0.922707
cg01308968	4	58061859	Parity	-931.783	0.00312677	0.0312677	0.922707
cg03240511	16	87979202	betamet	-1872.15	0.00315987	0.0315987	0.922707
cg09046309	20	45947226	betamet	-2067.65	0.00317205	0.0317205	0.922707
cg10503236	1	231470652	hypertension	-1904.03	0.00318255	0.0318255	0.922707
cg20422417	2	25427108	Pre_Pregnancy_BMI	-1240.55	0.0032665	0.032665	0.934319
cg21010202	6	1615843	Maternal_Age	-1107.08	0.00331331	0.0331331	0.934319
cg22382021	8	145755756	Parity	-1516.84	0.00335563	0.0335563	0.934319
cg01345055	4	781041	deliverymode	-1558.51	0.00339021	0.0339021	0.934319
cg11878452	6	168482845	deliverymode	-2137.68	0.00340737	0.0340737	0.934319
cg05482306	5	156351055	hypertension	-2315.26	0.00340784	0.0340784	0.934319
cg07231045	8	142219444	hypertension	-2040.24	0.00342593	0.0342593	0.934319
cg23999081	1	178028033	hypertension	-2187.01	0.00344817	0.0344817	0.934319
cg25301532	20	43378953	Parity	-1163.62	0.003483	0.03483	0.934319
cg17482224	1	225116995	hypertension	-2075.92	0.0034907	0.034907	0.934319
cg01297627	19	55874586	betamet	-2090.4	0.0035078	0.035078	0.934319
cg03451959	3	93646432	hypertension	-1858.65	0.00354304	0.0354304	0.934319
cg05798147	6	127781063	hypertension	-2139.93	0.00357305	0.0357305	0.934319
cg16101008	1	10698719	Pre_Pregnancy_BMI	-1177.92	0.00361051	0.0361051	0.934319
cg03906434	7	27231819	Maternal_Age	-1236.33	0.00361959	0.0361959	0.934319
cg13928759	10	95517382	deliverymode	-1848.89	0.00367911	0.0367911	0.934319
cg25407736	1	68296179	hypertension	-2154.87	0.00370452	0.0370452	0.934319
cg00524708	16	31159558	deliverymode	-1376.9	0.0037085	0.037085	0.934319
cg19889856	7	134856654	Maternal_Age	-2086.11	0.00374424	0.0374424	0.934319
cg05259872	4	169552310	Gestational_Diabetes	-1784.57	0.00375243	0.0375243	0.934319
cg23367857	7	134574947	Parity	-2018.36	0.00379532	0.0379532	0.934319
cg10385732	7	31726692	Gestational_Diabetes	-1476.62	0.00380069	0.0380069	0.934319
cg20668812	6	144611595	hypertension	-2124.64	0.00383064	0.0383064	0.934319
cg19418458	7	158789849	deliverymode	-687.496	0.0038647	0.038647	0.934319
cg16952963	10	8089182	Maternal_Age	-1930.14	0.00387503	0.0387503	0.934319
cg17838516	11	92703536	Pre_Pregnancy_BMI	-1481.44	0.00388241	0.0388241	0.934319
cg19179099	10	106390667	Pre_Pregnancy_BMI	-1740.71	0.00388546	0.0388546	0.934319
cg21070272	3	93698461	hypertension	-2105.01	0.00390129	0.0390129	0.934319
cg15298486	10	102046690	Maternal_Age	-1850.97	0.00391872	0.0391872	0.934319
cg12806797	12	14926572	Parity	-1428.91	0.00395767	0.0395767	0.934319
cg26817416	6	22567578	hypertension	-2148.79	0.00397398	0.0397398	0.934319
cg22232952	19	10206625	hypertension	-1438.55	0.00398418	0.0398418	0.934319
cg08843971	16	11963173	Gestational_Diabetes	-1831	0.00402969	0.0402969	0.934319
cg24460817	1	247876088	hypertension	-2102.25	0.00405723	0.0405723	0.934319
cg00729875	1	100111713	deliverymode	-1818.01	0.0040692	0.040692	0.934319
cg09294084	13	113646732	deliverymode	-1620.94	0.00408072	0.0408072	0.934319
cg24021130	10	56561213	Pre_Pregnancy_BMI	-1668.79	0.00410236	0.0410236	0.934319
cg09928300	14	31345981	hypertension	-1967.84	0.00412589	0.0412589	0.934319
cg21741284	11	2908036	Parity	-1791.22	0.0041556	0.041556	0.934319
cg04727614	7	123248691	hypertension	-2272.91	0.00419898	0.0419898	0.934319
cg05044809	5	1831280	hypertension	-1971.18	0.00422239	0.0422239	0.934319
cg21212076	9	35564052	betamet	-1314.3	0.0042326	0.042326	0.934319
cg24176311	7	128696150	Pre_Pregnancy_BMI	-1901.56	0.00423407	0.0423407	0.934319
cg05692746	2	100937584	deliverymode	-1367.57	0.00425806	0.0425806	0.934421
cg02468728	19	611107	Pre_Pregnancy_BMI	-1525.33	0.00431763	0.0431763	0.940124
cg05367846	22	18507520	hypertension	-1489.05	0.00442855	0.0442855	0.940124
cg23158419	3	155838399	Gestational_Diabetes	-1689.79	0.00445917	0.0445917	0.940124
cg22157494	1	3774827	Pre_Pregnancy_BMI	-1804.2	0.00446301	0.0446301	0.940124
cg18417245	5	140579296	hypertension	-1739.64	0.00459296	0.0459296	0.940124
cg16653991	10	123244536	Pre_Pregnancy_BMI	-950.461	0.00460128	0.0460128	0.940124
cg13206706	1	93302167	hypertension	-2208.18	0.00462861	0.0462861	0.940124
cg24947985	17	16557942	Maternal_Age	-2263.07	0.00465231	0.0465231	0.940124
cg22103319	4	47984394	hypertension	-2078.24	0.00469215	0.0469215	0.940124
cg00137234	4	155703138	Parity	-1022.87	0.00471802	0.0471802	0.940124
cg20481837	4	151501627	hypertension	-1867.5	0.00474663	0.0474663	0.940124
cg03371962	12	1772323	hypertension	-1738.95	0.00474697	0.0474697	0.940124
cg05041596	11	89867385	deliverymode	-1231.59	0.00477731	0.0477731	0.940124
cg06892868	12	110211321	Pre_Pregnancy_BMI	-1739.05	0.00477927	0.0477927	0.940124
cg04904561	14	104394831	Parity	-1613.88	0.00478858	0.0478858	0.940124
cg07128890	11	59807164	hypertension	-2157.31	0.00480991	0.0480991	0.940124
cg02009395	16	20702744	hypertension	-2207.41	0.00484558	0.0484558	0.940124
cg21093807	3	56717625	Maternal_Age	-1550.83	0.00488566	0.0488566	0.940124
cg03054684	3	39543515	Gestational_Diabetes	-778.417	0.00489364	0.0489364	0.940124
cg12265130	11	59437344	Pre_Pregnancy_BMI	-1716.11	0.00490231	0.0490231	0.940124
cg20227044	11	116455679	Pre_Pregnancy_BMI	-1934.92	0.00491661	0.0491661	0.940124
cg26732615	19	19648335	Pre_Pregnancy_BMI	-1461.34	0.00492503	0.0492503	0.940124
cg11653179	1	65209572	hypertension	-2055.55	0.00496794	0.0496794	0.940124
cg08525314	19	1854819	deliverymode	-2113.57	0.00497896	0.0497896	0.940124
cg04790977	2	220717120	Maternal_Age	-1596	0.00498291	0.0498291	0.940124
cg04857710	4	186401692	hypertension	-1645.46	0.00505652	0.0505652	0.940124
cg25937216	8	58172855	betamet	-1235.77	0.00505975	0.0505975	0.940124
cg10157098	7	128354967	Pre_Pregnancy_BMI	-700.7	0.00510002	0.0510002	0.940124
cg26906998	17	17108846	Pre_Pregnancy_BMI	-1045.75	0.00510665	0.0510665	0.940124
cg00381541	17	40192279	Pre_Pregnancy_BMI	-1916.01	0.00512033	0.0512033	0.940124
cg19867917	2	3642629	Maternal_Age	-526.083	0.00512392	0.0512392	0.940124
cg23218354	1	2885244	Pre_Pregnancy_BMI	-1279.88	0.00514956	0.0514956	0.940124
cg14464052	2	237173071	Gestational_Diabetes	-1630.95	0.00515825	0.0515825	0.940124
cg00650614	10	135059097	Parity	-1073.95	0.00523037	0.0523037	0.940124
cg09696560	3	185178617	hypertension	-2031.17	0.00526253	0.0526253	0.940124
cg14554415	15	69222988	Pre_Pregnancy_BMI	-1367.71	0.00528718	0.0528718	0.940124
cg07308243	16	85074963	betamet	-2096.91	0.00529231	0.0529231	0.940124
cg16359799	3	138739900	betamet	-1584.86	0.00531885	0.0531885	0.940124
cg26888623	6	37871320	hypertension	-2114.42	0.00534295	0.0534295	0.940124
cg08310363	19	13984736	Maternal_Age	-1839.4	0.00536925	0.0536925	0.940124
cg06715410	10	134407912	Parity	-1498.68	0.00539504	0.0539504	0.940124
cg06889108	5	173317342	Gestational_Diabetes	-2041.43	0.00541174	0.0541174	0.940124
cg00431813	7	1051703	Parity	-1669.21	0.00541835	0.0541835	0.940124
cg27073142	15	45314933	betamet	-1536.52	0.00542122	0.0542122	0.940124
cg09527270	2	25390385	Parity	-1584.12	0.0054357	0.054357	0.940124
cg01232909	1	226735060	hypertension	-2258.85	0.00543662	0.0543662	0.940124
cg01659632	6	144262297	hypertension	-2000.82	0.00543686	0.0543686	0.940124
cg07798610	16	2867683	Pre_Pregnancy_BMI	-1315.7	0.00545884	0.0545884	0.940124
cg14153919	15	78631963	Maternal_Age	-1928.01	0.00546615	0.0546615	0.940124
cg10890681	4	74279174	hypertension	-2179.56	0.00546749	0.0546749	0.940124
cg00811334	2	79739254	Pre_Pregnancy_BMI	-1813.65	0.00559725	0.0559725	0.95487
cg05969496	1	182923750	hypertension	-1965.91	0.00560133	0.0560133	0.95487
cg24152630	2	70418849	hypertension	-2273.69	0.00563521	0.0563521	0.956541
cg13927605	1	179199424	Parity	-2056.08	0.00567458	0.0567458	0.959125
cg24085707	17	79615652	betamet	-1859.08	0.00587935	0.0587935	0.973232
cg20245116	1	55522013	hypertension	-972.073	0.00588014	0.0588014	0.973232
cg18561676	1	148855262	Parity	-1865.57	0.00588186	0.0588186	0.973232
cg09185990	12	22090231	hypertension	-2200.3	0.00588206	0.0588206	0.973232
cg00873648	6	26758622	betamet	-1176.26	0.00594683	0.0594683	0.973232
cg20240347	1	204465584	Parity	-1962.51	0.00599956	0.0599956	0.973232
cg03226844	17	185102	Parity	-36.683	0.00600558	0.0600558	0.973232
cg13809095	10	65647092	Gestational_Diabetes	-1880.44	0.00605757	0.0605757	0.973232
cg12257156	7	158823799	deliverymode	-1438.05	0.00608095	0.0608095	0.973232
cg10374084	19	50666238	hypertension	-961.836	0.00609315	0.0609315	0.973232
cg02714303	13	76334728	Maternal_Age	-2043.17	0.00610166	0.0610166	0.973232
cg10091866	1	185704549	hypertension	-2154.19	0.00611587	0.0611587	0.973232
cg03371099	6	57305889	hypertension	-1372.48	0.00612135	0.0612135	0.973232
cg19910147	8	18256117	hypertension	-2087.06	0.0061408	0.061408	0.973232
cg13459606	7	50861834	hypertension	-2056.3	0.00615437	0.0615437	0.973232
cg24235882	4	54928822	deliverymode	-2184.16	0.00618581	0.0618581	0.973232
cg13857646	9	140356757	Parity	-1654.01	0.00621675	0.0621675	0.973232
cg06702850	6	166876890	Gestational_Diabetes	-1631.73	0.00626547	0.0626547	0.973232
cg24136385	7	1054092	Gestational_Diabetes	-1602.61	0.00628004	0.0628004	0.973232
cg26284544	19	7983877	Gestational_Diabetes	-1649.63	0.00631104	0.0631104	0.973232
cg25129124	3	42727489	betamet	-1537.17	0.00631959	0.0631959	0.973232
cg09907228	19	838964	Parity	-1487.74	0.00632417	0.0632417	0.973232
cg17247873	10	134332277	betamet	-1453.1	0.00634674	0.0634674	0.973232
cg06312469	10	101088672	Parity	-1906.17	0.00637492	0.0637492	0.973232
cg05366561	20	30437731	Pre_Pregnancy_BMI	-1617.21	0.00638903	0.0638903	0.973232
cg00159523	10	114713187	Pre_Pregnancy_BMI	-1810.98	0.0063951	0.063951	0.973232
cg13375589	17	4487125	deliverymode	-507.305	0.00643737	0.0643737	0.975925
cg06953865	19	18549723	deliverymode	-2094.82	0.00648084	0.0648084	0.978779
cg20367065	3	97983253	hypertension	-2019.82	0.00653506	0.0653506	0.983229
cg11011512	12	131303247	deliverymode	-1368.73	0.00656485	0.0656485	0.983763
cg08095654	19	58728560	Parity	-1378.85	0.00664885	0.0664885	0.983763
cg07506841	7	38728135	hypertension	-2181.28	0.00665103	0.0665103	0.983763
cg24891660	8	145003653	Parity	-1547.07	0.00666424	0.0666424	0.983763
cg01932823	16	57701726	Maternal_Age	-2519.04	0.006677	0.06677	0.983763
cg09889948	17	48858873	Pre_Pregnancy_BMI	-1754.93	0.00669625	0.0669625	0.983763
cg03893701	3	139395765	hypertension	-2050.08	0.00675374	0.0675374	0.983763
cg13055199	15	75136278	deliverymode	-2068.4	0.00682656	0.0682656	0.983763
cg16445007	2	196642661	Maternal_Age	-2018.69	0.00683715	0.0683715	0.983763
cg25595431	6	166261900	hypertension	-2004.94	0.0068383	0.068383	0.983763
cg13933859	15	101512904	hypertension	-1998.84	0.00686629	0.0686629	0.983763
cg13943068	4	1580193	betamet	-383.104	0.00691507	0.0691507	0.983763
cg17827650	7	156741514	betamet	-1415.84	0.00693615	0.0693615	0.983763
cg13904562	12	48690974	Pre_Pregnancy_BMI	-1792.61	0.00694016	0.0694016	0.983763
cg13043598	11	93464342	hypertension	-2066.97	0.00695347	0.0695347	0.983763
cg00284153	10	135171713	deliverymode	-1366.19	0.00697531	0.0697531	0.983763
cg23817637	10	129691429	Parity	-1716.53	0.00699445	0.0699445	0.983763
cg02098313	6	128222378	hypertension	-1798.98	0.00699902	0.0699902	0.983763
cg04224786	8	144222401	Maternal_Age	-1462.98	0.00703932	0.0703932	0.983763
cg19585214	12	46599925	hypertension	-2053.16	0.00705296	0.0705296	0.983763
cg07278425	7	27137922	Pre_Pregnancy_BMI	-1319.33	0.00711479	0.0711479	0.983763
cg08401657	6	10399046	Gestational_Diabetes	-1582.33	0.00713476	0.0713476	0.983763
cg04066177	8	82375138	hypertension	-1995.85	0.00714316	0.0714316	0.983763
cg13164087	6	87832666	Pre_Pregnancy_BMI	-1237.66	0.00715086	0.0715086	0.983763
cg22056094	5	140719962	Maternal_Age	-1299.72	0.00717696	0.0717696	0.983763
cg13379325	20	62052259	Parity	-628.228	0.00720498	0.0720498	0.983763
cg01277451	13	78314553	Maternal_Age	-992.841	0.00722143	0.0722143	0.983763
cg06935979	1	232941706	Pre_Pregnancy_BMI	-1431.48	0.00730291	0.0730291	0.983763
cg05115664	9	90621637	Maternal_Age	-1728.37	0.00730333	0.0730333	0.983763
cg00232387	19	2717526	betamet	-1863.05	0.00733223	0.0733223	0.983763
cg16365842	6	170191057	Pre_Pregnancy_BMI	-1627.08	0.00735042	0.0735042	0.983763
cg01970716	14	24867164	Gestational_Diabetes	-2186.35	0.00736792	0.0736792	0.983763
cg15509177	13	19919208	betamet	-1400.69	0.00743604	0.0743604	0.983763
cg16505764	5	140763254	Gestational_Diabetes	-1524.06	0.00744468	0.0744468	0.983763
cg06867285	7	79642961	hypertension	-2243.83	0.00745755	0.0745755	0.983763
cg18177659	18	21032322	hypertension	-2152.27	0.00746895	0.0746895	0.983763
cg07764158	15	76348437	hypertension	-1988.42	0.00749543	0.0749543	0.983763
cg10101468	11	76744076	hypertension	-1819.14	0.00750106	0.0750106	0.983763
cg03217880	1	230468464	Pre_Pregnancy_BMI	-1665.98	0.00752251	0.0752251	0.983763
cg18875629	22	27834439	Maternal_Age	-1554.95	0.00752931	0.0752931	0.983763
cg00426822	1	39546536	betamet	-1946.33	0.00762164	0.0762164	0.991416
cg08811332	21	43185385	deliverymode	-1854.97	0.00764437	0.0764437	0.991416
cg14621350	12	39538106	hypertension	-2076.21	0.00768219	0.0768219	0.991416
cg10356759	12	248889	Pre_Pregnancy_BMI	-1061.44	0.0076968	0.076968	0.991416
cg06531573	16	857576	Maternal_Age	-1359.79	0.00773913	0.0773913	0.991416
cg26135325	1	152595322	Pre_Pregnancy_BMI	-1555.9	0.00777127	0.0777127	0.991416
cg09285795	13	112761581	betamet	-1735.24	0.00777466	0.0777466	0.991416
cg26373733	6	157041268	Pre_Pregnancy_BMI	-1501.44	0.00778756	0.0778756	0.991416
cg12248652	12	132703589	Gestational_Diabetes	-1543.67	0.00783413	0.0783413	0.994158
cg18385190	14	104940369	betamet	-1682.21	0.00787463	0.0787463	0.994199
cg07911664	13	112627528	betamet	-1540.73	0.00788451	0.0788451	0.994199
cg06324048	20	57427103	Pre_Pregnancy_BMI	-1597.33	0.00792731	0.0792731	0.996433
cg19856444	10	18241116	hypertension	-2181.54	0.00796978	0.0796978	0.998611
cg25298319	2	233217079	betamet	-1358.7	0.00801253	0.0801253	1
cg09035925	20	19915769	Pre_Pregnancy_BMI	-1530.18	0.00805379	0.0805379	1
cg15626350	6	152130207	Maternal_Age	-1128.17	0.00810434	0.0810434	1
cg19624354	11	113113890	Pre_Pregnancy_BMI	-1322.94	0.00815092	0.0815092	1
cg21330949	12	19557320	hypertension	-1975.39	0.00815388	0.0815388	1
cg16100392	6	132931717	hypertension	-2080.53	0.00815671	0.0815671	1
cg09019546	4	185936575	deliverymode	-1993.88	0.00818236	0.0818236	1
cg00050402	7	55073022	Gestational_Diabetes	-1347.87	0.00818935	0.0818935	1
cg04461800	2	179184481	hypertension	-2186.44	0.00834702	0.0834702	1
cg12115438	19	35086853	deliverymode	-1751.8	0.00836161	0.0836161	1
cg14157435	2	206628692	Maternal_Age	-918.194	0.00842803	0.0842803	1
cg23549902	7	5184155	Pre_Pregnancy_BMI	-1038.94	0.00849691	0.0849691	1
cg03065175	4	155661758	deliverymode	-1699.91	0.00850713	0.0850713	1
cg00859178	1	162467208	Parity	-1546.1	0.00851623	0.0851623	1
cg14602393	12	133343405	Gestational_Diabetes	-1459.51	0.00856542	0.0856542	1
cg22491058	1	207277466	Maternal_Age	-1879.84	0.00861362	0.0861362	1
cg27260867	13	112984840	betamet	-745.772	0.00861933	0.0861933	1
cg18184975	20	3644192	Gestational_Diabetes	-1839.91	0.00869592	0.0869592	1
cg01297020	13	106117425	hypertension	-2177.97	0.0087056	0.087056	1
cg12119625	19	54106789	betamet	-450.686	0.00873373	0.0873373	1
cg20928945	7	960411	betamet	-937.805	0.00878077	0.0878077	1
cg12283482	4	57254754	Maternal_Age	-1593.72	0.00878173	0.0878173	1
cg17216301	3	109036087	hypertension	-2010.78	0.00879029	0.0879029	1
cg12733396	1	40783234	Pre_Pregnancy_BMI	-1300.7	0.00884389	0.0884389	1
cg08819022	22	18531447	deliverymode	-1537.77	0.00884545	0.0884545	1
cg05791173	10	130508478	betamet	-2006.58	0.00886338	0.0886338	1
cg23497644	2	170654835	betamet	-2284.38	0.0088664	0.088664	1
cg23613051	4	2820428	deliverymode	-1085.31	0.00890697	0.0890697	1
cg06369785	4	13527875	deliverymode	-1639.07	0.00891868	0.0891868	1
cg27038439	4	4864320	Parity	-1294.47	0.00896728	0.0896728	1
cg24293948	18	61670413	deliverymode	-1879.75	0.00898006	0.0898006	1
cg24744557	12	322649	Gestational_Diabetes	-1974.93	0.00901816	0.0901816	1
cg07654282	7	143700925	hypertension	-1978.8	0.00908227	0.0908227	1
cg03896694	16	3493440	Pre_Pregnancy_BMI	-1211.07	0.00924167	0.0924167	1
cg26114124	12	9217669	Parity	-864.969	0.00924696	0.0924696	1
cg18357371	6	25874590	hypertension	-1881.69	0.00926859	0.0926859	1
cg18477674	10	133793527	Pre_Pregnancy_BMI	-827.931	0.00928495	0.0928495	1
cg06640206	3	69985594	hypertension	-2041.89	0.00929405	0.0929405	1
cg24202936	11	50257256	Gestational_Diabetes	-1239.77	0.009345	0.09345	1
cg21784716	13	70680712	deliverymode	-2236.99	0.0093732	0.093732	1
cg05348871	11	36397127	Gestational_Diabetes	-2181.83	0.00938014	0.0938014	1
cg10047755	22	19751776	Maternal_Age	-2040.87	0.00939014	0.0939014	1
cg15234492	12	122019076	Gestational_Diabetes	-1685.22	0.00943159	0.0943159	1
cg07721625	2	183732607	Gestational_Diabetes	-1636.76	0.00945936	0.0945936	1
cg06164683	3	84919438	hypertension	-1918.04	0.0094908	0.094908	1
cg19421125	12	6882856	Maternal_Age	-1890.05	0.00953115	0.0953115	1
cg16180796	7	23245900	Maternal_Age	-1181.79	0.00955602	0.0955602	1
cg18100127	7	130125764	hypertension	-2388.36	0.00958008	0.0958008	1
cg21542078	19	49700006	Pre_Pregnancy_BMI	-1745.84	0.00963606	0.0963606	1
cg02117342	7	30408819	hypertension	-2004.18	0.00965484	0.0965484	1
cg04921690	7	23244034	hypertension	-2002.91	0.00966618	0.0966618	1
cg19822851	19	19315246	betamet	-1886.88	0.0096696	0.096696	1
cg09167911	1	53307865	hypertension	-1857.8	0.00969401	0.0969401	1
cg23266968	14	105265793	deliverymode	-2042.5	0.00972001	0.0972001	1
cg12889195	2	113992843	Gestational_Diabetes	-1169.78	0.00975373	0.0975373	1
cg27437304	11	129992368	Gestational_Diabetes	-1707.55	0.00975782	0.0975782	1
cg21553980	17	109444	Pre_Pregnancy_BMI	-855.06	0.00975895	0.0975895	1
cg12835736	6	1395164	Pre_Pregnancy_BMI	-1575.41	0.00977197	0.0977197	1
cg08164294	7	27154387	hypertension	-1834.44	0.00981505	0.0981505	1
cg27576485	17	40558063	betamet	-1345.89	0.00983211	0.0983211	1
cg15111469	5	121415023	hypertension	-1844.75	0.00987931	0.0987931	1
cg22259797	11	118986860	Parity	-508.107	0.00988095	0.0988095	1
cg23904955	10	101282759	deliverymode	-1912.1	0.00995276	0.0995276	1
cg16121206	22	36636055	betamet	-1297.82	0.00997969	0.0997969	1
cg09606832	6	10405427	Pre_Pregnancy_BMI	-1785.7	0.0100029	0.100029	1
cg21154426	3	53161967	hypertension	-2188.49	0.010008	0.10008	1
cg01970040	17	27396961	Parity	-1591.8	0.0100202	0.100202	1
cg12935818	2	238499802	betamet	-1475.18	0.010037	0.10037	1
cg25793785	19	38281423	Parity	-1822.96	0.010038	0.10038	1
cg05056638	8	24800824	Parity	-1159.77	0.0100452	0.100452	1
cg23118561	13	51565237	betamet	-1024.75	0.0100534	0.100534	1
cg04703867	6	147057440	hypertension	-2153.04	0.0100733	0.100733	1
cg06606773	7	63387053	Parity	-1530.5	0.0100789	0.100789	1
cg09526135	4	85603757	hypertension	-2164.2	0.0101134	0.101134	1
cg04520078	8	43101622	Parity	-1479.66	0.0101185	0.101185	1
cg24808442	1	229439738	hypertension	-2077.03	0.0101187	0.101187	1
cg14554519	2	11101032	Parity	-2077.41	0.010135	0.10135	1
cg19446990	11	61739400	hypertension	-2641.07	0.010168	0.10168	1
cg18488946	15	25230295	hypertension	-2142.7	0.0102292	0.102292	1
cg18351781	19	4950888	Gestational_Diabetes	-2103.06	0.0102713	0.102713	1
cg06125903	20	57583328	deliverymode	-1567.57	0.0103607	0.103607	1
cg26451735	15	74494900	Pre_Pregnancy_BMI	-1043.4	0.0103629	0.103629	1
cg24634471	8	143751801	Parity	-38.4469	0.0104666	0.104666	1
cg07794885	16	88703611	hypertension	-1587.53	0.0104727	0.104727	1
cg27608224	6	72922399	hypertension	-2070.21	0.0105111	0.105111	1
cg20571420	22	25160308	Pre_Pregnancy_BMI	-1508.92	0.010518	0.10518	1
cg15781504	11	4871411	hypertension	-2144.09	0.0105655	0.105655	1
cg13944111	12	107296891	deliverymode	-1465.65	0.0106219	0.106219	1
cg06343686	2	239048202	betamet	-2048.7	0.0106632	0.106632	1
cg09740468	6	3025325	hypertension	-2108.59	0.0106822	0.106822	1
cg02814054	19	18234911	Parity	-1987.22	0.0107169	0.107169	1
cg23378033	12	65672031	Pre_Pregnancy_BMI	-1669.13	0.0108069	0.108069	1
cg04225785	5	759544	Gestational_Diabetes	-1625.3	0.0109047	0.109047	1
cg05724492	16	979662	Parity	-1446.06	0.0109103	0.109103	1
cg14357089	10	18550033	Maternal_Age	-1513.84	0.0109257	0.109257	1
cg18082788	6	149806339	hypertension	-1986.89	0.0109985	0.109985	1
cg25264268	19	427263	Maternal_Age	-1979.67	0.01102	0.1102	1
cg04143909	1	234367322	hypertension	-1362.52	0.0110303	0.110303	1
cg04314261	12	10163030	Maternal_Age	-1950.49	0.0110466	0.110466	1
cg13638229	10	131697080	Pre_Pregnancy_BMI	-1681.6	0.0110634	0.110634	1
cg11697194	5	964196	Gestational_Diabetes	-1783.14	0.0110766	0.110766	1
cg06013872	4	72203823	hypertension	-2035.71	0.0111094	0.111094	1
cg19811934	14	92927763	Pre_Pregnancy_BMI	-1014.5	0.0111109	0.111109	1
cg05996042	6	45295718	hypertension	-1812.96	0.0111612	0.111612	1
cg04231050	3	133191297	deliverymode	-1659.44	0.0111761	0.111761	1
cg16555466	14	92042333	betamet	-1748.6	0.0111837	0.111837	1
cg24508426	10	124578209	betamet	-853.878	0.011187	0.11187	1
cg16512163	13	114888551	Parity	-1573.44	0.0111912	0.111912	1
cg21766667	17	48287888	Parity	-2162.8	0.0112189	0.112189	1
cg07933967	17	39598940	hypertension	-2347.36	0.0112418	0.112418	1
cg10104252	12	3563899	deliverymode	-1456.91	0.0112507	0.112507	1
cg07004386	14	70040391	hypertension	-1891.7	0.0113021	0.113021	1
cg23329272	5	180085924	betamet	-1521.96	0.0113198	0.113198	1
cg06870213	6	55444335	Pre_Pregnancy_BMI	-1921.3	0.0113324	0.113324	1
cg06385380	7	48887585	Maternal_Age	-1861.13	0.0113355	0.113355	1
cg13813086	9	128650501	hypertension	-1924.21	0.0113401	0.113401	1
cg17098979	2	241562085	Parity	-1107.74	0.0113611	0.113611	1
cg10969241	10	131989534	Pre_Pregnancy_BMI	-1566.01	0.0114226	0.114226	1
cg15555527	4	80885981	deliverymode	-1187.56	0.011483	0.11483	1
cg03138863	12	10978947	Parity	-1988.68	0.0115028	0.115028	1
cg05106191	2	114036685	betamet	-1997.15	0.0115789	0.115789	1
cg17118775	8	74282812	Gestational_Diabetes	-853.55	0.0116342	0.116342	1
cg20965743	14	104552209	Parity	-1446.99	0.0116722	0.116722	1
cg03682112	18	77623598	Gestational_Diabetes	-1889.14	0.0117803	0.117803	1
cg19843353	5	180651585	Parity	-1525.48	0.0118254	0.118254	1
cg02599361	5	178548373	deliverymode	-1170.3	0.0118706	0.118706	1
cg07234508	8	82395948	hypertension	-2254.18	0.0119214	0.119214	1
cg03538922	16	87737870	Maternal_Age	-1563.52	0.0120301	0.120301	1
cg23098529	19	10216651	Maternal_Age	-2203.16	0.0120662	0.120662	1
cg09039751	11	45672100	Pre_Pregnancy_BMI	-1519.46	0.0121	0.121	1
cg03954144	13	20751679	deliverymode	-1005.21	0.0121085	0.121085	1
cg16358215	11	70455662	Maternal_Age	-1903.98	0.0121107	0.121107	1
cg03318695	6	72130799	Pre_Pregnancy_BMI	-1412.99	0.0121315	0.121315	1
cg12045829	17	7452926	Pre_Pregnancy_BMI	-1648.14	0.0121591	0.121591	1
cg02983090	16	27437892	deliverymode	-1800.82	0.0121777	0.121777	1
cg04003871	2	241290895	hypertension	-1678.04	0.0121873	0.121873	1
cg04369491	6	20211373	Maternal_Age	-1945.14	0.012366	0.12366	1
cg15312323	17	39317694	hypertension	-2059.16	0.012398	0.12398	1
cg08476511	6	168435923	betamet	-1027.92	0.0124389	0.124389	1
cg26226879	1	34642305	Maternal_Age	-1534.89	0.0124539	0.124539	1
cg21521518	4	53727714	Gestational_Diabetes	-1373.41	0.0124582	0.124582	1
cg24340565	3	11686607	hypertension	-2057.74	0.0124755	0.124755	1
cg20187011	21	28214928	Pre_Pregnancy_BMI	-1991.91	0.0124787	0.124787	1
cg10862468	10	135342218	Maternal_Age	-652.536	0.0124851	0.124851	1
cg12176605	3	40518138	Pre_Pregnancy_BMI	-2138.99	0.0125607	0.125607	1
cg10184328	7	138349158	betamet	-1791.63	0.0125937	0.125937	1
cg00035636	13	21900591	Gestational_Diabetes	-438.061	0.012685	0.12685	1
cg16227623	5	3605783	Parity	-1541.44	0.0127232	0.127232	1
cg02276974	15	78634235	Gestational_Diabetes	-1594.98	0.0127241	0.127241	1
cg21677075	6	21523451	Gestational_Diabetes	-1881.63	0.0127506	0.127506	1
cg04021544	7	2705189	Parity	-1048.2	0.0127582	0.127582	1
cg12404181	10	5688515	Parity	-1567.65	0.0127758	0.127758	1
cg22560193	19	1465962	Parity	-1634.44	0.0127784	0.127784	1
cg03269218	10	96990700	Pre_Pregnancy_BMI	-1360.22	0.012792	0.12792	1
cg26750002	19	49244674	deliverymode	-1869.42	0.0128039	0.128039	1
cg03305017	7	151036715	hypertension	-2127.67	0.0128403	0.128403	1
cg17971837	22	37215996	deliverymode	-1988.73	0.012872	0.12872	1
cg16198692	5	115152835	Maternal_Age	-1929.59	0.0128759	0.128759	1
cg00561194	10	38069720	deliverymode	-1404.22	0.0128958	0.128958	1
cg02032334	2	121410165	deliverymode	-1994.5	0.0129303	0.129303	1
cg16321029	15	25068850	Maternal_Age	-1657.47	0.0130045	0.130045	1
cg25512439	3	2553112	hypertension	-1563.61	0.0130114	0.130114	1
cg01749753	21	38580812	hypertension	-1475.06	0.0130879	0.130879	1
cg27021722	4	22999077	Pre_Pregnancy_BMI	-2222.68	0.0130935	0.130935	1
cg08856118	10	27389908	betamet	-1391.07	0.013181	0.13181	1
cg01479768	2	731298	Maternal_Age	-756.56	0.0132123	0.132123	1
cg20698421	2	65217623	Maternal_Age	-1237.63	0.0132228	0.132228	1
cg11421509	8	105379602	hypertension	-1373.28	0.0132414	0.132414	1
cg06120945	16	56622960	Parity	-1476.14	0.0133064	0.133064	1
cg27171569	16	83987465	deliverymode	-1051	0.0133794	0.133794	1
cg08186790	2	121346485	deliverymode	-1941.92	0.0135052	0.135052	1
cg11160673	3	107240475	hypertension	-2185.61	0.0135062	0.135062	1
cg08646051	12	26205524	hypertension	-2301.27	0.0135116	0.135116	1
cg04240980	2	211096347	hypertension	-2119.13	0.0135548	0.135548	1
cg26744682	19	50249584	deliverymode	-1020.22	0.0135592	0.135592	1
cg09238666	16	66584358	Gestational_Diabetes	-2159.41	0.0136872	0.136872	1
cg14942863	19	37894762	Parity	-1447.68	0.0136966	0.136966	1
cg09793866	8	38009548	Maternal_Age	-1997.13	0.0138653	0.138653	1
cg01040434	1	86081443	Pre_Pregnancy_BMI	-1761.27	0.0139328	0.139328	1
cg06093039	12	131527216	Pre_Pregnancy_BMI	-1634.46	0.0139781	0.139781	1
cg14393466	11	30034490	betamet	-1960.11	0.0139785	0.139785	1
cg06710785	10	83683829	hypertension	-2141.52	0.0140093	0.140093	1
cg12033622	20	30225573	betamet	-1637.52	0.0140214	0.140214	1
cg22679949	8	113655561	hypertension	-1910.98	0.0140533	0.140533	1
cg25044876	22	43041146	Gestational_Diabetes	-1715.14	0.0140554	0.140554	1
cg05375686	12	131171181	betamet	-1801.74	0.0140837	0.140837	1
cg00014194	9	137978763	Pre_Pregnancy_BMI	-1900.74	0.0141398	0.141398	1
cg07510314	6	76018362	hypertension	-2295.93	0.0141473	0.141473	1
cg25943719	15	101421391	Gestational_Diabetes	-1756.35	0.0141793	0.141793	1
cg05275752	2	38892887	Parity	-1813.02	0.0141826	0.141826	1
cg05897030	12	27702201	hypertension	-2126.34	0.0141852	0.141852	1
cg14170999	17	79380515	deliverymode	-1016.23	0.0142326	0.142326	1
cg03962458	13	50745832	hypertension	-2001.79	0.0142907	0.142907	1
cg12742645	17	171006	Pre_Pregnancy_BMI	-932.597	0.0143132	0.143132	1
cg26811868	7	64878073	Parity	-2220.84	0.0144093	0.144093	1
cg13219590	14	97492191	deliverymode	-1839.54	0.0144251	0.144251	1
cg21814870	4	62383240	Gestational_Diabetes	-1310.33	0.0145246	0.145246	1
cg08037922	1	179521085	hypertension	-2071.42	0.0145559	0.145559	1
cg01430344	2	16154047	Pre_Pregnancy_BMI	-1521.9	0.0145613	0.145613	1
cg21762589	10	133796476	Gestational_Diabetes	-1583.04	0.0145891	0.145891	1
cg09113474	6	1601369	deliverymode	-1823.07	0.014725	0.14725	1
cg26191747	10	51549499	Gestational_Diabetes	-465.205	0.0148489	0.148489	1
cg19816642	17	21220360	Pre_Pregnancy_BMI	-1435.03	0.0149239	0.149239	1
cg26613361	16	31830668	betamet	-1703.05	0.0149268	0.149268	1
cg02292450	8	114389388	betamet	-1612.59	0.0149718	0.149718	1
cg13320964	4	138114823	hypertension	-2096.95	0.0150303	0.150303	1
cg23587176	7	4746837	hypertension	-2123.2	0.0151	0.151	1
cg18538340	3	132756780	Parity	-1457.28	0.0151313	0.151313	1
cg07375256	7	99222196	Gestational_Diabetes	-1749.91	0.0151392	0.151392	1
cg08967938	9	139092321	Maternal_Age	-1545.06	0.0151566	0.151566	1
cg27219972	16	85479264	Maternal_Age	-1937.68	0.0152082	0.152082	1
cg18332229	7	971130	deliverymode	-1944.09	0.0152329	0.152329	1
cg22189786	22	42395067	Parity	-1235.79	0.0152344	0.152344	1
cg07156669	17	28705245	deliverymode	-1580.17	0.0152375	0.152375	1
cg02505002	19	10172899	deliverymode	-1339.05	0.0152967	0.152967	1
cg04412303	19	7813963	deliverymode	-1880.67	0.0152995	0.152995	1
cg12798564	3	75263641	hypertension	-1689.62	0.0153305	0.153305	1
cg02952379	12	18869080	hypertension	-2099.12	0.0153651	0.153651	1
cg20354882	12	96350795	Parity	-1321.39	0.0153733	0.153733	1
cg07126637	4	71248757	hypertension	-2225.42	0.0154532	0.154532	1
cg03310038	2	98852704	hypertension	-2103.73	0.0154673	0.154673	1
cg20534585	3	196373598	Parity	-1060.96	0.0154828	0.154828	1
cg08640824	1	2162506	hypertension	-1599.7	0.0155344	0.155344	1
cg16966496	12	115172598	hypertension	-1547.93	0.0156709	0.156709	1
cg08019058	2	105735756	deliverymode	-1743.8	0.0157364	0.157364	1
cg10600889	17	37123767	Parity	-1472.28	0.0157417	0.157417	1
cg12910830	5	162929657	hypertension	-2175.25	0.0157514	0.157514	1
cg08269974	19	853054	betamet	-1907.2	0.0157866	0.157866	1
cg23136738	11	925521	betamet	-1983.15	0.0158206	0.158206	1
cg23846443	6	155777949	hypertension	-2014.02	0.01588	0.1588	1
cg05303559	7	158512380	hypertension	-1904.46	0.0158942	0.158942	1
cg18388270	1	149212246	Pre_Pregnancy_BMI	-872.998	0.0159117	0.159117	1
cg06201514	2	1817409	Gestational_Diabetes	-534.89	0.0159717	0.159717	1
cg08546690	19	1734255	deliverymode	-1598.87	0.0159926	0.159926	1
cg21189939	17	2057176	hypertension	-2202.82	0.0160673	0.160673	1
cg23066280	7	158032496	deliverymode	-248.701	0.0161926	0.161926	1
cg07971863	15	69755671	Maternal_Age	-1738.68	0.0162549	0.162549	1
cg01313387	12	113515969	deliverymode	-1923.42	0.016277	0.16277	1
cg26630791	5	83017000	Pre_Pregnancy_BMI	-1185.79	0.0162939	0.162939	1
cg13023646	4	165898835	betamet	-1506.17	0.016311	0.16311	1
cg11725581	7	6140990	deliverymode	-1557.56	0.0163121	0.163121	1
cg21749424	6	166418799	Maternal_Age	-1388.18	0.016359	0.16359	1
cg03196720	12	6473299	deliverymode	-1628.43	0.0164142	0.164142	1
cg12492906	12	109250545	deliverymode	-1608.01	0.0164269	0.164269	1
cg01095395	3	101039372	Parity	-1981.86	0.0164488	0.164488	1
cg25970575	4	6010164	betamet	-1245.95	0.016454	0.16454	1
cg05931119	6	168569742	betamet	-1437.74	0.0165262	0.165262	1
cg19827875	1	201618284	Gestational_Diabetes	-1501.38	0.0166665	0.166665	1
cg00700412	12	58011837	hypertension	-1606.64	0.0166721	0.166721	1
cg03720572	17	1489671	Gestational_Diabetes	-1849.7	0.0167127	0.167127	1
cg10225865	8	54605566	Parity	-759.406	0.0167187	0.167187	1
cg04798824	12	99640830	Gestational_Diabetes	-2222.41	0.0167726	0.167726	1
cg18294646	5	33937876	Gestational_Diabetes	-1541.34	0.0168274	0.168274	1
cg02802391	12	66357083	hypertension	-1835.62	0.0168467	0.168467	1
cg19137348	6	1555311	betamet	-1286.2	0.0168467	0.168467	1
cg24073755	1	231955433	hypertension	-2195.09	0.0168742	0.168742	1
cg23126947	3	93780364	Maternal_Age	-1863.27	0.0169211	0.169211	1
cg19683608	10	695403	Maternal_Age	-2196.58	0.0169506	0.169506	1
cg03199926	20	60860733	Parity	-964.196	0.0169623	0.169623	1
cg09117448	16	31439393	deliverymode	-1190.31	0.0169626	0.169626	1
cg02799411	3	4794061	Gestational_Diabetes	-2021.57	0.0169941	0.169941	1
cg15679892	7	1267057	Maternal_Age	-1337.92	0.0170006	0.170006	1
cg25423077	18	59221601	hypertension	-1594.75	0.0170048	0.170048	1
cg15027294	12	1609537	betamet	-1289.39	0.0170839	0.170839	1
cg06682039	6	170536047	deliverymode	-1596.35	0.0171634	0.171634	1
cg00955544	21	31767222	hypertension	-2177.89	0.0171736	0.171736	1
cg17523945	19	46732351	Gestational_Diabetes	-1939.56	0.0171801	0.171801	1
cg04781916	2	48013473	Gestational_Diabetes	-1916.64	0.0172042	0.172042	1
cg17084151	8	102803237	deliverymode	-1995.22	0.0172181	0.172181	1
cg01971181	3	158518888	betamet	-1701.02	0.0172373	0.172373	1
cg21165029	1	1297202	Pre_Pregnancy_BMI	-1774.57	0.0172592	0.172592	1
cg14273027	13	70682736	Pre_Pregnancy_BMI	-1534.01	0.0172909	0.172909	1
cg12649455	20	61878032	hypertension	-1204.64	0.0173101	0.173101	1
cg21290162	8	9741960	Maternal_Age	-1550.28	0.0173184	0.173184	1
cg05895507	15	77155635	hypertension	-2193.48	0.0173373	0.173373	1
cg00980649	14	106366503	hypertension	-1136.87	0.0173808	0.173808	1
cg23183069	6	168778242	Maternal_Age	-1746.6	0.0174157	0.174157	1
cg10167378	1	228756711	betamet	-638.75	0.0174537	0.174537	1
cg18818075	6	44528865	hypertension	-1967.98	0.017557	0.17557	1
cg21453656	3	179502686	hypertension	-2070.31	0.0175746	0.175746	1
cg24661236	6	36930062	deliverymode	-1167.15	0.0177549	0.177549	1
cg06687640	5	159560692	Parity	-1998.8	0.0178078	0.178078	1
cg13038422	12	1973367	deliverymode	-288.916	0.0178279	0.178279	1
cg20576094	14	70715730	Maternal_Age	-2243.23	0.0178505	0.178505	1
cg09430518	8	118662568	Gestational_Diabetes	-1539.36	0.0178907	0.178907	1
cg10785170	14	101451162	Parity	-1883.56	0.0179045	0.179045	1
cg15430659	10	101090558	Gestational_Diabetes	-1807.3	0.0179048	0.179048	1
cg10857905	10	80026963	deliverymode	-1576.61	0.0179232	0.179232	1
cg01993818	14	34270437	betamet	-1137.84	0.0179266	0.179266	1
cg06001205	5	22213259	Parity	-1982.83	0.0179346	0.179346	1
cg22920417	18	74401671	hypertension	-1959.9	0.0179359	0.179359	1
cg24795825	15	79164541	Pre_Pregnancy_BMI	-1806.58	0.0179808	0.179808	1
cg14771419	7	142012988	Maternal_Age	-1217.11	0.0179911	0.179911	1
cg05293490	14	95156546	betamet	-1439.83	0.0180602	0.180602	1
cg15931921	6	170597588	Parity	-1335.69	0.018071	0.18071	1
cg12489353	19	48231499	betamet	-1217.7	0.0180795	0.180795	1
cg11987645	7	21985935	hypertension	-1492.08	0.0180892	0.180892	1
cg23739746	13	114905867	Maternal_Age	-1691.9	0.0180903	0.180903	1
cg13890379	18	67070324	hypertension	-1401.2	0.0181303	0.181303	1
cg19431346	3	427558	hypertension	-1894.59	0.0181386	0.181386	1
cg21833158	18	61171694	hypertension	-1780.18	0.0181478	0.181478	1
cg05991492	16	3988700	betamet	-953.206	0.0181823	0.181823	1
cg23361828	2	239463246	Maternal_Age	-917.798	0.0181842	0.181842	1
cg06015422	8	70907139	hypertension	-1166.81	0.0182093	0.182093	1
cg17932096	4	58060773	Parity	-1276.41	0.0182491	0.182491	1
cg12456379	5	102464305	Maternal_Age	-2064.19	0.0183575	0.183575	1
cg18238973	4	87028501	hypertension	-2124.55	0.0184679	0.184679	1
cg03885664	16	56554271	Maternal_Age	-2004.77	0.0185147	0.185147	1
cg19042287	6	108499426	deliverymode	-1841.72	0.0185357	0.185357	1
cg07252200	10	125751941	betamet	-1469.86	0.0185467	0.185467	1
cg00495303	18	3771110	Pre_Pregnancy_BMI	-1121.44	0.0185754	0.185754	1
cg01114163	5	1856713	Pre_Pregnancy_BMI	-1340.46	0.0185951	0.185951	1
cg12366772	2	122041891	betamet	-1740.89	0.0186584	0.186584	1
cg22535103	8	58192502	betamet	-1547.48	0.0186887	0.186887	1
cg01786704	15	25123688	Gestational_Diabetes	-881.946	0.0187358	0.187358	1
cg09100338	8	48676054	Pre_Pregnancy_BMI	-1669.59	0.0187671	0.187671	1
cg21531689	2	220253653	Gestational_Diabetes	-1927.18	0.0188422	0.188422	1
cg11313468	19	41782183	deliverymode	-1939.15	0.0188853	0.188853	1
cg01981733	7	56297714	hypertension	-1238.21	0.0188872	0.188872	1
cg03762994	17	6899332	deliverymode	-1194.28	0.018895	0.18895	1
cg08329754	17	78797015	hypertension	-2158.81	0.0189304	0.189304	1
cg02798801	7	99005263	Gestational_Diabetes	-1749.58	0.0189832	0.189832	1
cg05940452	11	118842484	Pre_Pregnancy_BMI	-1598.73	0.0190292	0.190292	1
cg22965943	5	68787919	Pre_Pregnancy_BMI	-1710.02	0.0190414	0.190414	1
cg12242450	6	10555808	Gestational_Diabetes	-1431.12	0.0190604	0.190604	1
cg21745164	16	23765304	Gestational_Diabetes	-1812.91	0.0190678	0.190678	1
cg17746570	17	9804355	Parity	-1231.96	0.0190729	0.190729	1
cg02273436	4	55143269	Parity	-1156.6	0.0191011	0.191011	1
cg25490145	17	80358850	betamet	-1815.79	0.0191561	0.191561	1
cg24833819	5	42924552	Parity	-1566.71	0.0191595	0.191595	1
cg27611887	5	1951028	deliverymode	-853.531	0.0191932	0.191932	1
cg05212138	20	23063119	Pre_Pregnancy_BMI	-1970.98	0.0193798	0.193798	1
cg15610027	18	32173227	Gestational_Diabetes	-1866.77	0.0193804	0.193804	1
cg18222500	17	143285	Gestational_Diabetes	-1374.29	0.0193876	0.193876	1
cg00300303	1	1067223	Parity	-1699.54	0.0194107	0.194107	1
cg26870874	3	57234840	hypertension	-2217.88	0.0195243	0.195243	1
cg03547797	11	22689644	Gestational_Diabetes	-1531.1	0.0195443	0.195443	1
cg08800613	2	1595498	deliverymode	-901.153	0.0195832	0.195832	1
cg00842918	17	9940321	Pre_Pregnancy_BMI	-1891.8	0.0196885	0.196885	1
cg17935536	2	60755743	Gestational_Diabetes	-2664.33	0.0197293	0.197293	1
cg20747455	20	43933383	Pre_Pregnancy_BMI	-1777.21	0.0197365	0.197365	1
cg02675652	12	51477739	betamet	-1654.28	0.0197812	0.197812	1
cg02648589	13	114877260	Gestational_Diabetes	-1649.63	0.0198271	0.198271	1
cg02698580	10	86016643	betamet	-1721.75	0.0198612	0.198612	1
cg21964928	5	153872958	Gestational_Diabetes	-1150.81	0.0199188	0.199188	1
cg06244906	19	57307081	Gestational_Diabetes	-1573.87	0.0199475	0.199475	1
cg06993512	5	151305143	Maternal_Age	-1956.17	0.0199612	0.199612	1
cg26645827	3	100322629	Parity	-1773.32	0.0199622	0.199622	1
cg22933058	1	43472972	deliverymode	-1534.01	0.0200875	0.200875	1
cg16893488	8	71154701	hypertension	-2107.99	0.020097	0.20097	1
cg13464573	2	7172097	Maternal_Age	-2196.41	0.0201009	0.201009	1
cg02258724	19	53832577	Parity	-1840.86	0.0201022	0.201022	1
cg24716416	4	188736112	Pre_Pregnancy_BMI	-1607.06	0.0201216	0.201216	1
cg01335180	1	161576580	Pre_Pregnancy_BMI	-1620.17	0.0201228	0.201228	1
cg21752383	5	140739976	Gestational_Diabetes	-1476.02	0.0201291	0.201291	1
cg02806012	17	2649139	deliverymode	-2023.8	0.0203123	0.203123	1
cg02649063	16	55794731	Gestational_Diabetes	-855.059	0.0203343	0.203343	1
cg21463605	22	18268249	hypertension	-1943.27	0.020338	0.20338	1
cg14180511	1	206946187	Gestational_Diabetes	-2093.05	0.0203458	0.203458	1
cg19537511	17	8213813	deliverymode	-1685.55	0.0203466	0.203466	1
cg22051146	5	177895047	Gestational_Diabetes	-2181.17	0.0203697	0.203697	1
cg08010094	2	139539001	Pre_Pregnancy_BMI	-376.09	0.0203876	0.203876	1
cg13423098	15	23807234	Pre_Pregnancy_BMI	-1822.26	0.0204049	0.204049	1
cg12768447	10	69425930	hypertension	-2144.38	0.0204532	0.204532	1
cg01599714	8	142285223	Parity	-1904.47	0.0204672	0.204672	1
cg00509249	6	109615579	hypertension	-2030.99	0.020542	0.20542	1
cg01306120	1	235290283	hypertension	-2060.61	0.0205809	0.205809	1
cg17736526	7	1329387	Gestational_Diabetes	-1692.09	0.0205877	0.205877	1
cg16564525	1	156561143	Pre_Pregnancy_BMI	-1591.18	0.0206327	0.206327	1
cg24937727	19	11517079	hypertension	-1442.32	0.0207241	0.207241	1
cg13067509	17	6538498	hypertension	-1922.7	0.0207532	0.207532	1
cg13635014	9	96328401	hypertension	-2053.43	0.0207948	0.207948	1
cg07945733	10	118429485	Pre_Pregnancy_BMI	-1611.55	0.0208056	0.208056	1
cg27282281	7	112262583	deliverymode	-1638.29	0.02081	0.2081	1
cg10096929	1	156261403	Parity	-1802.16	0.0209005	0.209005	1
cg24574963	7	149120622	Maternal_Age	-962.824	0.0209818	0.209818	1
cg08000731	11	316247	betamet	-1253.82	0.0209901	0.209901	1
cg07902673	1	87793396	hypertension	-2213.58	0.0210011	0.210011	1
cg18405330	6	164171960	Parity	-1286.74	0.0210486	0.210486	1
cg15922045	3	130278187	hypertension	-2153.78	0.0210938	0.210938	1
cg07346187	6	149775621	Gestational_Diabetes	-2284.92	0.0210986	0.210986	1
cg05279229	7	1896384	deliverymode	-1493.06	0.0211012	0.211012	1
cg10432947	4	2062441	Gestational_Diabetes	-1876.93	0.0211659	0.211659	1
cg11931626	4	184679532	Gestational_Diabetes	-1610.08	0.0212669	0.212669	1
cg26438665	14	93794813	hypertension	-2028.8	0.0213217	0.213217	1
cg17025642	11	5709468	hypertension	-2172.71	0.0213869	0.213869	1
cg04585822	17	72916509	betamet	-1808.19	0.0215049	0.215049	1
cg24388762	10	37969891	deliverymode	-1705.16	0.0215526	0.215526	1
cg05081953	2	158184543	hypertension	-1834.18	0.0217878	0.217878	1
cg09234252	10	8373659	Maternal_Age	-1730.69	0.0218075	0.218075	1
cg23276120	15	66331911	Parity	-1594.27	0.0218897	0.218897	1
cg26751094	13	95954534	Pre_Pregnancy_BMI	-1339.31	0.0218918	0.218918	1
cg04803153	19	37329859	deliverymode	-1527.29	0.0219373	0.219373	1
cg11254952	1	1890171	Maternal_Age	-2108.9	0.0220365	0.220365	1
cg10119257	18	43548144	hypertension	-2027.48	0.022073	0.22073	1
cg05194545	10	32096116	hypertension	-1959.73	0.0220929	0.220929	1
cg15939539	4	114027726	hypertension	-1997.13	0.0221105	0.221105	1
cg06679270	15	101084980	betamet	-574.554	0.0221313	0.221313	1
cg20002901	2	238777656	Pre_Pregnancy_BMI	-1845.29	0.0221707	0.221707	1
cg26782825	8	110989116	hypertension	-2014.91	0.0222196	0.222196	1
cg00839584	2	113542091	Gestational_Diabetes	-1911.15	0.0222206	0.222206	1
cg06220761	10	7455518	Pre_Pregnancy_BMI	-1864.6	0.0222895	0.222895	1
cg01040533	10	71339886	hypertension	-1993.76	0.0223831	0.223831	1
cg18148349	10	131404694	Parity	-1620.35	0.0223838	0.223838	1
cg18710053	5	126409061	deliverymode	-1317.94	0.0224901	0.224901	1
cg05172197	14	38727014	hypertension	-2249.6	0.0225336	0.225336	1
cg20131013	17	12692308	Gestational_Diabetes	-1736.68	0.0225613	0.225613	1
cg20164601	7	63642083	Parity	-1408.22	0.0225765	0.225765	1
cg14689479	8	53326618	betamet	-1144.65	0.0226294	0.226294	1
cg12075247	12	47226029	betamet	-1603.76	0.0226611	0.226611	1
cg18105134	13	113819100	Gestational_Diabetes	-128.21	0.0228036	0.228036	1
cg14375747	12	1675969	Gestational_Diabetes	-1474.44	0.0228062	0.228062	1
cg03515494	12	8068627	Pre_Pregnancy_BMI	-1516.76	0.0228234	0.228234	1
cg05491587	18	77659695	betamet	-1615.05	0.0228464	0.228464	1
cg18121224	5	176559563	Pre_Pregnancy_BMI	-1698.03	0.0228479	0.228479	1
cg24590515	6	112688930	Pre_Pregnancy_BMI	-1844.07	0.0228805	0.228805	1
cg09745688	16	2908918	Parity	-1795.87	0.0229008	0.229008	1
cg26908876	11	2722076	betamet	-1798.05	0.0229022	0.229022	1
cg12519676	4	174912210	Gestational_Diabetes	-1292.08	0.0229191	0.229191	1
cg25536014	5	5139458	betamet	-1203.22	0.0229427	0.229427	1
cg03003335	1	1229351	deliverymode	-1596.75	0.023041	0.23041	1
cg08274176	4	1625012	deliverymode	-1096.07	0.0230492	0.230492	1
cg21205978	22	36044151	Parity	-1779.53	0.0231467	0.231467	1
cg01474424	5	155754231	Maternal_Age	-1515.12	0.0231936	0.231936	1
cg26723707	7	142045216	deliverymode	-1331.6	0.0232694	0.232694	1
cg17566325	12	133022423	Gestational_Diabetes	-285.646	0.0233405	0.233405	1
cg04347477	12	125002007	Parity	-1668.95	0.023341	0.23341	1
cg16906964	1	4660171	betamet	-1693.96	0.0233465	0.233465	1
cg15625324	3	151073249	hypertension	-2056.7	0.0234264	0.234264	1
cg01284415	19	49457725	Pre_Pregnancy_BMI	-1851.79	0.0234279	0.234279	1
cg20739205	12	128866735	deliverymode	-1313.38	0.0234744	0.234744	1
cg25821072	12	129252706	Maternal_Age	-1987.4	0.0234802	0.234802	1
cg03888083	16	867542	Pre_Pregnancy_BMI	-1650.51	0.023502	0.23502	1
cg09699787	2	1711759	deliverymode	-1707.56	0.023505	0.23505	1
cg17275844	4	48500942	Maternal_Age	-1942.06	0.0235065	0.235065	1
cg25940248	4	39448464	Pre_Pregnancy_BMI	-1426.14	0.0235163	0.235163	1
cg16805215	3	137505160	Parity	-1943.68	0.0235254	0.235254	1
cg11344997	19	3463788	Pre_Pregnancy_BMI	-1641.14	0.0235523	0.235523	1
cg17957640	11	76839205	Maternal_Age	-1642.64	0.0236769	0.236769	1
cg05566455	11	128774523	deliverymode	-1607.45	0.0236885	0.236885	1
cg13064571	8	67587053	betamet	-2366.08	0.0236967	0.236967	1
cg19990476	10	574361	Gestational_Diabetes	-2085.33	0.0237926	0.237926	1
cg03649288	13	25506383	Pre_Pregnancy_BMI	-1563.82	0.0238783	0.238783	1
cg21723486	3	189349323	Parity	-2071.53	0.0238931	0.238931	1
cg08687025	2	127729123	deliverymode	-1712.44	0.0240391	0.240391	1
cg25701444	12	54521977	Maternal_Age	-1911.6	0.0240815	0.240815	1
cg14566959	5	140772681	Maternal_Age	-1815.68	0.0241377	0.241377	1
cg10482057	6	24583614	hypertension	-1703.75	0.0241463	0.241463	1
cg05769923	16	84029838	Gestational_Diabetes	-1683.46	0.0241597	0.241597	1
cg00222472	1	164545783	Pre_Pregnancy_BMI	-1541.75	0.0242057	0.242057	1
cg27200466	3	93747410	hypertension	-2084.24	0.0242076	0.242076	1
cg26231267	10	12648032	deliverymode	-1996.09	0.0242535	0.242535	1
cg22512573	12	130529214	Maternal_Age	-1376.29	0.0242942	0.242942	1
cg14318858	19	50204862	Parity	-1070.18	0.0243146	0.243146	1
cg10767152	15	25651288	hypertension	-1933.37	0.0243308	0.243308	1
cg03792788	2	121338607	Gestational_Diabetes	-1914.89	0.024425	0.24425	1
cg08285289	5	1962501	Gestational_Diabetes	-1832.04	0.0244687	0.244687	1
cg06992688	14	94491958	betamet	-1855.59	0.0245522	0.245522	1
cg12236088	2	105275812	Pre_Pregnancy_BMI	-1454.51	0.0246482	0.246482	1
cg16702083	20	62328427	Maternal_Age	-1025.99	0.0247154	0.247154	1
cg14015656	9	100070142	Maternal_Age	-1205.05	0.0247264	0.247264	1
cg22156842	3	136537169	deliverymode	-2017.15	0.0247633	0.247633	1
cg19815565	18	77917615	Pre_Pregnancy_BMI	-1190.34	0.0249045	0.249045	1
cg13599549	14	22336403	Maternal_Age	-2162.64	0.0249142	0.249142	1
cg03533294	2	219861109	deliverymode	-1865.68	0.024921	0.24921	1
cg15234845	10	102496500	betamet	-1869.41	0.0250443	0.250443	1
cg12125614	17	76886835	betamet	-2103.52	0.0250936	0.250936	1
cg01360605	20	58983676	Gestational_Diabetes	-2034.89	0.0251191	0.251191	1
cg15572907	19	40995921	deliverymode	-1051.47	0.0251264	0.251264	1
cg05524354	10	129797760	deliverymode	-1280.54	0.025128	0.25128	1
cg14508777	3	42847116	hypertension	-2057.66	0.0251409	0.251409	1
cg24332577	20	50419248	Pre_Pregnancy_BMI	-1499.12	0.0252099	0.252099	1
cg20228731	7	130646051	Parity	-1522.68	0.0252232	0.252232	1
cg20548231	22	31318373	Pre_Pregnancy_BMI	-1515.9	0.025257	0.25257	1
cg02835371	18	49866085	hypertension	-1570.72	0.0253394	0.253394	1
cg02303399	1	153175248	hypertension	-2017.66	0.0253502	0.253502	1
cg05333442	16	58533743	deliverymode	-874.761	0.0253617	0.253617	1
cg09127314	1	152161683	Maternal_Age	-1213.8	0.0254322	0.254322	1
cg04017131	8	6419570	Gestational_Diabetes	-734.594	0.0254798	0.254798	1
cg18443437	5	3326731	deliverymode	-1173.61	0.0254999	0.254999	1
cg05371552	7	158854564	Pre_Pregnancy_BMI	-1132.27	0.0255232	0.255232	1
cg16674484	5	149887497	betamet	-1980.98	0.0255626	0.255626	1
cg17445535	12	113343413	Maternal_Age	-2271.59	0.0255981	0.255981	1
cg09514174	1	36916681	deliverymode	-1770.29	0.0256278	0.256278	1
cg27366766	17	56565286	deliverymode	-974.428	0.0256315	0.256315	1
cg14716686	21	30452862	Gestational_Diabetes	-1594.89	0.0256429	0.256429	1
cg04007350	7	158263221	betamet	-1535.58	0.0256598	0.256598	1
cg04730047	3	99979355	hypertension	-1790.62	0.0257097	0.257097	1
cg20737388	11	73668626	deliverymode	-747.48	0.0257115	0.257115	1
cg00660989	14	45432516	betamet	-1394.25	0.0257226	0.257226	1
cg21210642	9	100881995	Parity	-1339.2	0.0257723	0.257723	1
cg23533513	11	76849324	Parity	-1590.58	0.0257846	0.257846	1
cg16990174	3	72496875	Pre_Pregnancy_BMI	-1915.4	0.0258475	0.258475	1
cg08936645	4	37910273	Pre_Pregnancy_BMI	-1795.1	0.0258847	0.258847	1
cg08351464	12	132864833	Pre_Pregnancy_BMI	-1728.71	0.025947	0.25947	1
cg07777270	5	92928615	Gestational_Diabetes	-1802.99	0.025959	0.25959	1
cg14413050	13	22615145	betamet	-1664.49	0.0259697	0.259697	1
cg17529386	6	170452270	Gestational_Diabetes	-1273.54	0.0260054	0.260054	1
cg19998294	10	18629497	hypertension	-2132.31	0.0260939	0.260939	1
cg09890987	5	6622150	Maternal_Age	-2139.94	0.0262225	0.262225	1
cg17823230	13	111141841	Parity	-2059.5	0.0263051	0.263051	1
cg21220520	14	57960464	betamet	-2054.39	0.0263279	0.263279	1
cg01381795	19	54496611	Pre_Pregnancy_BMI	-1775.68	0.0263377	0.263377	1
cg01640660	16	1297351	Maternal_Age	-2012.54	0.0264087	0.264087	1
cg02314201	10	134843775	betamet	-1229.52	0.0264219	0.264219	1
cg05578865	17	80554007	Parity	-2015.64	0.0264327	0.264327	1
cg10946573	11	84635788	Maternal_Age	-2204.35	0.0264409	0.264409	1
cg21579239	15	43211292	hypertension	-2069.3	0.0264617	0.264617	1
cg23641707	2	151341348	Parity	-2151.13	0.0265539	0.265539	1
cg16479102	6	170418678	betamet	-1731.88	0.0265582	0.265582	1
cg21442998	3	11597936	deliverymode	-2249.28	0.026663	0.26663	1
cg21778644	2	105924383	betamet	-1841.13	0.026683	0.26683	1
cg05413628	16	1521656	deliverymode	-1751	0.0267015	0.267015	1
cg24377285	19	38943724	Gestational_Diabetes	-1628.42	0.0267276	0.267276	1
cg19386484	7	130131709	Pre_Pregnancy_BMI	-1605.43	0.0267884	0.267884	1
cg25501930	20	3145178	deliverymode	-1720.63	0.0267888	0.267888	1
cg24173182	17	1961286	Maternal_Age	-1608.46	0.0268348	0.268348	1
cg09669354	16	1116010	Parity	-1621.8	0.0269424	0.269424	1
cg24092907	7	12729367	hypertension	-2165.79	0.0269456	0.269456	1
cg14619949	5	76116169	betamet	-1666.11	0.0270142	0.270142	1
cg10578996	19	29455873	hypertension	-2333.79	0.0271014	0.271014	1
cg04487479	6	70993328	Parity	-1410.56	0.0271064	0.271064	1
cg16897193	19	46443801	Pre_Pregnancy_BMI	-1562.02	0.0271375	0.271375	1
cg22409100	2	40658918	Gestational_Diabetes	-2081.19	0.0271786	0.271786	1
cg23247945	5	140530410	Parity	-1278.32	0.0272221	0.272221	1
cg10308414	9	128777758	Gestational_Diabetes	-2076.88	0.027252	0.27252	1
cg05594286	16	86840467	Gestational_Diabetes	-1457.93	0.0272756	0.272756	1
cg19280206	3	196694932	Pre_Pregnancy_BMI	-1624.87	0.0273262	0.273262	1
cg08448725	16	52582210	Parity	-1634.69	0.02734	0.2734	1
cg16208053	10	135379215	Gestational_Diabetes	-1314.79	0.0273441	0.273441	1
cg13223682	2	174889929	Gestational_Diabetes	-1908.2	0.0273871	0.273871	1
cg22172057	10	1405937	betamet	-1399.27	0.0274123	0.274123	1
cg08112929	15	100672325	Pre_Pregnancy_BMI	-1517.12	0.0274128	0.274128	1
cg19590598	2	127782813	Pre_Pregnancy_BMI	-1927.49	0.0275482	0.275482	1
cg27645544	12	101605430	hypertension	-1895.07	0.0276233	0.276233	1
cg07055315	2	32490835	betamet	-2009.35	0.0276587	0.276587	1
cg15501526	10	2543763	Pre_Pregnancy_BMI	-828.85	0.0276641	0.276641	1
cg01176915	18	28956234	hypertension	-2128.07	0.0276906	0.276906	1
cg10533103	1	212688961	Maternal_Age	-1501.93	0.027695	0.27695	1
cg18865685	1	177001903	Maternal_Age	-1161.04	0.0277966	0.277966	1
cg12078738	6	87804962	hypertension	-2022.3	0.0278202	0.278202	1
cg12856392	7	64126140	hypertension	-2010.68	0.0278907	0.278907	1
cg02577267	1	240656513	Pre_Pregnancy_BMI	-1365.23	0.0278947	0.278947	1
cg09978105	14	103227646	Pre_Pregnancy_BMI	-2097.72	0.0279827	0.279827	1
cg24959335	10	15760373	Gestational_Diabetes	-1677.6	0.0279986	0.279986	1
cg21516384	17	78233839	Maternal_Age	-1946.72	0.0280024	0.280024	1
cg06159404	10	43846376	Maternal_Age	-1084.65	0.0280119	0.280119	1
cg13230424	17	45930033	Pre_Pregnancy_BMI	-1822.88	0.0280254	0.280254	1
cg00059399	5	2008272	deliverymode	-1384.97	0.0281301	0.281301	1
cg06311804	12	12966005	betamet	-1749.49	0.0283781	0.283781	1
cg21755709	21	45149398	Gestational_Diabetes	-1975.38	0.0284297	0.284297	1
cg14175568	20	30135291	betamet	-1683.42	0.0284393	0.284393	1
cg03120555	7	630473	hypertension	-937.618	0.0284983	0.284983	1
cg20171429	7	89873821	Parity	-1858.61	0.0284998	0.284998	1
cg20245362	7	127911367	hypertension	-1131.07	0.0285113	0.285113	1
cg26875135	7	1221192	Pre_Pregnancy_BMI	-1246.08	0.0286532	0.286532	1
cg13199010	18	29340919	betamet	-1863.43	0.0287486	0.287486	1
cg14998086	7	47539536	Parity	-1414.06	0.028906	0.28906	1
cg07790870	20	32150311	Maternal_Age	-2125.99	0.0289172	0.289172	1
cg14508358	9	6716417	Gestational_Diabetes	-1510.08	0.0289757	0.289757	1
cg15012282	3	152059421	hypertension	-2106.97	0.029007	0.29007	1
cg27613172	12	54401665	Parity	-1829.9	0.0290173	0.290173	1
cg23743554	11	65321226	deliverymode	-1715.18	0.0290517	0.290517	1
cg10553204	2	20871195	Parity	-801.162	0.0290546	0.290546	1
cg02566259	4	3043199	Parity	-1586.36	0.0290607	0.290607	1
cg11308319	2	240291426	deliverymode	-1968.09	0.0290626	0.290626	1
cg17017814	11	48509488	betamet	-1823.69	0.0290751	0.290751	1
cg22525895	1	207977042	Gestational_Diabetes	-1121	0.0291553	0.291553	1
cg01119319	7	38356808	hypertension	-1719.31	0.0291787	0.291787	1
cg08762247	17	53800372	deliverymode	-1601.44	0.0292266	0.292266	1
cg10877315	6	141335831	hypertension	-2152.11	0.0293088	0.293088	1
cg17173369	6	169224099	Maternal_Age	-1852.23	0.029423	0.29423	1
cg08316083	19	1796207	Pre_Pregnancy_BMI	-1437.29	0.0294268	0.294268	1
cg13704680	18	77905298	betamet	-1089.39	0.0294614	0.294614	1
cg09936799	5	140241497	Pre_Pregnancy_BMI	-1519.91	0.0295278	0.295278	1
cg24073994	17	38511770	hypertension	-2129.94	0.0295732	0.295732	1
cg00339695	16	24857497	deliverymode	-2074	0.0296153	0.296153	1
cg08133631	1	26527909	betamet	-1590.2	0.0296219	0.296219	1
cg08241360	9	129244738	Maternal_Age	-1347.57	0.0296632	0.296632	1
cg00020778	12	109825145	hypertension	-1916.13	0.0297429	0.297429	1
cg20623702	11	55431584	Parity	-1443.73	0.0297612	0.297612	1
cg11205552	3	112995690	deliverymode	-1774.34	0.0298007	0.298007	1
cg12432568	13	113659625	Gestational_Diabetes	-2061.89	0.0298603	0.298603	1
cg24298684	20	54823878	Parity	-2088.11	0.0300342	0.300342	1
cg01314568	7	57830625	Pre_Pregnancy_BMI	-1339.95	0.030037	0.30037	1
cg13756965	11	70917458	Maternal_Age	-1698.79	0.030042	0.30042	1
cg01899542	16	49732224	Pre_Pregnancy_BMI	-1184.21	0.0302216	0.302216	1
cg08371050	7	90192576	hypertension	-2049.15	0.0302284	0.302284	1
cg00901554	4	1042225	Gestational_Diabetes	-1829.59	0.0302564	0.302564	1
cg19766489	1	78511344	Pre_Pregnancy_BMI	-1921.38	0.0302604	0.302604	1
cg04972745	10	101287846	Gestational_Diabetes	-1401.45	0.030315	0.30315	1
cg20923605	13	112978683	betamet	-534.154	0.0303421	0.303421	1
cg01417339	8	135813202	hypertension	-2202.67	0.0303567	0.303567	1
cg02470904	7	20686108	hypertension	-1810.93	0.0304978	0.304978	1
cg21811021	4	6659346	Gestational_Diabetes	-831.682	0.0305168	0.305168	1
cg27624471	18	77280171	betamet	-1302.27	0.0305698	0.305698	1
cg14188774	7	42896343	hypertension	-1633.45	0.0305971	0.305971	1
cg10502220	4	176733966	deliverymode	-1817.6	0.0306632	0.306632	1
cg13586051	3	58200471	Maternal_Age	-1896.12	0.0307203	0.307203	1
cg11104736	4	7301529	hypertension	-1858.55	0.0307292	0.307292	1
cg10732871	19	1102675	Maternal_Age	-1876.06	0.0308866	0.308866	1
cg19878479	19	49015582	Pre_Pregnancy_BMI	-1924.46	0.0309343	0.309343	1
cg16558770	15	90548037	hypertension	-2081.97	0.0309614	0.309614	1
cg12955789	5	179588551	Pre_Pregnancy_BMI	-1423.38	0.0309677	0.309677	1
cg06900216	7	98335180	Pre_Pregnancy_BMI	-1444.61	0.0310935	0.310935	1
cg21091239	3	181614617	hypertension	-2204.01	0.0311344	0.311344	1
cg24929754	1	100644654	Maternal_Age	-1960.08	0.031145	0.31145	1
cg00044505	8	48649086	Pre_Pregnancy_BMI	-1930.81	0.0312499	0.312499	1
cg06715136	7	158046025	deliverymode	-1034.3	0.0313349	0.313349	1
cg12943082	7	75419311	deliverymode	-1567.53	0.0313916	0.313916	1
cg20308540	1	242612849	Pre_Pregnancy_BMI	-1880.58	0.0314086	0.314086	1
cg04096085	14	101435336	Parity	-1811.58	0.0314628	0.314628	1
cg26773791	11	94883242	Pre_Pregnancy_BMI	-1742.14	0.031554	0.31554	1
cg20200200	1	18807388	betamet	-1733.98	0.0315953	0.315953	1
cg12161971	11	77907332	hypertension	-1553.85	0.0319233	0.319233	1
cg22576165	10	29214191	deliverymode	-1738.67	0.031939	0.31939	1
cg09026253	11	313267	Maternal_Age	-2070	0.0319415	0.319415	1
cg06795125	2	108905320	Pre_Pregnancy_BMI	-1325.63	0.0319649	0.319649	1
cg17490790	19	10125043	betamet	-1795.43	0.0321226	0.321226	1
cg03535830	1	110934327	Parity	-2153.88	0.0321463	0.321463	1
cg14880348	20	61447174	betamet	-1428.21	0.0322633	0.322633	1
cg25910083	17	58500186	hypertension	-1850.71	0.0322713	0.322713	1
cg18371052	5	8457721	betamet	-1162.64	0.0323442	0.323442	1
cg01883777	22	38201848	betamet	-1437.92	0.0325757	0.325757	1
cg21412355	18	72837386	betamet	-1730.24	0.0327035	0.327035	1
cg24086068	4	77356008	Maternal_Age	-2145.82	0.032738	0.32738	1
cg14651079	10	88428177	hypertension	-1343.1	0.0328301	0.328301	1
cg23524191	7	1894688	Gestational_Diabetes	-2136.37	0.0328529	0.328529	1
cg17826956	1	77230619	Maternal_Age	-1574.94	0.0328707	0.328707	1
cg08441803	17	46388390	deliverymode	-1263.74	0.0329616	0.329616	1
cg15014679	11	27695210	Parity	-2101.31	0.0330213	0.330213	1
cg02492567	2	173792437	hypertension	-2152.86	0.0330477	0.330477	1
cg01565314	19	45737610	Pre_Pregnancy_BMI	-1540.25	0.0330542	0.330542	1
cg06718003	19	15851771	hypertension	-2114.92	0.0330619	0.330619	1
cg12109823	8	67454595	hypertension	-784.85	0.0331283	0.331283	1
cg10072526	16	6534430	hypertension	-1579.37	0.033205	0.33205	1
cg00375983	1	19181390	betamet	-1725.47	0.0332676	0.332676	1
cg09780231	17	873452	Gestational_Diabetes	-1743.8	0.0332711	0.332711	1
cg12474090	13	114825323	Pre_Pregnancy_BMI	-1543.99	0.03328	0.3328	1
cg17052675	2	3827356	Pre_Pregnancy_BMI	-304.362	0.0333116	0.333116	1
cg09971646	14	101194145	deliverymode	-1361.63	0.0333498	0.333498	1
cg14429919	6	3054820	betamet	-1662.57	0.0333827	0.333827	1
cg14701108	2	3131293	hypertension	-1210.44	0.0334095	0.334095	1
cg00932063	10	126234138	betamet	-1685.12	0.0335193	0.335193	1
cg13928485	9	136726359	Maternal_Age	-1978.56	0.033591	0.33591	1
cg04494562	13	101173774	deliverymode	-1235.25	0.0336037	0.336037	1
cg16643473	11	26593881	betamet	-1903.86	0.0336487	0.336487	1
cg12056772	17	76989482	Pre_Pregnancy_BMI	-1850.71	0.0336904	0.336904	1
cg12408990	5	179634671	Pre_Pregnancy_BMI	-1055.96	0.0336959	0.336959	1
cg01718139	19	54566838	deliverymode	-1619.65	0.033801	0.33801	1
cg13951069	21	43919801	Maternal_Age	-1436.35	0.0340327	0.340327	1
cg03396347	1	1875803	betamet	-1151.12	0.0340742	0.340742	1
cg17139085	1	36787356	betamet	-1576.11	0.0341553	0.341553	1
cg20454518	12	133135463	deliverymode	-1759.34	0.0343225	0.343225	1
cg10822495	17	57228573	hypertension	-2244.39	0.034369	0.34369	1
cg12810837	12	9822287	hypertension	-2000.89	0.0343776	0.343776	1
cg15439725	4	299311	deliverymode	-1369.76	0.0344725	0.344725	1
cg18462916	13	113918539	hypertension	-2078.79	0.0345249	0.345249	1
cg00581043	6	168106129	Parity	-1441.8	0.0345333	0.345333	1
cg21198300	4	140429869	Maternal_Age	-1322.98	0.0345662	0.345662	1
cg06188367	10	45359611	deliverymode	-1172.01	0.0345733	0.345733	1
cg10635145	11	27742435	hypertension	-1752.97	0.0346724	0.346724	1
cg02749984	4	141418478	deliverymode	-1818.67	0.0347048	0.347048	1
cg12927753	3	160823392	Gestational_Diabetes	-1870.34	0.0347234	0.347234	1
cg12310025	6	25882481	Maternal_Age	-652.08	0.0347977	0.347977	1
cg04498198	17	27899966	betamet	-1445.61	0.035015	0.35015	1
cg15682101	6	168773765	Maternal_Age	-1606.72	0.0350349	0.350349	1
cg25968569	13	77461335	hypertension	-1552.34	0.0351479	0.351479	1
cg26112661	1	53704558	Maternal_Age	-1592.64	0.0352063	0.352063	1
cg11560654	13	27317117	deliverymode	-1216.79	0.0352469	0.352469	1
cg17656763	12	65927079	Maternal_Age	-2146.43	0.0352883	0.352883	1
cg14724749	19	51774592	deliverymode	-1662.97	0.035304	0.35304	1
cg05545777	5	101119128	Gestational_Diabetes	-1180.09	0.0353189	0.353189	1
cg21442626	8	104032819	Gestational_Diabetes	-1815.38	0.035353	0.35353	1
cg12803068	7	45002919	Maternal_Age	-1452.29	0.0353828	0.353828	1
cg20988098	6	157931791	deliverymode	-1482.55	0.0354001	0.354001	1
cg22705929	11	57417974	betamet	-2015.34	0.0354863	0.354863	1
cg15729137	19	36024282	Maternal_Age	-1364.93	0.0355079	0.355079	1
cg06228599	6	47010091	hypertension	-2097.8	0.0355802	0.355802	1
cg25822783	12	133050826	hypertension	-1577.95	0.0356293	0.356293	1
cg06094482	1	40158708	hypertension	-2040.58	0.0357865	0.357865	1
cg12584458	6	28447107	Parity	-1214.84	0.0358217	0.358217	1
cg23973272	8	52322169	hypertension	-1202.56	0.0358285	0.358285	1
cg24550212	20	45170494	Parity	-1840.09	0.035977	0.35977	1
cg17815049	1	246728663	Pre_Pregnancy_BMI	-1698.92	0.0359883	0.359883	1
cg09368486	2	208890779	Maternal_Age	-1808.23	0.0360438	0.360438	1
cg08794539	6	25772605	Maternal_Age	-2087.92	0.0360643	0.360643	1
cg18197332	6	3849458	betamet	-1871.93	0.0360724	0.360724	1
cg07050869	15	25426392	Maternal_Age	-1871.89	0.0361276	0.361276	1
cg07393570	1	172863499	Maternal_Age	-2095.29	0.0361367	0.361367	1
cg21784096	1	151799073	Parity	-2176.31	0.0361403	0.361403	1
cg17564203	4	7526639	betamet	-1939.86	0.0361409	0.361409	1
cg19347790	12	81332050	hypertension	-1931.21	0.0361786	0.361786	1
cg21890667	22	30476089	betamet	-1845.5	0.0361954	0.361954	1
cg04784315	9	125797284	betamet	-1914.31	0.0362682	0.362682	1
cg26685941	13	95952902	deliverymode	-1661.32	0.0363043	0.363043	1
cg01040749	10	134400440	betamet	-1741.01	0.0364919	0.364919	1
cg15331945	12	34756042	Parity	-1915.7	0.0364937	0.364937	1
cg01136458	8	4853275	Parity	-1497.82	0.0366285	0.366285	1
cg11343894	1	153599704	betamet	-380.675	0.036637	0.36637	1
cg13790426	1	109506963	betamet	-2371.37	0.0367025	0.367025	1
cg20070090	1	153363489	Maternal_Age	-2156.6	0.0367282	0.367282	1
cg08684580	7	98029266	Maternal_Age	-1134.5	0.0367494	0.367494	1
cg13994241	17	46667725	Maternal_Age	-2125.32	0.0367736	0.367736	1
cg16766914	17	55962703	deliverymode	-1575.99	0.0368269	0.368269	1
cg22117805	11	36422455	deliverymode	-1406.72	0.0368287	0.368287	1
cg06533408	12	69139618	Parity	-1364.84	0.0370029	0.370029	1
cg21649520	8	82359799	Parity	-2069.09	0.0370303	0.370303	1
cg24207009	17	76037562	betamet	-1514.51	0.0370929	0.370929	1
cg25977504	1	247979157	hypertension	-2062.14	0.0371255	0.371255	1
cg19591908	14	101459254	Parity	-2087.61	0.0371977	0.371977	1
cg13916255	7	93190462	Pre_Pregnancy_BMI	-2173.42	0.0372084	0.372084	1
cg20077028	12	52208899	hypertension	-1092.99	0.0372943	0.372943	1
cg07409200	13	43354674	betamet	-1862.05	0.0373026	0.373026	1
cg27497781	1	111833467	betamet	-1807.92	0.0373573	0.373573	1
cg25920019	5	180488960	deliverymode	-1750.74	0.0374283	0.374283	1
cg12190994	7	4305061	Pre_Pregnancy_BMI	-1634.54	0.0374546	0.374546	1
cg07283015	18	22039857	Gestational_Diabetes	-1928.37	0.0376255	0.376255	1
cg05925894	1	85931301	hypertension	-1696.45	0.0376826	0.376826	1
cg02749105	19	58879056	Gestational_Diabetes	-1228.48	0.0376915	0.376915	1
cg26820168	8	124217896	Maternal_Age	-1941.18	0.0376956	0.376956	1
cg10073842	15	23894198	hypertension	-1870.49	0.03771	0.3771	1
cg25691825	18	74499511	hypertension	-1424.87	0.0377276	0.377276	1
cg02204262	5	140201746	deliverymode	-1887.03	0.0377968	0.377968	1
cg09981929	10	82296072	Maternal_Age	-1334.58	0.0378032	0.378032	1
cg23226914	1	247537224	Gestational_Diabetes	-1210.1	0.037806	0.37806	1
cg12758090	15	80543408	betamet	-1682.65	0.0378833	0.378833	1
cg08496775	8	80523226	Pre_Pregnancy_BMI	-1573.51	0.0379027	0.379027	1
cg18994250	4	6107021	betamet	-1585.32	0.0379045	0.379045	1
cg02465761	8	6735510	Pre_Pregnancy_BMI	-1506.33	0.0379174	0.379174	1
cg13578160	7	72813978	Maternal_Age	-1459.64	0.0380029	0.380029	1
cg02969426	13	45775005	hypertension	-2301.56	0.0381094	0.381094	1
cg16117554	4	3309404	Gestational_Diabetes	-2003.09	0.0382238	0.382238	1
cg02049243	16	85424402	Gestational_Diabetes	-2201.57	0.0382909	0.382909	1
cg05954147	7	126417956	Maternal_Age	-2073.33	0.0383862	0.383862	1
cg14578677	4	38859770	hypertension	-1833.28	0.0384023	0.384023	1
cg05681757	12	32655034	deliverymode	-1890.21	0.0384357	0.384357	1
cg12691572	10	114574959	betamet	-1994.37	0.0384469	0.384469	1
cg00942920	1	203734559	Gestational_Diabetes	-1754.61	0.0384934	0.384934	1
cg19738121	12	130651287	hypertension	-1931.09	0.0384992	0.384992	1
cg02829712	5	140236081	deliverymode	-1594.28	0.0385162	0.385162	1
cg18373855	6	159360209	betamet	-1456.98	0.0385848	0.385848	1
cg14481208	2	74669375	Pre_Pregnancy_BMI	-1456.24	0.0385944	0.385944	1
cg15993281	12	130624096	Pre_Pregnancy_BMI	-1028.39	0.0386454	0.386454	1
cg07512361	7	101944430	Maternal_Age	-1879.97	0.0386815	0.386815	1
cg19526166	5	110062729	Maternal_Age	-1527.27	0.0387219	0.387219	1
cg06388363	6	164507305	Maternal_Age	-1389.64	0.0391707	0.391707	1
cg17341174	7	97923834	betamet	-1981.44	0.0391771	0.391771	1
cg21833184	7	5112572	betamet	-1492.01	0.0391807	0.391807	1
cg05487082	13	43150833	hypertension	-1990.05	0.0392064	0.392064	1
cg14323854	19	9473058	hypertension	-2256.41	0.039212	0.39212	1
cg08631502	16	1078986	Gestational_Diabetes	-1629.45	0.0392163	0.392163	1
cg08564027	20	61660810	deliverymode	-804.175	0.0392446	0.392446	1
cg26668042	5	1514077	Maternal_Age	-2203.63	0.0392787	0.392787	1
cg03635442	8	49427283	deliverymode	-1300.87	0.039282	0.39282	1
cg18364707	19	51415152	Gestational_Diabetes	-1808.15	0.0392951	0.392951	1
cg13854012	2	162103682	Parity	-1395.38	0.0394163	0.394163	1
cg10090650	6	24357732	Maternal_Age	-1771.97	0.0394618	0.394618	1
cg27357306	10	63657059	Pre_Pregnancy_BMI	-1331.7	0.0394758	0.394758	1
cg16406611	11	300404	Maternal_Age	-1219.34	0.0395452	0.395452	1
cg10664339	17	38800752	hypertension	-2147.6	0.0395533	0.395533	1
cg22534509	12	123215119	Maternal_Age	-2005.39	0.0395566	0.395566	1
cg13653391	10	134896691	betamet	-1755.78	0.0395774	0.395774	1
cg23939236	10	2357224	hypertension	-2066.59	0.0395819	0.395819	1
cg13012653	5	96078834	Parity	-1938.54	0.0396304	0.396304	1
cg25468212	13	49226663	hypertension	-2085.75	0.0396639	0.396639	1
cg19056664	5	1335965	Pre_Pregnancy_BMI	-2140.71	0.0396769	0.396769	1
cg14997321	6	134436460	Pre_Pregnancy_BMI	-1976.99	0.0397302	0.397302	1
cg07504598	7	24797786	deliverymode	-1403.69	0.0397583	0.397583	1
cg13872627	6	31238036	deliverymode	-316.448	0.0398389	0.398389	1
cg22385702	2	45175881	Maternal_Age	-2237.93	0.0398402	0.398402	1
cg21440776	12	6658378	Gestational_Diabetes	-1414.84	0.0398642	0.398642	1
cg20016023	10	99160130	Pre_Pregnancy_BMI	-1849.18	0.0399431	0.399431	1
cg25322720	17	19628292	Gestational_Diabetes	-1517.65	0.0399878	0.399878	1
cg19790323	14	22471111	betamet	-1707.86	0.0400609	0.400609	1
cg10028549	4	7941894	Gestational_Diabetes	-1784.43	0.0401423	0.401423	1
cg13077930	4	74269525	Maternal_Age	-2013.95	0.0402804	0.402804	1
cg12371924	12	25102469	Parity	-1952.68	0.0403368	0.403368	1
cg18313661	7	63560590	Parity	-1439.97	0.0403703	0.403703	1
cg08860498	17	40838861	betamet	-1277.75	0.0404311	0.404311	1
cg03357999	7	55516724	Parity	-1102.59	0.0404398	0.404398	1
cg23592421	14	105147461	Maternal_Age	-2106.66	0.0404675	0.404675	1
cg25736982	6	160182554	Maternal_Age	-1200.83	0.0405001	0.405001	1
cg07135405	20	62573077	betamet	-989.452	0.0405392	0.405392	1
cg05452625	10	102222582	Maternal_Age	-2084.81	0.0405536	0.405536	1
cg01050920	6	123109741	betamet	-1541.37	0.0405707	0.405707	1
cg22851378	10	133747932	hypertension	-1979.33	0.0409324	0.409324	1
cg01104590	11	3073136	hypertension	-1563.06	0.0410356	0.410356	1
cg18649319	8	144631768	hypertension	-1225.63	0.0410465	0.410465	1
cg09164168	16	89384721	deliverymode	-1670.26	0.0410703	0.410703	1
cg13300301	11	94279068	betamet	-1739.82	0.04114	0.4114	1
cg22855020	8	42356731	hypertension	-1849.98	0.0412507	0.412507	1
cg15536230	21	44985092	Pre_Pregnancy_BMI	-1771.03	0.0412806	0.412806	1
cg12876356	1	92946825	Gestational_Diabetes	-1260.44	0.0413386	0.413386	1
cg16113156	18	76266265	betamet	-1486.37	0.0413856	0.413856	1
cg12598270	18	32957498	hypertension	-1634.97	0.0415954	0.415954	1
cg04046629	11	60775831	betamet	-676.125	0.0416222	0.416222	1
cg10671830	4	7652103	hypertension	-1813.16	0.0416306	0.416306	1
cg24346776	1	147737024	Parity	-1443.09	0.0416643	0.416643	1
cg18631330	17	79899941	Gestational_Diabetes	-1376.72	0.0416797	0.416797	1
cg14213394	8	38508585	betamet	-1960.23	0.0416848	0.416848	1
cg07537562	7	51539514	betamet	-1341.82	0.0417371	0.417371	1
cg07075347	7	44104860	Parity	-1262.68	0.041747	0.41747	1
cg18959827	11	4704800	Maternal_Age	-2167.38	0.0417984	0.417984	1
cg15900051	6	158245997	hypertension	-1808.85	0.0419405	0.419405	1
cg19084479	7	44163941	Maternal_Age	-1640.59	0.0419479	0.419479	1
cg01903420	13	27295928	Parity	-1163.02	0.0419647	0.419647	1
cg00075467	2	9983094	betamet	-1441.19	0.0420267	0.420267	1
cg08435674	6	36308494	deliverymode	-1642.13	0.0420475	0.420475	1
cg02048922	8	143546858	deliverymode	-1477.58	0.0424093	0.424093	1
cg00430613	17	406426	Maternal_Age	-1285.88	0.0424777	0.424777	1
cg00667525	19	18699118	Pre_Pregnancy_BMI	-1580.82	0.0424963	0.424963	1
cg05903289	2	130345205	Maternal_Age	-868.393	0.0425307	0.425307	1
cg12995113	11	123008408	betamet	-1632.73	0.0426422	0.426422	1
cg07866725	12	312592	Pre_Pregnancy_BMI	-1510.65	0.042696	0.42696	1
cg24720849	11	1854357	betamet	-1730.92	0.0428387	0.428387	1
cg07195224	1	159047034	Gestational_Diabetes	-1926.12	0.0428707	0.428707	1
cg05834845	3	195489306	betamet	-552.77	0.0429508	0.429508	1
cg11941920	6	79339195	Gestational_Diabetes	-1290.65	0.0429804	0.429804	1
cg13228701	11	78614522	deliverymode	-1241.43	0.0429891	0.429891	1
cg03678274	1	236017128	betamet	-2114.94	0.0429939	0.429939	1
cg01773685	19	51330453	Maternal_Age	-1418.27	0.0430551	0.430551	1
cg15124926	11	102702624	Parity	-1245.72	0.0430677	0.430677	1
cg19502671	13	114129004	Parity	-1903.2	0.0431041	0.431041	1
cg17842918	13	113540400	Parity	-841.174	0.0431131	0.431131	1
cg06575035	5	140744449	betamet	-1773.31	0.043128	0.43128	1
cg04064998	11	109786133	hypertension	-1625.05	0.0431308	0.431308	1
cg15444358	14	102051071	Gestational_Diabetes	-1828.05	0.043143	0.43143	1
cg24122826	11	107578640	Gestational_Diabetes	-1635.84	0.0431453	0.431453	1
cg24786658	7	112727423	Gestational_Diabetes	-2098	0.0431624	0.431624	1
cg07401067	5	1725411	Pre_Pregnancy_BMI	-1721.55	0.0432765	0.432765	1
cg24437408	10	134661502	Pre_Pregnancy_BMI	-1542.72	0.0432928	0.432928	1
cg05708536	1	113285118	hypertension	-1229.39	0.0433237	0.433237	1
cg18584424	7	156400779	betamet	-1645.59	0.0433377	0.433377	1
cg12068833	4	132896266	Maternal_Age	-1608.61	0.0433632	0.433632	1
cg24901474	1	163173040	betamet	-1611.74	0.0434906	0.434906	1
cg11976911	11	13509032	deliverymode	-1279.11	0.0436163	0.436163	1
cg07608370	11	1036865	deliverymode	-2051.26	0.0436493	0.436493	1
cg00456326	2	19560467	Pre_Pregnancy_BMI	-1827.45	0.0437939	0.437939	1
cg10371615	7	157277398	Pre_Pregnancy_BMI	-2064.29	0.0438315	0.438315	1
cg26749518	19	51506165	Gestational_Diabetes	-734.288	0.0438738	0.438738	1
cg20360395	12	132671235	betamet	-1565.42	0.0438922	0.438922	1
cg26096042	14	101699080	Maternal_Age	-1606.58	0.0439063	0.439063	1
cg15398976	13	38445267	betamet	-1763.86	0.0439751	0.439751	1
cg08644045	4	3495341	hypertension	-1442.46	0.0440155	0.440155	1
cg04852348	6	170463167	Parity	-1826.41	0.0440465	0.440465	1
cg02446475	6	31275807	Gestational_Diabetes	-1337.09	0.0440991	0.440991	1
cg09814487	16	86598824	Parity	-1790.08	0.044183	0.44183	1
cg00660167	17	80200974	Parity	-1594.79	0.0442095	0.442095	1
cg13433694	1	43637239	Parity	-1874.5	0.0443672	0.443672	1
cg22341310	19	48048583	Parity	-1705.63	0.0444232	0.444232	1
cg16372520	14	78869751	Parity	-1475.86	0.0444661	0.444661	1
cg15975806	13	110319607	deliverymode	-1109.02	0.0444808	0.444808	1
cg03345454	2	202901428	Pre_Pregnancy_BMI	-511.048	0.0445638	0.445638	1
cg04323622	4	140225586	hypertension	-2030.45	0.0445849	0.445849	1
cg07194839	10	131755775	hypertension	-1973.75	0.044585	0.44585	1
cg17826679	19	10736038	Parity	-1869.62	0.0446907	0.446907	1
cg04071270	5	140457553	Pre_Pregnancy_BMI	-1511.11	0.0447234	0.447234	1
cg23463608	19	2607757	betamet	-1887.25	0.0447507	0.447507	1
cg25813936	9	36276879	Parity	-1875.25	0.0448142	0.448142	1
cg12656497	21	43099292	Maternal_Age	-1922.26	0.0448594	0.448594	1
cg09135656	5	140625848	Maternal_Age	-1136.8	0.0448774	0.448774	1
cg07748583	7	151157166	deliverymode	-1458	0.044898	0.44898	1
cg18608725	14	63568602	hypertension	-2177.28	0.0449136	0.449136	1
cg03701930	10	1981436	Parity	-1031.73	0.0449869	0.449869	1
cg01733438	17	75276069	betamet	-1979.07	0.0450023	0.450023	1
cg05648964	12	8833355	hypertension	-1970.31	0.0450653	0.450653	1
cg06357748	12	1025529	betamet	-1799.35	0.0451077	0.451077	1
cg23397216	19	45885922	hypertension	-1958.35	0.0451401	0.451401	1
cg23596567	17	11901585	Maternal_Age	-2050.82	0.0452701	0.452701	1
cg23206115	6	158066900	Gestational_Diabetes	-1969.05	0.0453205	0.453205	1
cg21936179	1	206786180	Gestational_Diabetes	-1380.65	0.0453933	0.453933	1
cg19998432	9	125391618	Parity	-1876.11	0.0454416	0.454416	1
cg17023203	10	1510048	hypertension	-1134.81	0.0454839	0.454839	1
cg19817652	17	36997420	Maternal_Age	-1262.75	0.0455038	0.455038	1
cg06852350	15	75119324	Pre_Pregnancy_BMI	-2083.35	0.045515	0.45515	1
cg03251655	17	33759512	Parity	-1389.29	0.0455302	0.455302	1
cg14181409	17	9802860	Gestational_Diabetes	-1515.76	0.045582	0.45582	1
cg05767404	1	247712591	Maternal_Age	-684.096	0.0457256	0.457256	1
cg21487550	3	127056955	betamet	-1007.61	0.0457335	0.457335	1
cg19928377	5	140249735	Parity	-1129.78	0.0457705	0.457705	1
cg20814179	4	940893	betamet	-702.55	0.0458033	0.458033	1
cg17218026	1	154582156	deliverymode	-1737.46	0.0458074	0.458074	1
cg03987199	1	29189655	Pre_Pregnancy_BMI	-1956.78	0.0458158	0.458158	1
cg12355172	11	67418315	Gestational_Diabetes	-1142.99	0.0458293	0.458293	1
cg19190593	6	6588737	Parity	-2029.72	0.0459268	0.459268	1
cg25335841	7	38351094	Gestational_Diabetes	-1298.87	0.0459305	0.459305	1
cg08818829	5	13810279	betamet	-1304.57	0.0459491	0.459491	1
cg01754525	8	43131353	deliverymode	-640.064	0.0459889	0.459889	1
cg02802029	3	145879686	betamet	-1614.8	0.0459987	0.459987	1
cg05048730	11	58208576	hypertension	-2262.77	0.0460273	0.460273	1
cg17691334	11	36615733	deliverymode	-2021.76	0.0460563	0.460563	1
cg06502279	16	474467	betamet	-1753.32	0.0461615	0.461615	1
cg15600051	4	2341440	Gestational_Diabetes	-1967.19	0.0461977	0.461977	1
cg19996026	10	69455804	Parity	-2156.74	0.0462016	0.462016	1
cg24425727	6	36645648	Parity	-1335.62	0.0462116	0.462116	1
cg00913954	1	36852956	betamet	-1989.56	0.04623	0.4623	1
cg12074541	2	1286641	Maternal_Age	-1687.87	0.046295	0.46295	1
cg21490662	4	185571520	Maternal_Age	-1700.35	0.0463077	0.463077	1
cg26784300	2	8596908	deliverymode	-1415.51	0.0463346	0.463346	1
cg04149172	20	34000170	deliverymode	-2007.62	0.0463656	0.463656	1
cg06638811	9	137030555	deliverymode	-1542.05	0.0464271	0.464271	1
cg07659054	7	27134225	deliverymode	-1665.71	0.0464751	0.464751	1
cg25830305	11	1859381	Parity	-278.787	0.0465149	0.465149	1
cg04578397	16	56650508	deliverymode	-1989.97	0.046556	0.46556	1
cg12123502	15	29980826	Parity	-1931.77	0.0466675	0.466675	1
cg12746947	1	38227094	betamet	-1566.29	0.046672	0.46672	1
cg09021393	7	95849568	hypertension	-2036.42	0.0467443	0.467443	1
cg27665808	2	232055229	hypertension	-1529.09	0.0468108	0.468108	1
cg23480619	21	35831871	Parity	-1178.31	0.0468363	0.468363	1
cg08175413	5	96294187	betamet	-1931.68	0.0470409	0.470409	1
cg03611029	3	13115406	Maternal_Age	-1967.91	0.0470669	0.470669	1
cg25807487	11	68782106	deliverymode	-1547.88	0.0470723	0.470723	1
cg21369466	7	55437329	hypertension	-2325.09	0.0470738	0.470738	1
cg01043845	2	177013071	Maternal_Age	-1712.93	0.0471587	0.471587	1
cg10112270	1	21913458	Maternal_Age	-2016.69	0.0471693	0.471693	1
cg13495204	4	74274452	hypertension	-2128.17	0.0472195	0.472195	1
cg08382737	19	49617001	Maternal_Age	-1216.17	0.0472474	0.472474	1
cg09244037	13	114275670	betamet	-2156.8	0.0472854	0.472854	1
cg08586737	7	127225949	hypertension	-1378.36	0.047316	0.47316	1
cg14972271	1	223899736	Pre_Pregnancy_BMI	-1610.21	0.0473949	0.473949	1
cg12097325	1	1076431	betamet	-1817.39	0.0474631	0.474631	1
cg17066594	11	67764654	hypertension	-1732	0.0475525	0.475525	1
cg22237300	6	52171973	Maternal_Age	-1040.08	0.0476062	0.476062	1
cg02988727	14	21567520	Pre_Pregnancy_BMI	-1534.41	0.0476458	0.476458	1
cg01132407	4	645781	Maternal_Age	-820.99	0.0476618	0.476618	1
cg21608225	1	144930572	deliverymode	-994.909	0.0477214	0.477214	1
cg10277872	4	4136918	Maternal_Age	-716.697	0.0477214	0.477214	1
cg25319862	2	421459	Maternal_Age	-2189.25	0.0477561	0.477561	1
cg02726930	12	114107803	deliverymode	-1828.96	0.0477996	0.477996	1
cg16619049	1	805541	Parity	-1355.93	0.0478085	0.478085	1
cg24213669	2	118616576	Parity	-1416.48	0.0478226	0.478226	1
cg11076275	1	207069654	Maternal_Age	-1998.92	0.0478701	0.478701	1
cg02343823	5	150284419	Pre_Pregnancy_BMI	-1695.96	0.0478756	0.478756	1
cg07200608	11	76998221	hypertension	-2181.97	0.0478848	0.478848	1
cg18123581	8	90772386	hypertension	-2185.07	0.0479067	0.479067	1
cg03233793	19	19626605	hypertension	-2141.78	0.047911	0.47911	1
cg20955836	20	55836224	deliverymode	-1512.09	0.0479174	0.479174	1
cg06791446	10	123355268	Pre_Pregnancy_BMI	-624.557	0.0481605	0.481605	1
cg23936410	14	104808516	Gestational_Diabetes	-1316.78	0.0482338	0.482338	1
cg09362796	4	3204792	hypertension	-2165.72	0.0482545	0.482545	1
cg09080522	22	44568387	Maternal_Age	-2179.78	0.0482597	0.482597	1
cg18863090	1	58714305	Pre_Pregnancy_BMI	-1761.14	0.0482724	0.482724	1
cg19497517	8	145028257	hypertension	-1483.87	0.0483386	0.483386	1
cg26146732	14	70690454	Parity	-1070.11	0.0483577	0.483577	1
cg13928490	13	51640442	Maternal_Age	-1834.05	0.0484034	0.484034	1
cg21293934	18	14748230	betamet	-1647.86	0.0485092	0.485092	1
cg00767496	15	45671279	Parity	-1788.53	0.0485745	0.485745	1
cg14698025	10	1245418	Pre_Pregnancy_BMI	-1894.98	0.0485849	0.485849	1
cg05180717	15	34516488	Pre_Pregnancy_BMI	-1412.38	0.0487378	0.487378	1
cg08114696	3	146964409	Parity	-2047.69	0.048742	0.48742	1
cg23837265	10	88730407	Pre_Pregnancy_BMI	-1417.93	0.0487489	0.487489	1
cg00415993	5	75919188	Maternal_Age	-1863.51	0.0487643	0.487643	1
cg23973310	2	65955240	Parity	-765.609	0.0488047	0.488047	1
cg16858211	7	36765349	betamet	-1975.05	0.0488591	0.488591	1
cg03363478	6	170268808	deliverymode	-994.249	0.0491081	0.491081	1
cg15357934	12	58138320	Maternal_Age	-1967.18	0.0491159	0.491159	1
cg14741143	3	156273315	Gestational_Diabetes	-1609.8	0.049185	0.49185	1
cg04690319	11	113604277	Parity	-2037.74	0.0492058	0.492058	1
cg07244098	11	4415203	Maternal_Age	-1394.84	0.0492566	0.492566	1
cg17582782	15	57592438	betamet	-1551.85	0.0492851	0.492851	1
cg04111435	11	63448455	hypertension	-1913.24	0.0493735	0.493735	1
cg20700952	19	57630217	hypertension	-1617.33	0.0494092	0.494092	1
cg09354553	16	85242446	Pre_Pregnancy_BMI	-1385.01	0.0494739	0.494739	1
cg02784823	19	49000897	Gestational_Diabetes	-1471.18	0.0494859	0.494859	1
cg03743982	16	75150833	hypertension	-1944.37	0.0496163	0.496163	1
cg18412431	1	236925910	deliverymode	-2026.22	0.0496173	0.496173	1
cg19055323	17	39341434	Parity	-2004.34	0.0496318	0.496318	1
cg10091752	6	3455459	Maternal_Age	-1958.93	0.0496524	0.496524	1
cg12684958	4	74921425	hypertension	-1872.13	0.0497217	0.497217	1
cg03406106	16	81254169	deliverymode	-1597.71	0.0497629	0.497629	1
cg01381374	7	93474158	Maternal_Age	-1902.56	0.0499017	0.499017	1
cg05200811	21	47581042	Pre_Pregnancy_BMI	-837.618	0.0499984	0.499984	1
