# Supplementary material for: Integrated analysis of environmental and genetic influences on cord blood DNA methylation in new-borns
Source: Nat Commun. 2019 Jun 11;10:2548. doi: 10.1038/s41467-019-10461-0 (PMC6559955; doi:10.1038/s41467-019-10461-0)
Supplement: Supplementary file 14 — Supplemental Data 11 [file 41467_2019_10461_MOESM14_ESM.xlsx]

## Sheet: Blatt1
CpG	Chr	bp_CpG	SNP_add	bp_SNP	E_add	AIC_add	num_snps in cis window	p_add	p_add_corrected_combinations	p_add_corrected_overall
cg10742917	7	56242801	rs12154956_C	56248869	Parity	-1325.49	45	4.66145e-05	0.0209765	1
cg18912209	4	170696239	rs7679375_A	171664907	Pre_Pregnancy_BMI	-1709.6	21	7.5115e-05	0.0157742	1
cg08712054	12	54446576	rs7964528_C	54722784	Maternal_Age	-1851.94	34	0.000104973	0.035691	1
cg03636048	16	72206536	rs4788704_G	73165244	hypertension	-2413.29	28	0.00010797	0.0302317	1
cg24389034	6	169977608	rs76551608_A	169841558	betamet	-1701.77	71	0.000145024	0.102967	1
cg07171527	1	8377844	rs139315125_G	7869960	Pre_Pregnancy_BMI	-1250.9	42	0.000173525	0.0728805	1
cg14918650	7	94033643	rs59690848_G	93526050	hypertension	-2076.6	10	0.000178852	0.0178852	1
cg09317502	7	92857260	rs187407818_G	93025479	Maternal_Age	-1869	10	0.000182343	0.0182343	1
cg03904042	20	32255491	rs2626529_T	32298323	hypertension	-1310.41	18	0.000205008	0.0369014	1
cg23019889	1	146544044	rs4950357_T	146556146	Pre_Pregnancy_BMI	-1293.72	18	0.000227053	0.0408695	1
cg13038847	22	28073997	rs9625287_C	28066266	Maternal_Age	-1271.07	32	0.000253989	0.0812764	1
cg25258098	11	396794	rs4077226_C	1039145	Pre_Pregnancy_BMI	-1821.01	49	0.000258106	0.126472	1
cg26094651	2	1802045	rs78904253_G	2170031	Gestational_Diabetes	-717.98	56	0.000259138	0.145117	1
cg19540471	5	115907550	rs371949639_G	116679428	hypertension	-2219.94	21	0.000283235	0.0594793	1
cg26630688	11	8964717	rs75304700_C	8067621	hypertension	-2092.42	45	0.000352715	0.158722	1
cg23299919	7	157406096	rs201506990_A	157274469	Pre_Pregnancy_BMI	-1038.77	103	0.0004368	0.449904	1
cg10720000	7	57484635	rs188231100_T	56535039	Parity	-1361.64	43	0.000438333	0.188483	1
cg20240347	1	204465584	rs4951397_C	204531567	Parity	-2090.03	44	0.00049717	0.218755	1
cg13052625	3	47865946	rs2133601_T	47734015	Pre_Pregnancy_BMI	-2168.99	20	0.000499693	0.0999386	1
cg09623773	7	154863381	rs117044514_A	154675972	Pre_Pregnancy_BMI	-1450.23	47	0.000509701	0.239559	1
cg24718015	17	40489721	rs2883066_A	40115708	Pre_Pregnancy_BMI	-2296.43	35	0.000514695	0.180143	1
cg07910065	10	4230752	rs7080470_A	5075724	Maternal_Age	-1368.26	48	0.000516015	0.247687	1
cg15949805	7	63505714	rs10949858_T	63475033	Parity	-1581.89	77	0.000521034	0.401196	1
cg03144619	1	230415668	rs12045647_T	230263605	deliverymode	-1078.04	30	0.000526842	0.158053	1
cg10866199	5	111506035	rs141382935_T	111620473	hypertension	-2137.63	37	0.000539266	0.199528	1
cg00538458	16	22959868	rs35188058_T	23093816	Pre_Pregnancy_BMI	-1885.82	21	0.000548462	0.115177	1
cg09075558	1	228246780	rs140565950_T	227966792	betamet	-1886.27	43	0.000564816	0.242871	1
cg10180297	16	22827393	rs35188058_T	23093816	Maternal_Age	-1699.79	21	0.00059384	0.124706	1
cg25588792	19	55013946	rs158366_G	54705317	Pre_Pregnancy_BMI	-1784.48	45	0.000600996	0.270448	1
cg14665523	10	89421684	rs77792901_A	89375196	hypertension	-2148.85	22	0.000634948	0.139688	1
cg04604656	19	1356153	rs7251792_A	1021725	deliverymode	-1874.89	60	0.000652823	0.391694	1
cg09929856	22	43817323	rs743031_A	43783371	Pre_Pregnancy_BMI	-1821.4	60	0.000656532	0.393919	1
cg04977602	5	35230728	rs1594070_A	35337939	Pre_Pregnancy_BMI	-1855.47	26	0.000812489	0.211247	1
cg14984781	17	31867	rs73273764_A	75839	Pre_Pregnancy_BMI	-1299.82	31	0.000817449	0.253409	1
cg07770777	13	113528375	rs9549593_C	113528499	Pre_Pregnancy_BMI	-1925.6	54	0.000822673	0.444243	1
cg20106465	10	113911312	rs1914076_G	113325632	hypertension	-2200.25	27	0.000859837	0.232156	1
cg10372770	19	12377156	rs56056044_C	12383540	Pre_Pregnancy_BMI	-1791.28	98	0.000871063	0.853642	1
cg03775991	6	170589530	rs9348263_G	170589857	betamet	-1500.16	39	0.000874999	0.341249	1
cg00431813	7	1051703	rs34904312_A	1135883	Parity	-1915.04	49	0.000890235	0.436215	1
cg12406559	18	56530302	rs66998699_GGCAGTTTCAT	55714196	hypertension	-1836.01	36	0.000896159	0.322617	1
cg05441039	16	89723364	rs73283859_C	90062520	hypertension	-1927.79	75	0.000914998	0.686248	1
cg02459042	17	821621	17:515771:C_T	515771	Gestational_Diabetes	-1214.2	48	0.000947336	0.454721	1
cg03171211	3	37368888	rs13084370_A	37483387	hypertension	-2192.29	21	0.000949444	0.199383	1
cg24828322	10	96830111	rs6584031_C	97566601	hypertension	-2011.9	21	0.000974083	0.204557	1
cg18011517	2	42175341	rs17773337_T	42159762	Gestational_Diabetes	-1507.39	34	0.000984216	0.334633	1
cg26229024	5	140473857	rs12515688_A	140480852	hypertension	-2177.77	39	0.000993069	0.387297	1
cg26297198	5	40908395	rs145845723_C	41869453	hypertension	-1957.85	27	0.0010101	0.272727	1
cg16568681	11	33758505	rs11032559_A	34237529	Maternal_Age	-2034.22	31	0.00101891	0.315861	1
cg03016153	1	117296954	rs76023417_C	116416924	hypertension	-2254.72	22	0.00106126	0.233477	1
cg05171937	12	27396765	rs10842855_C	27269116	betamet	-1813.81	23	0.00106582	0.245139	1
cg04846574	2	98928447	rs10496326_G	98967254	betamet	-1771.4	21	0.00107179	0.225075	1
cg08096381	3	13082887	rs1878172_G	13642870	Maternal_Age	-1877.38	42	0.00110118	0.462494	1
cg05939560	12	131003775	rs1502455_T	130582631	Pre_Pregnancy_BMI	-2095.22	84	0.00112421	0.944336	1
cg02069674	16	82660317	rs9745773_C	83148008	Parity	-1920.44	34	0.00115782	0.393657	1
cg17598785	10	61112628	rs922117_A	62041296	hypertension	-2286.44	22	0.00116639	0.256605	1
cg08804111	11	102638778	rs4754872_T	102587460	Pre_Pregnancy_BMI	-1014.35	28	0.0011773	0.329645	1
cg21699330	7	26193032	rs9655264_C	25955324	deliverymode	-1015.1	30	0.0011797	0.353909	1
cg07911664	13	112627528	rs35880249_C	111764644	betamet	-1550.17	49	0.00119089	0.583536	1
cg00729875	1	100111713	rs4094484_A	99573440	deliverymode	-1918.78	23	0.00120031	0.27607	1
cg06996273	1	3620729	rs72632801_C	4497595	Pre_Pregnancy_BMI	-1413.55	54	0.00120846	0.652569	1
cg13495693	15	25018227	rs137888437_GGC	25657294	Pre_Pregnancy_BMI	-1770.86	34	0.00123225	0.418967	1
cg10993442	1	25257587	rs71575791_A	24470678	Gestational_Diabetes	-2052.63	29	0.00126912	0.368045	1
cg15129265	2	183292922	rs1881158_G	182655568	hypertension	-2176.09	19	0.001292	0.245481	1
cg18875629	22	27834439	rs999224_G	27834500	Maternal_Age	-1754.59	38	0.00129844	0.493406	1
cg03271520	17	3100171	17:2239834:G_C	2239834	hypertension	-2240.44	45	0.00129911	0.584601	1
cg18753294	7	23718155	rs717624_T	22894487	hypertension	-2257.14	40	0.00132406	0.529625	1
cg20616108	1	26547234	rs10560359_CCTAT	26605448	deliverymode	-1624.98	28	0.00134213	0.375798	1
cg08817983	4	3391423	rs61792505_T	3116283	betamet	-1770.33	51	0.00136371	0.69549	1
cg17586988	18	5892245	rs9950620_A	5730186	Pre_Pregnancy_BMI	-1393.76	18	0.00140453	0.252816	1
cg19319588	10	46010025	rs145954161_T	46067562	Parity	-2054.91	19	0.00143211	0.272101	1
cg20287029	11	58036997	rs4127347_C	58049755	hypertension	-2119.55	25	0.00148795	0.371987	1
cg22157494	1	3774827	rs56262042_G	3773380	Pre_Pregnancy_BMI	-1861.12	48	0.00148799	0.714237	1
cg03226844	17	185102	rs2467247_T	671146	Parity	-68.4966	33	0.00149069	0.491927	1
cg22767166	8	49833685	rs12680366_T	49930674	Gestational_Diabetes	-1461.62	15	0.00152328	0.228492	1
cg20772375	5	5495359	rs17785923_G	5390804	Pre_Pregnancy_BMI	-1818.31	34	0.00153435	0.521681	1
cg04634427	15	27087315	rs4906865_G	26402355	Maternal_Age	-1616.54	21	0.00154401	0.324241	1
cg24680439	10	134778467	10:134410357:GTGTGC_G	134410357	Maternal_Age	-904.847	61	0.00158301	0.965634	1
cg18302940	17	33391960	rs719341_C	32799656	hypertension	-2137.06	34	0.00163433	0.555672	1
cg07231045	8	142219444	rs9886378_T	141920837	hypertension	-2044.4	33	0.00164975	0.544417	1
cg18514705	19	44330665	rs2195980_C	44351694	hypertension	-1961.09	68	0.00169112	1	1
cg03535862	6	139348428	rs140871740_TAATC	139474340	hypertension	-2178.41	19	0.00171006	0.324911	1
cg25320328	1	92953037	rs11164608_C	92947427	Maternal_Age	-1664.27	21	0.00178186	0.374191	1
cg23317787	4	2396234	rs3135146_G	3307638	Pre_Pregnancy_BMI	-2135.56	49	0.00179366	0.878894	1
cg26645827	3	100322629	rs9856338_C	100322043	Parity	-2015.91	24	0.00185533	0.445279	1
cg25063707	6	27739947	rs9348772_T	27656090	Gestational_Diabetes	-1658.27	127	0.00186474	1	1
cg03171419	8	37700802	rs60055729_A	37968516	Parity	-1565.97	16	0.00190314	0.304502	1
cg26298967	6	108444791	rs4245535_T	108449212	Gestational_Diabetes	-1804.86	20	0.0019128	0.382559	1
cg00524708	16	31159558	rs17708638_T	31171174	deliverymode	-1405.15	23	0.00192427	0.442582	1
cg16306978	2	21266953	rs312939_G	21409548	Parity	-1390.12	36	0.00193624	0.697047	1
cg15561613	1	245851610	rs115220580_C	246503083	Pre_Pregnancy_BMI	-1623.67	40	0.00194109	0.776434	1
cg04165000	6	53375279	rs77681213_T	53675627	hypertension	-1989.57	21	0.00195211	0.409944	1
cg24202936	11	50257256	rs3829060_C	50257732	Gestational_Diabetes	-1434.45	15	0.00197194	0.295791	1
cg16101008	1	10698719	rs11587145_T	10704688	Pre_Pregnancy_BMI	-1194.21	33	0.00199804	0.659354	1
cg16746026	10	31273335	rs2297039_C	30663368	Maternal_Age	-1985.24	34	0.00200818	0.682782	1
cg17069313	4	185018478	rs2248224_T	185172703	betamet	-1037.38	25	0.00202553	0.506382	1
cg00851732	12	113229793	rs3215348_T	112608312	Pre_Pregnancy_BMI	-1613.03	27	0.00209305	0.565124	1
cg22514722	3	127473755	rs6765071_T	127416473	Maternal_Age	-1884.7	47	0.002109	0.99123	1
cg01405445	19	36246406	rs150399291_T	37240622	Parity	-1490.33	45	0.00211244	0.9506	1
cg25800500	2	97505275	rs147169942_G	97748271	Maternal_Age	-1208.59	21	0.00212941	0.447176	1
cg21568145	19	47507399	rs10418662_A	46930025	Pre_Pregnancy_BMI	-1668.98	43	0.0021594	0.928541	1
cg12725520	14	101439569	rs111776237_G	102172588	hypertension	-1830.51	37	0.00220987	0.817651	1
cg22339338	1	159891638	rs12068753_A	159692537	Maternal_Age	-1332.26	23	0.00223555	0.514177	1
cg02769477	1	17012728	rs3818028_T	17406793	betamet	-1217.38	35	0.00223661	0.782812	1
cg15999997	3	3885955	rs9883291_T	4865354	hypertension	-2217.4	30	0.00223802	0.671406	1
cg15509177	13	19919208	rs200442881_G	19847555	betamet	-1488.63	43	0.00229581	0.987198	1
cg27545611	1	68517177	rs3118379_G	68850766	Pre_Pregnancy_BMI	-1198.8	15	0.0023155	0.347324	1
cg04725166	1	7887271	rs4908626_T	7422216	betamet	-2170.67	37	0.00233501	0.863953	1
cg10385732	7	31726692	rs215608_C	32338556	Gestational_Diabetes	-1477.48	32	0.0023445	0.75024	1
cg10036013	7	4778839	rs4724137_G	4919277	Gestational_Diabetes	-1701.17	37	0.00236782	0.876095	1
cg02331830	8	145008288	rs11783772_T	145008443	betamet	-1987.11	43	0.0023887	1	1
cg20253212	4	41694822	rs12509038_G	40980737	deliverymode	-2144.1	25	0.00238941	0.597353	1
cg07156742	3	142666759	rs11924739_A	142623860	deliverymode	-922.77	25	0.00241719	0.604298	1
cg21105443	7	7576792	rs10261824_T	7053611	hypertension	-2103.96	32	0.00244503	0.782411	1
cg09046309	20	45947226	rs6147364_G	46548044	betamet	-2068.28	33	0.00247154	0.815607	1
cg11442326	5	1807695	rs150753332_TGG	1043388	betamet	-1821.47	78	0.00247369	1	1
cg03906434	7	27231819	rs12530948_C	27201258	Maternal_Age	-1241.91	32	0.00249946	0.799826	1
cg06307939	19	12984645	rs33919090_GA	13044116	Pre_Pregnancy_BMI	-1517.34	69	0.00251784	1	1
cg02235843	1	170898554	rs180704126_G	170323950	hypertension	-2089.11	28	0.00254509	0.712626	1
cg17838516	11	92703536	rs79939206_T	92962360	Pre_Pregnancy_BMI	-1485.22	23	0.00255538	0.587738	1
cg22335223	11	117698911	rs4938449_A	117757685	Gestational_Diabetes	-2031.64	42	0.00262868	1	1
cg11878452	6	168482845	rs2038239_A	168332665	deliverymode	-2140.82	63	0.0027253	1	1
cg05367846	22	18507520	rs12165902_G	19420306	hypertension	-1493.03	41	0.00272632	1	1
cg24947985	17	16557942	rs60737190_C	16562014	Maternal_Age	-2265.03	34	0.00273809	0.930949	1
cg07248242	12	3281520	rs34827888_A	3239461	Gestational_Diabetes	-2164.25	41	0.00275008	1	1
cg09889948	17	48858873	rs72839298_A	48845889	Pre_Pregnancy_BMI	-1807.73	36	0.00275413	0.991485	1
cg25814649	13	107143980	rs61970405_C	106461101	Maternal_Age	-1785.65	28	0.00275813	0.772276	1
cg10374084	19	50666238	rs2278410_A	50528718	hypertension	-1002.16	49	0.00280923	1	1
cg24033122	16	30485383	rs35480350_A	30366039	Maternal_Age	-2085.59	22	0.00282776	0.622107	1
cg25407736	1	68296179	rs148466984_C	68932091	hypertension	-2157.22	16	0.00283965	0.454344	1
cg03155733	4	123299016	rs12513181_C	123835656	hypertension	-2171.73	16	0.002867	0.45872	1
cg05798147	6	127781063	rs921179_T	127934611	hypertension	-2139.86	9	0.00289187	0.260269	1
cg06889108	5	173317342	rs359467_G	173316729	Gestational_Diabetes	-2090.42	46	0.00290761	1	1
cg04904561	14	104394831	rs148866868_C	104505010	Parity	-1628.85	39	0.00292083	1	1
cg27518977	7	37924598	rs3839745_A	38580887	hypertension	-2255.53	34	0.00292485	0.994449	1
cg16692922	1	111490669	rs6658287_T	111422676	hypertension	-1936.23	29	0.00293909	0.852337	1
cg23840797	6	144330233	rs7742964_T	144105403	hypertension	-2249.14	15	0.00295863	0.443795	1
cg06715136	7	158046025	rs4521710_G	158043423	deliverymode	-1198.61	98	0.00297446	1	1
cg04250181	12	20966524	rs11282766_GAGTCCAC	21382188	hypertension	-1951.45	22	0.00298765	0.657282	1
cg23445255	20	18774368	rs35930853_C	18548320	Maternal_Age	-1889.97	19	0.00299916	0.56984	1
cg15050865	5	19886600	rs10071839_T	20208424	hypertension	-2168.4	17	0.0030174	0.512957	1
cg10800226	5	1850261	rs17608534_T	1837644	betamet	-1863.59	79	0.00303366	1	1
cg01232909	1	226735060	rs2056722_A	226645062	hypertension	-2259.69	36	0.00309673	1	1
cg08634357	16	66956242	rs4081759_A	66947783	Parity	-1681.86	29	0.00314707	0.912649	1
cg03917138	17	70120182	rs12948260_C	69948543	deliverymode	-1317.93	29	0.00314936	0.913315	1
cg05044809	5	1831280	rs376750670_A	1048623	hypertension	-1971.97	78	0.00316914	1	1
cg05482306	5	156351055	rs191192726_T	155787762	hypertension	-2315.15	37	0.00322043	1	1
cg27217350	2	242813634	rs7568781_A	242090639	Maternal_Age	-1786.94	31	0.00328068	1	1
cg19624354	11	113113890	11:112966037:C_CGTGTGTGTGTGTGT	112966037	Pre_Pregnancy_BMI	-1348.51	20	0.00331902	0.663805	1
cg22103319	4	47984394	rs35092852_A	47128709	hypertension	-2080.3	25	0.00338175	0.845437	1
cg19903927	15	23811369	rs367866537_G	24347022	Parity	-2059.75	21	0.00341595	0.71735	1
cg20481837	4	151501627	rs55812154_C	152183382	hypertension	-1867.08	15	0.00344468	0.516702	1
cg03240511	16	87979202	rs8060579_G	88751667	betamet	-1881.93	74	0.00345542	1	1
cg27073142	15	45314933	rs143678587_ACTCT	44875276	betamet	-1542.77	24	0.00345586	0.829406	1
cg21741284	11	2908036	rs7123299_A	2232344	Parity	-1792.86	40	0.00354312	1	1
cg05366561	20	30437731	rs113428245_C	30373051	Pre_Pregnancy_BMI	-1713.26	42	0.00356723	1	1
cg05259872	4	169552310	rs7690353_A	169788148	Gestational_Diabetes	-1789.25	24	0.00360714	0.865714	1
cg01297627	19	55874586	rs2164657_A	56332374	betamet	-2090.46	40	0.00361049	1	1
cg15555527	4	80885981	rs12508279_T	80886020	deliverymode	-1234.5	18	0.0036482	0.656677	1
cg18059933	8	95962463	rs35983012_T	95972662	Pre_Pregnancy_BMI	-1737.98	37	0.003654	1	1
cg18477674	10	133793527	rs111932654_G	133730848	Pre_Pregnancy_BMI	-847.411	70	0.00365816	1	1
cg08310363	19	13984736	rs67357103_A	14977107	Maternal_Age	-1841.33	23	0.00369935	0.85085	1
cg10336925	14	77647482	rs17105457_T	77666937	deliverymode	-1895.68	55	0.00370159	1	1
cg03451959	3	93646432	rs4292230_G	94033266	hypertension	-1859.99	6	0.00370509	0.222306	1
cg11738485	19	12877000	rs3745652_A	12691335	cesdmean	217.296	79	0.00372204	1	1
cg13043598	11	93464342	rs79130989_CAGAGAG	92995700	hypertension	-2075.43	31	0.00373672	1	1
cg17482224	1	225116995	rs35524864_G	225194252	hypertension	-2077.02	26	0.00373741	0.971727	1
cg21093807	3	56717625	rs59736048_GTGTA	57169917	Maternal_Age	-1551.59	22	0.00374066	0.822945	1
cg19889856	7	134856654	rs117706823_T	134913696	Maternal_Age	-2094.74	28	0.00376458	1	1
cg04857710	4	186401692	rs6849248_A	186156437	hypertension	-1651.79	32	0.00380517	1	1
cg20422417	2	25427108	rs2241739_C	26411894	Pre_Pregnancy_BMI	-1246.61	27	0.00381814	1	1
cg13943068	4	1580193	rs7378277_G	1568210	betamet	-437.342	54	0.00382215	1	1
cg24128316	18	3219966	rs3817348_T	2571233	Parity	-1843.47	20	0.00384258	0.768515	1
cg02468728	19	611107	rs10411982_A	1200713	Pre_Pregnancy_BMI	-1525.47	36	0.0038573	1	1
cg15298486	10	102046690	10:101874856:TCTCGCGCCGCTCG_T	101874856	Maternal_Age	-1855.32	42	0.00386887	1	1
cg22382021	8	145755756	rs60044922_T	145071511	Parity	-1521.97	27	0.003918	1	1
cg24021130	10	56561213	rs7101001_C	55668868	Pre_Pregnancy_BMI	-1668.96	16	0.00399175	0.63868	1
cg23999081	1	178028033	rs227510_G	177094145	hypertension	-2194.69	16	0.00399699	0.639518	1
cg27611887	5	1951028	rs143639118_T	1951024	deliverymode	-1748.14	79	0.00399732	1	1
cg16169675	13	113594722	rs138113962_T	113580619	Maternal_Age	-1442.62	57	0.00401526	1	1
cg01308968	4	58061859	rs987706_T	58209517	Parity	-934.979	28	0.00407973	1	1
cg06935979	1	232941706	rs2644458_G	232858580	Pre_Pregnancy_BMI	-1448.21	23	0.00415618	0.955922	1
cg20668812	6	144611595	rs7742964_T	144105403	hypertension	-2128.43	18	0.00416886	0.750395	1
cg21070272	3	93698461	rs13064365_A	94004926	hypertension	-2105.97	6	0.00421959	0.253175	1
cg21010202	6	1615843	rs34269526_G	2233645	Maternal_Age	-1108.07	21	0.00423314	0.88896	1
cg07798610	16	2867683	rs12919933_A	3137261	Pre_Pregnancy_BMI	-1318.76	41	0.00423793	1	1
cg19179099	10	106390667	rs139512733_T	106623130	Pre_Pregnancy_BMI	-1748.43	22	0.00424384	0.933645	1
cg26888623	6	37871320	rs376106027_A	37819267	hypertension	-2114.9	24	0.00426442	1	1
cg06892868	12	110211321	rs2304266_T	109490401	Pre_Pregnancy_BMI	-1741.53	36	0.00428495	1	1
cg18041277	8	57030824	rs10100782_T	56457781	hypertension	-1250.63	30	0.00429739	1	1
cg06715410	10	134407912	10:134411299:GCTGTGCTACGCGTAGTGACCCTGGGC_G	134411299	Parity	-1925.36	70	0.00446134	1	1
cg13459606	7	50861834	rs57295596_T	51543037	hypertension	-2056.26	25	0.00451521	1	1
cg16653991	10	123244536	rs41295509_C	123299274	Pre_Pregnancy_BMI	-958.828	32	0.00451704	1	1
cg01277451	13	78314553	rs2329075_A	78979215	Maternal_Age	-1052.56	20	0.00461541	0.923083	1
cg18443437	5	3326731	rs35446788_C	3322532	deliverymode	-1248.81	45	0.0046322	1	1
cg06324048	20	57427103	rs35807580_CCAAT	56578899	Pre_Pregnancy_BMI	-1603	34	0.00465818	1	1
cg13206706	1	93302167	rs12409459_C	94234413	hypertension	-2207.15	23	0.00470846	1	1
cg13927605	1	179199424	rs72388029_CAAAAAAAA	179147536	Parity	-2073.67	25	0.0047992	1	1
cg09928300	14	31345981	rs12878323_C	32214410	hypertension	-1969.54	19	0.00480721	0.91337	1
cg09696560	3	185178617	rs12490248_G	185141135	hypertension	-2066.41	26	0.00481358	1	1
cg10553204	2	20871195	rs340595_T	20889714	Parity	-1008.22	48	0.00483386	1	1
cg13928759	10	95517382	rs10882373_T	95731947	deliverymode	-1848.67	28	0.0048411	1	1
cg12889195	2	113992843	rs2305133_G	113956821	deliverymode	-1470.01	33	0.00485949	1	1
cg22232952	19	10206625	rs66653469_C	10293627	hypertension	-1443.13	39	0.00489499	1	1
cg00137234	4	155703138	rs13137121_G	155548453	Parity	-1024.02	15	0.004947	0.74205	1
cg09333631	3	44802604	rs56236286_AAAGACAG	44803108	Gestational_Diabetes	-1547.66	28	0.00501211	1	1
cg09527270	2	25390385	rs111854376_T	25439758	Parity	-1592.01	27	0.00501492	1	1
cg24085707	17	79615652	rs138275447_A	79611369	betamet	-1925.97	66	0.00501672	1	1
cg25129124	3	42727489	rs1427801_T	42956273	betamet	-1540.21	36	0.00505162	1	1
cg24460817	1	247876088	rs143342715_G	247061189	hypertension	-2104.06	37	0.00507019	1	1
cg03371962	12	1772323	rs12816304_A	1714082	hypertension	-1747.17	34	0.00508373	1	1
cg24152630	2	70418849	rs3771461_G	70926135	hypertension	-2275.67	25	0.00508744	1	1
cg26906998	17	17108846	rs3112526_T	16247100	Pre_Pregnancy_BMI	-1058.07	39	0.00509679	1	1
cg04790977	2	220717120	rs12465775_C	221059574	Maternal_Age	-1602.85	29	0.00510758	1	1
cg26817416	6	22567578	rs7751597_G	23310674	hypertension	-2148.94	20	0.00511443	1	1
cg24235882	4	54928822	rs1551879_A	54578674	deliverymode	-2185.12	23	0.00512134	1	1
cg24176311	7	128696150	rs2402907_G	128274128	Pre_Pregnancy_BMI	-1901.82	32	0.0051631	1	1
cg04727614	7	123248691	rs17144949_T	122455482	hypertension	-2274.14	23	0.00521169	1	1
cg27128233	10	7255602	rs10795532_A	7258388	Parity	-1894.03	39	0.00523927	1	1
cg12806797	12	14926572	rs12422943_A	15134095	Parity	-1433.77	19	0.00529689	1	1
cg25264268	19	427263	rs181506465_G	429709	Maternal_Age	-1990.92	36	0.00531053	1	1
cg00381541	17	40192279	rs375367579_GTTTA	39885198	Pre_Pregnancy_BMI	-1915.95	32	0.00534143	1	1
cg03054684	3	39543515	rs41310236_A	38690908	Gestational_Diabetes	-780.592	25	0.00534378	1	1
cg05115664	9	90621637	rs59569580_A	90720108	Maternal_Age	-1737.51	33	0.00536344	1	1
cg23026554	10	42862978	rs10793528_A	42809965	Gestational_Diabetes	-1560.74	92	0.00538307	1	1
cg19856444	10	18241116	rs12259968_C	17284178	hypertension	-2187.24	56	0.0053922	1	1
cg10356759	12	248889	12:274696:G_GAGTGTAAGTCTTTGACAGCC	274696	Pre_Pregnancy_BMI	-1074.35	22	0.00546517	1	1
cg23367857	7	134574947	rs2161001_G	134043175	Parity	-2019.52	25	0.00550189	1	1
cg08811332	21	43185385	rs3838115_G	43183115	deliverymode	-1870.08	55	0.00556405	1	1
cg06702850	6	166876890	rs6456047_C	166541589	Gestational_Diabetes	-1633.08	49	0.00560758	1	1
cg00232387	19	2717526	rs3786948_C	2933480	Pre_Pregnancy_BMI	-1867.2	66	0.00560799	1	1
cg14318858	19	50204862	rs141909681_T	50217968	Parity	-1142.71	59	0.0056469	1	1
cg14554415	15	69222988	rs8024140_G	69688006	Pre_Pregnancy_BMI	-1374.04	35	0.00566173	1	1
cg23817637	10	129691429	rs3083954_G	129061990	Parity	-1717.95	36	0.00569148	1	1
cg11653179	1	65209572	rs75286096_G	66165583	hypertension	-2058.54	24	0.00569726	1	1
cg24136385	7	1054092	rs34904312_A	1135883	Gestational_Diabetes	-1656.07	48	0.00574469	1	1
cg19585214	12	46599925	rs35618521_TTAAC	47458225	hypertension	-2054.59	20	0.00575498	1	1
cg05969496	1	182923750	rs7517310_G	182079986	hypertension	-1968.59	23	0.00588563	1	1
cg11704876	1	40025232	rs34366175_G	39991730	Pre_Pregnancy_BMI	-1638.2	39	0.0058867	1	1
cg02098313	6	128222378	rs62426847_G	128901723	hypertension	-1802.74	15	0.00589514	0.884271	1
cg14464052	2	237173071	rs73133305_G	237063065	Gestational_Diabetes	-1637	32	0.00590327	1	1
cg00811334	2	79739254	rs145261653_C	79283306	Pre_Pregnancy_BMI	-1816.25	24	0.00590356	1	1
cg10091866	1	185704549	rs593486_T	184814555	hypertension	-2157.97	12	0.00591667	0.71	1
cg07308243	16	85074963	rs6540278_C	85620902	betamet	-2097.17	70	0.0059365	1	1
cg20245116	1	55522013	rs41297871_G	55307501	hypertension	-983.368	35	0.00596727	1	1
cg16505764	5	140763254	rs62378453_G	140787850	Gestational_Diabetes	-1525.08	36	0.00596805	1	1
cg16952963	10	8089182	rs74123854_C	8091423	Maternal_Age	-1968.55	35	0.00598669	1	1
cg12265130	11	59437344	rs3015969_T	59327893	Pre_Pregnancy_BMI	-1795.62	28	0.00601237	1	1
cg10890681	4	74279174	rs10023519_G	75153710	hypertension	-2179.33	19	0.00601785	1	1
cg13809095	10	65647092	rs2177363_C	65662581	Gestational_Diabetes	-1919.4	25	0.00601956	1	1
cg01659632	6	144262297	rs11155342_A	144412107	hypertension	-2000.97	15	0.00606703	0.910055	1
cg14554519	2	11101032	rs11894033_A	12019150	Parity	-2079.76	57	0.00610658	1	1
cg25345738	12	108078835	rs744267_A	108079446	hypertension	-1709.28	23	0.00610868	1	1
cg23158419	3	155838399	rs344078_T	156554568	Gestational_Diabetes	-1693.6	23	0.00612696	1	1
cg01114163	5	1856713	rs143666424_GT	1881434	Pre_Pregnancy_BMI	-1360.64	79	0.00617651	1	1
cg08164294	7	27154387	rs12530948_C	27201258	hypertension	-1852	34	0.00617872	1	1
cg01970716	14	24867164	rs3814815_T	24702032	Gestational_Diabetes	-2186.6	31	0.00622061	1	1
cg17118775	8	74282812	rs9802021_C	73392056	Gestational_Diabetes	-867.145	22	0.00622506	1	1
cg15234492	12	122019076	rs10840615_C	122203680	Gestational_Diabetes	-1688.76	42	0.00623698	1	1
cg21330949	12	19557320	rs10505836_A	19288508	hypertension	-1977.45	27	0.00625292	1	1
cg02714303	13	76334728	rs7996582_G	76476257	Maternal_Age	-2047.17	21	0.00626706	1	1
cg27260867	13	112984840	rs140476702_T	113180449	betamet	-753.557	45	0.00628694	1	1
cg07506841	7	38728135	rs73351302_C	37805625	hypertension	-2181.64	30	0.00628774	1	1
cg04224786	8	144222401	rs79142175_A	144291551	Maternal_Age	-1467.1	64	0.00642676	1	1
cg02009395	16	20702744	rs170674_G	21032831	hypertension	-2207.17	10	0.00644291	0.644291	1
cg06125903	20	57583328	rs6070697_A	57599402	deliverymode	-1575.22	33	0.00645061	1	1
cg09185990	12	22090231	rs1060126_G	21654831	hypertension	-2200.94	21	0.00647798	1	1
cg08401657	6	10399046	rs1226066_A	10527046	Gestational_Diabetes	-1581.72	29	0.0065159	1	1
cg14508358	9	6716417	rs34956350_G	6716244	Gestational_Diabetes	-1851.69	34	0.00659687	1	1
cg21212076	9	35564052	rs141792834_C	35812098	betamet	-1361.69	31	0.00661624	1	1
cg02117342	7	30408819	rs11537659_G	30963889	hypertension	-2013.76	19	0.00665147	1	1
cg13933859	15	101512904	rs150584331_GGGC	101209604	hypertension	-1999.9	29	0.00668464	1	1
cg05692746	2	100937584	rs2278723_T	101619321	deliverymode	-1367.13	26	0.00668482	1	1
cg01479768	2	731298	rs11127446_G	1020855	Maternal_Age	-820.524	45	0.00672916	1	1
cg06312469	10	101088672	rs3814144_G	100992505	Parity	-1910.02	28	0.00673883	1	1
cg23218354	1	2885244	1:3204370:T_C	3204370	Pre_Pregnancy_BMI	-1282.33	53	0.00674701	1	1
cg13379325	20	62052259	rs6090271_G	61801476	Parity	-647.828	77	0.00676869	1	1
cg16121206	22	36636055	22:36482369:C_CCCTCCCCAGGGAATGTGACCACG	36482369	betamet	-1310.99	37	0.00679318	1	1
cg25513230	17	16522406	rs60737190_C	16562014	hypertension	-1998.54	33	0.00680909	1	1
cg26451735	15	74494900	rs79941036_T	74257594	Pre_Pregnancy_BMI	-1044.93	45	0.00692883	1	1
cg27171569	16	83987465	rs4782573_G	83987252	deliverymode	-1981.37	74	0.00693725	1	1
cg06867285	7	79642961	rs17818755_C	78971401	hypertension	-2248.77	11	0.00698348	0.768183	1
cg00050402	7	55073022	rs11767730_T	55313378	Gestational_Diabetes	-1351.67	25	0.00699457	1	1
cg18177659	18	21032322	rs303760_T	21083738	hypertension	-2157.1	26	0.00700078	1	1
cg04522821	19	54041329	rs2708843_T	53995750	deliverymode	-1354.07	91	0.00702163	1	1
cg24634471	8	143751801	rs10956997_T	143757600	Parity	-97.1101	69	0.00704161	1	1
cg19910147	8	18256117	rs35436619_C	18248234	hypertension	-2093.62	46	0.00711366	1	1
cg13375589	17	4487125	rs12603519_A	4458790	deliverymode	-572.76	45	0.00712156	1	1
cg26114124	12	9217669	rs34374370_C	9110917	hypertension	-1069.53	24	0.00713684	1	1
cg21784716	13	70680712	rs10507773_T	70393884	deliverymode	-2238.96	19	0.00713926	1	1
cg09035925	20	19915769	rs2273058_A	20033319	Pre_Pregnancy_BMI	-1534.35	20	0.00715737	1	1
cg23613051	4	2820428	rs2696377_A	2418511	deliverymode	-1136.48	51	0.00716022	1	1
cg05931119	6	168569742	rs2880408_T	169026526	betamet	-1474.96	66	0.00717212	1	1
cg03682112	18	77623598	rs9952181_T	77794410	Gestational_Diabetes	-1907.61	45	0.00718333	1	1
cg27038439	4	4864320	rs117609568_C	5258924	Parity	-1298.34	36	0.00718912	1	1
cg09019546	4	185936575	rs1046236_A	186507187	deliverymode	-1995.41	31	0.00721419	1	1
cg12935818	2	238499802	rs80258578_G	238499608	betamet	-1518.35	48	0.00724924	1	1
cg18385190	14	104940369	rs111274758_AGG	105710852	betamet	-1682.47	39	0.00727711	1	1
cg07278425	7	27137922	rs3801846_T	26828653	Pre_Pregnancy_BMI	-1351.08	34	0.00728604	1	1
cg20367065	3	97983253	rs12108018_C	98650393	hypertension	-2018.47	15	0.00731489	1	1
cg01932823	16	57701726	rs34622468_CGTGT	58472298	Maternal_Age	-2521.13	48	0.00732972	1	1
cg10101468	11	76744076	rs17811389_T	75946352	hypertension	-1821.92	38	0.0073747	1	1
cg03065175	4	155661758	rs7440928_A	156434164	deliverymode	-1701.04	15	0.00740454	1	1
cg10503236	1	231470652	1:231500353:A_A	231500353	hypertension	-1956.62	23	0.00741746	1	1
cg16359799	3	138739900	rs7432551_C	138665029	betamet	-1587.54	24	0.00742695	1	1
cg13857646	9	140356757	rs10780179_T	140538173	Parity	-1673.98	33	0.0074466	1	1
cg14621350	12	39538106	12:39789761:T_C	39789761	hypertension	-2075.24	19	0.00745575	1	1
cg24744557	12	322649	rs7307242_A	750695	Gestational_Diabetes	-1975.29	23	0.007493	1	1
cg18561676	1	148855262	rs370907162_C	149784689	Parity	-1849.79	3	0.00751469	0.225441	1
cg08819022	22	18531447	rs7288481_A	18961782	deliverymode	-1539.12	41	0.007515	1	1
cg16445007	2	196642661	rs4547543_G	195914321	Maternal_Age	-2021.18	12	0.0075253	0.903035	1
cg23904955	10	101282759	rs7921462_C	101843140	deliverymode	-1917.28	27	0.00755471	1	1
cg17247873	10	134332277	rs11146168_A	133912469	betamet	-1455.03	68	0.00762466	1	1
cg01970040	17	27396961	rs34299662_A	27521872	Parity	-1593.64	24	0.00767987	1	1
cg12492906	12	109250545	rs11278247_G	109192332	deliverymode	-1631.36	33	0.00781644	1	1
cg22491058	1	207277466	rs1985237_T	208227232	Maternal_Age	-1881.97	25	0.0079514	1	1
cg07721625	2	183732607	rs73042128_T	183731397	Gestational_Diabetes	-1646.29	16	0.00798249	1	1
cg03762994	17	6899332	rs312466_A	6899221	Pre_Pregnancy_BMI	-1624.96	55	0.00798484	1	1
cg08095654	19	58728560	rs117112607_G	58361200	Parity	-1385.81	75	0.00798488	1	1
cg09606832	6	10405427	rs1207009_C	10112415	Pre_Pregnancy_BMI	-1787.76	28	0.00802927	1	1
cg06385380	7	48887585	rs1990076_C	48887627	Maternal_Age	-1872.68	38	0.00804546	1	1
cg14942863	19	37894762	19:37954621:T_TTGTTCCATGCATGTTCCATGC	37954621	Parity	-1481.72	95	0.00806438	1	1
cg23497644	2	170654835	rs10196002_G	170949144	betamet	-2292.37	31	0.0080658	1	1
cg17842918	13	113540400	rs1140048_C	113539688	betamet	-1476.98	54	0.00808795	1	1
cg07764158	15	76348437	rs139191186_AAGTCACAGCT	75868451	hypertension	-1988.72	28	0.00809094	1	1
cg09285795	13	112761581	rs942038_A	112682875	betamet	-1736.06	51	0.00817382	1	1
cg26226879	1	34642305	rs115785291_A	34857466	Maternal_Age	-1535.88	21	0.00819917	1	1
cg03217880	1	230468464	rs77677190_T	230446985	Pre_Pregnancy_BMI	-1675.36	28	0.00824006	1	1
cg01753950	12	110506167	rs147429249_T	111010674	hypertension	-2023.4	37	0.00826177	1	1
cg12033622	20	30225573	rs6060960_C	30394517	betamet	-1686.99	38	0.00830107	1	1
cg00863893	17	76876239	17:76889282:GATGTGTGTGCATGT_GATGT	76889282	Pre_Pregnancy_BMI	-1393.8	48	0.00834	1	1
cg04066177	8	82375138	rs1376842_G	82892518	hypertension	-1996.04	17	0.00837028	1	1
cg05124918	12	52473462	rs144600069_CG	52431350	Pre_Pregnancy_BMI	-1708.79	35	0.00837974	1	1
cg06369785	4	13527875	rs75576246_G	12965719	deliverymode	-1639.83	22	0.0083824	1	1
cg04225785	5	759544	rs149970499_C	595209	Gestational_Diabetes	-1678.75	50	0.0083899	1	1
cg25595431	6	166261900	rs34892251_GC	166169247	hypertension	-2009.84	40	0.00844676	1	1
cg25298319	2	233217079	rs1190445_A	233420827	betamet	-1359.85	46	0.00845696	1	1
cg00650614	10	135059097	rs77288879_G	135337230	Parity	-1099.88	48	0.00848815	1	1
cg13164087	6	87832666	rs11964212_G	88118081	Pre_Pregnancy_BMI	-1243.22	28	0.00863124	1	1
cg12835736	6	1395164	rs2459596_T	1286450	Pre_Pregnancy_BMI	-1578.42	21	0.0086789	1	1
cg06640206	3	69985594	rs11706080_C	69748094	hypertension	-2043.21	21	0.00869537	1	1
cg23266968	14	105265793	rs6576067_T	105473903	deliverymode	-2042.12	31	0.00874476	1	1
cg00159523	10	114713187	rs35598821_C	114089117	Pre_Pregnancy_BMI	-1811.81	32	0.0087479	1	1
cg04921690	7	23244034	rs34375170_AG	22842276	hypertension	-2005.51	36	0.00875002	1	1
cg06870213	6	55444335	rs5876411_G	54772210	Pre_Pregnancy_BMI	-1924.57	18	0.00876282	1	1
cg27608224	6	72922399	rs77809924_A	73607434	hypertension	-2069.98	13	0.00876645	1	1
cg02505002	19	10172899	rs140101583_C	10542590	deliverymode	-1352.7	40	0.00877407	1	1
cg06164683	3	84919438	rs148140638_C	85554168	hypertension	-1916.94	16	0.00881785	1	1
cg16365842	6	170191057	rs9371167_C	170090108	Pre_Pregnancy_BMI	-1706.33	61	0.00882131	1	1
cg21542078	19	49700006	rs10409867_C	49403565	Pre_Pregnancy_BMI	-1750.14	66	0.00883439	1	1
cg23549902	7	5184155	rs61202592_A	5214784	Pre_Pregnancy_BMI	-1060.72	44	0.00886756	1	1
cg19867917	2	3642629	rs17018079_T	3850385	Maternal_Age	-531.649	39	0.00888169	1	1
cg27437304	11	129992368	rs11222440_T	130915554	Gestational_Diabetes	-1708.46	23	0.00889226	1	1
cg12115438	19	35086853	rs1564201_G	35085887	deliverymode	-1867.19	58	0.00894859	1	1
cg04703867	6	147057440	rs71727575_C	147639804	hypertension	-2157.52	14	0.00899014	1	1
cg00284153	10	135171713	rs4384343_C	135422545	deliverymode	-1370.15	43	0.00899537	1	1
cg26373733	6	157041268	rs2365615_C	157960017	Pre_Pregnancy_BMI	-1502.34	20	0.00907365	1	1
cg26732615	19	19648335	rs1469712_A	19528821	betamet	-1557.22	43	0.00909525	1	1
cg18294646	5	33937876	rs185146_C	33952106	Gestational_Diabetes	-1547.86	26	0.00911857	1	1
cg20571420	22	25160308	rs6004180_G	24934355	Pre_Pregnancy_BMI	-1509.81	22	0.0091266	1	1
cg08640824	1	2162506	rs41315326_T	1858071	hypertension	-1634.58	63	0.00915236	1	1
cg13638229	10	131697080	rs74162661_A	132317669	Pre_Pregnancy_BMI	-1684.97	40	0.00918948	1	1
cg09907228	19	838964	rs12975216_T	1310497	Parity	-1496.39	38	0.00922029	1	1
cg06531573	16	857576	rs2294613_T	1797050	Maternal_Age	-1361.47	62	0.00924985	1	1
cg05279229	7	1896384	rs4719317_T	1887871	deliverymode	-1586.99	60	0.00930085	1	1
cg02799411	3	4794061	rs3856889_T	5212903	Gestational_Diabetes	-2029.07	30	0.00932506	1	1
cg00426822	1	39546536	rs3768324_T	39492462	betamet	-1969.02	34	0.00942638	1	1
cg16100392	6	132931717	rs113781941_T	132919778	hypertension	-2086.3	17	0.00942707	1	1
cg07654282	7	143700925	rs7786361_A	143759314	hypertension	-1976.87	14	0.00953056	1	1
cg15781504	11	4871411	rs144236801_GTAAATAATAAATCTGCTTCATGTAAA	4527126	hypertension	-2146.07	23	0.00954473	1	1
cg15172061	8	144638852	rs11779871_G	144623918	betamet	-2403.75	48	0.00957079	1	1
cg18082788	6	149806339	rs9688944_A	150286014	hypertension	-1988.83	33	0.00965052	1	1
cg25736982	6	160182554	6:160182898:CCGCCCCGCGCCCCG_CCGCCCCG	160182898	Pre_Pregnancy_BMI	-1425.99	44	0.00969886	1	1
cg13904562	12	48690974	rs12099937_C	48771616	Pre_Pregnancy_BMI	-1808.92	36	0.00976882	1	1
cg06917450	1	38156652	rs2306626_A	38156343	Gestational_Diabetes	-2152.15	34	0.00980085	1	1
cg24293948	18	61670413	rs59436817_CTGTT	61596075	deliverymode	-1887.29	22	0.00980399	1	1
cg13038422	12	1973367	rs67130125_C	2067603	deliverymode	-306.564	31	0.00982179	1	1
cg23118561	13	51565237	rs112702177_C	51484003	betamet	-1039.33	14	0.00986773	1	1
cg02257953	14	54816093	rs2235961_G	54863577	Pre_Pregnancy_BMI	-1447.4	23	0.00987646	1	1
cg21762589	10	133796476	rs3087296_C	133785543	Gestational_Diabetes	-1617.62	70	0.00988084	1	1
cg14153919	15	78631963	rs2139440_T	78633595	Maternal_Age	-1969.56	46	0.00991048	1	1
cg23427348	4	166301256	4:165729007:CGGA_C	165729007	hypertension	-2047.56	26	0.00994801	1	1
cg18488946	15	25230295	rs1116367_C	26175282	hypertension	-2143.77	38	0.00995867	1	1
cg18351781	19	4950888	rs200849928_G	4493131	Gestational_Diabetes	-2102.66	51	0.00997929	1	1
cg12283482	4	57254754	rs12644498_T	57372630	Maternal_Age	-1643.24	34	0.00999003	1	1
cg03896694	16	3493440	rs9935192_A	2969856	Pre_Pregnancy_BMI	-1212.9	44	0.0100806	1	1
cg12045829	17	7452926	rs9911968_A	6558329	Pre_Pregnancy_BMI	-1653.21	71	0.0100959	1	1
cg17052675	2	3827356	rs17018079_T	3850385	Pre_Pregnancy_BMI	-459.168	37	0.0101034	1	1
cg22056094	5	140719962	rs10875595_G	140700489	Maternal_Age	-1302.2	36	0.0101041	1	1
cg14157435	2	206628692	rs849202_T	206237116	Maternal_Age	-920.179	15	0.0101993	1	1
cg04520078	8	43101622	8:43136173:GA_G	43136173	Parity	-1487.85	17	0.0102047	1	1
cg12248652	12	132703589	rs2323974_A	133185613	Gestational_Diabetes	-1545.13	74	0.0102518	1	1
cg16321029	15	25068850	rs76244709_A	24862691	Maternal_Age	-1658.45	38	0.0102816	1	1
cg10184328	7	138349158	rs17603855_T	137871779	betamet	-1793.19	24	0.010286	1	1
cg21154426	3	53161967	rs1866268_A	52719398	hypertension	-2192.66	31	0.0103225	1	1
cg14357089	10	18550033	10:18325129:T_G	18325129	Maternal_Age	-1518.53	49	0.0103263	1	1
cg11697194	5	964196	rs150753332_TGG	1043388	Gestational_Diabetes	-1787.78	69	0.0103404	1	1
cg07004386	14	70040391	rs139866000_T	70117787	hypertension	-1893.9	37	0.0103578	1	1
cg03954144	13	20751679	rs3764092_G	21063524	deliverymode	-1011.12	39	0.0105083	1	1
cg19421125	12	6882856	rs3217078_G	6580066	Maternal_Age	-1896.57	42	0.0106073	1	1
cg05791173	10	130508478	rs12219606_A	131485306	betamet	-2011.46	36	0.0106332	1	1
cg03269218	10	96990700	rs12784385_G	96991387	Pre_Pregnancy_BMI	-1379.18	24	0.0106497	1	1
cg12119625	19	54106789	rs158366_G	54705317	betamet	-456.118	81	0.0106803	1	1
cg09740468	6	3025325	rs4149352_T	3002238	hypertension	-2135.98	38	0.0107501	1	1
cg04369491	6	20211373	rs62402612_C	19685095	Maternal_Age	-1945.76	20	0.0107552	1	1
cg27312961	3	191048361	rs9838011_T	191100642	Maternal_Age	-1819.89	20	0.0107905	1	1
cg19822851	19	19315246	rs2283616_A	18682495	betamet	-1889.46	49	0.0108015	1	1
cg10862468	10	135342218	10:135350490:A_A	135350490	Maternal_Age	-657.347	38	0.0108315	1	1
cg24340565	3	11686607	rs347590_G	11289561	hypertension	-2059.96	35	0.0108424	1	1
cg13944111	12	107296891	rs1882543_T	107067160	deliverymode	-1492.33	20	0.0108532	1	1
cg06710785	10	83683829	rs951202_T	84048536	hypertension	-2143.72	14	0.0108621	1	1
cg25705717	10	27608719	rs12774718_A	27540647	betamet	-1623.06	47	0.0108694	1	1
cg01971181	3	158518888	rs146809013_A	158235543	betamet	-1738.74	18	0.0108849	1	1
cg06606773	7	63387053	rs1111649_G	63756813	Parity	-1533.51	63	0.0109067	1	1
cg09238666	16	66584358	rs56886347_C	66556265	Gestational_Diabetes	-2191.22	28	0.0109221	1	1
cg13219590	14	97492191	rs2604993_G	98412833	deliverymode	-1840.55	27	0.0109644	1	1
cg03305017	7	151036715	rs6963908_C	150261244	hypertension	-2130.99	30	0.0110096	1	1
cg09526135	4	85603757	rs60051628_T	85276025	hypertension	-2164.87	14	0.011019	1	1
cg04231050	3	133191297	3:134153621:T_TTTTTTTGTTTGTTTTTTG	134153621	deliverymode	-1662.04	37	0.0110295	1	1
cg24661236	6	36930062	6:36788888:GCATGGAAGGGCTACTAAGCCATGTGGGAAAAGAGCATTC_G	36788888	deliverymode	-1191.89	35	0.0110515	1	1
cg13813086	9	128650501	rs10986739_A	128161614	hypertension	-1926.03	28	0.0111551	1	1
cg18184975	20	3644192	rs6051809_C	3352551	Gestational_Diabetes	-1844.24	35	0.0111925	1	1
cg23183069	6	168778242	rs75484331_G	168740692	Maternal_Age	-1756	62	0.011242	1	1
cg12176605	3	40518138	rs71331117_A	40294791	Pre_Pregnancy_BMI	-2137.98	19	0.0113195	1	1
cg19816642	17	21220360	17:22026088:A_ATATTTT	22026088	Pre_Pregnancy_BMI	-1442.48	25	0.0113899	1	1
cg07794885	16	88703611	rs899729_A	88701780	hypertension	-1589.96	82	0.0114045	1	1
cg07252200	10	125751941	rs2427794_C	125240590	betamet	-1476.31	41	0.0115024	1	1
cg02470904	7	20686108	rs146481713_A	20680974	hypertension	-1872.59	23	0.0116071	1	1
cg16180796	7	23245900	rs1005786_C	23145837	Maternal_Age	-1202.11	37	0.0116309	1	1
cg04803153	19	37329859	rs3108201_C	37210805	deliverymode	-1546.41	82	0.0116321	1	1
cg03962458	13	50745832	rs55948456_A	51077323	hypertension	-2003.04	19	0.0116385	1	1
cg09167911	1	53307865	rs1288628_G	53926037	hypertension	-1858.95	36	0.0116432	1	1
cg00561194	10	38069720	rs12571820_A	38009354	deliverymode	-1404.5	72	0.0116666	1	1
cg25943719	15	101421391	rs2920042_G	101228969	Gestational_Diabetes	-1762.04	31	0.0116782	1	1
cg12366772	2	122041891	rs116129956_T	121892063	betamet	-1904.72	43	0.0117348	1	1
cg06357748	12	1025529	rs12816718_T	969800	betamet	-1945.28	36	0.0117928	1	1
cg18355337	19	55549722	rs1654435_G	55551162	Gestational_Diabetes	-846.651	51	0.0118557	1	1
cg21165029	1	1297202	rs11579015_C	1036959	Pre_Pregnancy_BMI	-1780.08	42	0.0118962	1	1
cg10104252	12	3563899	rs34827888_A	3239461	deliverymode	-1484.69	36	0.0119144	1	1
cg21189939	17	2057176	rs35401268_GA	2026417	hypertension	-2213.42	40	0.0119482	1	1
cg07510314	6	76018362	rs12664508_T	76830116	hypertension	-2298.71	19	0.0119503	1	1
cg19446990	11	61739400	rs61895534_A	61891646	hypertension	-2646.64	41	0.011973	1	1
cg03138863	12	10978947	rs10845232_C	11050250	Parity	-1990.98	26	0.0119913	1	1
cg20164601	7	63642083	rs112780224_C	63477167	Parity	-1428.23	77	0.0119924	1	1
cg07933967	17	39598940	rs139064930_T	39265408	hypertension	-2350.91	28	0.0120225	1	1
cg12404181	10	5688515	rs199578422_A	5618431	Parity	-1595.64	51	0.0120263	1	1
cg24690094	11	67383802	rs2187002_C	67389532	Maternal_Age	-1200.15	38	0.0120869	1	1
cg27021722	4	22999077	rs7660731_G	22533955	Pre_Pregnancy_BMI	-2222.75	16	0.0120932	1	1
cg18222500	17	143285	rs71145729_C	265111	Gestational_Diabetes	-1380.29	33	0.0120997	1	1
cg10482057	6	24583614	rs1742273_A	24441758	hypertension	-1722.65	30	0.0121385	1	1
cg15111469	5	121415023	rs6887649_G	121178515	hypertension	-1866.38	22	0.0121466	1	1
cg02032334	2	121410165	rs932177_A	121782388	deliverymode	-1994.73	43	0.0121694	1	1
cg17827650	7	156741514	rs148179706_C	156675998	betamet	-1467.2	74	0.012188	1	1
cg01749753	21	38580812	rs138750127_T	38592133	hypertension	-1499.74	27	0.0121947	1	1
cg07346187	6	149775621	rs409099_T	149766863	Gestational_Diabetes	-2304.62	33	0.0122175	1	1
cg11343894	1	153599704	rs6143429_GACAGGGCTTTGAGGATGGTAGGGAGATTAAGAAGT	153607075	Pre_Pregnancy_BMI	-1208.57	26	0.012251	1	1
cg04143909	1	234367322	rs2673966_C	235029701	hypertension	-1361.36	31	0.0123509	1	1
cg10600889	17	37123767	rs150903970_T	36905769	Parity	-1479.49	37	0.0123808	1	1
cg01297020	13	106117425	rs1935059_G	106113239	hypertension	-2187.36	20	0.0124119	1	1
cg07945733	10	118429485	rs3010467_G	118453164	Pre_Pregnancy_BMI	-1644.8	32	0.0125119	1	1
cg18538340	3	132756780	rs10154908_G	132573889	Parity	-1458.43	33	0.0126311	1	1
cg26284544	19	7983877	rs79409642_A	7989866	Gestational_Diabetes	-1656.02	46	0.0126332	1	1
cg03893701	3	139395765	rs11706353_A	139478233	hypertension	-2066.71	26	0.0126507	1	1
cg15993281	12	130624096	rs150224135_A	130573019	Gestational_Diabetes	-1071.76	83	0.0126918	1	1
cg02802391	12	66357083	rs7487625_C	66319996	hypertension	-1865.49	20	0.0127349	1	1
cg15975806	13	110319607	rs147402213_G	110307045	deliverymode	-1213.8	37	0.0127655	1	1
cg17971837	22	37215996	rs5750429_T	37797800	deliverymode	-1990.67	52	0.012778	1	1
cg11160673	3	107240475	rs7638958_T	107678876	hypertension	-2187.95	19	0.0128289	1	1
cg16358215	11	70455662	rs1492513_T	69832717	Maternal_Age	-1906.04	41	0.0128535	1	1
cg04007350	7	158263221	rs10247689_A	158248715	betamet	-1558.68	91	0.0128564	1	1
cg12733396	1	40783234	rs41268079_C	41012726	Pre_Pregnancy_BMI	-1315.07	43	0.0129145	1	1
cg23846443	6	155777949	rs1334687_A	155635637	hypertension	-2013.69	33	0.012948	1	1
cg24508426	10	124578209	rs76320716_C	125038139	betamet	-856.599	43	0.0129717	1	1
cg06005197	11	58612853	rs7104137_T	58599949	hypertension	-2140.29	27	0.0129833	1	1
cg11874323	3	111804830	rs6795947_C	111502739	Pre_Pregnancy_BMI	-1773.19	21	0.0130315	1	1
cg04798824	12	99640830	rs1504555_A	98653760	Gestational_Diabetes	-2223.78	16	0.0130333	1	1
cg03538922	16	87737870	rs12447906_C	87756858	Maternal_Age	-1631.02	76	0.0130424	1	1
cg05897030	12	27702201	rs57662555_A	27683791	hypertension	-2144.01	20	0.0130504	1	1
cg20077028	12	52208899	rs659474_G	52208642	hypertension	-1174.14	29	0.0130774	1	1
cg18332229	7	971130	rs74369356_C	1071711	deliverymode	-1949.51	47	0.0131406	1	1
cg05996042	6	45295718	rs9463008_G	44647264	hypertension	-1851.32	20	0.0131847	1	1
cg06013872	4	72203823	rs9993024_C	72723718	hypertension	-2039.59	22	0.0131956	1	1
cg22560193	19	1465962	rs35864738_A	1864278	Parity	-1637.19	61	0.013202	1	1
cg21553980	17	109444	rs8073847_A	84782	Pre_Pregnancy_BMI	-866.098	33	0.0132021	1	1
cg04412303	19	7813963	rs3760675_C	7694662	deliverymode	-1884.02	48	0.0132306	1	1
cg20187011	21	28214928	rs75776676_AAAAC	28527586	Pre_Pregnancy_BMI	-1991.12	26	0.0132419	1	1
cg13928485	9	136726359	rs181843005_T	136294496	Maternal_Age	-1983.18	57	0.0132668	1	1
cg08772003	10	104629869	rs12264415_G	104767185	Gestational_Diabetes	-1487.4	27	0.0132748	1	1
cg09978105	14	103227646	rs144155835_T	103230428	Pre_Pregnancy_BMI	-2115.97	52	0.0132937	1	1
cg19683608	10	695403	rs9419533_A	504756	Maternal_Age	-2197.74	50	0.0133785	1	1
cg06993512	5	151305143	rs6896664_G	151265274	Maternal_Age	-1959.1	29	0.0133945	1	1
cg08687025	2	127729123	rs28758224_T	127705284	deliverymode	-1788.66	28	0.0134015	1	1
cg04461800	2	179184481	rs75619937_G	178471911	hypertension	-2187.68	22	0.0134088	1	1
cg05333442	16	58533743	rs34737210_C	58549262	deliverymode	-919.878	36	0.0134132	1	1
cg07156669	17	28705245	rs17826255_C	29333516	deliverymode	-1582.97	24	0.0134139	1	1
cg06015422	8	70907139	rs10104119_T	70041819	hypertension	-1168	14	0.0134463	1	1
cg04240980	2	211096347	rs114616621_C	210562267	hypertension	-2117.17	15	0.0135237	1	1
cg08019058	2	105735756	rs111960209_G	106022853	deliverymode	-1771.29	35	0.0135253	1	1
cg15234845	10	102496500	rs6584395_G	102498008	betamet	-2060.89	43	0.0135309	1	1
cg20698421	2	65217623	rs7569840_C	65216487	Maternal_Age	-1449.04	35	0.013542	1	1
cg01981733	7	56297714	rs34867662_A	56190778	hypertension	-1285.15	45	0.0135847	1	1
cg00509249	6	109615579	rs7749663_G	110601221	hypertension	-2043.62	30	0.0136276	1	1
cg21749424	6	166418799	rs57529423_G	165548647	Maternal_Age	-1389.76	41	0.0136643	1	1
cg02091185	5	170288766	rs173463_C	170481123	Gestational_Diabetes	-1682.15	25	0.0137717	1	1
cg13230424	17	45930033	rs17774171_G	45907599	Pre_Pregnancy_BMI	-1842.44	48	0.0137786	1	1
cg27447006	1	23763279	rs909537_C	23810063	deliverymode	-1286.08	35	0.0138117	1	1
cg20354882	12	96350795	rs6538617_T	95611141	Parity	-1322.8	28	0.0138519	1	1
cg21290162	8	9741960	rs35316422_G	9575129	Maternal_Age	-1658.3	21	0.0139082	1	1
cg07128890	11	59807164	rs1122409_T	60605794	hypertension	-2161.73	32	0.0139109	1	1
cg01599714	8	142285223	rs3816063_T	142161064	Parity	-1913.17	34	0.0139181	1	1
cg07234508	8	82395948	rs1376842_G	82892518	hypertension	-2254.68	17	0.0139704	1	1
cg20965743	14	104552209	rs148866868_C	104505010	Parity	-1465.2	44	0.0139921	1	1
cg21280719	6	42927975	rs144286892_GTTTA	42931627	hypertension	-1507.64	32	0.0140048	1	1
cg11931626	4	184679532	4:185625737:A_ACCC	185625737	Gestational_Diabetes	-1611.89	23	0.0140208	1	1
cg15931921	6	170597588	rs34883013_A	170487724	Parity	-1346.97	39	0.0140216	1	1
cg01306120	1	235290283	rs1570829_C	236108170	hypertension	-2063.78	33	0.0140238	1	1
cg24808442	1	229439738	rs11581037_G	228467333	hypertension	-2078.09	28	0.0140443	1	1
cg01993818	14	34270437	rs36063234_T	33409812	betamet	-1144.21	27	0.0140467	1	1
cg05348871	11	36397127	rs77190366_T	36430848	Gestational_Diabetes	-2216.16	15	0.014102	1	1
cg06343686	2	239048202	rs13412913_A	238064222	betamet	-2055.85	51	0.0141514	1	1
cg08476511	6	168435923	rs114187644_A	168401053	betamet	-1038.44	65	0.014158	1	1
cg23731272	15	67356838	rs34189958_A	67356481	Pre_Pregnancy_BMI	-1044.15	48	0.0141993	1	1
cg15312323	17	39317694	rs4890120_T	38851024	hypertension	-2059.79	29	0.014237	1	1
cg05375686	12	131171181	rs7298111_C	130630657	betamet	-1802.58	89	0.0142534	1	1
cg18357371	6	25874590	rs112943240_CTT	25726329	hypertension	-2039.24	104	0.0142806	1	1
cg16198692	5	115152835	rs145047590_A	115504383	Maternal_Age	-1928.7	23	0.0142869	1	1
cg14393466	11	30034490	rs10835482_T	29122702	betamet	-1960.54	13	0.0143494	1	1
cg01430344	2	16154047	rs1990753_G	15612403	deliverymode	-1524.18	25	0.0144603	1	1
cg00014194	9	137978763	rs12005720_C	137678020	Pre_Pregnancy_BMI	-1904.28	36	0.0144761	1	1
cg12955789	5	179588551	rs33928286_A	179686378	Pre_Pregnancy_BMI	-1469.28	42	0.0144869	1	1
cg26870874	3	57234840	rs17235841_C	57186580	hypertension	-2222.47	30	0.01462	1	1
cg01786704	15	25123688	rs10519500_A	25787619	Gestational_Diabetes	-883.484	37	0.0146909	1	1
cg21412355	18	72837386	rs79141773_T	72334765	betamet	-1746.09	38	0.0147389	1	1
cg13320964	4	138114823	4:138808814:GAGAAAGAAAGAAAGAAAGAAAGAAAA_GAGAAAGAAAGAAAGAAAGAAAGAAAA	138808814	hypertension	-2096.53	11	0.014822	1	1
cg23939236	10	2357224	rs137880571_CACTCAGTAGGAGCAAGCTCGGAGTGGGCGGGTTCGAGTTA	2359713	hypertension	-2222.33	72	0.0148357	1	1
cg23136738	11	925521	rs80045027_T	1588555	betamet	-1983.62	58	0.0148887	1	1
cg26630791	5	83017000	rs75928294_T	83930186	Pre_Pregnancy_BMI	-1191	12	0.0148996	1	1
cg04172533	16	50743027	rs7203691_A	50753424	Pre_Pregnancy_BMI	-2175.63	30	0.0150012	1	1
cg18388270	1	149212246	rs12063281_C	150002293	Pre_Pregnancy_BMI	-873.559	13	0.0150047	1	1
cg18100127	7	130125764	rs2301335_G	130132826	hypertension	-2391.77	23	0.0150051	1	1
cg13023646	4	165898835	rs3733418_G	165878335	betamet	-1528.15	30	0.0150367	1	1
cg02952379	12	18869080	rs11832736_G	18646397	hypertension	-2099.55	26	0.0150644	1	1
cg02292450	8	114389388	rs10682578_C	114448786	betamet	-1614.53	12	0.0151561	1	1
cg03199926	20	60860733	rs36011119_G	60612236	Parity	-981.904	67	0.0152514	1	1
cg15626350	6	152130207	rs1293935_G	152017958	Maternal_Age	-1170.72	30	0.0152565	1	1
cg02273436	4	55143269	rs148508652_GGAC	55099865	Parity	-1165.58	25	0.015276	1	1
cg09234252	10	8373659	rs151107669_T	8373659	Maternal_Age	-1767.78	34	0.0152964	1	1
cg25821072	12	129252706	rs11608618_A	129668924	Maternal_Age	-1990.35	47	0.0152972	1	1
cg03318695	6	72130799	rs9446403_A	72213583	Pre_Pregnancy_BMI	-1416.28	19	0.0153544	1	1
cg00035636	13	21900591	rs77290650_T	21876474	Gestational_Diabetes	-490.723	25	0.0153599	1	1
cg15277677	11	131630648	rs10894442_C	131637822	Parity	-1811.38	20	0.0154131	1	1
cg06120945	16	56622960	rs143451800_C	56684295	Parity	-1478.76	54	0.0155053	1	1
cg10785170	14	101451162	rs8019930_T	101303361	Parity	-1882.98	37	0.0155281	1	1
cg02675652	12	51477739	rs10564521_C	51567857	betamet	-1662.37	18	0.015553	1	1
cg00568384	2	173539262	rs11887454_C	173434765	Pre_Pregnancy_BMI	-1542.11	32	0.0155844	1	1
cg10047755	22	19751776	rs9618636_A	19617090	Maternal_Age	-2052.02	36	0.01559	1	1
cg18121224	5	176559563	rs13181024_T	175827637	Pre_Pregnancy_BMI	-1702.55	32	0.015596	1	1
cg15682101	6	168773765	rs145017805_G	168778974	Maternal_Age	-1668.44	60	0.0156372	1	1
cg14834300	1	152506886	rs61815564_A	152435168	betamet	-29.8139	22	0.0156445	1	1
cg13423098	15	23807234	rs367866537_G	24347022	Pre_Pregnancy_BMI	-1824.53	21	0.0156853	1	1
cg01313387	12	113515969	12:113013231:A_ACGCTGCCTCCGGGAATGGGGCTGCTGGAG	113013231	deliverymode	-1922.86	28	0.0157554	1	1
cg14724749	19	51774592	rs7249149_G	51774538	deliverymode	-1723.96	66	0.0157722	1	1
cg01040434	1	86081443	rs821387_A	86127868	Pre_Pregnancy_BMI	-1763.84	35	0.0157825	1	1
cg05293490	14	95156546	rs34858559_A	95137498	betamet	-1452.76	49	0.0158587	1	1
cg05106191	2	114036685	rs5833520_AC	114603162	betamet	-2004.9	33	0.0158868	1	1
cg16555466	14	92042333	14:91883063:CGAG_C	91883063	betamet	-1758.89	34	0.0159108	1	1
cg16227623	5	3605783	rs1445869_A	3625943	Gestational_Diabetes	-1553.84	33	0.0159551	1	1
cg18710053	5	126409061	rs76021467_T	126432568	betamet	-1339.44	21	0.0159829	1	1
cg26613361	16	31830668	rs8050390_A	31539386	betamet	-1702.3	18	0.0159901	1	1
cg26811868	7	64878073	rs67047829_A	64452738	Parity	-2225.26	67	0.0159945	1	1
cg09127314	1	152161683	rs200258481_TCTCC	152302112	Maternal_Age	-1285.66	20	0.0160071	1	1
cg05056638	8	24800824	rs396626_G	24720069	Parity	-1173.39	16	0.0160253	1	1
cg08186790	2	121346485	rs3816187_C	122124926	deliverymode	-1942.16	42	0.0160254	1	1
cg13951069	21	43919801	rs1573413_A	43916339	Maternal_Age	-1591.15	59	0.0160659	1	1
cg12910830	5	162929657	rs294587_G	162999058	hypertension	-2175.19	17	0.0160663	1	1
cg24073755	1	231955433	rs3056668_C	232319374	hypertension	-2200.4	15	0.0160694	1	1
cg23961843	1	183623675	rs1177778_T	183627616	Parity	-1850.65	21	0.0161474	1	1
cg20245362	7	127911367	rs146378477_A	127834818	hypertension	-1137.26	27	0.0162134	1	1
cg22679949	8	113655561	rs2942849_G	114442316	hypertension	-1912.68	7	0.0162316	1	1
cg15610027	18	32173227	rs184447349_A	32040653	Gestational_Diabetes	-1867.31	22	0.016234	1	1
cg25512439	3	2553112	rs340833_G	3111458	hypertension	-1566.74	28	0.016275	1	1
cg25970575	4	6010164	rs73212662_A	5995191	betamet	-1246.85	46	0.0162943	1	1
cg04003871	2	241290895	rs10933590_A	241248243	hypertension	-1699.45	58	0.0162945	1	1
cg17218026	1	154582156	rs12125397_T	154636972	deliverymode	-1861.74	33	0.0163168	1	1
cg21745164	16	23765304	rs141056221_T	22960156	Gestational_Diabetes	-1816.36	19	0.0163187	1	1
cg23973310	2	65955240	rs6546178_G	65984172	Gestational_Diabetes	-1374.26	30	0.0163304	1	1
cg09936799	5	140241497	rs10875595_G	140700489	Parity	-1525.4	38	0.0163537	1	1
cg24716416	4	188736112	rs111448831_CAAAAAT	189079050	Pre_Pregnancy_BMI	-1607.76	37	0.016401	1	1
cg19431346	3	427558	rs4685781_A	117152	hypertension	-1897.28	13	0.0164033	1	1
cg18238973	4	87028501	rs76894746_A	87132494	hypertension	-2125.09	23	0.0164165	1	1
cg05226335	11	70253499	rs34027636_C	70173878	deliverymode	-1720.59	38	0.0164223	1	1
cg27576485	17	40558063	rs149420345_TCTTGAGTCCTGAGCATCA	41331919	betamet	-1355.49	35	0.0164428	1	1
cg00300303	1	1067223	1:746828:AGGATTGCTGAC_A	746828	Parity	-1700.65	38	0.0165667	1	1
cg06093039	12	131527216	rs71451392_T	131521515	Pre_Pregnancy_BMI	-1974.61	94	0.016607	1	1
cg08646051	12	26205524	rs73090814_G	26372751	hypertension	-2306.64	24	0.0166079	1	1
cg12537405	10	134898881	rs12359671_T	134920383	betamet	-1252.95	57	0.0166097	1	1
cg12257156	7	158823799	rs2071623_C	158827414	deliverymode	-1522.03	70	0.0166225	1	1
cg06687640	5	159560692	rs75332445_G	159935968	Parity	-1999.74	21	0.0166274	1	1
cg20739205	12	128866735	rs10688448_C	129298468	deliverymode	-1314.98	36	0.0166285	1	1
cg02798801	7	99005263	rs6979084_A	98370376	Gestational_Diabetes	-1749.77	25	0.0167887	1	1
cg09793866	8	38009548	rs60055729_A	37968516	Maternal_Age	-2102.54	19	0.0168048	1	1
cg09100338	8	48676054	rs185824106_C	49272685	Pre_Pregnancy_BMI	-1674.04	8	0.0168693	1	1
cg12768447	10	69425930	rs932658_A	69644217	hypertension	-2143.66	26	0.0169129	1	1
cg08546690	19	1734255	rs76998027_C	2450438	deliverymode	-1601.54	64	0.0169155	1	1
cg02599361	5	178548373	rs10479437_T	178453042	deliverymode	-1205.76	65	0.0169443	1	1
cg18649319	8	144631768	rs10719055_T	144619844	hypertension	-1345.52	49	0.0170207	1	1
cg21531689	2	220253653	rs13393738_A	219914144	Gestational_Diabetes	-1931.15	32	0.0170904	1	1
cg03846641	2	109746751	rs200074954_G	109728844	Pre_Pregnancy_BMI	-1615.76	28	0.0171006	1	1
cg21752383	5	140739976	rs799833_A	140581220	Gestational_Diabetes	-1476.86	36	0.0171338	1	1
cg02983090	16	27437892	rs1121813_G	28006300	deliverymode	-1802.44	22	0.0171632	1	1
cg02648589	13	114877260	rs2039092_T	115010330	Gestational_Diabetes	-1655.48	40	0.0172185	1	1
cg05594286	16	86840467	16:86917793:C_CT	86917793	Gestational_Diabetes	-1461.66	89	0.0173316	1	1
cg05524354	10	129797760	rs4350281_A	129789933	deliverymode	-1331.69	37	0.0174325	1	1
cg00980649	14	106366503	14:107186130:A_AT	107186130	hypertension	-1170.32	18	0.0176345	1	1
cg14180511	1	206946187	rs118131628_A	207198557	Gestational_Diabetes	-2095.6	21	0.0177185	1	1
cg25968569	13	77461335	rs1069767_G	77491964	hypertension	-1564.4	17	0.0177416	1	1
cg06682039	6	170536047	rs367694503_T	170339533	deliverymode	-1596.25	41	0.0177792	1	1
cg03547797	11	22689644	rs10834125_C	23540838	Gestational_Diabetes	-1532.73	19	0.017819	1	1
cg16893488	8	71154701	rs2279128_T	71581559	hypertension	-2108.47	13	0.0178276	1	1
cg23316599	7	57271379	rs36149636_G	57553005	Parity	-1588.03	46	0.0178333	1	1
cg00842918	17	9940321	rs7222071_C	9012023	Pre_Pregnancy_BMI	-1891.65	27	0.0178561	1	1
cg26191747	10	51549499	rs11006509_T	51546580	Gestational_Diabetes	-472.496	17	0.0178606	1	1
cg15729137	19	36024282	rs10532876_C	36025085	Maternal_Age	-1507.64	56	0.0178981	1	1
cg16512163	13	114888551	rs3831159_T	115004555	Parity	-1657.79	40	0.0179154	1	1
cg18405330	6	164171960	rs67952008_A	164146197	Parity	-1428.91	42	0.0179662	1	1
cg03720572	17	1489671	rs2262156_G	970737	Gestational_Diabetes	-1851.7	54	0.0180419	1	1
cg09294084	13	113646732	rs11268184_C	113641625	deliverymode	-1698.04	55	0.0180698	1	1
cg11987645	7	21985935	rs6962836_G	22705474	hypertension	-1496.99	31	0.0180859	1	1
cg21755709	21	45149398	rs17115937_C	44574196	Gestational_Diabetes	-1977.94	56	0.0180969	1	1
cg22965943	5	68787919	rs374627885_A	68699764	Pre_Pregnancy_BMI	-1708.71	7	0.0181087	1	1
cg19137348	6	1555311	rs72837934_T	707044	betamet	-1289.54	22	0.0181736	1	1
cg21677075	6	21523451	rs11452908_A	22195764	Gestational_Diabetes	-1882.89	17	0.018188	1	1
cg01417339	8	135813202	8:135365926:T_T	135365926	hypertension	-2206.3	33	0.0182327	1	1
cg08269974	19	853054	rs10411982_A	1200713	betamet	-1908.87	40	0.0182663	1	1
cg13890379	18	67070324	rs10163829_A	67152182	hypertension	-1477.79	24	0.0183008	1	1
cg14170999	17	79380515	rs4075781_T	78556180	deliverymode	-1022.32	63	0.0183015	1	1
cg17490790	19	10125043	rs8110451_C	10121293	betamet	-1797.61	41	0.0183541	1	1
cg01221157	16	8807011	rs71152909_T	8715196	deliverymode	-1505.56	51	0.0183758	1	1
cg08037922	1	179521085	rs72388029_CAAAAAAAA	179147536	hypertension	-2074.58	30	0.0183828	1	1
cg22920417	18	74401671	rs74874128_C	73963499	hypertension	-1965	47	0.018465	1	1
cg11254952	1	1890171	rs147038740_T	2263243	Maternal_Age	-2110.08	65	0.0185063	1	1
cg13116816	7	86839071	rs199590864_CAGTG	86839090	Parity	-1912.7	32	0.0185311	1	1
cg01095395	3	101039372	rs138276165_G	101121363	Parity	-1983.51	27	0.0185434	1	1
cg06001205	5	22213259	rs6880184_C	23179687	Parity	-1984.03	9	0.0186136	1	1
cg11024722	10	5406901	rs369820030_C	5640612	deliverymode	-2053.66	52	0.0186777	1	1
cg22117805	11	36422455	rs77190366_T	36430848	deliverymode	-1416.31	15	0.0187096	1	1
cg03310038	2	98852704	rs113660142_G	98832044	hypertension	-2103.58	21	0.018751	1	1
cg08525314	19	1854819	rs2304615_G	1826112	deliverymode	-2145.89	71	0.0187708	1	1
cg09039751	11	45672100	rs10838503_A	45690907	Pre_Pregnancy_BMI	-1570.79	35	0.0187977	1	1
cg23587176	7	4746837	rs6945690_C	3762323	hypertension	-2128.43	37	0.0188159	1	1
cg26227225	1	2121039	1:2186172:C_CGTGT	2186172	Gestational_Diabetes	-998.795	63	0.0188425	1	1
cg16906964	1	4660171	rs2926478_C	4472124	betamet	-1714.01	35	0.0188576	1	1
cg26750002	19	49244674	rs10409867_C	49403565	deliverymode	-1872.72	63	0.0190865	1	1
cg02806012	17	2649139	rs151192_C	3264669	deliverymode	-2024.82	37	0.0191176	1	1
cg03515494	12	8068627	rs1419976_A	7761373	Pre_Pregnancy_BMI	-1520.46	20	0.0191608	1	1
cg26438665	14	93794813	rs11848017_T	94451457	hypertension	-2032.66	42	0.0191833	1	1
cg14015656	9	100070142	rs10759644_C	100147434	Maternal_Age	-1268.05	42	0.0191998	1	1
cg05194545	10	32096116	rs368545248_A	32209593	hypertension	-1960.73	31	0.0192208	1	1
cg17523945	19	46732351	rs116329407_T	46030952	Gestational_Diabetes	-1941.43	54	0.019229	1	1
cg08329754	17	78797015	rs7219081_A	79235990	hypertension	-2159.81	57	0.019236	1	1
cg25536014	5	5139458	rs57942056_A	5351670	betamet	-1206.11	31	0.0192602	1	1
cg12456379	5	102464305	rs27896_C	102488571	Maternal_Age	-2073.39	17	0.0192758	1	1
cg26782825	8	110989116	rs12674513_A	110233654	hypertension	-2015.87	12	0.0192805	1	1
cg14998086	7	47539536	rs7780837_G	47936676	Parity	-1425.04	35	0.0193138	1	1
cg17017814	11	48509488	rs10838945_T	48566039	betamet	-1827.69	12	0.0193257	1	1
cg26250086	1	6830972	rs2175171_G	7028842	Gestational_Diabetes	-1925.71	47	0.0193411	1	1
cg22576165	10	29214191	rs1014607_A	29024130	deliverymode	-1745.56	45	0.0193968	1	1
cg20576094	14	70715730	rs8013862_A	70789122	Maternal_Age	-2256.17	38	0.0194042	1	1
cg26135325	1	152595322	rs34564827_C	152170252	Pre_Pregnancy_BMI	-1631.97	21	0.0194267	1	1
cg12742645	17	171006	rs8073847_A	84782	Pre_Pregnancy_BMI	-946.094	33	0.0195542	1	1
cg10857905	10	80026963	rs938222_C	79407613	deliverymode	-1577.86	28	0.0195835	1	1
cg01335180	1	161576580	rs4657124_G	161909599	Pre_Pregnancy_BMI	-1626.82	31	0.0196592	1	1
cg13077930	4	74269525	rs184650103_T	74850649	Maternal_Age	-2044.62	19	0.0197142	1	1
cg25301532	20	43378953	rs6073534_T	43365504	Parity	-1411.83	38	0.0197254	1	1
cg12236088	2	105275812	rs17634270_C	105654150	Pre_Pregnancy_BMI	-1462.25	24	0.0197301	1	1
cg02258724	19	53832577	rs55748277_G	52888245	Parity	-1845.33	107	0.0198365	1	1
cg25501930	20	3145178	rs6037514_C	3229418	deliverymode	-1723.67	44	0.019859	1	1
cg08967938	9	139092321	rs4073310_T	139972219	Maternal_Age	-1547.82	41	0.0198881	1	1
cg20002901	2	238777656	rs60823094_C	239096999	Pre_Pregnancy_BMI	-1865.29	51	0.0199484	1	1
cg00660989	14	45432516	rs74560308_T	45384334	betamet	-1426.3	14	0.0200085	1	1
cg11313468	19	41782183	rs142338419_T	40923389	deliverymode	-1947.04	43	0.0200261	1	1
cg14273027	13	70682736	rs114319760_C	70682185	Pre_Pregnancy_BMI	-1538.55	19	0.0200853	1	1
cg27219972	16	85479264	rs6540278_C	85620902	Maternal_Age	-1943.76	67	0.0201411	1	1
cg20534585	3	196373598	rs2550263_C	195489669	Parity	-1071.34	37	0.0201664	1	1
cg19537511	17	8213813	rs11078738_T	8167600	deliverymode	-1701.74	61	0.0201699	1	1
cg26493188	16	2975209	rs9934223_C	2954266	Parity	-1906.03	40	0.0201788	1	1
cg27624471	18	77280171	rs75667721_T	77439637	betamet	-1318.51	69	0.0202129	1	1
cg17746570	17	9804355	rs80220943_T	9990915	Parity	-1236.86	25	0.0202532	1	1
cg27200466	3	93747410	rs115756587_T	94267953	hypertension	-2087.79	6	0.0202623	1	1
cg23329272	5	180085924	rs2617261_C	179967509	betamet	-1532.69	43	0.0202814	1	1
cg20747455	20	43933383	rs2425795_C	44868295	Pre_Pregnancy_BMI	-1779.42	44	0.0203097	1	1
cg04314261	12	10163030	rs76675708_A	10119657	Maternal_Age	-1989.49	30	0.0203187	1	1
cg02698580	10	86016643	rs148651972_C	86113652	betamet	-1738.82	25	0.020324	1	1
cg02835371	18	49866085	rs17487484_G	50723283	hypertension	-1571.8	23	0.0203708	1	1
cg26723707	7	142045216	rs4726501_T	141940557	deliverymode	-1340.44	20	0.020414	1	1
cg24795825	15	79164541	rs76770078_A	79165610	Pre_Pregnancy_BMI	-1835.22	38	0.0204383	1	1
cg22512573	12	130529214	rs116867913_T	130527827	Maternal_Age	-1390.48	78	0.0204557	1	1
cg12128839	7	27183436	rs12530948_C	27201258	Pre_Pregnancy_BMI	-1116.44	33	0.0204722	1	1
cg16558770	15	90548037	rs7179486_G	90544486	hypertension	-2085.72	26	0.0206953	1	1
cg05172197	14	38727014	rs59404168_A	38790637	hypertension	-2250.16	22	0.0208061	1	1
cg09113474	6	1601369	rs34269526_G	2233645	deliverymode	-1825.65	23	0.0208205	1	1
cg26744682	19	50249584	rs112301620_T	50249393	deliverymode	-1072.77	57	0.0208557	1	1
cg21463605	22	18268249	22:18347852:T_TTTTTTATTTATTTAT	18347852	hypertension	-1943.91	40	0.0208664	1	1
cg26908876	11	2722076	rs2283159_T	2569903	betamet	-1797.76	36	0.0208738	1	1
cg05212138	20	23063119	rs61523998_G	23206347	Pre_Pregnancy_BMI	-1981.29	39	0.0209105	1	1
cg08010094	2	139539001	rs73959434_C	139174816	Pre_Pregnancy_BMI	-409.355	11	0.0209125	1	1
cg13064571	8	67587053	rs78296942_C	67026215	betamet	-2369.28	25	0.0209155	1	1
cg11344997	19	3463788	rs146801635_GTA	3501243	Pre_Pregnancy_BMI	-1651.61	53	0.0209193	1	1
cg24092907	7	12729367	rs7787788_G	12642022	hypertension	-2168.4	23	0.0210903	1	1
cg07375256	7	99222196	rs149929425_G	99190954	Gestational_Diabetes	-1755.86	27	0.0212089	1	1
cg05275752	2	38892887	rs71439230_A	38978078	Parity	-1840.41	43	0.0212201	1	1
cg12128164	19	36426701	rs73599600_C	36427016	Gestational_Diabetes	-1922.88	51	0.0213221	1	1
cg12355172	11	67418315	rs12288023_C	67421341	Gestational_Diabetes	-1214.47	43	0.0215291	1	1
cg00859178	1	162467208	rs59937530_A	162470164	deliverymode	-1991.53	23	0.0215942	1	1
cg24574963	7	149120622	rs354041_C	149297035	Maternal_Age	-1001.91	24	0.0215989	1	1
cg10096929	1	156261403	rs2241111_C	156163718	Parity	-1805.61	28	0.0216092	1	1
cg08351464	12	132864833	rs143991085_T	132303658	Pre_Pregnancy_BMI	-1732.37	68	0.0216375	1	1
cg15939539	4	114027726	rs62317769_C	113559269	hypertension	-1995.98	25	0.0216518	1	1
cg01404873	13	50701050	rs2812203_T	50703690	deliverymode	-1924.22	19	0.0216597	1	1
cg00495303	18	3771110	rs12607903_C	3817134	Parity	-1141.25	20	0.0217284	1	1
cg23533513	11	76849324	rs2276285_C	76901927	Gestational_Diabetes	-1606.59	40	0.0217337	1	1
cg03533294	2	219861109	rs13393738_A	219914144	deliverymode	-1866.63	30	0.0217365	1	1
cg12798564	3	75263641	rs374023400_A	75484970	hypertension	-1689.53	13	0.0218679	1	1
cg07055315	2	32490835	rs72306639_A	33403610	betamet	-2011.76	26	0.0219323	1	1
cg06244906	19	57307081	rs57909104_T	57217477	Gestational_Diabetes	-1577	67	0.0219772	1	1
cg13464573	2	7172097	rs1585535_T	6594973	Maternal_Age	-2199.99	27	0.0219969	1	1
cg06299284	11	636659	rs7118095_A	693168	Pre_Pregnancy_BMI	-735.942	53	0.0220083	1	1
cg16702083	20	62328427	rs1151621_A	62219837	Maternal_Age	-1057.48	73	0.0220195	1	1
cg21210642	9	100881995	rs190000444_T	101346553	Parity	-1343.12	35	0.0220405	1	1
cg11308319	2	240291426	rs113411729_C	241127497	deliverymode	-1973.25	58	0.022055	1	1
cg17066594	11	67764654	rs2428815_C	67764663	hypertension	-1813.68	46	0.0220783	1	1
cg25490145	17	80358850	rs11078005_C	80563659	betamet	-1818.35	58	0.0221133	1	1
cg21205978	22	36044151	rs142575825_A	36919423	Parity	-1783.58	29	0.0222653	1	1
cg20131013	17	12692308	rs117359578_A	13602326	Gestational_Diabetes	-1737.18	26	0.0223226	1	1
cg13199010	18	29340919	rs12606354_C	29509403	betamet	-1866.06	24	0.0223957	1	1
cg05371552	7	158854564	rs67373805_C	158918770	Pre_Pregnancy_BMI	-1136.35	69	0.0224987	1	1
cg17084151	8	102803237	rs35022045_T	103413210	deliverymode	-1997.48	25	0.0225232	1	1
cg24377285	19	38943724	rs12974979_G	38911715	Gestational_Diabetes	-1632.49	81	0.022535	1	1
cg04021544	7	2705189	rs7787450_C	2707709	Parity	-1065.65	57	0.0225555	1	1
cg20814179	4	940893	rs376631216_T	850183	Gestational_Diabetes	-1019.24	68	0.0225576	1	1
cg10969241	10	131989534	rs9663190_C	131934596	Gestational_Diabetes	-1638.7	50	0.022567	1	1
cg17173369	6	169224099	rs17638152_C	169192578	Maternal_Age	-1858.97	72	0.0226849	1	1
cg13635014	9	96328401	rs3739602_T	95609564	hypertension	-2052.85	45	0.0226925	1	1
cg25701444	12	54521977	rs10506321_A	54224324	Maternal_Age	-1911.59	31	0.0226926	1	1
cg19042287	6	108499426	rs4245535_T	108449212	deliverymode	-1844.89	20	0.022701	1	1
cg01640660	16	1297351	rs761055_C	1393181	Maternal_Age	-2014.84	67	0.0227103	1	1
cg08800613	2	1595498	rs13382606_T	1529242	deliverymode	-948.687	54	0.0227224	1	1
cg25793785	19	38281423	rs12981237_C	38246774	Parity	-1942.92	91	0.0227721	1	1
cg23739746	13	114905867	rs61973885_T	114803888	Maternal_Age	-1695.1	38	0.0228065	1	1
cg12125614	17	76886835	rs12938153_A	76572929	betamet	-2104.58	52	0.0228705	1	1
cg16966496	12	115172598	rs1566643_A	115206320	hypertension	-1556.09	36	0.0229698	1	1
cg26231267	10	12648032	rs73572929_A	11759467	deliverymode	-1999.4	55	0.022972	1	1
cg21833158	18	61171694	rs3744958_T	61654329	hypertension	-1783.26	21	0.0229738	1	1
cg23635910	1	912055	rs4970401_G	1001177	deliverymode	-1119.48	36	0.0229744	1	1
cg02649063	16	55794731	rs9302675_G	55786730	Gestational_Diabetes	-928.844	43	0.0230122	1	1
cg21814870	4	62383240	rs79385063_T	61619641	Gestational_Diabetes	-1310.06	21	0.0230148	1	1
cg14486905	2	171677602	rs3838552_TC	171676465	deliverymode	-1730.33	23	0.0230168	1	1
cg01176915	18	28956234	rs71175758_C	28681468	hypertension	-2127.41	20	0.0230578	1	1
cg23505044	17	9129824	17:9128121:T_TGGGGGGGGC	9128121	hypertension	-970.208	28	0.0230671	1	1
cg19386484	7	130131709	rs4731655_A	129747590	Pre_Pregnancy_BMI	-1605.22	23	0.0230977	1	1
cg17564203	4	7526639	rs7668673_T	6919674	betamet	-1948.57	52	0.0231024	1	1
cg06220761	10	7455518	rs75581235_C	8339213	Pre_Pregnancy_BMI	-1867.02	38	0.0231233	1	1
cg19747465	4	75174074	rs1951705_C	74570643	hypertension	-2219.12	24	0.0231894	1	1
cg03792788	2	121338607	rs75451260_T	121468935	Gestational_Diabetes	-1921.48	42	0.0231948	1	1
cg02584498	2	11674057	rs13407702_T	11655684	hypertension	-1845.07	37	0.023202	1	1
cg20016023	10	99160130	rs10882946_T	99253726	Pre_Pregnancy_BMI	-1886.22	30	0.0232393	1	1
cg20630655	15	75918700	rs77237991_A	75912934	Pre_Pregnancy_BMI	-2119.26	34	0.0233063	1	1
cg13599549	14	22336403	rs72690842_C	22796455	Maternal_Age	-2165.66	36	0.0233171	1	1
cg19518672	5	132113620	rs2299010_C	132042740	Gestational_Diabetes	-2067.2	31	0.0233273	1	1
cg09368486	2	208890779	rs16841949_A	209747653	Maternal_Age	-1832.7	19	0.0234004	1	1
cg11011512	12	131303247	rs149817388_CAGAAG	131298335	deliverymode	-1436.36	89	0.0234032	1	1
cg05566455	11	128774523	rs590520_T	128620132	deliverymode	-1615.02	25	0.0234072	1	1
cg14689479	8	53326618	rs115570683_C	53867155	betamet	-1146.36	24	0.0234404	1	1
cg26875135	7	1221192	rs75102927_C	1142862	Pre_Pregnancy_BMI	-1332.84	57	0.0234701	1	1
cg14566959	5	140772681	rs150445810_G	140306489	Maternal_Age	-1825.06	36	0.0235048	1	1
cg08285289	5	1962501	rs10475140_A	2256873	Gestational_Diabetes	-1834.56	78	0.0235224	1	1
cg14188774	7	42896343	rs10258721_T	42465953	hypertension	-1634.6	29	0.0235311	1	1
cg04972745	10	101287846	rs7078153_G	101736918	Gestational_Diabetes	-1403.52	27	0.0235652	1	1
cg16564525	1	156561143	rs6698493_T	156561414	Pre_Pregnancy_BMI	-1626.01	28	0.0235808	1	1
cg18417245	5	140579296	rs73275709_G	140605601	Maternal_Age	-1748.34	38	0.023699	1	1
cg16990174	3	72496875	rs4511861_A	71912687	Pre_Pregnancy_BMI	-1920.36	30	0.023727	1	1
cg10502220	4	176733966	rs4626145_G	177124254	deliverymode	-1819.78	16	0.0237391	1	1
cg07770222	8	144120106	rs72268681_ACGCCCTGCTTTCCT	144161384	deliverymode	-1676.06	66	0.0237451	1	1
cg20070090	1	153363489	rs11205273_A	153316100	Maternal_Age	-2161.56	26	0.0238399	1	1
cg13704680	18	77905298	rs9952181_T	77794410	betamet	-1104.79	34	0.0238651	1	1
cg14880348	20	61447174	rs3787534_C	61354713	betamet	-1435.71	80	0.02394	1	1
cg05991492	16	3988700	rs2680235_G	3481930	betamet	-958.176	49	0.024019	1	1
cg05895507	15	77155635	rs35157989_C	77191654	hypertension	-2248.71	36	0.0240226	1	1
cg04064998	11	109786133	rs12795743_G	108992302	hypertension	-1672.31	17	0.0240532	1	1
cg23098529	19	10216651	rs66653469_C	10293627	Maternal_Age	-2216.1	39	0.0240566	1	1
cg03371099	6	57305889	rs3863230_A	58069872	hypertension	-1414.61	16	0.0240886	1	1
cg17275844	4	48500942	rs11268456_A	48004015	Maternal_Age	-1942.19	26	0.0240959	1	1
cg21442626	8	104032819	rs2048550_T	104036160	Gestational_Diabetes	-1824.57	31	0.0241531	1	1
cg12242450	6	10555808	rs141470231_ATGTGTGTGTG	10527950	Gestational_Diabetes	-1438.6	30	0.0241738	1	1
cg15679892	7	1267057	7:1110621:G_T	1110621	Maternal_Age	-1350.86	59	0.024192	1	1
cg25067162	17	41277974	rs149420345_TCTTGAGTCCTGAGCATCA	41331919	betamet	-1408.81	35	0.0241922	1	1
cg17445535	12	113343413	rs3215348_T	112608312	Maternal_Age	-2270.72	24	0.0242118	1	1
cg15572907	19	40995921	rs1869710_T	41256375	deliverymode	-1052.31	54	0.0242412	1	1
cg03455716	3	158963502	rs35556756_G	159136103	hypertension	-1972.85	23	0.0243909	1	1
cg12943082	7	75419311	rs6951808_G	75772413	deliverymode	-1620.71	19	0.0244127	1	1
cg12056772	17	76989482	rs74255301_A	76050059	Pre_Pregnancy_BMI	-1854.22	50	0.024432	1	1
cg17935536	2	60755743	rs111674543_G	61715159	Gestational_Diabetes	-2672.5	25	0.0244399	1	1
cg12598270	18	32957498	rs34276172_CG	32847251	Gestational_Diabetes	-1648.89	29	0.024496	1	1
cg09890987	5	6622150	rs17749100_A	5941632	Maternal_Age	-2141.77	41	0.024542	1	1
cg24959335	10	15760373	rs72781887_A	15899447	Gestational_Diabetes	-1679.81	24	0.0245563	1	1
cg08241360	9	129244738	rs2286886_C	129246177	betamet	-1509.58	33	0.0246548	1	1
cg11421509	8	105379602	rs2514672_C	105295911	hypertension	-1379.69	21	0.0246876	1	1
cg08586737	7	127225949	rs10275319_G	127162710	hypertension	-1401.42	27	0.0247307	1	1
cg10308414	9	128777758	rs11788787_A	129205698	Gestational_Diabetes	-2083.19	30	0.0247526	1	1
cg14175568	20	30135291	rs34325205_C	30463240	betamet	-1685.04	37	0.0248278	1	1
cg05940452	11	118842484	rs7121270_G	118887568	Pre_Pregnancy_BMI	-1629.78	42	0.0250138	1	1
cg16208053	10	135379215	rs41299414_G	135342782	Gestational_Diabetes	-1324.19	38	0.0250365	1	1
cg21220520	14	57960464	rs73284444_A	57314345	betamet	-2056.59	14	0.0250552	1	1
cg01474424	5	155754231	rs11738716_C	155924870	Maternal_Age	-1517.39	29	0.0250569	1	1
cg05303559	7	158512380	rs56213728_CCA	158119835	hypertension	-1907.27	79	0.0250626	1	1
cg25044876	22	43041146	rs130347_T	43076809	hypertension	-1781.42	60	0.0250791	1	1
cg09354553	16	85242446	rs112525682_A	85247219	Pre_Pregnancy_BMI	-1567.76	63	0.0250927	1	1
cg13067509	17	6538498	rs9911968_A	6558329	hypertension	-1936.05	43	0.0251317	1	1
cg24086068	4	77356008	rs13147276_C	76651379	Maternal_Age	-2148.2	34	0.0252096	1	1
cg25423077	18	59221601	rs143285142_C	59139739	hypertension	-1595.78	27	0.0252194	1	1
cg12856392	7	64126140	rs6460175_G	64126722	hypertension	-2024.37	85	0.0253253	1	1
cg21936179	1	206786180	rs4844540_A	206736573	Gestational_Diabetes	-1403.13	16	0.0254461	1	1
cg21453656	3	179502686	rs73883817_C	180060032	hypertension	-2072.3	12	0.0254671	1	1
cg07283015	18	22039857	18:21102840:C_CTGGG	21102840	Gestational_Diabetes	-1937.11	27	0.0256351	1	1
cg02303399	1	153175248	rs77298544_C	153328312	hypertension	-2018.63	25	0.0257011	1	1
cg03357999	7	55516724	rs111611034_ACT	55516612	Parity	-1131.5	35	0.0257334	1	1
cg04585822	17	72916509	rs115596907_G	72510679	betamet	-1809.75	70	0.0257495	1	1
cg03635442	8	49427283	rs185824106_C	49272685	deliverymode	-1310.92	13	0.0257592	1	1
cg10277872	4	4136918	rs117597050_T	4371497	Maternal_Age	-736.915	38	0.025769	1	1
cg04487479	6	70993328	rs374377742_T	71225954	Parity	-1411.55	25	0.0257774	1	1
cg00375983	1	19181390	rs6426808_G	19835415	betamet	-1727.6	63	0.0257961	1	1
cg10119257	18	43548144	rs3744992_A	43684657	hypertension	-2028.48	20	0.0259135	1	1
cg01381795	19	54496611	rs36642_A	54640795	Pre_Pregnancy_BMI	-1779.33	64	0.025942	1	1
cg21004899	7	28452131	rs62451116_G	27938980	deliverymode	-1959.13	16	0.0259586	1	1
cg24388762	10	37969891	rs12571820_A	38009354	deliverymode	-1719.84	67	0.0259778	1	1
cg08382737	19	49617001	rs3795053_G	49601246	Maternal_Age	-1259.84	64	0.0259807	1	1
cg03120555	7	630473	rs34943122_G	814612	hypertension	-954.727	38	0.0259993	1	1
cg05180717	15	34516488	rs73388049_A	34540582	Pre_Pregnancy_BMI	-1440.74	35	0.0260045	1	1
cg08000731	11	316247	rs151235689_C	839476	betamet	-1263.65	46	0.026029	1	1
cg21005510	7	63353570	rs10949858_T	63475033	Parity	-1791.84	62	0.0261151	1	1
cg01040533	10	71339886	rs989486_C	71343197	hypertension	-2007.7	40	0.0261427	1	1
cg05925894	1	85931301	rs78884266_A	85769616	hypertension	-1697.53	38	0.0261667	1	1
cg11104736	4	7301529	rs11271562_TTGTCGTCGCCAAGTCTGCCA	6323825	hypertension	-1858.72	50	0.0261818	1	1
cg22237300	6	52171973	rs1537670_G	52009600	Maternal_Age	-1092.37	22	0.0262026	1	1
cg08448725	16	52582210	rs3112574_C	52598958	Parity	-1638.95	21	0.0262117	1	1
cg19590598	2	127782813	rs6431176_T	127533079	Pre_Pregnancy_BMI	-1932.64	29	0.0262362	1	1
cg21579239	15	43211292	rs150543659_C	43686955	hypertension	-2070.47	21	0.0262708	1	1
cg01722963	16	88263261	16:87799204:G_T	87799204	Parity	-1617.1	73	0.0263595	1	1
cg05081953	2	158184543	2:157198874:TCCCCCGGCCCCCGG_T	157198874	hypertension	-1834.55	14	0.0263654	1	1
cg10877315	6	141335831	rs9403298_C	141705945	hypertension	-2162.49	15	0.026384	1	1
cg08326019	19	11472261	rs3833251_T	11512968	Parity	-1510.4	85	0.0263956	1	1
cg12758090	15	80543408	rs35053153_TG	80131048	betamet	-1686.66	37	0.0265423	1	1
cg06425606	10	134570062	rs60533676_C	133951880	Gestational_Diabetes	-1804.96	67	0.0267085	1	1
cg19055323	17	39341434	rs11650484_C	39240661	Parity	-2041.62	29	0.0267159	1	1
cg04730047	3	99979355	rs1520651_G	100355094	hypertension	-1791.78	18	0.0267985	1	1
cg24590515	6	112688930	rs61202914_A	112194051	Pre_Pregnancy_BMI	-1843.48	23	0.0268237	1	1
cg19998294	10	18629497	rs115161606_A	18848840	hypertension	-2141.42	49	0.0268339	1	1
cg06201514	2	1817409	rs72767313_T	1951336	Gestational_Diabetes	-563.133	56	0.0268554	1	1
cg14413050	13	22615145	rs35010533_T	22163925	betamet	-1665.8	22	0.026859	1	1
cg24073994	17	38511770	rs4795397_A	38023745	hypertension	-2135.05	29	0.0268858	1	1
cg24173182	17	1961286	rs9912609_T	1967620	Maternal_Age	-1610.21	42	0.026926	1	1
cg17932096	4	58060773	rs987706_T	58209517	Parity	-1294.17	28	0.0269428	1	1
cg00839584	2	113542091	rs35997925_TA	113836840	Gestational_Diabetes	-1910.53	30	0.0269507	1	1
cg09514174	1	36916681	rs3806289_C	36929988	deliverymode	-1796.4	31	0.026974	1	1
cg19280206	3	196694932	rs7620061_C	197037067	Pre_Pregnancy_BMI	-1634.49	40	0.027198	1	1
cg20228731	7	130646051	rs143674708_G	129747949	Parity	-1527.89	17	0.0272968	1	1
cg17815049	1	246728663	rs12727653_T	246495399	Pre_Pregnancy_BMI	-1706.26	50	0.0273261	1	1
cg18631330	17	79899941	rs28755469_A	79993696	Gestational_Diabetes	-1432.25	63	0.0273573	1	1
cg03196720	12	6473299	rs3217078_G	6580066	deliverymode	-1635.03	46	0.0274341	1	1
cg23361828	2	239463246	rs7575157_G	239464953	Maternal_Age	-1073.31	50	0.0274752	1	1
cg01284415	19	49457725	rs4802547_T	49572547	Pre_Pregnancy_BMI	-1857.94	63	0.0275181	1	1
cg17025642	11	5709468	rs12272467_A	5617987	hypertension	-2174.08	25	0.0276051	1	1
cg23524191	7	1894688	rs1639909_C	2233045	Gestational_Diabetes	-2143.66	60	0.0277017	1	1
cg22051146	5	177895047	rs12516516_A	178336215	Gestational_Diabetes	-2186.66	51	0.0277186	1	1
cg00020778	12	109825145	rs71443859_C	109899776	hypertension	-1915.32	35	0.0278252	1	1
cg01718139	19	54566838	rs34757542_T	54653302	deliverymode	-1623.3	65	0.0279426	1	1
cg20445402	13	110432220	rs11843704_T	110599299	deliverymode	-2003.44	38	0.028155	1	1
cg27282281	7	112262583	rs10226760_G	112145817	deliverymode	-1646.75	13	0.0281874	1	1
cg09699787	2	1711759	rs148240713_C	1711669	deliverymode	-1730.87	55	0.0282703	1	1
cg11055991	7	158280410	rs10247689_A	158248715	Maternal_Age	-1985.46	89	0.028305	1	1
cg22172057	10	1405937	rs138534732_T	1344651	betamet	-1440.4	70	0.0283764	1	1
cg07777270	5	92928615	rs57690257_A	92793573	Gestational_Diabetes	-1808.55	15	0.0283991	1	1
cg05413628	16	1521656	rs13336428_A	1532463	deliverymode	-1751.03	65	0.0284114	1	1
cg04347477	12	125002007	rs7294926_C	124777170	Parity	-1693.4	53	0.028449	1	1
cg22249529	22	50985797	rs5770876_C	50981678	deliverymode	-1176	28	0.0285543	1	1
cg12927753	3	160823392	rs336573_G	161067740	Gestational_Diabetes	-1880.38	24	0.0286753	1	1
cg04852348	6	170463167	rs9460057_T	170472986	Parity	-1896.51	43	0.0287763	1	1
cg00222472	1	164545783	rs1932360_T	163715990	Pre_Pregnancy_BMI	-1548.41	27	0.0288797	1	1
cg17356750	7	114329849	rs77396472_G	113809213	Parity	-2144.94	12	0.0289206	1	1
cg19056664	5	1335965	rs316588_G	2319524	Pre_Pregnancy_BMI	-2141.42	75	0.0289462	1	1
cg10432947	4	2062441	rs73189408_A	2705644	Gestational_Diabetes	-1881.02	46	0.0289501	1	1
cg24441899	7	4244372	rs653625_C	4223652	Gestational_Diabetes	-1231.53	43	0.0289544	1	1
cg12456800	5	140165938	rs3214276_G	140772898	Gestational_Diabetes	-1557.91	36	0.0289545	1	1
cg26773791	11	94883242	rs2509814_G	94829514	hypertension	-1765.36	29	0.0289825	1	1
cg18818075	6	44528865	rs73444688_T	45345480	hypertension	-1975.85	28	0.0290268	1	1
cg09971646	14	101194145	rs1190867_G	101069135	deliverymode	-1379.19	32	0.0290827	1	1
cg04784315	9	125797284	rs79268315_T	126413745	betamet	-1915.08	26	0.0291374	1	1
cg19738121	12	130651287	rs7965634_A	131146292	hypertension	-1932.65	84	0.0291385	1	1
cg01360605	20	58983676	rs2103708_C	58750468	Gestational_Diabetes	-2043.82	35	0.0291497	1	1
cg12519676	4	174912210	rs35383708_T	175902970	Gestational_Diabetes	-1301.14	24	0.0291894	1	1
cg01195214	16	1362243	rs141536861_G	1357844	Gestational_Diabetes	-1203.46	66	0.0292062	1	1
cg06311804	12	12966005	rs16916599_A	12991526	betamet	-1749.27	34	0.0292085	1	1
cg03649288	13	25506383	rs2034569_C	25495694	Gestational_Diabetes	-1714	34	0.0292265	1	1
cg02276974	15	78634235	rs2139440_T	78633595	Gestational_Diabetes	-1627.09	46	0.0292266	1	1
cg10317717	7	48129904	rs1879830_G	48085132	Pre_Pregnancy_BMI	-1048.43	30	0.0292665	1	1
cg15293827	4	2827194	rs62637887_G	2828139	betamet	-2168.33	51	0.0293648	1	1
cg22525895	1	207977042	rs79616665_T	208005363	Gestational_Diabetes	-1163.44	32	0.02937	1	1
cg24937727	19	11517079	rs145250521_A	11511752	deliverymode	-1484.8	88	0.029411	1	1
cg08625990	6	170571794	rs9348263_G	170589857	Gestational_Diabetes	-1468.52	39	0.0294639	1	1
cg20923605	13	112978683	rs2774090_A	112896471	betamet	-557.463	45	0.0294929	1	1
cg00059399	5	2008272	rs35296639_A	1998303	deliverymode	-1391.49	75	0.0294989	1	1
cg07790870	20	32150311	rs10661490_T	31408058	Maternal_Age	-2128.06	17	0.0295041	1	1
cg18412431	1	236925910	rs10802551_A	236767330	deliverymode	-2037.58	28	0.0295974	1	1
cg19766489	1	78511344	rs149015746_CGCCGTCGCA	78148776	Pre_Pregnancy_BMI	-1929.75	26	0.0296017	1	1
cg08371050	7	90192576	rs144207814_G	91069182	hypertension	-2050.65	18	0.0296121	1	1
cg23378033	12	65672031	rs3217456_A	65639615	Pre_Pregnancy_BMI	-1679.59	19	0.0296135	1	1
cg07050869	15	25426392	rs1116367_C	26175282	Maternal_Age	-1872.15	37	0.0296659	1	1
cg25920019	5	180488960	rs4339306_C	180527455	deliverymode	-1760.77	33	0.0296787	1	1
cg08316083	19	1796207	rs10425927_G	2573501	Pre_Pregnancy_BMI	-1441.28	67	0.0297291	1	1
cg00873648	6	26758622	rs9348746_G	26970357	betamet	-1847.11	163	0.0297391	1	1
cg27366766	17	56565286	rs16943176_A	56769887	deliverymode	-979.587	24	0.0297452	1	1
cg26713775	18	43685106	rs374649504_AATAATAATAATAATAATAAT	43672174	hypertension	-2262.16	23	0.0297686	1	1
cg16805215	3	137505160	rs149863_A	137482363	Parity	-1965.84	24	0.0298285	1	1
cg21723486	3	189349323	rs117654419_A	189169038	Parity	-2072.34	14	0.0298309	1	1
cg08936645	4	37910273	rs10032398_A	37141715	Pre_Pregnancy_BMI	-1797.42	33	0.0298407	1	1
cg24929754	1	100644654	rs141558747_T	101380699	Maternal_Age	-1961.69	27	0.0299029	1	1
cg13055199	15	75136278	rs11857695_T	75165751	betamet	-2100.68	45	0.0299579	1	1
cg18313661	7	63560590	rs11772251_T	63539522	Parity	-1484.3	77	0.0300052	1	1
cg15625324	3	151073249	rs11280043_G	151435525	hypertension	-2056.78	25	0.0300818	1	1
cg27613172	12	54401665	rs10506321_A	54224324	Parity	-1829.65	34	0.0301104	1	1
cg13012653	5	96078834	rs62376421_A	96164641	Parity	-1961.23	29	0.030194	1	1
cg10946573	11	84635788	rs142487573_T	83750412	Maternal_Age	-2206.36	17	0.0302266	1	1
cg06159404	10	43846376	rs60232390_CAA	43911380	Maternal_Age	-1104.29	58	0.0302739	1	1
cg24298684	20	54823878	rs6099097_T	54923984	Parity	-2088.86	39	0.0303912	1	1
cg19526166	5	110062729	rs6893819_G	109721951	Maternal_Age	-1533.18	13	0.0304067	1	1
cg02049243	16	85424402	rs62050920_A	84496914	Gestational_Diabetes	-2203.31	69	0.0304153	1	1
cg16372520	14	78869751	rs8020999_G	78471841	Parity	-1479	34	0.0304546	1	1
cg08133631	1	26527909	rs2232647_T	26496383	betamet	-1735.89	28	0.030478	1	1
cg08112929	15	100672325	rs143382074_C	100957594	Pre_Pregnancy_BMI	-1517.91	36	0.0305159	1	1
cg15012282	3	152059421	rs2060436_G	152207719	hypertension	-2106.55	23	0.0305231	1	1
cg07393570	1	172863499	rs4916367_G	173492649	Maternal_Age	-2096.74	21	0.0305542	1	1
cg25910083	17	58500186	rs76853887_CAA	58024224	hypertension	-1850.73	11	0.0305606	1	1
cg12097325	1	1076431	rs12093154_A	1178925	betamet	-1824.48	38	0.0306476	1	1
cg19878479	19	49015582	rs71179006_CTCCCT	49053202	Pre_Pregnancy_BMI	-1926.51	60	0.0306583	1	1
cg03370704	5	148785408	rs35436322_G	148961141	Gestational_Diabetes	-1844.64	38	0.0307644	1	1
cg06718003	19	15851771	rs2733750_C	15763577	hypertension	-2116.38	56	0.0309039	1	1
cg11976911	11	13509032	rs35740346_CAG	13422243	deliverymode	-1320.82	26	0.0309579	1	1
cg10732871	19	1102675	19:1114635:C_CATATTTTATTTT	1114635	Maternal_Age	-1930.42	48	0.0310318	1	1
cg00901554	4	1042225	rs13141992_T	1340765	Gestational_Diabetes	-1840.82	69	0.0310407	1	1
cg10044179	21	15352983	rs2822520_G	15646060	Maternal_Age	-606.801	17	0.0310544	1	1
cg21964928	5	153872958	rs73285282_C	153821966	Gestational_Diabetes	-1216.16	35	0.0311169	1	1
cg03535830	1	110934327	rs6537880_C	110369740	Parity	-2154.53	21	0.0311755	1	1
cg12746947	1	38227094	rs72917983_C	38318619	betamet	-1575.47	34	0.0311967	1	1
cg24332577	20	50419248	rs3827032_A	50225206	Pre_Pregnancy_BMI	-1507.99	35	0.0312802	1	1
cg19418458	7	158789849	rs2071623_C	158827414	deliverymode	-866.468	72	0.0312986	1	1
cg21369466	7	55437329	rs10275176_T	55411313	hypertension	-2342.39	32	0.0314024	1	1
cg01119319	7	38356808	rs10480164_T	38245882	Gestational_Diabetes	-1750.83	30	0.0314186	1	1
cg20548231	22	31318373	rs72328699_T	31345441	Pre_Pregnancy_BMI	-1518.41	39	0.0314434	1	1
cg12178445	6	8436263	6:8624076:T_TTCTTATCTTA	8624076	hypertension	-1679.8	21	0.0314496	1	1
cg05769923	16	84029838	rs9938227_G	84053301	Gestational_Diabetes	-1689.68	75	0.0316218	1	1
cg07902673	1	87793396	rs12097857_T	87351273	hypertension	-2214.62	22	0.0316691	1	1
cg01779806	5	160279389	rs7706511_G	161038703	hypertension	-2059.27	19	0.0317732	1	1
cg08794539	6	25772605	rs12663883_A	26577326	Maternal_Age	-2090.71	104	0.0318143	1	1
cg08482215	7	5111529	rs12674330_A	5104275	Pre_Pregnancy_BMI	-1976.8	41	0.0318706	1	1
cg23126947	3	93780364	rs13064365_A	94004926	hypertension	-1862.26	6	0.0318759	1	1
cg09135656	5	140625848	rs2697541_T	140559596	Maternal_Age	-1146.96	38	0.031893	1	1
cg08856118	10	27389908	rs67715751_A	27409927	betamet	-1565.17	43	0.031913	1	1
cg05578865	17	80554007	rs11078005_C	80563659	Parity	-2128.79	55	0.0319412	1	1
cg20255370	15	40268687	rs479500_C	40255262	Parity	-1862.4	30	0.0319946	1	1
cg12078738	6	87804962	rs58785365_C	88183043	hypertension	-2026.77	28	0.0320118	1	1
cg21487550	3	127056955	rs7651814_T	127470166	betamet	-1018.22	52	0.0320435	1	1
cg12803068	7	45002919	rs67396798_TGCTCCCGCGCGC	45039398	Maternal_Age	-1456.89	39	0.0320834	1	1
cg16643473	11	26593881	rs138774560_AGTGT	27035017	betamet	-1903.61	26	0.0320944	1	1
cg09981929	10	82296072	rs74639780_C	82358217	Parity	-1349.57	31	0.0321364	1	1
cg13344095	6	26233352	rs10946808_G	26233387	Gestational_Diabetes	-1005.03	124	0.0322016	1	1
cg02048922	8	143546858	rs13267784_C	143394915	deliverymode	-1483.45	62	0.0322256	1	1
cg18197332	6	3849458	rs6596983_A	3548999	betamet	-1880.08	43	0.0322699	1	1
cg16615454	12	50475167	rs3812825_G	50616346	Gestational_Diabetes	-1701.51	29	0.0322749	1	1
cg10578996	19	29455873	rs10418577_T	29525811	hypertension	-2334.29	47	0.0322768	1	1
cg14508777	3	42847116	rs11919717_A	42883002	hypertension	-2061.11	38	0.0322836	1	1
cg04578397	16	56650508	rs4783948_C	56676331	deliverymode	-2035.01	54	0.0323906	1	1
cg20308540	1	242612849	1:242937173:TGCTGATTGGTCCATTTTACAGACA_T	242937173	Pre_Pregnancy_BMI	-1881.12	20	0.0326115	1	1
cg12584458	6	28447107	rs16867942_T	27696359	Parity	-1218.43	107	0.0326249	1	1
cg20022118	7	8276021	rs12538295_A	8875020	hypertension	-2153.31	24	0.0326329	1	1
cg09026253	11	313267	rs3830667_ATACCTTTTAG	244490	Maternal_Age	-2072.63	46	0.0326599	1	1
cg20643897	8	142734294	rs11268664_GTCCCTCCCACCACCCATCCCTCCA	142844983	betamet	-1463.66	46	0.0327154	1	1
cg23592421	14	105147461	rs111274758_AGG	105710852	Maternal_Age	-2107.05	31	0.0327625	1	1
cg20171429	7	89873821	rs6965126_C	90015825	Parity	-1866.97	17	0.0327693	1	1
cg15014679	11	27695210	rs2638117_T	27885678	Parity	-2111.27	22	0.0328825	1	1
cg17529386	6	170452270	rs9460057_T	170472986	betamet	-1289.5	43	0.0329906	1	1
cg09669354	16	1116010	rs57080784_A	1136699	Parity	-1633.31	71	0.0329961	1	1
cg09430518	8	118662568	rs11562668_G	118958767	Gestational_Diabetes	-1553.69	22	0.0330603	1	1
cg00044505	8	48649086	rs185824106_C	49272685	Pre_Pregnancy_BMI	-1933.63	8	0.0330691	1	1
cg15398976	13	38445267	rs73449825_T	38558693	betamet	-1766.79	15	0.0332022	1	1
cg16674484	5	149887497	rs10700649_CCT	150451347	betamet	-1989.49	46	0.0334852	1	1
cg05253110	7	141130687	rs1285931_C	141626494	betamet	-1290.81	22	0.0335418	1	1
cg26685941	13	95952902	rs4001687_ACATTC	96152447	deliverymode	-1673.17	33	0.0335702	1	1
cg22409100	2	40658918	rs5830656_CTCTGATACCA	41050788	Gestational_Diabetes	-2084.34	18	0.0335806	1	1
cg06679270	15	101084980	rs67396075_A	101017209	betamet	-598.944	33	0.0335911	1	1
cg11245297	19	8117898	19:8137907:G_C	8137907	Pre_Pregnancy_BMI	-1348.09	46	0.0336822	1	1
cg02969426	13	45775005	rs1571562_T	44887242	hypertension	-2300.9	23	0.0337609	1	1
cg12161971	11	77907332	rs9667693_G	78818617	hypertension	-1559.48	34	0.0338305	1	1
cg10635145	11	27742435	rs10835189_G	27541995	Parity	-1780.54	23	0.0339704	1	1
cg25335841	7	38351094	rs2240844_G	38358102	Gestational_Diabetes	-1318.99	30	0.0339994	1	1
cg17139085	1	36787356	rs56032104_G	36683973	betamet	-1580.25	26	0.0340883	1	1
cg12684958	4	74921425	rs6533486_T	75859572	hypertension	-1876.24	21	0.0340994	1	1
cg20201270	2	45397874	rs35228271_AC	45397872	Maternal_Age	-886.592	32	0.034118	1	1
cg11205552	3	112995690	rs7627145_T	113067390	deliverymode	-1794.3	18	0.0341441	1	1
cg09117448	16	31439393	rs34368131_G	31613625	deliverymode	-1205.86	21	0.0341516	1	1
cg02829712	5	140236081	rs12515688_A	140480852	deliverymode	-1601.78	38	0.0342273	1	1
cg24833819	5	42924552	rs2603656_G	42992040	Parity	-1578.13	29	0.0344076	1	1
cg00339695	16	24857497	rs4787312_C	25286273	deliverymode	-2074.46	18	0.0344445	1	1
cg02814054	19	18234911	rs273504_G	18215247	Parity	-2125.57	48	0.0344602	1	1
cg13223682	2	174889929	rs371886804_TCCTGAGTCA	174731448	Gestational_Diabetes	-1910.58	19	0.0345911	1	1
cg00932063	10	126234138	rs35291317_G	126178493	betamet	-1701.64	39	0.0346367	1	1
cg14619949	5	76116169	rs250759_A	76067728	betamet	-1768.98	44	0.0346748	1	1
cg00581043	6	168106129	rs2038239_A	168332665	Parity	-1455.41	55	0.0347041	1	1
cg14481208	2	74669375	rs17009998_A	74725178	Pre_Pregnancy_BMI	-1487.76	26	0.0347473	1	1
cg17823230	13	111141841	rs7999064_A	111963037	Parity	-2069.13	45	0.0348088	1	1
cg15331945	12	34756042	rs199910196_G	33898780	Parity	-1916.67	7	0.0348278	1	1
cg10072526	16	6534430	rs12443950_A	6949158	hypertension	-1581.96	49	0.0349181	1	1
cg05200811	21	47581042	rs201035928_GGCATGGGGCTCCCT	47610269	Pre_Pregnancy_BMI	-1037.48	60	0.0349483	1	1
cg18959827	11	4704800	rs144236801_GTAAATAATAAATCTGCTTCATGTAAA	4527126	Maternal_Age	-2169.03	28	0.0349788	1	1
cg27665808	2	232055229	rs13418542_T	232156837	hypertension	-1668.5	35	0.0350915	1	1
cg21158502	5	74348187	rs4492095_C	74317279	betamet	-2189.74	17	0.0351467	1	1
cg21516384	17	78233839	rs9894254_T	78184679	Maternal_Age	-1970.19	52	0.0351613	1	1
cg15430659	10	101090558	rs7073672_G	100726102	Gestational_Diabetes	-1819.95	28	0.0351848	1	1
cg25940248	4	39448464	rs62307974_G	39461744	Pre_Pregnancy_BMI	-1632.92	29	0.0352935	1	1
cg06094482	1	40158708	rs77959966_A	40297075	hypertension	-2042.73	41	0.0353661	1	1
cg20991420	2	173061715	rs12476259_T	173074012	hypertension	-2038.48	33	0.0353724	1	1
cg01883777	22	38201848	rs6000896_G	38199222	betamet	-1491.45	53	0.0353772	1	1
cg10073842	15	23894198	rs76244709_A	24862691	hypertension	-1870.6	21	0.0354119	1	1
cg11418508	19	2888943	rs2288958_A	2917287	deliverymode	-1712.52	66	0.0354519	1	1
cg14323854	19	9473058	rs2241356_G	9524185	hypertension	-2262.96	41	0.0354597	1	1
cg13916255	7	93190462	rs17165189_T	92861626	Pre_Pregnancy_BMI	-2172.4	9	0.0354682	1	1
cg03701930	10	1981436	rs7088740_G	1157410	Parity	-1047.46	65	0.035553	1	1
cg20901426	20	61443715	rs3787534_C	61354713	Maternal_Age	-1308.4	80	0.0356023	1	1
cg16479102	6	170418678	rs370444894_GAAGTCA	170385937	betamet	-1813.65	44	0.0356298	1	1
cg17656763	12	65927079	rs7487625_C	66319996	Maternal_Age	-2146.41	17	0.0356739	1	1
cg25322720	17	19628292	rs1800869_G	19564634	Gestational_Diabetes	-1538.02	17	0.0357084	1	1
cg01899542	16	49732224	rs27820_T	49372965	Pre_Pregnancy_BMI	-1188.16	25	0.0357306	1	1
cg12656497	21	43099292	rs141491431_A	43109691	Maternal_Age	-1925.36	55	0.0357534	1	1
cg05681757	12	32655034	rs12368929_A	32204698	deliverymode	-1892.48	37	0.0357604	1	1
cg17157275	5	172097385	rs6556037_T	172097353	Pre_Pregnancy_BMI	-2125.76	36	0.0357943	1	1
cg21249152	13	23501457	rs146451216_T	23270716	deliverymode	-2071.76	28	0.0358631	1	1
cg01050920	6	123109741	rs7753744_A	124024286	betamet	-1544.39	22	0.0358835	1	1
cg26112661	1	53704558	rs12065313_T	54382383	Maternal_Age	-1596.2	40	0.0358968	1	1
cg02492567	2	173792437	rs142803173_G	173867971	hypertension	-2163.98	26	0.0359445	1	1
cg24720849	11	1854357	rs2008493_C	1582640	betamet	-1733.89	46	0.0360139	1	1
cg15652532	2	30669759	rs1348898_A	30888026	Parity	-659.529	36	0.0361224	1	1
cg04863005	1	59043208	rs2406784_C	59011987	betamet	-1254.9	26	0.0362156	1	1
cg00942920	1	203734559	rs4951130_A	203695836	Gestational_Diabetes	-1764.96	40	0.0362309	1	1
cg04213841	13	49792685	rs3085625_TAGA	49202446	hypertension	-1580.03	23	0.0362333	1	1
cg21091239	3	181614617	rs2338740_G	181229304	hypertension	-2207.25	8	0.0364695	1	1
cg01268571	2	170624998	rs6751790_A	170529154	Maternal_Age	-1351.3	31	0.0365183	1	1
cg22156842	3	136537169	rs1400262_G	136537975	deliverymode	-2099.52	22	0.0365269	1	1
cg19995459	3	30647672	rs139489091_GTTACTGA	31578941	Gestational_Diabetes	-1866.9	20	0.0365517	1	1
cg03345454	2	202901428	rs10804130_G	202951898	Pre_Pregnancy_BMI	-545.399	27	0.0365569	1	1
cg04071270	5	140457553	rs72798867_C	139793008	Pre_Pregnancy_BMI	-1515.61	39	0.0366099	1	1
cg05954147	7	126417956	rs10275319_G	127162710	Maternal_Age	-2073.51	21	0.0366246	1	1
cg22534509	12	123215119	rs17840832_A	124069068	Maternal_Age	-2006.51	38	0.0366468	1	1
cg19241973	4	8262688	rs7694755_C	8264631	Maternal_Age	-1599.19	43	0.0366828	1	1
cg25937216	8	58172855	rs139505211_TCCTC	58085264	betamet	-1478.81	32	0.0367133	1	1
cg15439725	4	299311	rs74643185_T	247818	deliverymode	-1375.91	49	0.0367671	1	1
cg10606698	6	76203642	rs17553310_CCTT	75995155	hypertension	-1858.34	18	0.0368208	1	1
cg25691825	18	74499511	rs4635419_G	74305179	hypertension	-1425.17	47	0.0369769	1	1
cg10562586	2	210444154	rs12992342_A	210467771	deliverymode	-1692.16	15	0.0369773	1	1
cg19347790	12	81332050	12:81978837:TTATATAATATATAAATATAATA_T	81978837	hypertension	-1930.86	14	0.0371157	1	1
cg01773685	19	51330453	rs7252767_G	52097586	Maternal_Age	-1420.08	50	0.0371721	1	1
cg02465761	8	6735510	rs2978870_C	6731270	Pre_Pregnancy_BMI	-1512.7	35	0.0372629	1	1
cg08936487	6	3224596	rs1680836_A	2548381	betamet	-1994.95	41	0.0372938	1	1
cg18608725	14	63568602	rs115450591_T	63233803	hypertension	-2177.53	32	0.0373744	1	1
cg15444358	14	102051071	rs78779322_A	102990994	Gestational_Diabetes	-1828.07	40	0.0374157	1	1
cg01754525	8	43131353	8:43136173:GA_G	43136173	deliverymode	-643.308	17	0.0374379	1	1
cg14429919	6	3054820	rs4149352_T	3002238	betamet	-1696.4	38	0.0374846	1	1
cg18373855	6	159360209	rs1744170_T	158507840	betamet	-1465.43	45	0.0375384	1	1
cg02802029	3	145879686	rs12495161_T	146737217	betamet	-1617.66	22	0.0376396	1	1
cg12075247	12	47226029	rs5797981_GTTGT	46824494	betamet	-1613.82	24	0.03772	1	1
cg06852350	15	75119324	rs8023786_A	74822496	Pre_Pregnancy_BMI	-2084.36	45	0.0379653	1	1
cg24364668	3	112359488	rs12637953_T	112395841	Pre_Pregnancy_BMI	-1616.22	24	0.0379723	1	1
cg16048803	17	38956837	rs762825_T	39636595	deliverymode	-1782.27	27	0.0379746	1	1
cg16766914	17	55962703	rs199787945_A	56450029	deliverymode	-1580.6	24	0.037981	1	1
cg23397216	19	45885922	rs60208176_T	45874123	hypertension	-1964.57	60	0.0380111	1	1
cg09021393	7	95849568	rs142365616_CTACACACACACA	96554227	hypertension	-2035.03	20	0.0380824	1	1
cg17826679	19	10736038	rs149609631_GCCGCCGCCA	11071350	Parity	-1878.41	47	0.0380846	1	1
cg13578160	7	72813978	rs56016693_C	73695511	Maternal_Age	-1458.57	14	0.0381267	1	1
cg12292205	6	26970375	rs9348746_G	26970357	betamet	-2112.36	170	0.0381429	1	1
cg02577267	1	240656513	rs1114839_C	241449703	Pre_Pregnancy_BMI	-1369.68	30	0.0381475	1	1
cg25468212	13	49226663	rs74918957_T	49822994	hypertension	-2085.72	29	0.0384074	1	1
cg04096085	14	101435336	rs34158896_C	101447373	Parity	-1814.03	37	0.0384362	1	1
cg10671830	4	7652103	rs55851047_C	7830791	hypertension	-1837	53	0.0385036	1	1
cg07401067	5	1725411	rs6860349_A	2133412	Pre_Pregnancy_BMI	-1725.69	76	0.03855	1	1
cg02343823	5	150284419	rs6893009_A	150233304	Pre_Pregnancy_BMI	-1701.22	40	0.038621	1	1
cg21609526	1	3105151	rs116525159_A	3104972	betamet	-617.13	54	0.0387923	1	1
cg12432568	13	113659625	rs138113962_T	113580619	Gestational_Diabetes	-2066.03	55	0.0388707	1	1
cg04690319	11	113604277	rs11214991_T	114309260	Parity	-2042.34	21	0.038997	1	1
cg21442998	3	11597936	rs438129_T	12007910	deliverymode	-2254.27	33	0.0390412	1	1
cg05474943	4	6732464	rs151039318_C	6042838	Gestational_Diabetes	-1953.93	56	0.0390839	1	1
cg14972271	1	223899736	rs112546937_CTATGTTTAAA	224003495	Pre_Pregnancy_BMI	-1613.92	16	0.0391683	1	1
cg03003335	1	1229351	rs307365_C	1276459	betamet	-1685.89	40	0.0391709	1	1
cg09962952	19	6753024	19:6766385:T_TCC	6766385	Gestational_Diabetes	-1811.48	45	0.0391937	1	1
cg13221347	10	134062614	rs60533676_C	133951880	Gestational_Diabetes	-1446.31	66	0.0392103	1	1
cg05487082	13	43150833	rs9567144_G	43867075	hypertension	-1994.47	23	0.0392426	1	1
cg13433694	1	43637239	rs641350_T	43611230	Parity	-1939.01	30	0.0392903	1	1
cg09814487	16	86598824	rs1364228_T	86631620	Parity	-1796.86	80	0.0392999	1	1
cg12190994	7	4305061	rs34745413_C	4326078	Pre_Pregnancy_BMI	-1635.43	43	0.0393237	1	1
cg13756965	11	70917458	rs17160762_T	70134766	Maternal_Age	-1703.42	43	0.0393865	1	1
cg20955836	20	55836224	rs74825283_T	55898306	deliverymode	-1518	47	0.0394201	1	1
cg12193833	17	30244370	rs201969987_A	30335467	deliverymode	-1235.26	26	0.039437	1	1
cg16059991	15	99975470	rs28615486_G	100012805	Maternal_Age	-1879.65	34	0.0394399	1	1
cg00601450	5	74908170	5:74346537:ACTCTCACACCCTACACAAAACTCATCTG_A	74346537	Gestational_Diabetes	-1195.01	25	0.0395029	1	1
cg02204262	5	140201746	rs2697541_T	140559596	hypertension	-1889.23	38	0.0395547	1	1
cg23837265	10	88730407	rs1240390_A	88725984	Maternal_Age	-1547.41	40	0.0396393	1	1
cg21784096	1	151799073	rs12042045_T	152603338	Parity	-2178.42	22	0.0397299	1	1
cg07971863	15	69755671	rs149455179_G	69753633	Maternal_Age	-1802.36	33	0.0397449	1	1
cg17826956	1	77230619	1:77240062:AGTATAGAGTATGTAATAGTCTCTCAATACATATTTTTGCATGAATAACAAGAGAATAAAAATAATCTTTCCAAGTT_A	77240062	Maternal_Age	-1580.9	28	0.0397771	1	1
cg08496775	8	80523226	rs1841297_C	80216292	Pre_Pregnancy_BMI	-1575.77	16	0.0398132	1	1
cg21929564	5	42757171	rs71270594_G	42699437	Maternal_Age	-1313.08	30	0.039825	1	1
cg23743554	11	65321226	rs11227221_T	65319265	deliverymode	-1763.31	53	0.0398533	1	1
cg00456326	2	19560467	rs7558309_C	18721576	Pre_Pregnancy_BMI	-1827.43	42	0.039919	1	1
cg19990476	10	574361	rs148379693_A	594445	Gestational_Diabetes	-2196.75	49	0.0402234	1	1
cg21890667	22	30476089	rs41171_C	30422107	betamet	-1849.37	40	0.0403018	1	1
cg23596567	17	11901585	rs62063460_T	11200512	Maternal_Age	-2052	19	0.04041	1	1
cg10664339	17	38800752	rs72824057_G	39060031	hypertension	-2147.93	25	0.0404439	1	1
cg27497781	1	111833467	rs6658287_T	111422676	betamet	-1817.2	33	0.0404496	1	1
cg13994241	17	46667725	rs5820710_CTTATA	46600110	Maternal_Age	-2134.75	45	0.0404732	1	1
cg08435674	6	36308494	rs12202642_T	36979583	deliverymode	-1646.17	35	0.040522	1	1
cg14213394	8	38508585	rs895621_T	38508357	betamet	-1976.61	21	0.0405337	1	1
cg03987199	1	29189655	rs203283_C	29253563	Pre_Pregnancy_BMI	-1972.61	39	0.0405586	1	1
cg15721134	10	133806677	rs11146134_T	133741749	Maternal_Age	-1710.76	71	0.040614	1	1
cg11725581	7	6140990	rs2286681_C	6035428	Maternal_Age	-1712.47	37	0.0406309	1	1
cg12068833	4	132896266	rs68072309_TTATAA	133797009	Maternal_Age	-1611.1	24	0.0408332	1	1
cg13300301	11	94279068	rs489591_C	94336431	betamet	-1738.92	25	0.0408435	1	1
cg06575035	5	140744449	rs62378453_G	140787850	betamet	-1780.93	36	0.0408823	1	1
cg08558340	7	100472263	rs221005_G	100401433	betamet	-1787.51	42	0.0410318	1	1
cg11700584	14	50088544	rs10150823_C	50051751	Pre_Pregnancy_BMI	-1668.1	22	0.0410485	1	1
cg03251655	17	33759512	rs75689672_T	33718892	Parity	-1453.47	26	0.0410606	1	1
cg11649679	12	31812794	rs117274977_A	31554841	Maternal_Age	-1813.77	44	0.0410615	1	1
cg04494562	13	101173774	rs12427435_G	101259427	deliverymode	-1236.69	26	0.0411041	1	1
cg04149172	20	34000170	rs6058154_A	33585834	deliverymode	-2057.01	20	0.0411188	1	1
cg19996026	10	69455804	rs932658_A	69644217	Parity	-2159.53	26	0.0411434	1	1
cg27357306	10	63657059	rs6479782_T	63806809	Pre_Pregnancy_BMI	-1337.94	30	0.0412479	1	1
cg08235551	22	49798682	rs111722196_GTTGGCA	49878726	Pre_Pregnancy_BMI	-1909.29	44	0.0412884	1	1
cg24845933	13	98126969	rs2279270_C	99058250	hypertension	-1980.6	25	0.0414278	1	1
cg25878830	10	86260687	rs148651972_C	86113652	Maternal_Age	-2004.22	21	0.041464	1	1
cg05545777	5	101119128	rs59114471_C	101051305	Gestational_Diabetes	-1184.49	20	0.0415188	1	1
cg10822495	17	57228573	rs199787945_A	56450029	hypertension	-2245.56	21	0.0416194	1	1
cg22341310	19	48048583	rs1799257_A	48972539	Parity	-1711.57	46	0.0416283	1	1
cg10371615	7	157277398	rs5012915_T	158113153	Pre_Pregnancy_BMI	-2067.7	102	0.0417735	1	1
cg01043845	2	177013071	rs2072589_T	177042871	Maternal_Age	-1741.58	23	0.0417819	1	1
cg20237610	6	129203887	rs77649931_T	128374822	Maternal_Age	-1681.01	21	0.0417958	1	1
cg04781916	2	48013473	rs113730953_A	48061221	Gestational_Diabetes	-1955.55	40	0.0420091	1	1
cg00913954	1	36852956	rs11263955_G	37438380	betamet	-1993.75	27	0.0420501	1	1
cg03396347	1	1875803	rs41315326_T	1858071	betamet	-1178.63	65	0.0420672	1	1
cg09427016	16	89167018	rs4782465_T	89163502	hypertension	-1798.38	85	0.0420734	1	1
cg01104590	11	3073136	rs7105693_G	3010430	hypertension	-1638.28	40	0.042148	1	1
cg12944343	14	93698416	rs3783899_T	93682861	Gestational_Diabetes	-1260.49	41	0.0422431	1	1
cg24693376	10	77541764	rs12411465_C	77548286	hypertension	-2306.36	18	0.0422432	1	1
cg24786658	7	112727423	7:112032080:TGCCTCAGAAACACCGGGCACGCGCCCGCCTTAGAGCCACCGGGCATGCGCCC_T	112032080	Gestational_Diabetes	-2096.99	13	0.0424192	1	1
cg07504598	7	24797786	rs75306590_G	24755670	deliverymode	-1406.43	30	0.0424902	1	1
cg25813936	9	36276879	rs35078360_T	36258547	betamet	-2230.37	20	0.0425063	1	1
cg22385702	2	45175881	rs921120_A	45273041	Maternal_Age	-2245.99	35	0.042635	1	1
cg01733438	17	75276069	rs8064951_G	75269930	betamet	-1979.69	61	0.0426563	1	1
cg05491587	18	77659695	rs7229375_G	77642867	betamet	-1623.06	45	0.0426583	1	1
cg01136458	8	4853275	rs2733084_A	5493312	Parity	-1499.7	20	0.0426953	1	1
cg26337914	7	157461081	rs142585407_C	157924712	betamet	-1334.7	104	0.0427191	1	1
cg24207009	17	76037562	rs9894476_T	76582183	betamet	-1516.51	58	0.0427258	1	1
cg05452625	10	102222582	rs11190595_C	102291761	Maternal_Age	-2106.53	43	0.0427515	1	1
cg15900051	6	158245997	rs150169784_T	158535720	Parity	-1809.88	37	0.0429413	1	1
cg22159528	19	44039727	rs3213245_G	44079687	betamet	-1875.17	64	0.0430613	1	1
cg19827875	1	201618284	rs11582434_C	201507911	Gestational_Diabetes	-1544.69	38	0.0430656	1	1
cg26543112	6	133188277	rs59989552_A	133119564	Maternal_Age	-1833.79	17	0.0430677	1	1
cg21811021	4	6659346	rs112286147_G	6662421	Gestational_Diabetes	-1011.44	54	0.0431196	1	1
cg14578677	4	38859770	rs2029272_T	38418685	hypertension	-1837.98	27	0.0431269	1	1
cg07409200	13	43354674	rs7318112_C	42525876	betamet	-1863.35	22	0.043181	1	1
cg17780447	19	22700869	rs144631744_G	22340295	Pre_Pregnancy_BMI	-2021.74	112	0.0432593	1	1
cg24446178	12	100750702	rs2305865_C	101738253	Gestational_Diabetes	-1756.54	14	0.0434204	1	1
cg15255086	17	5673881	rs10445296_A	5660788	hypertension	-1935.27	41	0.0434912	1	1
cg06795125	2	108905320	rs56030225_A	108910917	Pre_Pregnancy_BMI	-1451.25	21	0.0435145	1	1
cg21844144	11	68920550	rs67354231_T	68857662	deliverymode	-2037.79	48	0.0435552	1	1
cg19591908	14	101459254	rs4900484_C	101597098	Parity	-2091.19	37	0.0435722	1	1
cg14596589	5	1107148	5:1082115:GGGCTTCCCGTCTCGGGTTCTGGAAAGTCCA_G	1082115	Maternal_Age	-1391.77	72	0.0435788	1	1
cg14771419	7	142012988	rs4726501_T	141940557	Maternal_Age	-1264.38	20	0.0436546	1	1
cg26096042	14	101699080	rs5811029_C	101701422	Maternal_Age	-1732.66	40	0.0437343	1	1
cg24122826	11	107578640	rs112859901_G	107507963	Gestational_Diabetes	-1635.98	22	0.0438438	1	1
cg01281175	5	175109114	rs11270428_AGTCTCTGAGTCACATTTCCTCAC	174638248	Parity	-2005.1	26	0.0438547	1	1
cg03716852	19	49669281	rs10409867_C	49403565	Gestational_Diabetes	-1480.09	66	0.0438967	1	1
cg10225865	8	54605566	rs978137_C	54484442	Parity	-833.899	32	0.0439501	1	1
cg12371924	12	25102469	rs117728896_A	25531789	Parity	-1951.53	18	0.0440218	1	1
cg03888083	16	867542	rs8062823_T	989633	Gestational_Diabetes	-1652.23	64	0.0441305	1	1
cg09745688	16	2908918	rs9934223_C	2954266	hypertension	-1835.96	40	0.0441888	1	1
cg08175413	5	96294187	rs2548537_G	96232222	betamet	-1932.55	31	0.0441996	1	1
cg21878514	5	118787985	rs7447224_T	119616158	Parity	-1560	21	0.044244	1	1
cg25888881	10	31288287	rs906231_A	30831454	Gestational_Diabetes	-2336.48	34	0.0443937	1	1
cg01066472	1	75591029	rs12565272_A	75598070	betamet	-900.83	21	0.0445868	1	1
cg18371052	5	8457721	rs1666790_A	8537635	betamet	-1165.1	24	0.0445954	1	1
cg12691572	10	114574959	rs4575195_A	114765747	betamet	-1994.11	33	0.044631	1	1
cg17691334	11	36615733	rs904557_A	36177539	deliverymode	-2022.5	15	0.0446438	1	1
cg05096182	10	6557506	rs79365884_G	5933150	Parity	-2101.37	49	0.044685	1	1
cg20502257	12	55758598	rs117734063_T	54965159	Parity	-1857.72	23	0.0449158	1	1
cg07537562	7	51539514	rs12719050_A	51356181	betamet	-1351.48	23	0.0449793	1	1
cg19502671	13	114129004	rs140476702_T	113180449	Parity	-1903.73	61	0.0450087	1	1
cg02749984	4	141418478	rs200519215_GGGT	141072851	deliverymode	-1820.08	22	0.0451086	1	1
cg17957640	11	76839205	11:76849332:T_TGCCGCCGTCGCCGTCGCAGC	76849332	Maternal_Age	-1770.29	40	0.0451784	1	1
cg19817652	17	36997420	rs7210156_A	36997461	Maternal_Age	-1358.26	38	0.0452202	1	1
cg22705929	11	57417974	rs1424753_T	57479864	betamet	-2030.75	22	0.0452344	1	1
cg01132407	4	645781	rs34368821_AG	491211	Maternal_Age	-838.553	63	0.0452567	1	1
cg06388363	6	164507305	rs6455922_A	164227224	Maternal_Age	-1396.45	43	0.04544	1	1
cg15124926	11	102702624	rs4754872_T	102587460	Parity	-1249.46	27	0.0455349	1	1
cg23480619	21	35831871	rs2236610_G	36060668	Parity	-1180.83	28	0.0455472	1	1
cg13586051	3	58200471	rs9815775_A	58192585	Maternal_Age	-1922.89	33	0.0456165	1	1
cg26668042	5	1514077	rs13358989_G	912534	Maternal_Age	-2208.55	72	0.0456186	1	1
cg06533408	12	69139618	rs12426394_C	68207840	Parity	-1367.94	37	0.0456287	1	1
cg11076275	1	207069654	rs4844540_A	206736573	Maternal_Age	-1999.42	23	0.0457529	1	1
cg22259797	11	118986860	rs644252_T	119043500	hypertension	-1058.25	42	0.0458296	1	1
cg18274664	21	27372461	rs4637211_A	26824158	Gestational_Diabetes	-1656.06	30	0.0459062	1	1
cg09780231	17	873452	rs2543775_A	557123	Gestational_Diabetes	-1750.43	48	0.0459317	1	1
cg18553202	7	63893881	rs183470536_G	64438110	hypertension	-1901.09	77	0.0459758	1	1
cg00399059	8	143859774	rs10650180_C	144676575	deliverymode	-1431.86	69	0.0459836	1	1
cg22189786	22	42395067	rs4822079_C	42394612	Parity	-1389.22	51	0.0460023	1	1
cg15253520	8	87521369	rs4961194_G	87494974	betamet	-1655.12	18	0.0460329	1	1
cg08762247	17	53800372	rs71363805_TGTG	53721993	betamet	-1636.76	23	0.0461639	1	1
cg23276120	15	66331911	rs181267203_G	65478173	Parity	-1600.01	41	0.0461642	1	1
cg21778644	2	105924383	rs3217439_G	105953938	betamet	-1845.56	37	0.0461835	1	1
cg12408990	5	179634671	rs33928286_A	179686378	Pre_Pregnancy_BMI	-1078.05	48	0.0461901	1	1
cg20055237	2	240362425	rs149755387_A	240202525	deliverymode	-1682.47	62	0.0461943	1	1
cg04867891	17	80929076	rs7225887_T	80904844	Parity	-2046.54	48	0.0462791	1	1
cg05547853	5	180236251	rs619144_C	180182377	Maternal_Age	-1859.57	40	0.0465043	1	1
cg18863090	1	58714305	rs11207173_T	58667376	Pre_Pregnancy_BMI	-1764	23	0.0465339	1	1
cg21608225	1	144930572	rs12083119_T	145451774	deliverymode	-993.86	5	0.0466262	1	1
cg15181151	6	150070149	rs2297932_G	150039361	Parity	-1692.98	35	0.0466612	1	1
cg07268332	11	10476494	rs75697165_G	10633496	deliverymode	-1816.32	40	0.0466875	1	1
cg14877963	3	108854657	rs56118716_T	108737313	Maternal_Age	-2058.15	16	0.0468314	1	1
cg06900216	7	98335180	rs10235866_A	98269772	Pre_Pregnancy_BMI	-1468.14	32	0.046856	1	1
cg18462916	13	113918539	rs149321156_C	114778930	hypertension	-2080.99	60	0.0469134	1	1
cg10157098	7	128354967	rs2402934_G	128376037	Pre_Pregnancy_BMI	-868.716	26	0.0470013	1	1
cg25807487	11	68782106	rs488792_T	68705936	deliverymode	-1552.74	44	0.0470577	1	1
cg22065526	2	220436921	rs16859180_T	219553468	deliverymode	-1576.29	30	0.0470778	1	1
cg03668078	6	147124930	rs71727575_C	147639804	Maternal_Age	-1911.69	14	0.0471831	1	1
cg05648964	12	8833355	rs114574416_G	9406193	hypertension	-1968.9	20	0.0471836	1	1
cg19815565	18	77917615	rs11081589_T	77809381	betamet	-1218.76	33	0.0472332	1	1
cg16113156	18	76266265	rs13381276_A	76252393	betamet	-1541.39	65	0.0473265	1	1
cg00660167	17	80200974	rs11268889_GCTGATTTAAACAAATAGC	79678093	Parity	-1597.97	65	0.047355	1	1
cg13928490	13	51640442	rs1261633_T	51163995	Maternal_Age	-1838	16	0.0473849	1	1
cg20988098	6	157931791	rs1744170_T	158507840	deliverymode	-1483.37	29	0.0473947	1	1
cg17023203	10	1510048	rs1875013_C	1700600	hypertension	-1159.86	70	0.0475434	1	1
cg07194839	10	131755775	rs74162910_C	132429917	hypertension	-1978.81	41	0.0475668	1	1
cg03743982	16	75150833	rs34543858_T	75184735	hypertension	-1944.62	42	0.0475796	1	1
cg05048730	11	58208576	rs535014_C	58618099	hypertension	-2263.24	22	0.0476112	1	1
cg17566325	12	133022423	rs146961200_AC	133148660	Gestational_Diabetes	-459.399	62	0.0476209	1	1
cg11556846	2	200468728	rs79306589_T	200468914	Parity	-1665.97	13	0.0476415	1	1
cg10102384	6	163148018	rs55872267_T	162993916	Gestational_Diabetes	-1705.73	37	0.0476816	1	1
cg15823502	6	41650768	rs34880700_A	41681036	hypertension	-1795.2	35	0.047703	1	1
cg07748583	7	151157166	rs73479887_G	151336101	deliverymode	-1460.37	28	0.0477602	1	1
cg20623702	11	55431584	rs524049_T	55293628	Parity	-1595.59	16	0.0478017	1	1
cg00202460	15	83680873	rs28479708_A	83869144	betamet	-2048	18	0.0478204	1	1
cg25648436	19	58554527	rs2229375_T	58578578	deliverymode	-1442.72	80	0.0478258	1	1
cg14035860	14	55707715	rs9919921_G	55695505	Parity	-915.882	35	0.0478563	1	1
cg06937068	5	140615329	rs73275709_G	140605601	Gestational_Diabetes	-1673.74	38	0.0478842	1	1
cg21994712	19	21861136	rs73029504_G	21778138	Parity	-1351.24	124	0.0479263	1	1
cg17216301	3	109036087	rs1483523_C	109097974	hypertension	-2097.55	14	0.0479291	1	1
cg07195224	1	159047034	rs2820146_T	158854523	Gestational_Diabetes	-1929.12	23	0.048022	1	1
cg04017131	8	6419570	rs111638658_C	6424728	Gestational_Diabetes	-771.817	42	0.0480319	1	1
cg07974719	13	78494064	rs74722834_T	79281063	Gestational_Diabetes	-1624.41	18	0.0480576	1	1
cg04323622	4	140225586	rs8192006_T	140587448	hypertension	-2032.43	23	0.0480609	1	1
cg09715285	2	220108267	rs35328001_T	220108423	Pre_Pregnancy_BMI	-1716.22	33	0.0481584	1	1
cg05038881	1	10490043	rs181790185_A	9795726	Maternal_Age	-1609.66	31	0.0481784	1	1
cg07512361	7	101944430	rs803063_T	101917318	Maternal_Age	-1903.63	26	0.0482001	1	1
cg13710556	7	25893925	rs212846_C	26721613	Maternal_Age	-1711.68	28	0.048267	1	1
cg14701108	2	3131293	rs114712374_A	2654029	hypertension	-1216.97	43	0.0483228	1	1
cg20498962	7	150705760	rs199533997_A	151519941	betamet	-1795.91	29	0.0483418	1	1
cg11704490	2	162284894	rs13029783_A	162347038	betamet	-1893.65	12	0.0485305	1	1
cg23284931	11	13983273	rs11023039_T	13984749	Pre_Pregnancy_BMI	-542.541	26	0.0485589	1	1
cg16858211	7	36765349	rs2001598_G	36654277	betamet	-1976.78	25	0.0486282	1	1
cg00415993	5	75919188	rs2068434_A	75779471	Maternal_Age	-1864.57	38	0.0487588	1	1
cg01381374	7	93474158	rs9691432_C	93138422	Maternal_Age	-1901.61	9	0.0488505	1	1
cg00075467	2	9983094	rs4807_C	10930903	betamet	-1444.86	64	0.0488874	1	1
cg18364707	19	51415152	19:52194666:AGAG_A	52194666	Gestational_Diabetes	-1809.3	58	0.0490386	1	1
cg15357934	12	58138320	rs4760349_G	58361422	Maternal_Age	-1969.61	31	0.0490477	1	1
cg09244037	13	114275670	rs7338868_G	114634184	betamet	-2158.97	58	0.0491242	1	1
cg23240927	11	1320497	rs112984426_G	1085340	betamet	-1701.11	62	0.0491735	1	1
cg07866725	12	312592	rs7307242_A	750695	Pre_Pregnancy_BMI	-1509.66	23	0.0491981	1	1
cg04064380	11	117688259	rs143416707_T	117680711	deliverymode	-1704.9	42	0.0492268	1	1
cg07053114	10	129794994	rs10829382_G	130114766	hypertension	-2205.38	37	0.0492487	1	1
cg21293934	18	14748230	18:13801155:C_G	13801155	betamet	-1645.93	6	0.0492725	1	1
cg10090650	6	24357732	rs79747846_C	24403196	Maternal_Age	-1774.76	31	0.0492786	1	1
cg26146732	14	70690454	rs75425019_A	70655603	hypertension	-1632.9	38	0.0493345	1	1
cg13228701	11	78614522	rs184041022_G	78490619	deliverymode	-1242.62	34	0.0493379	1	1
cg17356733	21	34774627	rs113336584_G	33985383	betamet	-1988.4	27	0.0493858	1	1
cg16873130	7	136586950	rs73459162_C	137116755	Parity	-1891.68	10	0.0494178	1	1
cg26891150	15	79575634	rs12907346_C	80211732	Pre_Pregnancy_BMI	-1751.56	44	0.0494195	1	1
cg25455773	12	133028201	rs79456507_T	133022620	betamet	-1974.72	61	0.0494505	1	1
cg26808478	1	6760926	rs34768831_T	6031652	Parity	-1861.15	46	0.0495427	1	1
cg27203983	16	3265396	rs2113249_A	3265055	Maternal_Age	-2506.99	45	0.0495756	1	1
cg08573435	7	1398116	rs145300694_C	2099814	betamet	-1565.82	63	0.0497194	1	1
cg13653391	10	134896691	rs3750580_C	134650440	betamet	-1760.68	57	0.049761	1	1
cg24346776	1	147737024	1:147400513:C_T	147400513	Parity	-1451.62	9	0.0498647	1	1
cg06093993	6	132945592	rs113781941_T	132919778	Maternal_Age	-2116.37	17	0.0499995	1	1
