# Supplementary material for: Integrated analysis of environmental and genetic influences on cord blood DNA methylation in new-borns
Source: Nat Commun. 2019 Jun 11;10:2548. doi: 10.1038/s41467-019-10461-0 (PMC6559955; doi:10.1038/s41467-019-10461-0)
Supplement: Supplementary file 15 — Supplemental Data 12 [file 41467_2019_10461_MOESM15_ESM.xlsx]

## Sheet: Blatt1
CpG	Chr	bp_CpG	SNP_int	bp_SNP	E_int	AIC_int	num_snps in cis window	p_int	p_int_corrected_combinations	p_int_corrected_overall
cg22987448	19	8591364	rs3826783_T	9492141	hypertension	-1596.64	49	2.91973e-07	0.000143067	0.561822
cg21482472	13	81229358	rs68177066_C	81104260	Gestational_Diabetes	-1430.43	11	3.4562e-06	0.000380182	0.746488
cg17378193	3	13679574	rs11708734_A	12943152	Pre_Pregnancy_BMI	-1471.05	51	4.11561e-06	0.00209896	1
cg01718139	19	54566838	rs147544819_G	53994619	Parity	-1627.85	65	5.03765e-06	0.00327447	1
cg08213590	6	99236007	rs34152707_A	99280419	Pre_Pregnancy_BMI	-1526.38	25	1.05181e-05	0.00262953	1
cg06425606	10	134570062	rs3750580_C	134650440	Maternal_Age	-1820.06	67	1.25499e-05	0.00840842	1
cg08458487	10	81709191	rs779932_G	80918572	hypertension	-1945.27	43	2.14002e-05	0.0092021	1
cg17716930	19	51017331	rs376711228_A	51001997	betamet	-2060.74	43	2.2134e-05	0.00951763	1
cg06917450	1	38156652	rs2306626_A	38156343	betamet	-2166.37	34	2.50876e-05	0.0085298	1
cg01932823	16	57701726	rs34737210_C	58549262	Maternal_Age	-2534	48	2.90148e-05	0.0139271	1
cg18518074	11	64642316	rs554122_C	65033874	Pre_Pregnancy_BMI	-2276.83	45	2.94477e-05	0.0132515	1
cg10184328	7	138349158	rs57912785_C	138759817	betamet	-1801.35	24	3.38323e-05	0.00811976	1
cg01970040	17	27396961	rs377681110_C	27038414	Maternal_Age	-1597.45	24	3.40044e-05	0.00816106	1
cg03736781	7	158784655	rs147583174_G	158622335	deliverymode	-1632.56	72	3.48165e-05	0.0250679	1
cg20700952	19	57630217	rs75971696_C	58490929	hypertension	-1630.57	79	3.55977e-05	0.0281222	1
cg03340964	20	17552529	rs6080510_A	16941968	hypertension	-2295.22	22	3.75528e-05	0.00826161	1
cg07701757	4	147164858	rs74648325_T	146641790	Gestational_Diabetes	-1795.55	16	4.16614e-05	0.00666582	1
cg16613240	6	10099623	rs35099536_C	9516653	betamet	-1441.43	26	5.27176e-05	0.0137066	1
cg20219891	2	121496875	rs10189866_T	121947629	Gestational_Diabetes	-569.833	42	5.43105e-05	0.0228104	1
cg05415285	16	51130021	rs11640249_T	51436098	betamet	-1681.49	25	5.53196e-05	0.0138299	1
cg01779806	5	160279389	rs10077980_T	159614339	Pre_Pregnancy_BMI	-2062.07	19	5.87086e-05	0.0111546	1
cg00837218	14	21865939	rs113767679_C	21101228	Pre_Pregnancy_BMI	-2209.88	41	6.5294e-05	0.0267705	1
cg13635014	9	96328401	rs147288345_C	95761455	hypertension	-2064.19	45	6.98612e-05	0.0314375	1
cg26588061	10	12086036	rs11594545_G	12048774	Pre_Pregnancy_BMI	-1981.87	48	7.32505e-05	0.0351603	1
cg03221483	17	75315081	rs93075_T	75370468	Gestational_Diabetes	-1881.64	59	7.34353e-05	0.0433268	1
cg22726155	21	45575559	rs455906_C	46014062	hypertension	-2275.67	54	8.24249e-05	0.0445094	1
cg04520078	8	43101622	rs139498866_C	42298955	Maternal_Age	-1487.94	17	8.38901e-05	0.0142613	1
cg09929238	17	78560916	17:78608403:C_CTGTG	78608403	Maternal_Age	-1616.94	51	8.5642e-05	0.0436774	1
cg06093993	6	132945592	rs4437491_G	133869809	hypertension	-2127.12	17	9.05503e-05	0.0153935	1
cg05090759	2	165812146	rs142621843_A	165698381	betamet	-1457.46	16	9.78276e-05	0.0156524	1
cg10052118	17	53499747	rs117499318_T	52647010	hypertension	-1781.22	21	0.000102928	0.0216149	1
cg00470007	12	132930066	rs7976069_A	132587006	Parity	-1573.7	62	0.000105203	0.0652258	1
cg08134856	1	26233709	rs2782820_T	26267260	Maternal_Age	-1855.89	30	0.000111361	0.0334083	1
cg21081817	5	140562738	rs10574782_T	140615501	Maternal_Age	-1536.86	38	0.000123365	0.0468788	1
cg02106155	7	83860330	rs147403520_C	84358667	Pre_Pregnancy_BMI	-2022.73	17	0.000126267	0.0214654	1
cg05740254	4	187148563	rs34643095_A	186639121	deliverymode	-2104.48	35	0.00012843	0.0449505	1
cg23266968	14	105265793	rs111274758_AGG	105710852	hypertension	-2046.92	31	0.000137874	0.0427409	1
cg05915727	13	114892576	rs7338868_G	114634184	Parity	-1899.3	40	0.00013993	0.0559719	1
cg17761265	7	18653918	rs34476504_C	17740788	Maternal_Age	-2093.17	17	0.000140368	0.0238626	1
cg19347790	12	81332050	rs34360984_T	81431039	betamet	-1940.96	14	0.00014148	0.0198072	1
cg05098551	2	179344725	rs113670629_A	179942977	Maternal_Age	-1784.78	24	0.000153255	0.0367813	1
cg07933967	17	39598940	rs3039772_A	39991867	Maternal_Age	-2355.59	28	0.000166052	0.0464945	1
cg23528488	4	85818121	rs57089864_A	86736384	Maternal_Age	-2001.83	17	0.000168775	0.0286917	1
cg17163363	11	6192419	rs10839479_A	6115661	Maternal_Age	-1836.36	32	0.000169176	0.0541365	1
cg06993512	5	151305143	rs2080930_C	151813000	betamet	-1961.54	29	0.000175769	0.0509731	1
cg04228709	6	155537930	rs111421734_C	155686368	Pre_Pregnancy_BMI	-1748.52	34	0.000176602	0.0600446	1
cg06324048	20	57427103	rs57072935_G	56492604	Maternal_Age	-1602.15	34	0.000177342	0.0602963	1
cg06606773	7	63387053	rs11763777_G	64075291	Gestational_Diabetes	-1534.63	63	0.000190527	0.120032	1
cg01360605	20	58983676	rs11469841_G	59960518	betamet	-2044.9	35	0.000191291	0.066952	1
cg16745104	20	62550415	rs744590_T	61870075	betamet	-2004.82	57	0.000198943	0.113398	1
cg02566259	4	3043199	rs7683309_C	3184951	Gestational_Diabetes	-1607.8	50	0.000202683	0.101342	1
cg13641043	17	43198610	17:44184819:CAAAGGT_C	44184819	Gestational_Diabetes	-1191	43	0.000206686	0.0888749	1
cg08277369	16	84538885	rs8055743_G	84545158	hypertension	-1290.73	77	0.000208663	0.16067	1
cg11653858	17	26799289	rs377681110_C	27038414	Pre_Pregnancy_BMI	-2122.6	27	0.000211326	0.0570582	1
cg20701457	17	62084342	rs12948941_T	62397383	hypertension	-2214.1	23	0.000219437	0.0504705	1
cg25760325	4	189059677	rs11736878_T	188431095	deliverymode	-1537.22	39	0.000222298	0.0866961	1
cg21741284	11	2908036	rs7105693_G	3010430	Pre_Pregnancy_BMI	-1793.05	40	0.000227044	0.0908176	1
cg20184271	12	14413090	rs11830399_G	14956932	Parity	-2196.71	20	0.000237066	0.0474131	1
cg03535830	1	110934327	rs17598321_T	110302450	hypertension	-2164.32	21	0.000245959	0.0516513	1
cg03687700	2	24271844	rs55982282_A	24188128	deliverymode	-2334.57	33	0.000274839	0.0906969	1
cg01229787	15	100048371	rs199834486_G	99558694	Maternal_Age	-1704.62	35	0.000276075	0.0966261	1
cg08719486	9	90112101	rs55811903_T	89384949	Parity	-1629.49	29	0.000283037	0.0820807	1
cg20836212	7	65419185	rs1638735_A	66095738	Gestational_Diabetes	-2207.05	52	0.000284483	0.147931	1
cg21004899	7	28452131	rs3793300_T	29339788	Maternal_Age	-1969.54	16	0.000286154	0.0457846	1
cg22692843	13	115078924	rs114158293_C	114561988	Pre_Pregnancy_BMI	-2007.19	37	0.000290471	0.107474	1
cg07935886	8	41168001	rs2730185_A	40312474	Maternal_Age	-1781.54	27	0.000296414	0.0800318	1
cg27295118	14	22902226	rs79962847_A	22736832	Pre_Pregnancy_BMI	-2177.88	39	0.000301984	0.117774	1
cg14387743	6	133056278	rs2064086_G	132444234	deliverymode	-2044.45	16	0.000303436	0.0485497	1
cg23171972	8	143203477	rs11167137_G	143394208	Gestational_Diabetes	-1886.82	52	0.000306091	0.159167	1
cg23200873	3	167191837	rs111247947_T	167846465	Parity	-2081.6	17	0.000306455	0.0520973	1
cg09350411	7	157667935	rs4909161_T	158058050	Gestational_Diabetes	-1719.26	112	0.000313395	0.351003	1
cg16336248	8	22673039	rs10103755_G	22967483	hypertension	-1576.51	47	0.000315206	0.148147	1
cg11609571	5	145215629	rs200364762_G	144792885	Pre_Pregnancy_BMI	-1282.08	16	0.000322927	0.0516683	1
cg05784562	4	130700689	rs60777216_A	131695635	hypertension	-2152.07	20	0.000323623	0.0647245	1
cg15012282	3	152059421	rs9871360_G	152406241	Pre_Pregnancy_BMI	-2112.06	23	0.000324312	0.0745917	1
cg13638867	11	2241568	rs150916256_CCATAAAAAGA	3119705	betamet	-1883.8	46	0.000324473	0.149258	1
cg07356486	3	133646095	3:133293300:G_A	133293300	Maternal_Age	-1810.26	36	0.0003557	0.128052	1
cg15130459	5	40834228	rs10039586_A	39912997	hypertension	-1776.84	26	0.000356984	0.0928158	1
cg09890987	5	6622150	rs71600236_G	6721700	Pre_Pregnancy_BMI	-2142.68	41	0.000361276	0.148123	1
cg09167911	1	53307865	rs71701008_C	53239809	Pre_Pregnancy_BMI	-1861.93	36	0.000375469	0.135169	1
cg15312323	17	39317694	rs11650484_C	39240661	Maternal_Age	-2062.75	29	0.00039003	0.113109	1
cg09717923	16	1440498	rs141118929_CTGCGGGCGGGGGTCTGCGGGCGGGAGTGTGCGGGCGAGAGTG	1406874	Pre_Pregnancy_BMI	-1815.4	63	0.000408011	0.257047	1
cg21190982	14	75180524	rs61978924_T	75914343	Parity	-1989.85	36	0.000411038	0.147974	1
cg20988098	6	157931791	rs79951429_C	158211191	Maternal_Age	-1490.47	29	0.000416169	0.120689	1
cg08265769	8	50824622	rs75271803_C	51529752	Maternal_Age	-1939.29	22	0.000417689	0.0918916	1
cg21230162	4	1402820	rs7378277_G	1568210	hypertension	-1568.54	59	0.000432959	0.255446	1
cg18351781	19	4950888	rs10421126_C	4471797	Maternal_Age	-2107.26	51	0.000435949	0.222334	1
cg27386529	3	47517807	rs76606170_A	46792458	hypertension	-1632.05	25	0.000437695	0.109424	1
cg16774946	13	24798195	rs2034569_C	25495694	Maternal_Age	-1527.86	38	0.000440085	0.167232	1
cg15430659	10	101090558	rs35793319_GT	100358100	Gestational_Diabetes	-1818.98	28	0.000449438	0.125843	1
cg01476138	2	111433964	rs144727984_C	111876328	betamet	-1798.67	8	0.000450922	0.0360738	1
cg04727614	7	123248691	rs917162_G	124035331	hypertension	-2282	23	0.000455782	0.10483	1
cg06213060	3	16577726	rs5846884_TGTAG	15931974	Parity	-1933.57	33	0.000464764	0.153372	1
cg08730245	12	53902893	rs201337714_T	53319131	Maternal_Age	-2340.1	42	0.000473065	0.198687	1
cg02140579	4	159091837	rs6536237_C	158363688	Pre_Pregnancy_BMI	-1339.83	12	0.000474144	0.0568973	1
cg06464962	4	74719289	rs138690611_G	74824035	Pre_Pregnancy_BMI	-1937.24	19	0.000474941	0.0902388	1
cg12835736	6	1395164	rs2459596_T	1286450	Pre_Pregnancy_BMI	-1588.86	21	0.000476843	0.100137	1
cg04478251	17	998432	rs142015092_C	549032	Gestational_Diabetes	-1726.47	51	0.000477815	0.243685	1
cg12456800	5	140165938	rs12515688_A	140480852	Gestational_Diabetes	-1566.51	36	0.000479258	0.172533	1
cg01565314	19	45737610	rs2722722_A	44832875	Pre_Pregnancy_BMI	-1549.21	66	0.000481427	0.317742	1
cg23840797	6	144330233	rs6906195_A	143408401	hypertension	-2252.71	15	0.000497122	0.0745683	1
cg24657523	15	48470754	rs34908760_A	49462883	Maternal_Age	-1728.44	30	0.000502719	0.150816	1
cg00050402	7	55073022	rs7805129_T	54780365	Pre_Pregnancy_BMI	-1350.53	25	0.000513929	0.128482	1
cg00815832	1	228658973	rs20488_G	228080785	deliverymode	-1528.82	35	0.000515853	0.180549	1
cg06532268	6	25732817	rs112943240_CTT	25726329	Maternal_Age	-1620.1	98	0.00051724	0.506895	1
cg04015777	13	103426481	rs4150276_T	103507229	Gestational_Diabetes	-1529.98	25	0.000519061	0.129765	1
cg23226914	1	247537224	rs60806146_TA	247226207	hypertension	-1221.74	41	0.000519178	0.212863	1
cg27264462	1	2106365	rs79551700_T	3089137	Gestational_Diabetes	-1470.06	63	0.000524591	0.330492	1
cg26241746	8	124750502	rs3779991_C	124420602	Pre_Pregnancy_BMI	-1849.74	22	0.000525454	0.1156	1
cg05143398	2	175713189	rs75768505_T	176471147	Gestational_Diabetes	-2079.5	23	0.000535473	0.123159	1
cg05377034	10	81838185	rs55692622_G	82593206	Maternal_Age	-1718.73	40	0.000536663	0.214665	1
cg17523945	19	46732351	rs10418662_A	46930025	hypertension	-1942.37	54	0.000541593	0.29246	1
cg00812799	13	21295612	rs187168751_A	20355243	hypertension	-2031.72	27	0.000547571	0.147844	1
cg05332308	16	62442964	16:61768211:G_GGACCTTGTTGACGTTGACTTATC	61768211	Maternal_Age	-1574.35	19	0.000558587	0.106132	1
cg20029201	11	118781813	rs3802866_T	118095803	betamet	-1751.95	40	0.000574465	0.229786	1
cg17759354	16	56898786	rs3809609_A	57757274	Pre_Pregnancy_BMI	-2303.48	54	0.000574958	0.310477	1
cg04034967	7	1309108	rs188116471_G	710430	Gestational_Diabetes	-1019.44	61	0.000577116	0.352041	1
cg26318513	5	140260925	rs17286683_C	139781095	betamet	-2176.41	38	0.000579868	0.22035	1
cg13346869	8	37605517	rs501761_C	37073910	Parity	-1517.77	15	0.000586384	0.0879576	1
cg27008678	11	60046908	rs1944778_T	60602839	Pre_Pregnancy_BMI	-2221.23	36	0.000602752	0.216991	1
cg18706028	11	6292490	rs113676463_T	5764392	Gestational_Diabetes	-1006.77	30	0.000602833	0.18085	1
cg01887374	2	129077404	rs10928805_C	128876489	Gestational_Diabetes	-1786.57	32	0.000624374	0.1998	1
cg13145120	7	130145329	rs138177647_A	129811304	hypertension	-1981.36	23	0.000633671	0.145744	1
cg07308243	16	85074963	rs7188498_A	84958018	betamet	-2104.92	70	0.000634122	0.443885	1
cg00415993	5	75919188	rs12186341_T	75498195	Maternal_Age	-1868.38	38	0.000654156	0.248579	1
cg12371924	12	25102469	rs11048129_T	25775331	betamet	-1956.32	18	0.000660324	0.118858	1
cg01193293	19	51644554	rs12462026_C	52158279	Gestational_Diabetes	-1830.77	69	0.000667671	0.460693	1
cg10664339	17	38800752	rs762825_T	39636595	Parity	-2152.63	25	0.000669271	0.167318	1
cg18850127	7	39170497	rs1971809_C	38540061	Maternal_Age	-617.854	31	0.00067542	0.20938	1
cg20287029	11	58036997	rs1424753_T	57479864	Maternal_Age	-2117.89	25	0.00067558	0.168895	1
cg01171844	12	23738797	rs4439603_A	24044286	Parity	-2039.55	16	0.00067639	0.108222	1
cg02395581	7	95114680	rs57448652_T	94602345	Maternal_Age	-2042.94	12	0.000678789	0.0814547	1
cg19579217	6	10720630	rs10947516_A	11686227	Pre_Pregnancy_BMI	-1906.47	31	0.000684838	0.2123	1
cg23998650	5	3787948	rs78326948_G	3926201	Maternal_Age	-1611.36	31	0.000687337	0.213075	1
cg00308130	5	135415190	rs147485855_TCTGCC	134904537	Parity	-748.097	24	0.000693349	0.166404	1
cg02756683	10	99449502	rs147605078_TAAAC	100270613	Pre_Pregnancy_BMI	-1979.47	27	0.000711357	0.192066	1
cg13523576	8	21909636	rs6992081_G	21260356	hypertension	-1727.06	43	0.000713572	0.306836	1
cg22889514	11	8497733	rs1374262_A	8458749	Maternal_Age	-2107.69	48	0.000714939	0.343171	1
cg05044809	5	1831280	rs6877636_A	2266931	hypertension	-1981.11	78	0.000728247	0.568032	1
cg07247133	5	142066658	rs252143_A	141343853	Pre_Pregnancy_BMI	-2159.65	25	0.000730352	0.182588	1
cg16148593	8	22085417	rs17580142_C	21306847	Pre_Pregnancy_BMI	-1556.17	39	0.000731516	0.285291	1
cg02343823	5	150284419	rs2236776_C	149493058	hypertension	-1700.43	40	0.000735449	0.294179	1
cg15694585	13	20703389	rs200102607_G	21466869	hypertension	-1691.35	40	0.000735759	0.294304	1
cg22341310	19	48048583	rs73565188_C	47236783	Parity	-1714.81	46	0.000760683	0.349914	1
cg05671386	16	3550239	rs8055501_G	3508587	Maternal_Age	-1981.7	46	0.000768153	0.35335	1
cg13797673	2	242051737	rs60704894_T	241526556	betamet	-2089.25	48	0.000768712	0.368982	1
cg03202213	3	85006115	rs17517238_G	85591586	hypertension	-2092.6	14	0.00077268	0.108175	1
cg10993442	1	25257587	rs6659651_G	24747228	Gestational_Diabetes	-2058.09	29	0.000781521	0.226641	1
cg10632722	6	49833873	rs10456606_C	48890682	Parity	-2183.95	19	0.000785782	0.149299	1
cg22989533	13	82264223	rs71112874_GACTA	82121004	Gestational_Diabetes	-1735.31	11	0.000788084	0.0866893	1
cg04522821	19	54041329	rs2708843_T	53995750	Pre_Pregnancy_BMI	-1356.33	91	0.000799648	0.72768	1
cg01313387	12	113515969	rs16943230_T	114235271	Gestational_Diabetes	-1925.34	28	0.000803838	0.225075	1
cg21412355	18	72837386	rs79141773_T	72334765	Gestational_Diabetes	-1747.09	38	0.00080556	0.306113	1
cg02048922	8	143546858	rs4129585_A	143312933	deliverymode	-1488.11	62	0.000817541	0.506876	1
cg01987393	7	155640537	rs117044514_A	154675972	Pre_Pregnancy_BMI	-1934.67	56	0.000820296	0.459366	1
cg08633074	16	11837719	rs11075057_T	12354900	Maternal_Age	-1768.59	53	0.000831758	0.440832	1
cg01448863	14	70264043	rs10136230_A	70782066	Pre_Pregnancy_BMI	-1657.23	36	0.000841883	0.303078	1
cg07137701	10	31611868	rs368186814_C	30981348	Gestational_Diabetes	-2187.45	39	0.000849834	0.331435	1
cg24548817	21	45774294	rs425176_A	46521642	Pre_Pregnancy_BMI	-2053.73	55	0.000855488	0.470519	1
cg21129729	2	42719678	rs17772527_C	42135100	Maternal_Age	-1645.93	31	0.000855799	0.265298	1
cg11671363	5	148810177	rs2302273_A	149535255	Maternal_Age	-2079.23	38	0.000861775	0.327474	1
cg26599989	11	1297087	rs10902179_C	616031	Gestational_Diabetes	-1781.5	60	0.000862361	0.517417	1
cg03720572	17	1489671	rs201994480_GC	2296099	Gestational_Diabetes	-1856.42	54	0.00086267	0.465842	1
cg13938098	6	112575966	rs1887314_A	112267585	Pre_Pregnancy_BMI	-2031.23	23	0.000863332	0.198566	1
cg20744163	10	80999841	rs11269768_G	80887430	Maternal_Age	-355.217	26	0.000864956	0.224889	1
cg13610072	4	89619085	rs2869934_A	89562364	Maternal_Age	-1872.87	31	0.000877131	0.271911	1
cg08230648	8	69245801	rs28510597_A	68888741	Gestational_Diabetes	-2067.45	16	0.000896353	0.143416	1
cg17333886	10	711676	rs61144178_C	1156943	Pre_Pregnancy_BMI	-1939.02	52	0.000898067	0.466995	1
cg08196561	16	87525539	16:87096467:C_T	87096467	hypertension	-1354.1	80	0.000898817	0.719054	1
cg10277872	4	4136918	rs117597050_T	4371497	deliverymode	-740.2	38	0.000911051	0.3462	1
cg14877963	3	108854657	rs16855073_T	108695091	Pre_Pregnancy_BMI	-2059.28	16	0.000929181	0.148669	1
cg13213889	20	61371658	rs6142696_G	60556234	Parity	-1733.13	74	0.000933875	0.691067	1
cg03199221	3	65364705	rs72902238_G	65547567	Maternal_Age	-2057.17	17	0.000937092	0.159306	1
cg25921357	19	55887905	rs11667987_C	55987871	betamet	-1989.67	40	0.000940998	0.376399	1
cg12242450	6	10555808	rs4713593_A	11490723	Maternal_Age	-1441.91	30	0.000948984	0.284695	1
cg27374881	3	186504006	rs2653299_T	187250665	betamet	-2259.41	37	0.000950252	0.351593	1
cg03068051	1	64935169	rs6692723_A	64472668	Parity	-1772.77	27	0.000960853	0.25943	1
cg21070272	3	93698461	rs4292230_G	94033266	Maternal_Age	-2106.1	6	0.000963841	0.0578304	1
cg06301726	16	86589283	rs8050080_A	86135411	Maternal_Age	-1649.5	78	0.000964372	0.75221	1
cg17207736	8	142237307	rs10110636_G	143233312	Parity	-1703.73	34	0.000995326	0.338411	1
cg04346283	6	82459454	rs117553570_G	83007967	Gestational_Diabetes	-1899.65	20	0.000998532	0.199706	1
cg26749518	19	51506165	rs889132_C	51158389	betamet	-740.918	62	0.00100166	0.621029	1
cg08247921	4	103683115	rs1421624_A	102774964	Pre_Pregnancy_BMI	-2009.62	26	0.00100559	0.261454	1
cg02969426	13	45775005	rs9595283_T	45844639	Parity	-2306.8	23	0.00100562	0.231292	1
cg13495693	15	25018227	15:25449764:C_CTTG	25449764	Pre_Pregnancy_BMI	-1777.08	34	0.00101475	0.345013	1
cg06164683	3	84919438	rs148591892_T	84650313	Gestational_Diabetes	-1921.35	16	0.00102167	0.163467	1
cg06628109	16	86275413	rs13335265_C	85972810	betamet	-1820.95	73	0.00102228	0.746263	1
cg23409074	8	67090798	rs7009416_T	66910715	hypertension	-1784.9	27	0.00102803	0.277568	1
cg05681757	12	32655034	rs12823413_T	31998782	deliverymode	-1893.95	37	0.00103446	0.382752	1
cg24298684	20	54823878	rs6099283_A	55375861	hypertension	-2090.8	39	0.00104917	0.409177	1
cg07075347	7	44104860	rs2971680_G	44185758	Parity	-1289.46	32	0.00105314	0.337003	1
cg06818217	12	97887662	rs56013809_A	98010832	deliverymode	-2251.34	29	0.00105337	0.305478	1
cg27223827	2	106054920	rs370497518_T	105954797	Parity	-2330.34	36	0.00105381	0.37937	1
cg13219590	14	97492191	rs12889255_G	97326268	hypertension	-1841.12	27	0.00106334	0.287102	1
cg19502671	13	114129004	rs66498353_A	114779096	Gestational_Diabetes	-1907.21	61	0.00106957	0.65244	1
cg08241360	9	129244738	rs2286886_C	129246177	deliverymode	-1514.2	33	0.00107397	0.35441	1
cg23183069	6	168778242	rs9455681_A	169049030	Maternal_Age	-1757.75	62	0.00107692	0.667692	1
cg06893288	12	132859722	rs6598187_G	132480199	Parity	-1679.19	68	0.00108455	0.737491	1
cg07050869	15	25426392	rs1116367_C	26175282	betamet	-1877.13	37	0.00110033	0.407122	1
cg04118119	13	47371987	rs73183862_T	48085434	Pre_Pregnancy_BMI	-1781.36	10	0.0011041	0.11041	1
cg04730047	3	99979355	rs1144115_G	100375555	Maternal_Age	-1797.41	18	0.00110574	0.199034	1
cg26995244	22	45125395	rs138606_A	44979388	Maternal_Age	-1662.5	44	0.00112208	0.493717	1
cg16505764	5	140763254	rs73275709_G	140605601	Parity	-1527.25	36	0.00112348	0.404451	1
cg22857963	8	144358043	rs79142175_A	144291551	Maternal_Age	-1250.62	59	0.00114045	0.672867	1
cg21210376	8	27695667	rs7842666_A	27630152	Pre_Pregnancy_BMI	-1627.56	29	0.00114333	0.331565	1
cg00465247	13	50703477	rs2812203_T	50703690	betamet	-1613.74	19	0.00114438	0.217432	1
cg01126699	14	104625468	rs2071408_A	103987078	deliverymode	-2050.97	45	0.00115523	0.519852	1
cg02187259	2	16804452	rs11096635_A	16361798	Pre_Pregnancy_BMI	-1818.24	23	0.00117452	0.27014	1
cg19317715	17	40996578	rs3092986_C	41277996	hypertension	-1699.54	34	0.00118021	0.401271	1
cg06500079	17	619033	rs186308172_G	522335	hypertension	-1620.44	46	0.00119836	0.551245	1
cg12347792	4	186393468	rs151203479_GAATA	186124081	Maternal_Age	-2013.22	33	0.00119928	0.395761	1
cg18503912	19	35630279	rs1564201_G	35085887	Gestational_Diabetes	-2036.72	55	0.00122349	0.672918	1
cg05877590	10	45811038	rs11239543_C	46007470	deliverymode	-2064.26	23	0.00123294	0.283577	1
cg05096182	10	6557506	rs12357847_G	6270511	Maternal_Age	-2107.47	49	0.00123396	0.60464	1
cg15555402	12	19593456	rs79032967_T	19636866	hypertension	-1968.97	27	0.00123505	0.333465	1
cg23587176	7	4746837	rs12674330_A	5104275	Maternal_Age	-2130.81	37	0.00127318	0.471077	1
cg21726551	12	131590460	rs34187817_A	131017372	Parity	-2008.55	87	0.00127753	1	1
cg17110052	19	51858208	rs12462026_C	52158279	Maternal_Age	-2046.08	66	0.00127778	0.843336	1
cg25064910	4	39408416	rs146491231_TTTATTA	39581799	Maternal_Age	-1979.16	29	0.00129091	0.374365	1
cg10876003	22	18512005	rs1139056_G	17661178	Maternal_Age	-1908.09	41	0.00130148	0.533606	1
cg23251248	14	55907374	rs79077061_A	55491206	Pre_Pregnancy_BMI	-1238.03	32	0.00131265	0.420047	1
cg16530595	8	144788492	rs200904767_TAAGAAAAAA	145516635	hypertension	-1504.52	47	0.00133721	0.628488	1
cg18007837	17	6797466	rs140836307_T	7761163	deliverymode	-1427.54	49	0.00133931	0.656262	1
cg04442806	3	39509081	rs2371143_A	40202194	hypertension	-2027.22	24	0.00136753	0.328207	1
cg06647693	16	88590340	rs16943315_A	87869640	deliverymode	-2145.32	82	0.00136807	1	1
cg11481675	8	32504965	rs10087939_C	32593293	deliverymode	-1759.15	21	0.00138976	0.29185	1
cg12768447	10	69425930	rs16924359_C	69068903	hypertension	-2151.04	26	0.00139103	0.361667	1
cg07130150	12	96883863	rs117351982_C	97363965	Parity	-1376.95	28	0.00139541	0.390714	1
cg05656990	13	23310635	rs9510533_C	23615669	Maternal_Age	-1103.89	26	0.00142279	0.369925	1
cg25303150	10	134211874	rs11146168_A	133912469	Maternal_Age	-2062.68	72	0.00143077	1	1
cg25533247	19	15530630	rs12980145_T	16327755	hypertension	-1925.43	54	0.00143627	0.775584	1
cg25153741	5	177913468	rs56249105_C	177962345	hypertension	-1490.37	52	0.0014395	0.748539	1
cg10647465	11	126582242	rs939522_A	126691069	Parity	-1404.23	34	0.00144463	0.491175	1
cg02845566	20	45094064	rs4141957_A	44564114	Maternal_Age	-2081.67	48	0.00144812	0.695099	1
cg07292235	16	48844170	rs80314719_T	48192447	Parity	-1475.18	16	0.00145821	0.233313	1
cg03015498	10	7517765	10:7671344:T_G	7671344	hypertension	-1795.51	38	0.00147277	0.559653	1
cg02825211	19	8808663	rs2241356_G	9524185	Pre_Pregnancy_BMI	-1669.76	48	0.00148316	0.711919	1
cg22482235	7	153586130	rs13226467_G	153110039	hypertension	-1662.03	32	0.0014858	0.475457	1
cg22083866	15	70328989	rs8024140_G	69688006	Parity	-2207.27	28	0.00149128	0.417559	1
cg27038439	4	4864320	rs150492225_G	4921743	Gestational_Diabetes	-1299.39	36	0.00151271	0.544576	1
cg06852350	15	75119324	rs8023786_A	74822496	Pre_Pregnancy_BMI	-2092.62	45	0.00151557	0.682005	1
cg05345996	10	133508028	rs11017439_A	132548363	Pre_Pregnancy_BMI	-2145.64	67	0.00152524	1	1
cg26574395	19	48390114	rs281385_A	49217261	deliverymode	-2157.36	51	0.00153081	0.780712	1
cg05636467	10	131669406	rs74581916_A	132081520	deliverymode	-400.389	39	0.00155683	0.607162	1
cg10798745	1	145715636	rs5777627_CTTT	146697699	Gestational_Diabetes	-2040.02	14	0.00156467	0.219053	1
cg09107161	1	240774736	rs2341646_C	241418992	Parity	-1391.24	30	0.0015668	0.47004	1
cg17562433	17	72270155	rs1877687_A	72270442	Pre_Pregnancy_BMI	-1415.84	71	0.00161854	1	1
cg26685941	13	95952902	rs9302064_A	95966851	Pre_Pregnancy_BMI	-1672.89	33	0.00162317	0.535647	1
cg03959186	2	9893528	rs17364547_C	10822452	Maternal_Age	-1806.96	62	0.00164265	1	1
cg06627087	19	57376177	rs34871842_A	58353003	Gestational_Diabetes	-1736.31	71	0.00164715	1	1
cg24152630	2	70418849	rs111523839_G	71282604	betamet	-2276.76	25	0.00165758	0.414396	1
cg20390545	3	133527210	rs10154908_G	132573889	betamet	-2026.75	36	0.00166849	0.600656	1
cg08130265	15	77519170	rs78706166_C	78339205	Gestational_Diabetes	-1993.98	37	0.00170599	0.631217	1
cg26543112	6	133188277	rs4437491_G	133869809	Maternal_Age	-1838.77	17	0.00171165	0.29098	1
cg23461714	11	113184990	11:112966037:C_CGTGTGTGTGTGTGT	112966037	deliverymode	-1524.41	19	0.00173465	0.329584	1
cg05807467	8	17579494	rs73573036_T	17522157	betamet	-1729.55	42	0.00174616	0.733388	1
cg05925894	1	85931301	rs61769484_C	85815240	Maternal_Age	-1703.73	38	0.00175102	0.665387	1
cg13462890	11	74394411	rs11236115_A	74171965	Gestational_Diabetes	-1724.18	26	0.00175102	0.455266	1
cg01335180	1	161576580	rs4657124_G	161909599	Pre_Pregnancy_BMI	-1634.8	31	0.00175324	0.543506	1
cg19457237	12	34500585	rs11053235_A	34507899	betamet	-1605.71	9	0.0017629	0.158661	1
cg20461455	11	125326447	rs511822_C	125534115	Maternal_Age	-1994.9	38	0.00176851	0.672036	1
cg24891660	8	145003653	rs10866916_C	145006790	hypertension	-2054.24	43	0.00177057	0.761346	1
cg04213841	13	49792685	rs9596144_T	50128754	Pre_Pregnancy_BMI	-1582.63	23	0.00177299	0.407787	1
cg00561194	10	38069720	rs61842012_T	38928022	Pre_Pregnancy_BMI	-1408.94	72	0.00177457	1	1
cg20772375	5	5495359	rs9687391_C	6430604	Pre_Pregnancy_BMI	-1819.29	34	0.0017872	0.60765	1
cg17490790	19	10125043	rs149609631_GCCGCCGCCA	11071350	betamet	-1803.06	41	0.00178819	0.733159	1
cg17569842	4	3371566	rs143586814_CCCTGGGAGGAGGAGGACTG	3302188	Maternal_Age	-2024.27	50	0.00179757	0.898785	1
cg01869896	1	40420299	rs201629447_C	40986161	hypertension	-2414.41	43	0.00179957	0.773817	1
cg11024722	10	5406901	rs10905713_T	6112605	betamet	-2054.91	52	0.00180287	0.937491	1
cg04945216	7	3186788	rs71550381_C	3065751	hypertension	-1584.51	38	0.00181228	0.688666	1
cg07637837	18	74824154	rs78065121_C	74963378	hypertension	-1207.65	43	0.00182675	0.785503	1
cg04505435	11	70672511	rs11234403_T	69957720	Gestational_Diabetes	-1420.31	43	0.00182776	0.785939	1
cg12691679	13	41594904	rs1078892_C	41138020	Maternal_Age	-2186.63	35	0.00182885	0.640097	1
cg05758467	2	240035894	rs12613844_G	240721598	deliverymode	-2005.79	61	0.00184326	1	1
cg25810938	2	241497060	rs145100336_G	242088377	Maternal_Age	-1246.69	58	0.00185257	1	1
cg04864179	7	128579964	rs17168214_T	128871713	deliverymode	-2375.96	29	0.00187447	0.543597	1
cg06657917	19	613111	rs62131164_A	1015957	deliverymode	-1174.25	36	0.00188473	0.678504	1
cg16780688	8	120220073	rs76898810_G	121150134	Gestational_Diabetes	-1560.42	25	0.00189043	0.472607	1
cg17971837	22	37215996	rs76570432_CGGCT	37099621	betamet	-1992.55	52	0.00191874	0.997743	1
cg10516886	1	111415232	rs12124317_T	111315018	Pre_Pregnancy_BMI	-2049.05	31	0.00192039	0.59532	1
cg00965168	1	227974541	rs12353961_C	228738252	Maternal_Age	-2081.88	44	0.00192773	0.848201	1
cg16048803	17	38956837	rs375367579_GTTTA	39885198	Gestational_Diabetes	-1784.61	27	0.00194558	0.525305	1
cg25929976	3	12328656	rs2596831_C	12632652	Parity	-1728.1	40	0.00195493	0.78197	1
cg04768425	10	124222884	rs6585796_G	123914799	betamet	-1636.01	35	0.00196335	0.687173	1
cg13921444	4	186733024	rs1046236_A	186507187	deliverymode	-1349.61	34	0.00197177	0.6704	1
cg27613172	12	54401665	rs894739_T	54346869	Gestational_Diabetes	-1832.61	34	0.00197426	0.671248	1
cg09995596	22	39760158	rs67268022_C	38819111	betamet	-2244.04	36	0.00198143	0.713314	1
cg21878514	5	118787985	rs75500973_G	118193487	Maternal_Age	-1563	21	0.00198637	0.417139	1
cg17876758	7	56563742	rs12667693_A	57455018	Parity	-1868.83	57	0.00199454	1	1
cg22232704	13	110961606	rs12870443_T	111730106	betamet	-1699.52	45	0.00200398	0.901792	1
cg19302183	1	56397400	rs10493183_C	56333648	Pre_Pregnancy_BMI	-1993.98	24	0.00200735	0.481763	1
cg14547726	6	116832794	rs11758114_G	116412471	deliverymode	-2188.63	19	0.00204366	0.388295	1
cg11654325	2	242810927	rs4468809_C	241834944	hypertension	-1942.06	31	0.00205243	0.636252	1
cg00454719	13	37453500	rs4054538_A	37746248	Pre_Pregnancy_BMI	-1922.64	23	0.0020598	0.473755	1
cg04027736	7	27143403	rs2301721_C	27196113	Pre_Pregnancy_BMI	-1780.23	34	0.00207076	0.704058	1
cg14565151	12	95945384	rs201426386_C	96590459	Parity	-2085.37	34	0.00207746	0.706336	1
cg08136806	12	52867793	rs11280603_GCGGGC	52467865	betamet	-1706.07	37	0.00209121	0.773747	1
cg17334372	17	66925642	rs34987411_C	66203109	Maternal_Age	-2099.68	25	0.00209223	0.523059	1
cg12068833	4	132896266	rs68072309_TTATAA	133797009	Gestational_Diabetes	-1612.91	24	0.00209239	0.502175	1
cg02168442	8	102236522	rs16867605_A	102404609	Parity	-1537.45	21	0.00209674	0.440315	1
cg12779301	17	79031394	rs9894254_T	78184679	betamet	-2133.31	54	0.0021089	1	1
cg11231018	10	90423408	rs6586174_T	90978270	Pre_Pregnancy_BMI	-1896.74	26	0.00211166	0.549032	1
cg20131013	17	12692308	rs2322709_A	12843178	Maternal_Age	-1741.17	26	0.00212221	0.551774	1
cg09279566	4	939162	rs376631216_T	850183	betamet	-1998.53	68	0.00212691	1	1
cg15334250	3	184297495	rs4328831_A	184177247	hypertension	-1502.11	35	0.00212828	0.744898	1
cg06766034	22	47082260	rs74767249_G	47730490	Maternal_Age	-1811.96	55	0.0021363	1	1
cg02802029	3	145879686	rs7643638_C	145525989	Maternal_Age	-1617.35	22	0.0021382	0.470404	1
cg07470694	15	26109249	rs13329305_C	26463724	Gestational_Diabetes	-1517.74	32	0.00215305	0.688975	1
cg14336501	17	35424059	rs4796217_C	34819191	Maternal_Age	-1790.78	23	0.00215988	0.496773	1
cg24092907	7	12729367	rs11760715_C	13218051	hypertension	-2171.77	23	0.00216354	0.497614	1
cg11849692	10	103875969	rs10883802_G	104680362	hypertension	-2182.15	38	0.00217287	0.825689	1
cg04111435	11	63448455	rs58298373_G	63896265	deliverymode	-1915.79	34	0.00219013	0.744645	1
cg06996273	1	3620729	rs625079_C	4390289	Pre_Pregnancy_BMI	-1414.84	54	0.00219711	1	1
cg21100167	21	47295375	rs9977301_T	47062613	deliverymode	-1754.82	67	0.0022032	1	1
cg09997082	19	46170946	rs149252540_C	46032735	Parity	-1997.07	55	0.00225965	1	1
cg17201651	10	111683631	rs11195166_T	112285813	Pre_Pregnancy_BMI	-1500.01	30	0.00226639	0.679918	1
cg13578160	7	72813978	rs138574868_TACTTTTACTGCTGGTGGAGAA	72993549	hypertension	-1459.45	14	0.00227207	0.318089	1
cg23146560	5	140430569	rs3776103_G	140476894	betamet	-1678.94	40	0.00227355	0.909421	1
cg03320170	12	42982649	rs10880418_C	43455788	hypertension	-2041.59	22	0.00229592	0.505102	1
cg20780105	5	60455790	rs4647038_C	60240858	Maternal_Age	-1892.91	20	0.00229712	0.459425	1
cg06607384	14	91579859	rs12434738_C	91513732	Maternal_Age	-1779.94	30	0.00230059	0.690178	1
cg25332918	7	158766061	rs145893628_T	158510155	Gestational_Diabetes	-1561.79	72	0.00230319	1	1
cg09240693	2	86038538	rs141620048_A	86669645	hypertension	-1951.63	34	0.00230704	0.784394	1
cg10578996	19	29455873	rs4806397_A	28909671	Gestational_Diabetes	-2336.96	47	0.00231016	1	1
cg07147033	1	1549615	rs41315326_T	1858071	hypertension	-1785.27	53	0.00231484	1	1
cg22056094	5	140719962	rs62378453_G	140787850	Maternal_Age	-1305.72	36	0.00232507	0.837024	1
cg07126637	4	71248757	rs28448292_C	71379328	Maternal_Age	-2235.98	18	0.00233337	0.420007	1
cg21579239	15	43211292	rs12702_C	44093927	Pre_Pregnancy_BMI	-2070	21	0.00234512	0.492475	1
cg17611742	1	197745238	rs72749406_G	198048704	Gestational_Diabetes	-1514.95	11	0.00236134	0.259747	1
cg24738611	2	29149895	rs6709355_G	28153488	hypertension	-1966.5	37	0.00238537	0.882586	1
cg25325094	5	146259544	rs28994879_T	145718765	Maternal_Age	-2274.26	25	0.00239738	0.599345	1
cg24340565	3	11686607	rs438129_T	12007910	betamet	-2059.41	35	0.00239805	0.839319	1
cg08681856	19	51411737	19:52194666:AGAG_A	52194666	Maternal_Age	-1576.53	58	0.00240777	1	1
cg09846895	1	161442738	rs4657124_G	161909599	Gestational_Diabetes	-1528.45	30	0.00241262	0.723787	1
cg25708790	12	132549361	rs34152718_A	133331364	Maternal_Age	-2019.24	80	0.00242007	1	1
cg13813086	9	128650501	rs79324167_A	128764373	Maternal_Age	-1926.96	28	0.00242888	0.680088	1
cg14102437	2	33359688	rs146537934_C	32413744	Gestational_Diabetes	-1970.71	32	0.00243891	0.78045	1
cg10040866	15	72690640	rs72000655_G	73361464	hypertension	-1978.79	24	0.00244651	0.587162	1
cg09981929	10	82296072	rs74639780_C	82358217	Maternal_Age	-1356.31	31	0.00244726	0.758652	1
cg14090647	22	24108000	rs6003938_G	24224508	Pre_Pregnancy_BMI	-2228.36	36	0.00246073	0.885863	1
cg24590515	6	112688930	rs58691769_T	112159068	Maternal_Age	-1848.34	23	0.00246936	0.567953	1
cg06693983	19	55889216	rs149250275_T	55771059	Maternal_Age	-1445.59	41	0.00249982	1	1
cg22689016	5	506129	rs12516145_T	1012667	Maternal_Age	-1647.78	43	0.00251722	1	1
cg26394308	17	74067861	rs34007000_C	74288564	Maternal_Age	-1760.28	69	0.00252826	1	1
cg00066854	10	113987376	rs35598821_C	114089117	hypertension	-2585.93	28	0.0025304	0.708513	1
cg19761304	19	18980103	rs4808161_C	18942888	betamet	-1834.31	44	0.00253574	1	1
cg02273436	4	55143269	rs1351514_A	54232110	Maternal_Age	-1170.48	25	0.00254641	0.636602	1
cg24334029	20	58296208	20:58682894:CG_AG	58682894	Maternal_Age	-2081.82	36	0.00255776	0.920795	1
cg08400494	13	111318490	rs2893357_C	110663226	Parity	-1848.75	47	0.00257032	1	1
cg12006118	4	9479947	rs10033095_G	9456029	Parity	-1087.89	39	0.00259877	1	1
cg04819180	17	80829157	rs11078005_C	80563659	Gestational_Diabetes	-2215.04	48	0.00260188	1	1
cg22384356	8	124195192	rs11988157_T	124194740	betamet	-1901.07	16	0.00261534	0.418455	1
cg23741520	15	83954231	rs11629965_T	84614645	Parity	-2049.34	20	0.00263445	0.52689	1
cg18488946	15	25230295	rs71127085_C	26051474	Maternal_Age	-2146.29	38	0.00266882	1	1
cg07509935	14	24780167	rs17109542_T	25530924	hypertension	-1184.51	28	0.00266933	0.747412	1
cg26218577	15	69744466	rs8024140_G	69688006	Parity	-1586.75	33	0.00267647	0.883236	1
cg05132077	22	49448320	rs36071116_T	49942768	Maternal_Age	-1513.37	43	0.00269637	1	1
cg01673780	12	68619593	rs12426394_C	68207840	Maternal_Age	-1803.01	27	0.0026979	0.728433	1
cg25009498	17	80562120	rs144597774_AAAAAC	80578310	deliverymode	-1378.07	55	0.00269794	1	1
cg04126713	6	33869760	rs3130169_T	33048102	Maternal_Age	-2522.17	70	0.00271501	1	1
cg27260867	13	112984840	rs9301506_G	112053611	betamet	-753.11	45	0.00271704	1	1
cg03535862	6	139348428	rs113307240_T	140196334	hypertension	-2182.73	19	0.0027379	0.520201	1
cg07231045	8	142219444	rs6578177_C	142414326	hypertension	-2045.42	33	0.0027413	0.904629	1
cg10605064	11	8290815	rs1843984_C	7355217	betamet	-1406.39	45	0.00274861	1	1
cg07357827	3	12200835	rs2960422_G	12334991	deliverymode	-1809.29	40	0.00278627	1	1
cg13933859	15	101512904	rs150584331_GGGC	101209604	Parity	-1999.51	29	0.00280512	0.813486	1
cg24705818	10	18964128	rs9645525_A	18620950	Gestational_Diabetes	-1985.16	46	0.0028222	1	1
cg00718400	3	32509018	rs3732846_A	32433333	Parity	-1887.99	29	0.00283194	0.821263	1
cg21758126	2	157183291	rs298315_G	157252772	Parity	-1610.88	17	0.00283858	0.482558	1
cg03917138	17	70120182	rs9914764_A	70015552	deliverymode	-1324.13	29	0.00284055	0.823761	1
cg27543040	1	247802703	rs3838991_ATATT	246939610	Maternal_Age	-1393.88	36	0.00285103	1	1
cg21216547	1	100681010	rs55728953_C	101046863	Gestational_Diabetes	-1967.58	26	0.00285955	0.743482	1
cg09285795	13	112761581	rs9560020_A	111907526	Maternal_Age	-1738.15	51	0.00286851	1	1
cg16766914	17	55962703	rs12946525_T	55492466	deliverymode	-1581.07	24	0.00287171	0.68921	1
cg06798189	3	27498659	rs35609098_A	26968813	Maternal_Age	-1987.74	26	0.00287756	0.748165	1
cg07268332	11	10476494	rs61876980_A	9973987	Maternal_Age	-1820.03	40	0.00288933	1	1
cg03018162	8	137807457	rs61392208_T	137782227	betamet	-2086.32	25	0.00291116	0.727789	1
cg25363679	12	71031202	rs10431515_A	71512301	Maternal_Age	-1838.29	23	0.00291698	0.670905	1
cg11597902	17	75096239	rs72894058_A	76046676	Maternal_Age	-1675.03	62	0.00292331	1	1
cg23254737	4	140006975	rs12500887_G	140110434	Parity	-2021.51	19	0.00292523	0.555793	1
cg22158051	5	143172092	rs72652808_G	143074056	Maternal_Age	-1815.44	23	0.00292585	0.672945	1
cg11852794	14	92198970	rs1286295_T	91307178	Gestational_Diabetes	-2052.39	35	0.0029314	1	1
cg01837574	17	7836610	rs2313148_C	8251845	Maternal_Age	-1984.5	65	0.00297742	1	1
cg03171211	3	37368888	rs143969848_A	37000393	hypertension	-2192.36	21	0.00300348	0.63073	1
cg10210624	19	58662595	rs113876476_C	58893070	hypertension	-2075.74	76	0.0030038	1	1
cg08857936	4	188539183	rs72711479_A	189277962	Maternal_Age	-2181.85	40	0.00301443	1	1
cg06891458	15	41951943	rs75615772_T	42386480	betamet	-1662.41	24	0.00301651	0.723961	1
cg05420134	6	146863680	rs13214277_T	146136125	hypertension	-2142.74	12	0.00301792	0.362151	1
cg06110458	16	85256305	rs11865871_C	85044424	Parity	-1765.07	63	0.00302527	1	1
cg02814552	15	27960031	rs2195817_A	27261647	Pre_Pregnancy_BMI	-1829.62	14	0.00302881	0.424033	1
cg15227848	3	19987528	rs6803052_C	19988475	hypertension	-2046.51	20	0.00303869	0.607739	1
cg17092523	12	6571600	rs2534710_C	6570163	Maternal_Age	-2106.13	42	0.00305234	1	1
cg02661079	20	44829722	rs190463698_A	44393574	Parity	-1828.84	52	0.00305567	1	1
cg25970575	4	6010164	rs6821383_T	6062639	betamet	-1251.36	46	0.00306839	1	1
cg27569752	17	10452975	rs734844_G	10004782	Gestational_Diabetes	-1857.97	24	0.00307922	0.739012	1
cg13337731	7	73011308	rs138574868_TACTTTTACTGCTGGTGGAGAA	72993549	Gestational_Diabetes	-1852.57	15	0.00308898	0.463347	1
cg05798147	6	127781063	rs7741021_C	127468274	betamet	-2140.67	9	0.00309303	0.278373	1
cg08959039	13	111062266	rs7999064_A	111963037	Maternal_Age	-1388.94	46	0.00309688	1	1
cg13735469	8	144810657	rs11779871_G	144623918	Gestational_Diabetes	-1628.02	47	0.00311595	1	1
cg24990317	12	124908617	rs79700197_C	125534286	Maternal_Age	-1892.3	51	0.00311899	1	1
cg00093542	8	27144453	rs6558050_T	28093395	Pre_Pregnancy_BMI	-2032.31	38	0.00312977	1	1
cg24247537	11	457278	rs3830667_ATACCTTTTAG	244490	Parity	-1451.37	49	0.00316338	1	1
cg21243889	8	20207356	rs139013899_C	19245772	Gestational_Diabetes	-1819.67	34	0.00317419	1	1
cg24681307	1	110526191	rs2787015_A	110009434	betamet	-1896.89	19	0.00318132	0.604451	1
cg17275844	4	48500942	rs78065644_AGGGTC	48180226	betamet	-1942.34	26	0.00318561	0.828259	1
cg21249152	13	23501457	rs9580254_G	22520927	Parity	-2071.25	28	0.00320261	0.89673	1
cg07401067	5	1725411	rs6860349_A	2133412	Gestational_Diabetes	-1729.14	76	0.00320906	1	1
cg20498962	7	150705760	rs199533997_A	151519941	Pre_Pregnancy_BMI	-1797.02	29	0.00321298	0.931764	1
cg18939596	14	95330880	rs150002710_A	94955544	Maternal_Age	-1641.12	49	0.00321575	1	1
cg13433694	1	43637239	rs641350_T	43611230	Pre_Pregnancy_BMI	-1941.69	30	0.00321983	0.965948	1
cg16396933	10	104954103	rs12264415_G	104767185	betamet	-1871.46	24	0.00323129	0.775509	1
cg19460817	11	47575278	rs10838945_T	48566039	deliverymode	-2046.88	21	0.00324216	0.680854	1
cg20099449	18	28898344	rs17803358_C	29257354	Maternal_Age	-1966.5	20	0.00325356	0.650711	1
cg01733438	17	75276069	rs150431538_AAAG	74675667	deliverymode	-1979.3	61	0.00328699	1	1
cg20055237	2	240362425	rs11685039_T	240453588	Maternal_Age	-1684.97	62	0.00329377	1	1
cg11858450	19	15132184	rs67357103_A	14977107	Pre_Pregnancy_BMI	-1807.46	48	0.00330214	1	1
cg11140086	12	49783072	rs74088110_C	49072714	hypertension	-1525.48	36	0.00331519	1	1
cg22051146	5	177895047	rs12516516_A	178336215	Pre_Pregnancy_BMI	-2189.24	51	0.00331826	1	1
cg19962075	18	48256050	rs1217634_C	47407336	Gestational_Diabetes	-996.538	20	0.00334374	0.668748	1
cg00557959	13	113296414	rs11268184_C	113641625	betamet	-1035.16	49	0.00336376	1	1
cg13320964	4	138114823	4:138808814:GAGAAAGAAAGAAAGAAAGAAAGAAAA_GAGAAAGAAAGAAAGAAAGAAAGAAAA	138808814	Maternal_Age	-2100.29	11	0.00336942	0.370636	1
cg15231942	19	873330	rs181506465_G	429709	betamet	-1258.05	41	0.00341066	1	1
cg07139329	1	201708558	rs12750952_A	201661312	Parity	-1441.07	35	0.00342196	1	1
cg18286850	3	133464713	rs73213440_A	133310117	betamet	-1744.62	35	0.00342568	1	1
cg26674558	8	67405257	rs1138476_C	67974280	Maternal_Age	-1953.3	28	0.00344826	0.965512	1
cg14621254	12	57569787	rs10783815_G	57616013	Gestational_Diabetes	-1822.27	35	0.00345061	1	1
cg03987199	1	29189655	rs7544720_T	29494507	Pre_Pregnancy_BMI	-1971.2	39	0.00346645	1	1
cg12406559	18	56530302	rs9966765_C	56116790	hypertension	-1835.49	36	0.00347944	1	1
cg02599361	5	178548373	rs10479437_T	178453042	Parity	-1207.46	65	0.00349441	1	1
cg02019333	3	118892215	rs59346852_G	119127993	Parity	-1703.45	15	0.00351469	0.527203	1
cg23889010	20	43882990	rs6104120_G	43960420	Maternal_Age	-1846.61	45	0.00352618	1	1
cg12285565	8	26047780	rs12680252_G	26790272	deliverymode	-1847.82	33	0.00353672	1	1
cg06738887	15	60688010	rs373267429_G	60885301	Maternal_Age	-1955.02	26	0.00355353	0.923918	1
cg02727591	19	40168558	rs74181992_AGGCCATTATCCCGATGAGATAATAGGGATAATGGCCT	40683692	betamet	-1863.61	65	0.00358012	1	1
cg24079381	17	77115473	rs9915090_T	76141133	Parity	-2125.97	54	0.00360249	1	1
cg22657465	6	76022515	rs6900739_C	75435843	betamet	-2159.11	19	0.00361156	0.686196	1
cg05903289	2	130345205	rs4662942_T	130215888	hypertension	-952.396	20	0.00361334	0.722667	1
cg12226717	11	94135006	rs144861870_C	93716526	Pre_Pregnancy_BMI	-1834.18	23	0.00361425	0.831277	1
cg13448978	1	27961796	rs734725_T	27709858	Parity	-1849.46	38	0.0036293	1	1
cg15633390	4	99851211	rs201243505_A	99141624	hypertension	-1237.24	28	0.00363323	1	1
cg06194960	16	111362	rs13338262_A	168846	betamet	-2068.33	28	0.00363999	1	1
cg27357306	10	63657059	rs6479782_T	63806809	Gestational_Diabetes	-1340.36	30	0.00365609	1	1
cg07390210	18	74961196	rs470802_A	74660728	Gestational_Diabetes	-1771.2	43	0.00372994	1	1
cg15607358	12	372049	rs118140923_C	476252	Gestational_Diabetes	-1627.11	23	0.00373845	0.859843	1
cg23268197	19	17932244	rs13345379_G	17887563	Gestational_Diabetes	-1411.08	53	0.00374971	1	1
cg05038469	14	104686119	rs11628870_T	104713102	betamet	-1429.82	45	0.00375208	1	1
cg20291222	12	75784541	rs61932895_G	75571998	hypertension	-1853.35	13	0.00378416	0.491941	1
cg03921696	3	156848137	rs62273915_T	156555145	Maternal_Age	-1817.57	23	0.00379242	0.872256	1
cg03601372	19	37267026	rs3108200_G	37210529	Maternal_Age	-1487.27	83	0.00381536	1	1
cg08377888	19	12948848	rs2861412_G	12661178	Parity	-1699.64	69	0.00381582	1	1
cg08576185	16	2055684	rs13336428_A	1532463	betamet	-2117.7	55	0.00383274	1	1
cg09986353	10	125996395	rs4929821_C	125824450	Maternal_Age	-2080.65	41	0.00383714	1	1
cg18029321	5	140230326	rs155942_T	139532538	Pre_Pregnancy_BMI	-732.152	38	0.0038689	1	1
cg06373940	2	128052778	rs12623981_A	127130139	Pre_Pregnancy_BMI	-1800.2	30	0.00388598	1	1
cg13687594	1	7122970	rs3789522_T	6259025	betamet	-1591.36	45	0.00388832	1	1
cg05594286	16	86840467	rs138420643_A	86549782	Gestational_Diabetes	-1463.45	89	0.00389934	1	1
cg01770296	1	222792554	rs3811465_A	222886119	Maternal_Age	-1877.5	16	0.00393968	0.630349	1
cg21745164	16	23765304	rs141056221_T	22960156	Maternal_Age	-1819.77	19	0.00394285	0.749142	1
cg07195224	1	159047034	rs2820146_T	158854523	hypertension	-1932.21	23	0.00394857	0.908172	1
cg03102494	1	147801721	rs76958244_C	147042176	Gestational_Diabetes	-718.134	9	0.00395863	0.356276	1
cg00734567	1	86172782	rs7539765_T	86351189	Maternal_Age	-1603.08	34	0.00396731	1	1
cg08662620	10	34061705	rs773983_T	34779131	Maternal_Age	-1674.38	25	0.00396813	0.992032	1
cg05939560	12	131003775	rs1675874_T	130460029	Pre_Pregnancy_BMI	-2099.63	84	0.00398154	1	1
cg24790297	19	51226357	rs11879310_A	51037075	betamet	-1702.73	48	0.00398158	1	1
cg25334934	2	121269348	rs2272053_G	120436773	hypertension	-1371.84	40	0.0040196	1	1
cg21785710	2	63662027	rs146711025_C	63893776	Maternal_Age	-2241.57	17	0.00410886	0.698506	1
cg25468212	13	49226663	rs11619804_C	49888131	Parity	-2090.06	29	0.00411398	1	1
cg05096467	17	56744490	rs6503851_A	56261981	Gestational_Diabetes	-1343.04	25	0.00411831	1	1
cg04788926	18	76617198	rs62098930_A	76594972	Maternal_Age	-1814.45	66	0.00414701	1	1
cg19738121	12	130651287	rs11060257_C	129822051	betamet	-1936.64	84	0.00416176	1	1
cg22801217	6	41010316	rs66855480_C	40824541	Pre_Pregnancy_BMI	-2194.72	44	0.00416388	1	1
cg05323879	17	46642104	rs73985902_C	46873187	Maternal_Age	-1752.1	44	0.00417577	1	1
cg02465761	8	6735510	rs73199039_A	6375289	Gestational_Diabetes	-1512.33	35	0.00418648	1	1
cg21191514	11	2187921	rs61871560_G	2320349	deliverymode	-1091.5	44	0.00419493	1	1
cg16643473	11	26593881	rs4923447_C	27495259	betamet	-1908.32	26	0.0042092	1	1
cg07027305	7	2059796	rs9969125_T	2088460	Maternal_Age	-2068.4	59	0.00422768	1	1
cg25561875	11	116228660	rs545559_A	116481248	betamet	-1694.36	31	0.00422836	1	1
cg08793894	17	7227737	rs5412_A	7184046	Gestational_Diabetes	-1703.09	70	0.00427091	1	1
cg05168015	5	171880461	rs2339364_G	171640854	Parity	-1813.88	35	0.00427214	1	1
cg01040434	1	86081443	rs2046159_G	86330589	Pre_Pregnancy_BMI	-1768.46	35	0.00428351	1	1
cg08169311	11	69706622	rs140134890_T	70319373	hypertension	-1796.39	43	0.00430978	1	1
cg26262049	11	10628012	rs75697165_G	10633496	Pre_Pregnancy_BMI	-1965.61	38	0.00434299	1	1
cg14701108	2	3131293	rs823184_A	2859558	Parity	-1218.23	43	0.00435605	1	1
cg00118365	5	140779112	rs801184_G	140090810	Parity	-1532.51	36	0.00437093	1	1
cg04039397	3	111260783	rs59671034_A	111665815	Gestational_Diabetes	-1956.26	22	0.00437271	0.961995	1
cg15357934	12	58138320	rs10783815_G	57616013	Maternal_Age	-1972.49	31	0.00437366	1	1
cg22022881	2	105853494	rs4281921_T	106535966	Gestational_Diabetes	-952.197	35	0.00438792	1	1
cg12053065	12	52281674	rs149960700_CTTATTTA	51705168	betamet	-1731.21	30	0.00440801	1	1
cg18085176	4	7939940	rs201689649_A	7917744	deliverymode	-1561.05	51	0.00440834	1	1
cg12160527	12	51347610	rs3812825_G	50616346	deliverymode	-2224.34	18	0.00441761	0.79517	1
cg23682609	20	52687365	rs732344_G	52660863	Maternal_Age	-1613.41	27	0.00442265	1	1
cg13729816	19	52954722	rs3764537_C	52619065	Maternal_Age	-1367.02	130	0.00442708	1	1
cg09584051	11	7098380	rs7950986_T	7137217	Maternal_Age	-2041.69	32	0.00444262	1	1
cg08888354	19	37958707	rs1363753_G	37488481	Maternal_Age	-2043.73	96	0.00446824	1	1
cg19702383	12	97885575	rs78584862_T	97677286	hypertension	-2029.5	29	0.00448239	1	1
cg08169020	14	69256888	rs139866000_T	70117787	Maternal_Age	-1833.38	25	0.00448707	1	1
cg14621350	12	39538106	rs71075021_CTGAT	39377121	Maternal_Age	-2078.12	19	0.0044946	0.853975	1
cg10475928	10	118901190	rs1638440_C	118934887	deliverymode	-1598.69	33	0.00449544	1	1
cg10752676	7	123175466	rs28460790_T	122625941	Parity	-1916.63	23	0.00452823	1	1
cg11424776	5	2643177	rs59819599_G	2643147	hypertension	-1942.17	67	0.0045465	1	1
cg25977504	1	247979157	rs60806146_TA	247226207	Maternal_Age	-2065.74	32	0.00455671	1	1
cg18462916	13	113918539	rs9603957_T	113474348	hypertension	-2083.07	60	0.00456416	1	1
cg05969496	1	182923750	rs7517310_G	182079986	Pre_Pregnancy_BMI	-1967.07	23	0.00456753	1	1
cg06718003	19	15851771	rs1000329_C	16449517	hypertension	-2119.31	56	0.00458325	1	1
cg25600766	12	22486484	rs11438244_CT	22614899	deliverymode	-1677.3	18	0.00460931	0.829675	1
cg21847800	15	51973224	rs2570233_G	52121846	Maternal_Age	-2216.84	34	0.00463531	1	1
cg18587476	2	24397810	rs13004818_A	24804182	betamet	-1511.71	33	0.00467792	1	1
cg16126754	10	133156058	rs12269134_G	133260815	Parity	-1535.55	68	0.00468542	1	1
cg25538235	18	70211974	rs72968052_G	69701713	Parity	-1602.98	24	0.00469213	1	1
cg05769923	16	84029838	rs9938227_G	84053301	deliverymode	-1694.09	75	0.00475445	1	1
cg01471264	2	119597415	rs13427870_G	118617003	Pre_Pregnancy_BMI	-1954.23	40	0.00477045	1	1
cg19963522	6	154677796	rs3805832_T	155473551	Maternal_Age	-1875.56	27	0.00478376	1	1
cg13495204	4	74274452	rs36219190_C	73929970	Maternal_Age	-2132.1	19	0.00478484	0.90912	1
cg00907008	3	350892	rs11919828_A	1247669	Pre_Pregnancy_BMI	-1260.94	12	0.00478609	0.574331	1
cg02303701	6	3160584	rs13196874_T	3912275	Gestational_Diabetes	-1641.79	41	0.00478623	1	1
cg27340506	8	87082045	rs34092348_C	87216851	hypertension	-1613.47	16	0.00478899	0.766238	1
cg06228599	6	47010091	rs9472885_C	46800457	hypertension	-2103.06	23	0.00479798	1	1
cg01284415	19	49457725	rs4802547_T	49572547	Maternal_Age	-1864.03	63	0.00481538	1	1
cg10932486	5	61028265	rs78715689_T	61027537	Maternal_Age	-1327.2	19	0.00483656	0.918947	1
cg20699141	3	182698915	rs6793163_C	182973255	Maternal_Age	-1962.21	17	0.00483839	0.822527	1
cg05048730	11	58208576	rs535014_C	58618099	betamet	-2269.03	22	0.00486992	1	1
cg17247873	10	134332277	rs146063105_A	135122723	betamet	-1456.69	68	0.00487928	1	1
cg00002033	19	39798481	rs76452398_A	39832910	betamet	-1772.49	67	0.00489306	1	1
cg25912611	20	54968626	rs6024504_G	54483893	deliverymode	-1686.53	42	0.00490032	1	1
cg19928377	5	140249735	rs12515688_A	140480852	Pre_Pregnancy_BMI	-1132.16	38	0.00491315	1	1
cg10365563	7	21469772	rs2529175_T	21367928	betamet	-2259.16	21	0.00496988	1	1
cg06976144	5	3182057	rs10475140_A	2256873	Pre_Pregnancy_BMI	-1345.01	49	0.00499078	1	1
cg24787924	19	54231819	rs10410012_T	53302737	hypertension	-2207.75	80	0.00499145	1	1
cg06307939	19	12984645	rs45536046_G	12250983	Pre_Pregnancy_BMI	-1518.18	69	0.00500139	1	1
cg26658927	22	24577438	rs9612276_T	23619461	Maternal_Age	-2309.23	32	0.00500501	1	1
cg00566209	2	716389	rs385909_A	199678	Maternal_Age	-1661.6	44	0.0050445	1	1
cg06937068	5	140615329	rs73275709_G	140605601	Maternal_Age	-1677.19	38	0.00504763	1	1
cg12236088	2	105275812	rs17634270_C	105654150	deliverymode	-1462.76	24	0.00508837	1	1
cg02749463	17	46646359	rs5820710_CTTATA	46600110	betamet	-1670.93	44	0.00510937	1	1
cg10146935	1	871308	rs6690515_A	1447325	hypertension	-861.015	36	0.00512772	1	1
cg02983090	16	27437892	rs7189928_A	26827743	deliverymode	-1806.61	22	0.00514637	1	1
cg20172258	10	133878853	rs60533676_C	133951880	Pre_Pregnancy_BMI	-1566	72	0.00515614	1	1
cg21450784	19	519609	rs7251792_A	1021725	hypertension	-1722.57	36	0.00516744	1	1
cg11985480	2	74729100	rs10460574_G	75362648	deliverymode	-1744.19	28	0.00521055	1	1
cg06710259	5	55775841	rs150596343_CAA	55870215	Pre_Pregnancy_BMI	-1824.04	24	0.00526734	1	1
cg01646795	7	57324841	7:57519010:C_CTTAATAAACATTTTA	57519010	Parity	-1599.7	46	0.00527902	1	1
cg15389068	5	140475049	rs2697541_T	140559596	Maternal_Age	-1732.97	39	0.00531806	1	1
cg18474108	13	25670319	rs75794065_G	26046056	Maternal_Age	-1671.86	37	0.00532391	1	1
cg10776186	13	25875020	rs3053448_GAAGAT	26262549	Maternal_Age	-2073.36	36	0.00536509	1	1
cg05557233	6	27482950	rs6928314_T	27390993	betamet	-1177.27	141	0.00537579	1	1
cg00098799	15	99409360	rs144484438_A	98478518	Maternal_Age	-1376.33	37	0.0053854	1	1
cg26983198	11	1952756	rs72847987_A	1669570	Parity	-1842.82	49	0.00539584	1	1
cg08129505	19	15582687	rs2168647_A	16485829	Maternal_Age	-1884.99	55	0.00541077	1	1
cg08037922	1	179521085	1:180137486:G_GTCATCTGTCCACAGACCATCATCTGTCCACAGACCA	180137486	hypertension	-2075.71	30	0.00551848	1	1
cg05366561	20	30437731	rs113428245_C	30373051	betamet	-1714.17	42	0.00551862	1	1
cg26888623	6	37871320	6:37997833:TATATATATATATATATATATATA_T	37997833	hypertension	-2118.85	24	0.00553386	1	1
cg00225603	7	20865639	rs2529175_T	21367928	hypertension	-2236.65	18	0.00554079	0.997342	1
cg12927753	3	160823392	rs336573_G	161067740	deliverymode	-1881.45	24	0.00554275	1	1
cg05172197	14	38727014	rs78391097_G	39154054	betamet	-2253.14	22	0.00554688	1	1
cg23136738	11	925521	rs3830667_ATACCTTTTAG	244490	betamet	-1987.5	58	0.00557133	1	1
cg12277225	13	52734032	rs9536156_T	53155539	Gestational_Diabetes	-1939.55	26	0.00557543	1	1
cg10082647	12	107348855	rs1882543_T	107067160	deliverymode	-1539.98	20	0.00560747	1	1
cg15444358	14	102051071	rs78779322_A	102990994	Parity	-1829.52	40	0.00564298	1	1
cg14324805	22	30902615	rs75490016_G	31064020	Maternal_Age	-2188.74	42	0.00566151	1	1
cg10161121	1	172628020	rs11588833_G	171774483	betamet	-2383.15	23	0.00572249	1	1
cg06702850	6	166876890	rs9355542_T	166053512	Gestational_Diabetes	-1637.53	49	0.00572578	1	1
cg14308082	10	131568021	rs426715_A	132287571	Maternal_Age	-1754.38	37	0.00573375	1	1
cg06640206	3	69985594	rs78468247_C	70313778	Maternal_Age	-2043.79	21	0.00574632	1	1
cg09019546	4	185936575	rs6849248_A	186156437	Maternal_Age	-1997.85	31	0.00576886	1	1
cg25669249	15	29442169	rs34240160_C	29676592	betamet	-1815.29	18	0.00577127	1	1
cg17496921	19	11406993	rs10424345_A	12188317	Gestational_Diabetes	-2324.6	85	0.00580129	1	1
cg05267394	20	32856898	rs6060137_T	33565480	betamet	-1196.38	15	0.00582676	0.874014	1
cg19303898	1	170115258	rs6674620_C	169996593	Maternal_Age	-1616.81	27	0.00584629	1	1
cg15253520	8	87521369	rs4961194_G	87494974	betamet	-1660.86	18	0.00586506	1	1
cg23713900	18	615496	rs56342716_C	723394	betamet	-1756.97	11	0.00586525	0.645177	1
cg20225999	2	218843435	rs10199385_G	218898890	Maternal_Age	-1318.22	21	0.00587341	1	1
cg11009736	2	119699682	rs2272053_G	120436773	betamet	-1995.03	37	0.00589065	1	1
cg03371962	12	1772323	rs12828908_G	1879385	hypertension	-1751.45	34	0.00589176	1	1
cg16698814	19	51524763	rs11879310_A	51037075	betamet	-1889.92	64	0.00591243	1	1
cg00955544	21	31767222	rs2832745_G	31643583	deliverymode	-2179.58	20	0.0059139	1	1
cg18860301	6	13977167	rs6459373_C	14739335	Maternal_Age	-2220.9	22	0.0059189	1	1
cg04165000	6	53375279	rs1355775_G	52529358	hypertension	-1991.64	21	0.00592208	1	1
cg11103390	10	11784920	rs10906009_T	11802630	hypertension	-1083.2	43	0.00593059	1	1
cg16409562	14	21485900	rs3811327_T	22471333	Pre_Pregnancy_BMI	-1983.54	39	0.0059416	1	1
cg22712983	2	219187374	rs17847406_G	220162015	Gestational_Diabetes	-1740.66	25	0.00600071	1	1
cg11254952	1	1890171	rs41315326_T	1858071	Maternal_Age	-2113.84	65	0.00602451	1	1
cg06953865	19	18549723	rs72317419_C	18540280	betamet	-2322.95	46	0.00603354	1	1
cg11153400	22	46449498	rs3788664_T	45981492	betamet	-1110.15	55	0.00606211	1	1
cg22199969	2	233323840	rs67171963_T	233310014	deliverymode	-1449.74	44	0.00606229	1	1
cg01842720	11	7535887	rs11041876_C	8337859	Maternal_Age	-1722.84	41	0.00606395	1	1
cg13336665	5	134872610	rs11744181_T	135664762	Parity	-1658.13	29	0.00611187	1	1
cg14972155	5	54281198	rs149791385_G	54909825	Maternal_Age	-1288.83	29	0.00611563	1	1
cg25197500	17	80581805	rs7405607_C	80938781	hypertension	-1804.84	54	0.00613362	1	1
cg24828322	10	96830111	rs77046614_G	96519244	hypertension	-2010.88	21	0.00616618	1	1
cg06682039	6	170536047	rs17860614_C	170109399	deliverymode	-1601.14	41	0.00618506	1	1
cg03444340	2	182386600	rs16867392_A	182129097	Gestational_Diabetes	-2205.82	19	0.00620633	1	1
cg25600606	11	33308345	rs3808985_A	33183073	Maternal_Age	-2146.35	30	0.00626945	1	1
cg02633068	15	27083996	rs4906865_G	26402355	betamet	-1529.06	22	0.00629174	1	1
cg05124918	12	52473462	rs144600069_CG	52431350	Maternal_Age	-1710.59	35	0.00630654	1	1
cg03757805	13	111521981	rs12870443_T	111730106	Gestational_Diabetes	-1758.21	46	0.00632256	1	1
cg24716416	4	188736112	rs149707865_CCTTCCTCTTTGACTCCAT	189027651	Pre_Pregnancy_BMI	-1611.3	37	0.0063529	1	1
cg24768135	17	4805392	rs79436576_T	4805167	Pre_Pregnancy_BMI	-1439.19	46	0.00635847	1	1
cg05226607	5	147548617	rs60978485_T	147470679	deliverymode	-2265.29	21	0.00641736	1	1
cg15844419	21	46850665	rs4819121_T	46889565	Pre_Pregnancy_BMI	-1370.82	78	0.00642389	1	1
cg01722963	16	88263261	rs11076689_G	88465868	betamet	-1620.05	73	0.0064593	1	1
cg24674504	5	140189548	rs10574782_T	140615501	Maternal_Age	-1927.81	37	0.00647434	1	1
cg10371615	7	157277398	rs17837794_C	157469863	betamet	-2069.29	102	0.006478	1	1
cg07506841	7	38728135	rs112002348_G	39606523	hypertension	-2184.93	30	0.00651112	1	1
cg24446178	12	100750702	rs115881447_A	100775451	Pre_Pregnancy_BMI	-1756.84	14	0.0065406	0.915683	1
cg26750002	19	49244674	rs11267495_G	49956460	deliverymode	-1874.49	63	0.00654674	1	1
cg14057711	17	22203489	17:22026088:A_ATATTTT	22026088	Pre_Pregnancy_BMI	-1563.68	14	0.00657689	0.920765	1
cg08301181	17	73780373	rs881563_G	74129012	Maternal_Age	-1944.29	72	0.00662015	1	1
cg01271812	2	66671478	rs6546178_G	65984172	hypertension	-1745.73	15	0.00662039	0.993058	1
cg00211215	6	32552246	rs9270923_C	32572405	hypertension	-202.204	84	0.00662757	1	1
cg04738130	16	56684805	rs143451800_C	56684295	Gestational_Diabetes	-1734.63	54	0.00668583	1	1
cg21154426	3	53161967	rs7628839_G	53765448	hypertension	-2197.2	31	0.00668709	1	1
cg19825600	2	3704501	rs13403164_G	3714966	hypertension	-1352.64	37	0.00670043	1	1
cg19931902	20	207144	rs6056135_T	933015	deliverymode	-2082.16	20	0.00672284	1	1
cg20502257	12	55758598	rs3759101_T	56211641	deliverymode	-1859.84	23	0.00672537	1	1
cg17118262	17	32690569	rs3816754_T	33433849	betamet	-2110.83	29	0.00675103	1	1
cg08631502	16	1078986	rs3176368_T	127827	Maternal_Age	-1633.43	72	0.00676067	1	1
cg07383535	5	157078082	rs2270820_C	157158372	Maternal_Age	-1931.79	36	0.00676493	1	1
cg00227156	22	18463646	rs5747200_C	17958441	betamet	-1914.74	42	0.00685138	1	1
cg02999390	2	98357802	2:98188893:GAAAATTTAGAATTTAAAATTTAAAATTTAAA_GAAAATTTAGAATTTAAAATTTAAAATTTAAA	98188893	Parity	-1970.48	18	0.00686915	1	1
cg21327235	17	7643798	rs200045810_C	7747642	Parity	-1791.46	67	0.00691381	1	1
cg08356637	11	8385767	rs16931210_G	7770142	Pre_Pregnancy_BMI	-1977.54	48	0.00694549	1	1
cg06013872	4	72203823	rs9993024_C	72723718	deliverymode	-2039.08	22	0.00694987	1	1
cg01324343	3	183735012	rs7625464_C	183723956	betamet	-1588.23	31	0.00695123	1	1
cg00899659	10	45495971	rs1680641_G	44709657	betamet	-2046.62	34	0.00697441	1	1
cg25536014	5	5139458	rs140060037_G	5353048	Maternal_Age	-1207.4	31	0.00698563	1	1
cg06317209	12	58210878	12:58449422:C_T	58449422	deliverymode	-1558.89	29	0.00699159	1	1
cg01447427	1	161128567	rs61219424_G	161360134	Parity	-1905.14	32	0.00701543	1	1
cg00819078	5	16615081	rs76871412_A	16406352	Maternal_Age	-2070.58	14	0.0070263	0.983682	1
cg21030400	19	2052564	rs7257116_T	2028985	hypertension	-2059.19	71	0.00705729	1	1
cg20253212	4	41694822	rs12509038_G	40980737	betamet	-2147.61	25	0.0070975	1	1
cg06713675	4	122721982	rs67772833_A	122723106	Pre_Pregnancy_BMI	-1332.92	21	0.00711789	1	1
cg08703857	7	2653651	7:3340909:GGGC_GGGCGGC	3340909	Pre_Pregnancy_BMI	-1093.9	56	0.00714124	1	1
cg05624196	3	195310883	rs11707224_A	194574958	Maternal_Age	-2185.46	33	0.00714723	1	1
cg14583127	10	37940493	rs2505232_G	38344700	Pre_Pregnancy_BMI	-1499.47	67	0.00722093	1	1
cg05348871	11	36397127	rs77190366_T	36430848	Gestational_Diabetes	-2221.52	15	0.00723528	1	1
cg11043002	5	177876863	rs2672831_G	177899025	Maternal_Age	-2111.37	51	0.00724245	1	1
cg23206115	6	158066900	rs9458563_C	158229807	betamet	-1976.47	30	0.00725832	1	1
cg26750893	2	38043481	rs138922687_G	38595140	Maternal_Age	-2033.56	44	0.0072783	1	1
cg17434634	19	49522954	rs73049222_C	48866457	Parity	-1678.63	64	0.00728143	1	1
cg09804944	1	89616547	rs10524022_C	89323374	hypertension	-2111.41	27	0.00736415	1	1
cg22534509	12	123215119	rs1798569_A	123303945	betamet	-2006.07	38	0.00737302	1	1
cg16464735	14	57700226	rs10144612_C	56761044	Gestational_Diabetes	-1889.41	16	0.00741664	1	1
cg12119625	19	54106789	rs12459469_A	53667913	betamet	-455.877	81	0.00744976	1	1
cg02985445	7	97908505	rs6979084_A	98370376	deliverymode	-2208.1	31	0.00748226	1	1
cg19187616	8	53012573	rs11785287_T	53806207	Pre_Pregnancy_BMI	-1504.62	23	0.00748974	1	1
cg05117324	11	4469604	rs12281293_T	3963814	betamet	-2253.13	24	0.00755972	1	1
cg09555818	19	45449301	rs7259679_T	45457306	Maternal_Age	-2109.29	77	0.0075647	1	1
cg07369606	17	80290169	rs72250407_A	80285809	Maternal_Age	-1989.12	59	0.00760646	1	1
cg03896694	16	3493440	rs1967308_T	4065677	hypertension	-1213.44	44	0.00760821	1	1
cg01114163	5	1856713	rs143666424_GT	1881434	Maternal_Age	-1361.84	79	0.0076247	1	1
cg18606098	4	103998717	rs113125634_GATTCCATTTGA	103732202	betamet	-2039.17	24	0.00767771	1	1
cg20548231	22	31318373	rs115669485_C	32159705	Maternal_Age	-1519.95	39	0.00768164	1	1
cg04921690	7	23244034	rs145260264_T	23337776	hypertension	-2007.13	36	0.00774596	1	1
cg14664412	3	122044043	rs1574133_C	121468794	Maternal_Age	-1949.26	24	0.00775418	1	1
cg19676181	4	56660398	rs6554320_C	56623431	betamet	-1408.76	26	0.00777186	1	1
cg00473501	17	56354594	rs2233908_A	56085257	Maternal_Age	-1936.04	24	0.00782455	1	1
cg19987356	17	40823930	rs3785900_A	40307168	betamet	-1694.21	35	0.00782683	1	1
cg21592690	4	88528331	rs117676857_G	88787560	deliverymode	-2044.67	30	0.00782924	1	1
cg13984928	17	3704574	rs11471191_CAT	4063426	Maternal_Age	-1424.42	43	0.00784463	1	1
cg24207009	17	76037562	rs72156256_T	75388612	betamet	-1517.98	58	0.00788401	1	1
cg05371552	7	158854564	rs144000195_T	158051111	betamet	-1137.73	69	0.00793928	1	1
cg07241675	7	99067143	rs10235866_A	98269772	Pre_Pregnancy_BMI	-1474.86	26	0.00795135	1	1
cg01364651	7	18067537	rs148933512_C	17895544	Parity	-1803.31	15	0.00801128	1	1
cg18965322	2	99735582	rs17022249_C	99735263	hypertension	-2168.54	23	0.00808524	1	1
cg26815066	11	116578212	rs897836_T	117252489	betamet	-1912.46	32	0.00809856	1	1
cg04451570	10	81892128	rs77777288_T	82258816	Pre_Pregnancy_BMI	-1806.19	39	0.0081049	1	1
cg08779649	13	50194554	rs17073175_C	50141707	auc	1.14394	26	0.00811459	1	1
cg23106045	1	149162430	rs72692813_G	149899885	Gestational_Diabetes	-1566.11	10	0.00811901	0.811901	1
cg02303399	1	153175248	rs885096_T	152971313	hypertension	-2020.82	25	0.00812247	1	1
cg08186790	2	121346485	rs9308614_G	121337196	betamet	-1942.39	42	0.00813361	1	1
cg20295248	20	5485270	rs11453311_CT	5932104	Maternal_Age	-1433.68	34	0.00817789	1	1
cg10011623	20	57463527	rs6064714_G	57414140	Gestational_Diabetes	-1439.11	34	0.00818266	1	1
cg17804112	19	55417496	rs114699037_C	55417050	Pre_Pregnancy_BMI	-1728.28	52	0.00823736	1	1
cg20354882	12	96350795	rs6538617_T	95611141	Parity	-1327.91	28	0.00826249	1	1
cg15945287	17	53809462	rs71363805_TGTG	53721993	Maternal_Age	-1728.76	23	0.00827113	1	1
cg14535884	9	117349621	rs10429546_A	117054195	Maternal_Age	-1853.32	23	0.00829701	1	1
cg05157360	13	113613660	rs138113962_T	113580619	Pre_Pregnancy_BMI	-1396.8	57	0.00832038	1	1
cg16510022	1	102462855	rs141853979_CTTTG	103380892	betamet	-1723	17	0.00832528	1	1
cg06837568	12	108634212	rs139504427_TCTC	108222159	Gestational_Diabetes	-1168.88	33	0.00835653	1	1
cg07034004	7	1250246	rs10951969_C	1221528	Maternal_Age	-1824.31	59	0.0083612	1	1
cg02366262	11	121297716	rs11217962_T	120545346	betamet	-1820.39	23	0.00836138	1	1
cg07379703	5	78279424	rs72776464_T	77475281	Gestational_Diabetes	-2197.95	13	0.00837001	1	1
cg02159489	17	79459563	rs138275447_A	79611369	betamet	-926.59	64	0.0083753	1	1
cg15203214	6	379489	rs2459596_T	1286450	hypertension	-1315.01	14	0.00840925	1	1
cg13573346	14	101363925	rs8019930_T	101303361	betamet	-2122.18	31	0.00841707	1	1
cg13848990	11	55682457	rs113751227_ACATATTTTTTT	55057191	betamet	-2163.28	19	0.00842457	1	1
cg01381374	7	93474158	rs59690848_G	93526050	Gestational_Diabetes	-1900.35	9	0.00842879	0.758591	1
cg07592535	10	52008905	rs7908136_T	52360795	deliverymode	-2122.85	10	0.0085635	0.85635	1
cg21755709	21	45149398	rs17004619_A	45400781	Pre_Pregnancy_BMI	-1980.17	56	0.00858132	1	1
cg07200608	11	76998221	rs139759147_AT	76091289	betamet	-2184.69	44	0.00858432	1	1
cg01855070	3	42201314	rs421559_A	42553114	Maternal_Age	-1721.39	41	0.00859479	1	1
cg04873098	1	3165191	rs56984298_C	3318446	betamet	-1225.67	54	0.0085964	1	1
cg27583010	16	30198505	rs35480350_A	30366039	Parity	-1821.71	21	0.00859984	1	1
cg12273319	19	50861262	rs11879743_C	50562372	betamet	-1698.05	46	0.00861584	1	1
cg09135239	16	412393	rs7199181_A	412333	deliverymode	-1303.85	40	0.0086261	1	1
cg03378599	5	140106029	rs79212106_A	140913662	betamet	-1907.08	35	0.00863951	1	1
cg18405330	6	164171960	rs67952008_A	164146197	hypertension	-1429.04	42	0.00867364	1	1
cg26373733	6	157041268	rs2365615_C	157960017	hypertension	-1504.14	20	0.00869131	1	1
cg02638909	8	30888801	rs112564138_C	31219578	Maternal_Age	-2208.48	24	0.00869573	1	1
cg24338843	1	12806667	rs35562212_C	11847740	betamet	-2033.01	27	0.0087026	1	1
cg09214616	6	168533375	rs67822845_A	167823465	Pre_Pregnancy_BMI	-1449.9	65	0.00870985	1	1
cg09451427	3	50488230	rs55914752_GAGTC	50108948	Gestational_Diabetes	-1536.74	15	0.0087165	1	1
cg15414745	6	74064047	rs3012530_T	74679826	Maternal_Age	-1536.84	27	0.00873113	1	1
cg10599438	19	844589	rs117593705_C	1021500	Parity	-1632.19	38	0.00874988	1	1
cg14027288	1	180923683	rs58013893_GGCCCCTGCGCA	180727915	Pre_Pregnancy_BMI	-1253.31	35	0.00875188	1	1
cg20906802	6	47749786	rs1234120_T	46879000	Maternal_Age	-2017.6	23	0.00875804	1	1
cg23247945	5	140530410	rs3776103_G	140476894	Maternal_Age	-1283.98	39	0.00877905	1	1
cg02094337	17	80542118	rs185224389_G	80489631	hypertension	-1882.82	56	0.00877934	1	1
cg16282892	3	193987757	rs7609739_T	193713552	Maternal_Age	-1568.4	32	0.00878516	1	1
cg09715285	2	220108267	rs35328001_T	220108423	Pre_Pregnancy_BMI	-1721.22	33	0.0087903	1	1
cg21010202	6	1615843	rs2804728_C	699697	Maternal_Age	-1111.48	21	0.00880697	1	1
cg04756577	8	30853564	rs7004230_T	31143974	Maternal_Age	-2127.95	24	0.00882032	1	1
cg10021924	12	131401275	rs73445432_A	130546874	Maternal_Age	-1515.42	95	0.00885574	1	1
cg16230581	14	95358041	rs2282266_T	95658153	betamet	-1831.84	50	0.0088657	1	1
cg11903920	10	132930485	rs11017764_G	132949201	betamet	-1882.86	62	0.0088712	1	1
cg03547797	11	22689644	rs72868616_T	23398905	Pre_Pregnancy_BMI	-1532.43	19	0.00889992	1	1
cg06687640	5	159560692	rs10077980_T	159614339	Parity	-2002.6	21	0.00890958	1	1
cg08819022	22	18531447	rs7288481_A	18961782	deliverymode	-1544.09	41	0.00894012	1	1
cg12097325	1	1076431	rs72892220_C	1050701	deliverymode	-1824.04	38	0.00896669	1	1
cg06094482	1	40158708	rs75515807_A	41061416	hypertension	-2046.71	41	0.00908354	1	1
cg03143849	11	2904951	rs113811974_C	2297099	Maternal_Age	-1805.2	40	0.00909457	1	1
cg26393629	14	21191859	rs144969007_T	20771823	betamet	-1355.24	35	0.00912415	1	1
cg14554519	2	11101032	rs11894033_A	12019150	Maternal_Age	-2081.38	57	0.00913042	1	1
cg18825419	10	27150407	rs2815519_C	27922527	Maternal_Age	-1893.65	46	0.00913461	1	1
cg10606698	6	76203642	rs17553310_CCTT	75995155	betamet	-1862.13	18	0.00915406	1	1
cg05060607	12	8211391	12:8777523:CCCG_C	8777523	Gestational_Diabetes	-1542.63	20	0.0091671	1	1
cg11717189	11	2154132	rs2283159_T	2569903	Parity	-1486.83	43	0.00917203	1	1
cg03792788	2	121338607	rs75451260_T	121468935	betamet	-1924.74	42	0.00917235	1	1
cg10502244	12	48399295	rs12099937_C	48771616	Gestational_Diabetes	-1857.66	37	0.00923696	1	1
cg04071270	5	140457553	rs17287078_G	141282159	Gestational_Diabetes	-1515.84	39	0.00929614	1	1
cg06819704	5	159707559	rs6874323_A	159020879	hypertension	-1870.39	20	0.00932464	1	1
cg15586392	8	142238691	rs3816063_T	142161064	Gestational_Diabetes	-1810.02	34	0.00947572	1	1
cg20171429	7	89873821	rs6965126_C	90015825	Parity	-1871.83	17	0.00950204	1	1
cg01393945	5	10457034	rs61751793_AG	11196907	Maternal_Age	-1549.91	27	0.00952784	1	1
cg19843353	5	180651585	rs200454506_C	180687428	betamet	-1680.67	29	0.00953121	1	1
cg22382021	8	145755756	rs3866997_C	146202386	Parity	-1524.42	27	0.00954279	1	1
cg17218026	1	154582156	rs12125397_T	154636972	deliverymode	-1866.58	33	0.00955616	1	1
cg25605731	19	13054434	rs1975349_C	12222861	Maternal_Age	-1717.86	70	0.0095762	1	1
cg04972745	10	101287846	10:101297319:G_C	101297319	Maternal_Age	-1405.25	27	0.00961282	1	1
cg19988426	10	130064021	rs11016138_A	130040987	Pre_Pregnancy_BMI	-1960.47	37	0.00963445	1	1
cg02726930	12	114107803	rs10774755_T	114810396	hypertension	-1830.55	35	0.00963879	1	1
cg10909192	14	45579847	rs201635152_A	45519276	deliverymode	-1925.18	13	0.00970914	1	1
cg04096085	14	101435336	rs200893139_ACACG	102149793	Parity	-1818.05	37	0.00971691	1	1
cg18082788	6	149806339	rs587968_T	150735846	betamet	-1990.27	33	0.00972396	1	1
cg23169762	6	3749854	rs72850108_T	4160471	Maternal_Age	-1985.57	44	0.00974119	1	1
cg20102280	13	47470793	rs73183862_T	48085434	deliverymode	-2269.66	11	0.00975748	1	1
cg24998527	1	42611607	rs4019589_C	42708626	deliverymode	-955.068	35	0.00977758	1	1
cg09393619	3	195897833	rs200561579_A	196467722	Maternal_Age	-2130.33	26	0.00978791	1	1
cg08506869	8	48572447	rs28396124_C	47782917	deliverymode	-1639.63	9	0.00978832	0.880949	1
cg04584103	14	94405267	rs67502036_G	93775235	deliverymode	-1461.8	40	0.00980443	1	1
cg02727285	19	45504242	rs12150959_T	45191157	betamet	-1792.87	73	0.0098495	1	1
cg08316083	19	1796207	rs759072_A	2728971	Pre_Pregnancy_BMI	-1440.8	67	0.00987494	1	1
cg01617317	11	59824110	rs511785_G	59521461	Maternal_Age	-1709.42	32	0.00987732	1	1
cg09929856	22	43817323	rs743031_A	43783371	Pre_Pregnancy_BMI	-1826.19	60	0.00988679	1	1
cg23398047	8	49783505	rs185824106_C	49272685	hypertension	-1657.75	12	0.00988804	1	1
cg07498415	11	45721853	rs10838503_A	45690907	betamet	-1970.49	34	0.00990195	1	1
cg24176311	7	128696150	rs2402907_G	128274128	betamet	-1905.76	32	0.00991955	1	1
cg01517571	1	55089959	rs77860231_A	54156255	betamet	-1729.22	37	0.00994865	1	1
cg21356998	4	113971324	rs72678784_C	114614140	Gestational_Diabetes	-1986.97	24	0.00999693	1	1
cg26508200	12	109235071	rs149050218_T	110066701	Maternal_Age	-1807.58	32	0.00999974	1	1
cg17948986	13	50594404	rs9596144_T	50128754	Gestational_Diabetes	-1984.44	19	0.0100082	1	1
cg05168468	5	119799531	rs71586481_A	119736268	Pre_Pregnancy_BMI	-1868.38	17	0.0100419	1	1
cg17691334	11	36615733	rs904557_A	36177539	hypertension	-2026.12	15	0.0100834	1	1
cg02042585	6	160783785	rs16888669_T	160503894	Maternal_Age	-1856.91	47	0.0100939	1	1
cg19421584	7	158664247	rs2308133_TAAC	158658793	Gestational_Diabetes	-1733.84	76	0.0101462	1	1
cg25516803	3	42307519	rs17030458_G	42632238	Maternal_Age	-1979.8	39	0.0101573	1	1
cg26423322	2	33905480	2:34164592:GAGCAGAGTTCCTCATTTTGC_G	34164592	betamet	-1800.1	34	0.0101585	1	1
cg10101468	11	76744076	rs17811389_T	75946352	betamet	-1822.61	38	0.0102466	1	1
cg06817312	3	38562303	rs1093690_T	38400658	Maternal_Age	-1323.71	32	0.0102646	1	1
cg02192673	4	72897565	rs200905281_CTACAGGCGCCTGCCA	72904759	hypertension	-1533.81	19	0.0102836	1	1
cg15398976	13	38445267	rs2985159_G	38176489	betamet	-1767.43	15	0.0102882	1	1
cg13921921	1	155931763	rs11264293_G	154946517	Maternal_Age	-2200.36	30	0.0103085	1	1
cg08735705	7	1003645	rs4596558_C	1108530	Parity	-1397.97	47	0.0103139	1	1
cg08371050	7	90192576	rs6965126_C	90015825	deliverymode	-2048.85	18	0.0103159	1	1
cg08767686	5	51426	5:1009223:AGGGCGGGC_A	1009223	betamet	-1346.59	32	0.0103842	1	1
cg21158502	5	74348187	rs4492095_C	74317279	betamet	-2194.43	17	0.010397	1	1
cg10768316	6	166746933	rs9459407_C	165792989	hypertension	-1864.4	48	0.0104673	1	1
cg24508426	10	124578209	rs6599651_A	124861807	betamet	-857.766	43	0.0104987	1	1
cg22724847	1	248512586	rs7552803_C	249179298	Parity	-1997.17	21	0.0105067	1	1
cg19389372	19	36485356	rs79952524_ATGGAGGAG	36700474	Pre_Pregnancy_BMI	-1443.57	51	0.0105726	1	1
cg10862468	10	135342218	rs3750580_C	134650440	Maternal_Age	-656.455	38	0.0105754	1	1
cg14593033	17	56296980	rs73995445_C	56160566	Pre_Pregnancy_BMI	-1676.8	23	0.0105983	1	1
cg26120813	12	133000792	rs10781651_A	133380498	Gestational_Diabetes	-1419.05	62	0.0106357	1	1
cg16668896	7	54900801	rs815934_G	55574016	deliverymode	-1845.42	28	0.0106373	1	1
cg02111865	2	30371990	rs889898_G	31171209	Gestational_Diabetes	-2268.04	35	0.010644	1	1
cg05023691	1	192605253	rs2247352_G	192157290	Gestational_Diabetes	-2017.7	19	0.0106444	1	1
cg06072036	11	822402	rs80045027_T	1588555	Maternal_Age	-2316.56	58	0.0106539	1	1
cg04690319	11	113604277	11:112966037:C_CGTGTGTGTGTGTGT	112966037	Maternal_Age	-2044.62	21	0.0106732	1	1
cg23218354	1	2885244	rs10909825_T	3817260	Pre_Pregnancy_BMI	-1283.18	53	0.0107118	1	1
cg08243619	1	11561662	rs200473328_T	12443511	betamet	-1781.79	45	0.010726	1	1
cg07587796	4	111397401	rs9994289_T	111338277	hypertension	-1668.74	21	0.0107445	1	1
cg01670430	7	2773010	rs11981207_T	3371579	Maternal_Age	-1970.04	58	0.0107625	1	1
cg00660106	10	118885753	rs10885953_T	118253483	Gestational_Diabetes	-1966.73	33	0.0107663	1	1
cg27326306	16	66442374	rs4081759_A	66947783	Pre_Pregnancy_BMI	-2021.5	28	0.0109217	1	1
cg09645475	20	815316	rs57280980_T	165124	betamet	-1947.33	29	0.0109284	1	1
cg24119225	5	140344483	rs73275709_G	140605601	Maternal_Age	-1982.94	40	0.0109307	1	1
cg13837679	11	44329915	rs2863030_T	44003258	betamet	-2015.91	38	0.0109377	1	1
cg26436731	1	244395115	rs616540_G	245196409	betamet	-1852.06	25	0.0109509	1	1
cg22912818	13	114194341	rs4150734_C	114265950	betamet	-2026.12	60	0.010999	1	1
cg12594933	1	3806817	rs139505893_CT	3817092	Gestational_Diabetes	-1929.46	49	0.0110133	1	1
cg13994241	17	46667725	rs71366902_AT	46719157	betamet	-2134.05	45	0.0110778	1	1
cg15181151	6	150070149	rs2297932_G	150039361	Maternal_Age	-1696.25	35	0.0111172	1	1
cg14494204	5	174221189	rs35086623_T	173629260	Maternal_Age	-1533.39	37	0.0111191	1	1
cg13563026	4	47512538	rs2664017_G	48229886	Maternal_Age	-1977.73	27	0.0111339	1	1
cg13516209	6	29855302	rs9259867_A	29897802	Pre_Pregnancy_BMI	-1684.55	110	0.0111524	1	1
cg17157275	5	172097385	rs6556037_T	172097353	betamet	-2128.29	36	0.0111542	1	1
cg06022561	2	242702553	rs7568781_A	242090639	hypertension	-2242.85	32	0.0111559	1	1
cg23048215	19	947936	rs2304615_G	1826112	betamet	-2269.32	44	0.0111583	1	1
cg20016023	10	99160130	rs10882946_T	99253726	Maternal_Age	-1887.93	30	0.0112235	1	1
cg26217813	17	3378996	rs996172_C	3353289	Pre_Pregnancy_BMI	-2286.99	38	0.0112289	1	1
cg05204104	2	235403141	rs10754938_C	235303181	betamet	-1879.06	25	0.0112309	1	1
cg08006309	16	1587810	rs1657130_C	1946090	hypertension	-2306.34	65	0.011256	1	1
cg16321029	15	25068850	rs367866537_G	24347022	betamet	-1657.31	38	0.011276	1	1
cg26200598	18	8717113	rs400839_T	8660149	betamet	-1906.02	35	0.0112875	1	1
cg03549146	16	69966902	rs11283935_CGCATTCCTCTTCCCCGCATTCCTCTTCCCCGCATTCCTCTTCCCT	69977320	deliverymode	-1514.19	25	0.0113417	1	1
cg25154244	10	135060549	rs2265639_C	135221576	deliverymode	-1539.47	48	0.011371	1	1
cg04586126	5	176734633	rs3217316_A	175921150	Maternal_Age	-2269.23	38	0.0114114	1	1
cg21198300	4	140429869	rs112070775_G	140418081	Maternal_Age	-1329.85	23	0.0114244	1	1
cg17976390	10	6130479	rs2231413_T	5566269	Maternal_Age	-1993.61	45	0.0115083	1	1
cg19910147	8	18256117	rs208031_T	17839224	Maternal_Age	-2092.36	46	0.0115266	1	1
cg26686361	16	85964073	rs6540278_C	85620902	Parity	-1996.56	65	0.0115611	1	1
cg11645453	3	52864694	rs3839102_GGCTGAAACAATATCACT	52882353	Maternal_Age	-2182.85	27	0.0115762	1	1
cg18332229	7	971130	rs74369356_C	1071711	Maternal_Age	-1951.1	47	0.0115783	1	1
cg16106427	10	134045609	rs34204045_C	133977134	Pre_Pregnancy_BMI	-510.182	66	0.0115834	1	1
cg19771469	4	2275994	rs61792505_T	3116283	Maternal_Age	-2298.65	52	0.011618	1	1
cg23907981	7	156836741	rs9638053_A	157306484	Pre_Pregnancy_BMI	-1675.22	76	0.0116376	1	1
cg25800500	2	97505275	rs146537411_G	97220224	Maternal_Age	-1207.59	21	0.0116497	1	1
cg04012600	1	109850126	rs6537880_C	110369740	Maternal_Age	-1940.01	17	0.0116904	1	1
cg12253175	12	58132093	rs3751326_G	58335330	Maternal_Age	-1883.68	30	0.0117004	1	1
cg03962458	13	50745832	rs17073175_C	50141707	hypertension	-2005.85	19	0.0117142	1	1
cg08523384	5	141488047	rs74735889_T	142481810	deliverymode	-1309.94	34	0.0117242	1	1
cg06796779	3	128204927	rs141978910_T	128835788	Parity	-1617.02	38	0.0117279	1	1
cg08356926	4	70893329	rs28448292_C	71379328	Maternal_Age	-2118.5	19	0.0117486	1	1
cg22822446	10	26883013	rs11015647_G	27578379	Gestational_Diabetes	-1187.16	47	0.0117562	1	1
cg21987515	4	153274118	4:153743448:TAAAAAAAAAAA_T	153743448	Gestational_Diabetes	-1982.77	33	0.0117821	1	1
cg22216157	7	157643037	rs35089566_C	157478000	Maternal_Age	-1447.21	112	0.0117864	1	1
cg04487479	6	70993328	rs13220683_T	70327237	Parity	-1413.25	25	0.0117894	1	1
cg25341726	16	28518331	rs889688_A	29193338	betamet	-2092.99	16	0.0118412	1	1
cg25944717	5	180648843	rs34973672_T	180288466	Maternal_Age	-1196.58	29	0.0118824	1	1
cg01164574	21	22368940	rs202046857_T	22807336	deliverymode	-1567	19	0.0119336	1	1
cg11690666	17	80415469	rs11078005_C	80563659	Maternal_Age	-2258.36	58	0.0119549	1	1
cg12190994	7	4305061	7:3340909:GGGC_GGGCGGC	3340909	Parity	-1636.39	43	0.011977	1	1
cg24082121	5	672872	rs149970499_C	595209	Parity	-705.006	49	0.0119885	1	1
cg23779478	20	35274828	20:35012474:G_G	35012474	Maternal_Age	-1917.3	24	0.0119982	1	1
cg01619796	21	38790095	rs2073423_T	38302129	Maternal_Age	-2142.64	29	0.0120054	1	1
cg16629523	11	70262058	rs34027636_C	70173878	Pre_Pregnancy_BMI	-1507.21	38	0.0120271	1	1
cg10800346	13	114829496	rs68147196_GCTCT	114779217	deliverymode	-2025.06	40	0.0121032	1	1
cg13486833	15	71507300	rs76751889_C	70532889	Maternal_Age	-1588.97	20	0.0121285	1	1
cg18514705	19	44330665	rs2195980_C	44351694	hypertension	-1965.51	68	0.0121348	1	1
cg27637873	8	102804678	rs9642979_G	103622296	Maternal_Age	-2117.09	25	0.012144	1	1
cg03797115	4	110625010	rs6825928_A	110272292	Pre_Pregnancy_BMI	-1740.98	21	0.0121455	1	1
cg09971811	20	24930099	rs28445567_C	25099353	Parity	-2318.11	38	0.0121549	1	1
cg12492906	12	109250545	rs11278247_G	109192332	betamet	-1631.8	33	0.012171	1	1
cg04200607	10	72163475	rs201670247_T	71906917	betamet	-1821.06	47	0.012226	1	1
cg05194545	10	32096116	rs4747738_C	31155823	Maternal_Age	-1961.17	31	0.0122452	1	1
cg08678000	8	89047821	rs7459591_G	89622646	Parity	-2080.96	19	0.0122781	1	1
cg01692842	11	134126364	rs4130016_G	133398116	hypertension	-2045.18	48	0.0123191	1	1
cg25501930	20	3145178	rs146425172_T	3505409	deliverymode	-1723.43	44	0.0123496	1	1
cg12910830	5	162929657	rs17052656_C	162555614	hypertension	-2177.76	17	0.0123638	1	1
cg03904427	2	14541534	rs11440206_G	15513518	Maternal_Age	-2033.93	20	0.012384	1	1
cg21453656	3	179502686	rs73883817_C	180060032	hypertension	-2076.67	12	0.0124281	1	1
cg05402364	14	20344083	rs1243679_G	21093733	hypertension	-1904.38	24	0.012431	1	1
cg14107488	4	7033722	rs6856795_A	7799619	Maternal_Age	-2002.67	55	0.0124722	1	1
cg12725520	14	101439569	rs4906136_G	102102726	hypertension	-1830.5	37	0.0125006	1	1
cg03274456	11	62273116	rs78456314_G	62608867	Pre_Pregnancy_BMI	-1929.2	33	0.0125537	1	1
cg26811868	7	64878073	rs6954776_A	63970392	Parity	-2223.95	67	0.0125557	1	1
cg07669403	18	19477059	rs80103021_A	19900379	Pre_Pregnancy_BMI	-1727.22	16	0.0125706	1	1
cg26642420	4	146601345	rs4148243_C	146038848	Pre_Pregnancy_BMI	-2224.51	13	0.0125899	1	1
cg19630681	3	64429607	rs9873349_A	65104731	Gestational_Diabetes	-1512.24	24	0.0126037	1	1
cg13047308	11	47471339	rs7932354_T	46722221	Gestational_Diabetes	-2183.79	20	0.0126175	1	1
cg10272176	16	2904862	rs12919933_A	3137261	Parity	-1655.15	40	0.0126658	1	1
cg13102348	15	97629221	rs8039146_G	98100316	Gestational_Diabetes	-1745.56	22	0.0127895	1	1
cg21328082	6	41254471	rs115856490_G	40513910	betamet	-2106.74	47	0.0127998	1	1
cg12810837	12	9822287	rs7967997_C	9237242	Pre_Pregnancy_BMI	-2005.24	31	0.0128133	1	1
cg05014727	10	6214016	rs145248506_A	6205643	betamet	-1960.28	44	0.0128332	1	1
cg13444538	7	158905317	rs2305467_G	158529889	betamet	-1118.09	65	0.0128385	1	1
cg05616010	19	58630089	rs8109275_G	58629878	Maternal_Age	-1774.35	77	0.0128498	1	1
cg09511421	4	116034871	rs67824716_GATC	116261236	Gestational_Diabetes	-1374.09	19	0.0128636	1	1
cg19376823	3	3135242	rs11709584_A	2613804	betamet	-2067.86	29	0.0128846	1	1
cg22700015	1	228743131	rs79527905_A	227945675	Gestational_Diabetes	-765.289	36	0.0128884	1	1
cg20737388	11	73668626	rs10793065_T	73372089	Gestational_Diabetes	-828.143	26	0.0129196	1	1
cg10259889	7	101936430	rs6465877_C	102504683	deliverymode	-1952	26	0.012949	1	1
cg19743545	2	237085808	rs2600727_C	237568487	Gestational_Diabetes	-1645.98	32	0.0129545	1	1
cg27027427	10	91091912	rs35996190_A	90618468	Parity	-1781.22	33	0.0129603	1	1
cg27217350	2	242813634	rs11696044_A	242077321	Maternal_Age	-1787.44	31	0.012969	1	1
cg21249659	12	10324843	rs10845232_C	11050250	betamet	-1983.41	31	0.0129704	1	1
cg05303559	7	158512380	rs7782723_C	158119956	betamet	-1906.41	79	0.0129895	1	1
cg15750696	6	56507601	rs9396258_G	56959731	deliverymode	-2065.9	15	0.0130027	1	1
cg15277677	11	131630648	rs10894442_C	131637822	Pre_Pregnancy_BMI	-1812.59	20	0.0130118	1	1
cg12748890	1	27676205	rs61216784_G	28390797	hypertension	-1787.44	38	0.0130467	1	1
cg05620261	19	34991070	rs74177152_GGATT	34954479	deliverymode	-1956.89	55	0.0130711	1	1
cg07185983	6	139012860	rs147622273_G	139021691	Maternal_Age	-530.797	16	0.013092	1	1
cg20408276	2	38300586	rs138922687_G	38595140	betamet	-1853.78	47	0.013107	1	1
cg11936341	6	1604140	rs1922938_A	1446047	betamet	-1358.92	23	0.013116	1	1
cg08217526	14	98445245	rs7154483_A	98937146	betamet	-1790.5	27	0.0131338	1	1
cg16661522	1	149145082	rs12077623_G	149970096	Maternal_Age	-1190.79	9	0.0131548	1	1
cg24808442	1	229439738	rs11581037_G	228467333	Maternal_Age	-2080.36	28	0.0131638	1	1
cg20814179	4	940893	rs376631216_T	850183	betamet	-1023.36	68	0.0131675	1	1
cg18107006	2	38831166	rs12996029_A	38819906	Maternal_Age	-2214.74	43	0.0131727	1	1
cg25556122	19	45721000	rs1434579_T	44932972	Gestational_Diabetes	-1527.92	65	0.0131819	1	1
cg10096929	1	156261403	rs2241111_C	156163718	Gestational_Diabetes	-1804.53	28	0.0131896	1	1
cg08812936	3	178254213	rs7424_C	178735212	Pre_Pregnancy_BMI	-1650.09	12	0.0132768	1	1
cg00452133	1	7308117	rs11120813_A	7062993	Maternal_Age	-1858.65	42	0.0133157	1	1
cg19922435	4	124694178	rs13109690_G	124813849	Gestational_Diabetes	-1674.54	20	0.013341	1	1
cg18970824	14	104662402	rs11628870_T	104713102	Gestational_Diabetes	-1935.87	44	0.0133575	1	1
cg25629938	12	70131692	rs113042358_C	70083082	Maternal_Age	-2223.34	33	0.013373	1	1
cg12549411	21	41032864	rs2277788_C	40817702	hypertension	-1457.09	42	0.0133768	1	1
cg01281175	5	175109114	rs11270428_AGTCTCTGAGTCACATTTCCTCAC	174638248	hypertension	-2007.93	26	0.013378	1	1
cg00888801	5	140806126	rs2697541_T	140559596	Maternal_Age	-2146.06	32	0.0133843	1	1
cg26891150	15	79575634	rs61528446_C	80176034	Pre_Pregnancy_BMI	-1750.34	44	0.0134095	1	1
cg23568334	11	129079485	rs12802622_A	129835336	Maternal_Age	-2221.26	22	0.0134588	1	1
cg03849834	6	41195891	rs6458203_T	41196040	betamet	-1651.38	47	0.0135324	1	1
cg17322044	12	125140105	rs75625652_C	125195074	Gestational_Diabetes	-1130.19	51	0.013545	1	1
cg02868375	2	73517755	rs828884_C	74374641	hypertension	-2235.58	21	0.013548	1	1
cg10073842	15	23894198	rs61995396_A	24683100	hypertension	-1873.33	21	0.0135809	1	1
cg04716394	14	74318162	rs2270074_G	74318645	Maternal_Age	-1886.63	38	0.0136087	1	1
cg06419432	17	25707535	rs138697975_C	25289229	betamet	-1739.01	26	0.0136439	1	1
cg09526135	4	85603757	rs140707524_AT	85589633	betamet	-2165.46	14	0.0137038	1	1
cg15900051	6	158245997	rs1744170_T	158507840	Parity	-1811.97	37	0.0137236	1	1
cg07012076	11	55797626	rs34391788_A	55271721	Parity	-1994.56	20	0.013744	1	1
cg17356750	7	114329849	rs77396472_G	113809213	betamet	-2146.31	12	0.0137625	1	1
cg02032334	2	121410165	rs75451260_T	121468935	betamet	-1997.23	43	0.0138453	1	1
cg00007076	8	67342600	rs35859859_A	66452425	Pre_Pregnancy_BMI	-1633.26	27	0.0139236	1	1
cg08634357	16	66956242	rs8051653_C	67848515	Parity	-1682.97	29	0.013932	1	1
cg27058052	19	54177231	rs10425136_A	53911973	hypertension	-2006.72	79	0.013939	1	1
cg21577598	17	80084751	rs9900614_T	79229451	Maternal_Age	-2175.27	71	0.0139429	1	1
cg11189107	14	25042782	rs10579388_T	24940601	Maternal_Age	-2142.77	32	0.0139537	1	1
cg24023289	4	109087312	rs28374811_A	109038758	Maternal_Age	-1850.81	21	0.013981	1	1
cg01606875	9	25678753	rs115036873_C	26191922	Maternal_Age	-1733.14	16	0.0140069	1	1
cg15878616	20	52492209	rs150312789_C	52384264	Parity	-1779.21	30	0.0140583	1	1
cg23270582	4	70514724	rs149194362_TAGGG	69628582	Maternal_Age	-1863.44	25	0.0140643	1	1
cg21990144	2	201726666	rs58097644_C	201441803	betamet	-2010.57	23	0.0140847	1	1
cg17099656	22	47135171	rs5769126_C	47135205	betamet	-2328.02	56	0.0140991	1	1
cg19369780	11	1578502	rs2008493_C	1582640	betamet	-1708.59	58	0.0141127	1	1
cg21649089	17	14198392	rs143766433_AGT	14171785	Pre_Pregnancy_BMI	-1050.18	27	0.0141641	1	1
cg26132114	10	44223934	rs2050502_C	44203201	Maternal_Age	-1498.9	55	0.014176	1	1
cg08435674	6	36308494	rs3839382_T	36826629	hypertension	-1646.16	35	0.0142533	1	1
cg27174822	16	2902830	rs9935192_A	2969856	Maternal_Age	-1600.42	40	0.0142685	1	1
cg07504598	7	24797786	rs59043175_T	23996698	deliverymode	-1405.45	30	0.0142807	1	1
cg10708189	1	58898793	rs2406784_C	59011987	Parity	-2028.26	23	0.0143104	1	1
cg05924254	4	1107720	rs11247975_G	1165130	Maternal_Age	-1607.94	69	0.0143845	1	1
cg08380478	10	132683454	rs74162661_A	132317669	deliverymode	-1534.6	52	0.0145063	1	1
cg00020778	12	109825145	rs7976412_G	110450687	hypertension	-1918.25	35	0.0145134	1	1
cg12777862	16	31548756	rs34368131_G	31613625	betamet	-1735.66	21	0.0145167	1	1
cg20078972	19	15391832	rs149941008_A	14760282	deliverymode	-1874.33	52	0.0145277	1	1
cg04663285	11	379455	rs11518908_C	349462	Parity	-1343.3	49	0.0145521	1	1
cg03830006	17	77707066	rs376128255_A	78466399	Maternal_Age	-481.919	41	0.0146001	1	1
cg24597363	4	1294996	rs79381557_A	873384	Maternal_Age	-1749.72	62	0.0146444	1	1
cg25289899	11	2019167	rs2283159_T	2569903	Maternal_Age	-1667.65	48	0.0147178	1	1
cg04358463	19	56215104	rs11667987_C	55987871	betamet	-1429.24	48	0.0147399	1	1
cg27318000	18	3845667	rs8096244_A	3786584	hypertension	-2163.81	20	0.0147436	1	1
cg22373770	1	9224198	rs301807_A	8484823	betamet	-1899.74	40	0.0147871	1	1
cg23445255	20	18774368	rs35930853_C	18548320	Maternal_Age	-1894.03	19	0.0147897	1	1
cg17598785	10	61112628	rs368643366_T	61183739	hypertension	-2288.72	22	0.0148037	1	1
cg05363438	1	224301382	rs35524864_G	225194252	Maternal_Age	-1957.57	22	0.0148402	1	1
cg15978561	2	240196996	rs74388311_T	241061289	betamet	-1837.61	59	0.0148464	1	1
cg02390624	11	85469919	rs291241_G	86013361	hypertension	-1885.96	26	0.014883	1	1
cg22463553	5	140788504	rs2697541_T	140559596	Gestational_Diabetes	-2041.77	35	0.0149001	1	1
cg12758090	15	80543408	rs12898706_G	80501402	deliverymode	-1688.25	37	0.0149479	1	1
cg05676441	5	19988800	rs13168993_A	19614024	Maternal_Age	-1730.37	19	0.0150117	1	1
cg15628518	8	145025059	rs10866916_C	145006790	betamet	-1527.96	45	0.0150597	1	1
cg16858211	7	36765349	rs196570_A	36304887	betamet	-1977.53	25	0.0150832	1	1
cg11137145	1	152730027	rs34564827_C	152170252	betamet	-2186.74	22	0.0151003	1	1
cg06836480	2	169928251	rs111563570_C	170544370	Maternal_Age	-2166.54	40	0.0151004	1	1
cg16372520	14	78869751	rs34270653_C	78993839	Parity	-1479.55	34	0.0151608	1	1
cg12216435	3	128995479	rs141978910_T	128835788	betamet	-2103.9	36	0.0152016	1	1
cg22103319	4	47984394	rs78137821_AC	48493587	hypertension	-2080.39	25	0.0152143	1	1
cg01564661	14	105942636	rs6576067_T	105473903	betamet	-2111.87	25	0.0152877	1	1
cg17136275	1	240874893	rs10047057_G	240332574	hypertension	-2002.08	28	0.0152904	1	1
cg21093807	3	56717625	rs13086176_C	57134246	Maternal_Age	-1553.82	22	0.0153087	1	1
cg23859303	7	158243632	rs142585407_C	157924712	Pre_Pregnancy_BMI	-1692.52	92	0.0153113	1	1
cg04369491	6	20211373	rs2819991_A	20748413	Maternal_Age	-1947.18	20	0.015335	1	1
cg21013983	18	56987316	rs2849385_T	56948315	betamet	-2131.53	30	0.0153572	1	1
cg05564117	22	25615918	rs16981163_A	26389510	betamet	-2006.37	24	0.0154264	1	1
cg20892287	11	128893851	rs7941354_T	129122718	hypertension	-2018.77	26	0.0154867	1	1
cg05254747	8	22223937	rs6992081_G	21260356	Maternal_Age	-2162.22	40	0.0155148	1	1
cg20002901	2	238777656	rs60823094_C	239096999	Maternal_Age	-1864.63	51	0.0156334	1	1
cg14357089	10	18550033	rs116536733_C	18855442	Maternal_Age	-1522.17	49	0.0156363	1	1
cg19069360	12	1922058	rs12816718_T	969800	Maternal_Age	-1718.64	32	0.0156371	1	1
cg12697139	1	209571889	rs113847849_GT	210311062	betamet	-1787.07	24	0.015708	1	1
cg05648964	12	8833355	rs12366431_A	9517364	betamet	-1971.91	20	0.0157249	1	1
cg00000029	16	53468112	rs7186637_T	53780102	betamet	-1749.08	25	0.0157281	1	1
cg26407558	1	207262706	rs2782851_T	207465062	Gestational_Diabetes	-1356.98	25	0.0157311	1	1
cg24467349	1	110254835	rs59583491_C	110469767	Maternal_Age	-946.014	17	0.0158172	1	1
cg21105443	7	7576792	rs2205542_T	7117799	hypertension	-2107.2	32	0.0158403	1	1
cg07114422	1	2183438	rs185085554_G	2582251	betamet	-2164.95	61	0.015845	1	1
cg17173369	6	169224099	rs145017805_G	168778974	Parity	-1860.47	72	0.015904	1	1
cg05655281	18	76322900	rs34073080_A	76515459	betamet	-1592.31	64	0.0159188	1	1
cg15420468	6	166486120	rs6456047_C	166541589	Maternal_Age	-1888.56	43	0.0159253	1	1
cg19825302	19	51107560	19:51456833:ACTCT_ACTCTCTCT	51456833	Maternal_Age	-1192.62	47	0.0159301	1	1
cg18177659	18	21032322	rs4347707_A	21290326	hypertension	-2156.52	26	0.0159303	1	1
cg13675051	8	101315498	rs1693548_T	101714799	Maternal_Age	-1850	17	0.0159905	1	1
cg22532774	2	239037049	rs60823094_C	239096999	Maternal_Age	-1550.42	56	0.0159955	1	1
cg00399059	8	143859774	rs10093618_G	143952214	deliverymode	-1434.25	69	0.0160013	1	1
cg08794539	6	25772605	rs111553730_G	25992022	Maternal_Age	-2093.68	104	0.0161102	1	1
cg23725454	11	67350195	rs17593068_T	67350932	betamet	-1750.64	39	0.0161103	1	1
cg16873130	7	136586950	rs73459162_C	137116755	hypertension	-1892.52	10	0.0161119	1	1
cg01992512	21	46493156	rs7279182_A	46656112	Maternal_Age	-1792.6	76	0.016251	1	1
cg03885664	16	56554271	rs2303284_T	56554013	Pre_Pregnancy_BMI	-2097.17	52	0.0162514	1	1
cg07506795	16	71523560	rs200161277_CTATGT	71740172	betamet	-1564.43	28	0.0162597	1	1
cg27321949	4	3516692	rs10625385_AGCCC	3518216	Maternal_Age	-1424.42	49	0.0162835	1	1
cg07679836	6	33548423	rs74499662_T	33548346	betamet	-2096.69	85	0.0163266	1	1
cg09669354	16	1116010	rs57080784_A	1136699	Gestational_Diabetes	-1635.17	71	0.0163748	1	1
cg21369466	7	55437329	rs10275176_T	55411313	deliverymode	-2344.15	32	0.016388	1	1
cg02574073	17	46682398	rs140541811_T	46551471	Pre_Pregnancy_BMI	-1714.4	45	0.0164542	1	1
cg03234813	21	45811363	rs4818910_G	45776701	betamet	-1910.74	56	0.0165627	1	1
cg05413628	16	1521656	rs80275448_T	729456	deliverymode	-1750.21	65	0.0165885	1	1
cg16419724	5	68711519	rs350092_T	68502853	Pre_Pregnancy_BMI	-1929.09	7	0.0166826	1	1
cg14192130	6	167535764	rs9457259_T	167444281	Gestational_Diabetes	-2251.61	45	0.0167017	1	1
cg13228701	11	78614522	rs67194469_C	77702861	deliverymode	-1244.78	34	0.0167296	1	1
cg03345454	2	202901428	rs10804130_G	202951898	Parity	-545.024	27	0.0168142	1	1
cg02018291	17	65487462	rs28522034_C	65217367	betamet	-1520.41	40	0.0168165	1	1
cg23098051	17	19648846	rs2307587_GGTTATAGATTGATATATGTA	19763448	Maternal_Age	-2218.51	17	0.0168243	1	1
cg01232909	1	226735060	rs2056722_A	226645062	hypertension	-2263.51	36	0.0168639	1	1
cg01209566	8	125954151	rs139539107_TTCTC	125362645	betamet	-2097.93	21	0.0168964	1	1
cg16415457	3	23713441	rs7651576_G	23785060	betamet	-1491.71	16	0.0169007	1	1
cg20131596	5	102201128	rs78767024_C	101384790	betamet	-1895.31	18	0.0169014	1	1
cg03801286	21	35884508	rs148892192_A	36014595	Pre_Pregnancy_BMI	-2306.3	30	0.0169412	1	1
cg06878771	20	54581276	rs6099097_T	54923984	betamet	-1962.15	31	0.0169419	1	1
cg22432024	13	101167797	rs12427435_G	101259427	Maternal_Age	-1817.94	26	0.0169513	1	1
cg19540471	5	115907550	rs17139649_T	115717152	Maternal_Age	-2222.11	21	0.0169788	1	1
cg11002686	7	55412682	rs10653365_T	55411210	hypertension	-1434.16	32	0.0169912	1	1
cg19056664	5	1335965	rs6554634_A	1186121	Pre_Pregnancy_BMI	-2143.84	75	0.0170469	1	1
cg20336571	10	71812134	rs4746959_T	71850930	Maternal_Age	-1927.92	50	0.0170683	1	1
cg06961473	15	65369801	rs75454665_C	65128068	Gestational_Diabetes	-1903.08	30	0.0170953	1	1
cg19255241	1	248058104	rs112188761_C	248280773	deliverymode	-1630.07	31	0.0171252	1	1
cg23713772	11	59223996	rs535014_C	58618099	betamet	-2264.77	26	0.0171293	1	1
cg05136531	2	40006891	rs2888585_C	39246683	Maternal_Age	-1986.3	22	0.0171922	1	1
cg22549408	18	57566300	rs2032239_A	57605153	Gestational_Diabetes	-1168.44	28	0.0172003	1	1
cg27446137	4	77723198	rs4504283_T	77531477	Gestational_Diabetes	-1732.55	32	0.0172122	1	1
cg06312469	10	101088672	rs10786485_T	100666578	Parity	-1912.5	28	0.0172571	1	1
cg19990476	10	574361	rs148379693_A	594445	Gestational_Diabetes	-2200.53	49	0.0173221	1	1
cg24821941	4	71457332	rs2091595_T	70754233	betamet	-2226.33	18	0.0173387	1	1
cg05954147	7	126417956	rs17679839_G	126090571	Maternal_Age	-2075.12	21	0.017492	1	1
cg27263998	11	2171007	rs7123299_A	2232344	betamet	-1706.32	44	0.0175125	1	1
cg19766489	1	78511344	rs149015746_CGCCGTCGCA	78148776	deliverymode	-1929.18	26	0.0175291	1	1
cg22728128	1	112299491	1:112151095:G_GAC	112151095	Pre_Pregnancy_BMI	-2386.5	32	0.0175355	1	1
cg07135405	20	62573077	rs74441473_C	62526224	betamet	-1242.83	56	0.0175783	1	1
cg26090062	6	27236425	rs13437191_G	27205435	deliverymode	-1574.68	160	0.0175786	1	1
cg02470904	7	20686108	rs146481713_A	20680974	Pre_Pregnancy_BMI	-1870.87	23	0.0175808	1	1
cg01176915	18	28956234	rs2920005_A	28820997	hypertension	-2130.73	20	0.0176344	1	1
cg02835371	18	49866085	rs1144100_A	50127781	hypertension	-1572.71	23	0.01764	1	1
cg13300301	11	94279068	rs61055299_A	95276585	betamet	-1741.71	25	0.0177384	1	1
cg16390380	17	3461140	rs996172_C	3353289	Maternal_Age	-1645.11	39	0.0177983	1	1
cg01203153	5	180643432	rs3733944_T	180632454	Parity	-1608.85	29	0.0178115	1	1
cg06501366	5	78365687	rs2909856_C	78387096	deliverymode	-1714.05	15	0.0178388	1	1
cg07103517	7	50348485	rs2247628_C	50132913	Parity	-1865.62	30	0.0178553	1	1
cg05138203	13	102104707	rs4771400_C	102183691	Gestational_Diabetes	-1983.96	22	0.0178616	1	1
cg21004358	4	187422119	rs149831179_AAACTTTTTTGATTTTTGATT	187533367	Gestational_Diabetes	-1680.86	31	0.0178954	1	1
cg12733396	1	40783234	rs41268079_C	41012726	Pre_Pregnancy_BMI	-1318.78	43	0.0179113	1	1
cg20106465	10	113911312	rs1914076_G	113325632	hypertension	-2203.96	27	0.0179535	1	1
cg20916427	18	44627440	rs11662107_T	44195865	Pre_Pregnancy_BMI	-1940.63	30	0.0180644	1	1
cg10831246	17	18553663	rs7207666_C	18192614	Pre_Pregnancy_BMI	-1250.78	29	0.0180693	1	1
cg01521220	17	46233799	17:46488760:CAAATAAAT_C	46488760	betamet	-1634.68	49	0.0182164	1	1
cg11339849	3	57743171	rs11718944_C	57665959	Maternal_Age	-1757.5	37	0.0182832	1	1
cg24352561	7	1081068	rs74369356_C	1071711	deliverymode	-2118.21	48	0.0183134	1	1
cg21762695	7	36022695	rs2001598_G	36654277	Maternal_Age	-1761.09	28	0.0183408	1	1
cg01856384	6	41376904	rs61538397_GTT	41374222	deliverymode	-1761.28	43	0.0184299	1	1
cg20367065	3	97983253	rs12108018_C	98650393	hypertension	-2022.12	15	0.0184814	1	1
cg02513379	16	27414281	rs233472_G	27670114	Gestational_Diabetes	-1703	22	0.0185117	1	1
cg25900631	15	97490760	rs12591705_T	98377912	Maternal_Age	-1845.38	21	0.0185209	1	1
cg18022012	2	10444757	rs7608996_C	9795757	betamet	-1660.7	64	0.018588	1	1
cg24250069	4	113738613	rs2280499_A	113152490	betamet	-2211.71	21	0.0186469	1	1
cg16006220	11	45868495	rs72895273_A	45579136	hypertension	-1393.83	33	0.018731	1	1
cg19478079	17	79453653	rs138275447_A	79611369	Pre_Pregnancy_BMI	-1460.02	64	0.0187633	1	1
cg26007189	5	176166980	rs115581164_A	176136650	betamet	-1296.7	31	0.0187655	1	1
cg26668828	6	292823	rs1737553_G	607228	Maternal_Age	-1046.24	13	0.0187776	1	1
cg23756272	18	60904418	rs62100867_T	60069561	Maternal_Age	-1640.44	22	0.018855	1	1
cg21306988	13	108867134	rs1475740_T	108843999	hypertension	-1565.92	27	0.0189254	1	1
cg13900773	12	130824015	rs12300471_T	130725533	Parity	-1014.15	87	0.0189307	1	1
cg08772003	10	104629869	rs12264415_G	104767185	betamet	-1490.92	27	0.0189428	1	1
cg01862363	17	8928028	rs7222071_C	9012023	deliverymode	-1198.52	39	0.018967	1	1
cg20171297	12	81101474	12:81978837:TTATATAATATATAAATATAATA_T	81978837	betamet	-1717.54	12	0.0190406	1	1
cg24923931	19	40904691	rs61329031_G	40869251	Pre_Pregnancy_BMI	-1538.4	57	0.0190473	1	1
cg13830870	12	10183167	rs7296695_C	10703211	betamet	-1360.05	30	0.0191072	1	1
cg15625324	3	151073249	rs11280043_G	151435525	Maternal_Age	-2060.06	25	0.0191181	1	1
cg05220968	6	146057943	rs13214277_T	146136125	Gestational_Diabetes	-1976.62	15	0.0191538	1	1
cg14175568	20	30135291	rs369282834_A	30186290	betamet	-1685.21	37	0.0191971	1	1
cg23280720	6	139483193	rs11441776_CG	138725317	Maternal_Age	-2278.77	20	0.0192007	1	1
cg22790377	1	228291668	rs61827281_A	228634381	Maternal_Age	-1327.16	43	0.0192429	1	1
cg14047911	6	132858546	rs6909118_A	132384511	hypertension	-2176.33	16	0.0192542	1	1
cg16100392	6	132931717	rs113781941_T	132919778	hypertension	-2089.88	17	0.0192799	1	1
cg10589385	1	150898437	rs72704679_T	150897477	deliverymode	-1926.69	33	0.0193344	1	1
cg23904955	10	101282759	rs483300_T	100448518	deliverymode	-1920.38	27	0.0193403	1	1
cg26343510	11	72975668	rs56395219_T	71986318	betamet	-1788.68	36	0.0193485	1	1
cg18552939	15	23932620	rs77336594_A	24824191	betamet	-1495.77	19	0.0193585	1	1
cg27481559	2	87037038	rs142496274_GCGCCCC	87016922	hypertension	-1488.8	19	0.0193875	1	1
cg20468883	15	59982396	rs34293839_G	60715248	hypertension	-1803.76	30	0.019464	1	1
cg25701444	12	54521977	rs11170488_T	53626940	Maternal_Age	-1914.39	31	0.0194767	1	1
cg16786808	2	222434497	rs13419604_C	222235790	Parity	-1223.62	13	0.0194938	1	1
cg18142162	1	43281678	rs3738494_C	43124859	betamet	-1607.68	26	0.0194946	1	1
cg22851378	10	133747932	rs9419313_A	133844484	Maternal_Age	-1980.94	70	0.0195116	1	1
cg09777637	7	123674510	rs367800259_C	123732799	Maternal_Age	-1859.58	22	0.0195121	1	1
cg15033269	3	42631489	rs834189_A	43088260	Maternal_Age	-1865.68	36	0.0196172	1	1
cg20609803	1	161184305	rs61219424_G	161360134	Maternal_Age	-2228.22	31	0.0196198	1	1
cg24476033	19	6710658	rs344590_T	6591278	deliverymode	-1304.03	44	0.0196579	1	1
cg27111250	4	81111177	rs146006840_T	81593124	Maternal_Age	-1171.53	19	0.0198037	1	1
cg10986043	17	37820495	rs148635812_G	37491304	Maternal_Age	-2165	39	0.0198182	1	1
cg16047279	17	38717242	rs4890120_T	38851024	Maternal_Age	-1917.17	26	0.0198336	1	1
cg13586051	3	58200471	rs9815775_A	58192585	deliverymode	-1922.38	33	0.0198716	1	1
cg22237300	6	52171973	rs1537670_G	52009600	deliverymode	-1091.5	22	0.0199374	1	1
cg03171419	8	37700802	rs60055729_A	37968516	Parity	-1569.49	16	0.020006	1	1
cg14158769	7	126698156	rs17679839_G	126090571	Maternal_Age	-2213.05	21	0.0200367	1	1
cg12483833	1	109255473	rs72989169_C	109028242	Gestational_Diabetes	-2005.29	17	0.0200457	1	1
cg25470758	1	31280143	rs474814_T	31091447	Maternal_Age	-1675.74	43	0.0200615	1	1
cg01952185	5	134813213	rs4014174_A	134735197	betamet	-2073.8	30	0.020072	1	1
cg15277914	3	154042611	rs375351286_C	153716602	betamet	-1958.84	13	0.0200755	1	1
cg26112661	1	53704558	rs12065313_T	54382383	Maternal_Age	-1599.7	40	0.0201766	1	1
cg02749984	4	141418478	rs8192006_T	140587448	Maternal_Age	-1820.38	22	0.0201786	1	1
cg19042287	6	108499426	rs592939_G	108189515	deliverymode	-1844.42	20	0.0202182	1	1
cg19203457	6	114181798	rs77181312_G	114295968	Gestational_Diabetes	-1461.83	12	0.0202409	1	1
cg11136751	3	46608069	rs7651762_A	47470484	betamet	-1858.09	34	0.020243	1	1
cg19867917	2	3642629	rs148166639_A	3046951	Maternal_Age	-533.971	39	0.0203698	1	1
cg12656497	21	43099292	rs147864524_CTGATGAGATTT	42313301	betamet	-1924.62	55	0.0204336	1	1
cg10386292	10	86039211	rs7099507_T	85898368	Maternal_Age	-2247.66	25	0.0204537	1	1
cg23846443	6	155777949	rs55652919_C	156090957	hypertension	-2015.78	33	0.0205112	1	1
cg01808030	22	45809952	rs67085454_AAAACT	45710240	deliverymode	-1646.93	39	0.0205288	1	1
cg01310768	5	89823130	rs2367283_C	90415978	Maternal_Age	-2185.17	10	0.0205646	1	1
cg05692746	2	100937584	rs2278723_T	101619321	deliverymode	-1370.59	26	0.0206035	1	1
cg15823502	6	41650768	rs139232409_C	41157003	Maternal_Age	-1795.52	35	0.020614	1	1
cg08289350	17	74524371	rs3893328_A	73841419	Pre_Pregnancy_BMI	-1811.93	68	0.0206232	1	1
cg07053114	10	129794994	rs10829382_G	130114766	Gestational_Diabetes	-2204.93	37	0.0206259	1	1
cg07548257	22	31686466	rs28716_A	31730189	betamet	-1602.72	37	0.0206814	1	1
cg06805348	4	37245195	rs1812618_T	37075224	Parity	-1814.85	35	0.020718	1	1
cg15115984	19	1872702	rs76998027_C	2450438	Gestational_Diabetes	-2058.29	72	0.0207561	1	1
cg26782825	8	110989116	rs7832804_G	111161381	hypertension	-2017.49	12	0.0207767	1	1
cg14602393	12	133343405	rs148634218_C	133378953	Maternal_Age	-1652.78	48	0.02078	1	1
cg18412431	1	236925910	rs10802551_A	236767330	deliverymode	-2041.03	28	0.0207811	1	1
cg15172061	8	144638852	rs11779871_G	144623918	betamet	-2407.2	48	0.0208321	1	1
cg20739205	12	128866735	rs10847544_A	128636742	deliverymode	-1315.77	36	0.0208818	1	1
cg18431127	15	43513563	rs3832984_C	44119313	Parity	-2042.39	14	0.0209359	1	1
cg02312593	5	140710469	rs10875595_G	140700489	Parity	-1560.85	37	0.0209395	1	1
cg14794735	7	129415968	rs6978476_T	129300522	Maternal_Age	-2107.72	23	0.0210146	1	1
cg04143909	1	234367322	rs150545634_AAAATATTTGCAATCT	233721647	hypertension	-1362.77	31	0.0210394	1	1
cg12806797	12	14926572	rs10845918_T	14350971	Gestational_Diabetes	-1433.4	19	0.0211027	1	1
cg23725986	2	75938438	rs77452779_G	75781309	betamet	-1780.19	23	0.0211761	1	1
cg27219972	16	85479264	rs13335265_C	85972810	Maternal_Age	-1944.79	67	0.0211924	1	1
cg07395806	1	248684628	rs76026156_T	249168525	Maternal_Age	-2182.52	17	0.0212768	1	1
cg09039751	11	45672100	rs10838503_A	45690907	deliverymode	-1573.28	35	0.0212842	1	1
cg27525902	15	49716247	rs34908760_A	49462883	Maternal_Age	-2187.75	13	0.0213156	1	1
cg02299497	14	69095570	rs12587583_T	69510441	Maternal_Age	-743.658	24	0.0213643	1	1
cg21330949	12	19557320	rs112913366_C	19464196	hypertension	-1979.46	27	0.0215349	1	1
cg10439737	21	46077715	rs143486715_T	46096950	Gestational_Diabetes	-1321.39	68	0.0215713	1	1
cg13064571	8	67587053	rs7009416_T	66910715	betamet	-2368.14	25	0.0216122	1	1
cg26862175	3	52528955	rs35911561_C	52722562	Pre_Pregnancy_BMI	-1925.19	23	0.0217444	1	1
cg16629288	3	69590374	rs74678924_A	70331277	Pre_Pregnancy_BMI	-1674.83	21	0.0217596	1	1
cg02588309	5	40756462	rs33995346_T	41623242	betamet	-1476.41	26	0.021798	1	1
cg14508777	3	42847116	rs11919717_A	42883002	Parity	-2060.07	38	0.0218044	1	1
cg05088356	5	66124167	rs446618_G	65210062	Pre_Pregnancy_BMI	-2302.35	25	0.021854	1	1
cg11012412	5	77147141	rs60401830_G	77146234	Maternal_Age	-999.773	34	0.0218572	1	1
cg03622666	16	49499091	rs1362623_T	49885785	hypertension	-1666.67	23	0.0219322	1	1
cg01025774	5	42944457	rs13167991_A	43066712	hypertension	-2053.11	29	0.0219785	1	1
cg01487542	6	25138169	rs2760140_G	24481039	Parity	-2014.02	46	0.0219899	1	1
cg00381541	17	40192279	rs56000884_A	40454684	Pre_Pregnancy_BMI	-1915.93	32	0.0220816	1	1
cg00601450	5	74908170	5:74346537:ACTCTCACACCCTACACAAAACTCATCTG_A	74346537	deliverymode	-1196.33	25	0.022108	1	1
cg14596589	5	1107148	5:1082115:GGGCTTCCCGTCTCGGGTTCTGGAAAGTCCA_G	1082115	Maternal_Age	-1395.11	72	0.0221203	1	1
cg02988727	14	21567520	rs4982404_C	21539684	Maternal_Age	-1585.01	38	0.0222199	1	1
cg21283680	3	15384005	rs77636884_T	15469367	betamet	-2229.41	35	0.0223248	1	1
cg22270027	4	81128234	rs2292844_G	81124824	hypertension	-1283.13	18	0.022332	1	1
cg25913761	15	90727560	rs8028260_G	90777443	Gestational_Diabetes	-1798.29	27	0.0223512	1	1
cg05170706	13	112861507	rs1163825_A	112143707	Maternal_Age	-1481.38	50	0.0224842	1	1
cg11377047	1	26881009	1:26822546:T_TGCAGTGAGCAGAGATCACAGCAGTGAGCAGAGATCACA	26822546	Pre_Pregnancy_BMI	-2102.77	32	0.0225226	1	1
cg04085339	1	174967695	1:175084472:G_A	175084472	Gestational_Diabetes	-1831.72	22	0.0225484	1	1
cg04122385	10	24535410	rs71506829_G	24544276	Maternal_Age	-639.992	14	0.022589	1	1
cg01810863	12	56359916	rs12309895_A	56359085	Pre_Pregnancy_BMI	-2268.75	23	0.0226543	1	1
cg02160684	8	126448033	rs142938599_CG	126441661	Maternal_Age	-2099.64	18	0.0226648	1	1
cg19474725	14	102394373	rs67783488_C	102388817	Maternal_Age	-2019.37	45	0.0226911	1	1
cg18331412	5	135364986	rs79668179_A	135522670	Maternal_Age	-2001.48	24	0.0227112	1	1
cg16836311	1	25944712	rs71886274_T	25297470	hypertension	-1731.17	27	0.0227885	1	1
cg05702218	1	174843909	1:175084472:G_A	175084472	Maternal_Age	-1802.09	22	0.0228928	1	1
cg15043605	6	14845043	rs62396144_A	15536762	betamet	-2262.92	17	0.0229289	1	1
cg20941758	1	31673023	rs2377723_C	31672891	Maternal_Age	-2023.84	42	0.0229522	1	1
cg18675097	6	28227127	rs203878_G	28048996	Pre_Pregnancy_BMI	-1121.17	122	0.0229903	1	1
cg06811094	1	200272112	rs7529495_C	200184939	deliverymode	-1136.74	34	0.0232079	1	1
cg27109912	17	38707719	rs4890120_T	38851024	Pre_Pregnancy_BMI	-1601.42	27	0.0232492	1	1
cg10287786	11	117666000	rs143416707_T	117680711	Parity	-1301.36	42	0.023307	1	1
cg04492858	10	133558786	rs9419569_A	133541881	Maternal_Age	-1593.14	66	0.0234039	1	1
cg18736186	15	49462118	rs11070665_T	49221253	Maternal_Age	-1784.39	16	0.0234576	1	1
cg01308968	4	58061859	rs57028021_GGT	57303222	Parity	-934.959	28	0.0235515	1	1
cg13745632	10	50507003	rs78761549_T	50342914	Gestational_Diabetes	-1877.91	32	0.0236762	1	1
cg05799811	1	167487396	rs12141514_A	166660904	deliverymode	-1709.05	24	0.0237655	1	1
cg25541528	7	1545819	rs73047097_G	2099846	hypertension	-1941.2	64	0.0239198	1	1
cg25975690	7	27199726	rs212846_C	26721613	Maternal_Age	-1664.28	32	0.0239843	1	1
cg17497490	2	944690	rs62105994_C	1147329	Maternal_Age	-2172.34	50	0.0240399	1	1
cg13192836	8	122651300	rs10104333_G	122845635	Maternal_Age	-2077.75	19	0.0240754	1	1
cg02647408	11	88241594	rs2212410_A	87508371	Gestational_Diabetes	-1705.46	18	0.0240811	1	1
cg09246479	22	24891129	rs738789_G	24116586	Pre_Pregnancy_BMI	-1515.58	28	0.0241571	1	1
cg08698997	16	88989212	rs1673932_C	88987861	Maternal_Age	-1435.77	81	0.0242108	1	1
cg09884146	2	65593908	rs1876518_T	65608909	Pre_Pregnancy_BMI	-1665.92	30	0.0242284	1	1
cg25189904	1	68299493	rs11209004_A	67613932	deliverymode	-1777.16	16	0.0242365	1	1
cg03571959	16	2660876	rs1657130_C	1946090	deliverymode	-2060.7	53	0.0242794	1	1
cg07234508	8	82395948	rs1376842_G	82892518	Maternal_Age	-2256.46	17	0.0243338	1	1
cg25878441	15	101389354	rs12900827_C	102031344	Parity	-1600.6	31	0.0243882	1	1
cg18238973	4	87028501	rs77831847_T	86368172	Maternal_Age	-2125.61	23	0.024446	1	1
cg00019495	4	57547525	rs142440210_C	57513776	Maternal_Age	-1340.19	34	0.0244545	1	1
cg15939539	4	114027726	rs76782831_T	113066351	hypertension	-1998.9	25	0.0244722	1	1
cg16495448	7	3019260	rs1010002_G	3480335	Maternal_Age	-1754.8	53	0.02448	1	1
cg00973424	1	164325910	rs76133816_A	164198451	Maternal_Age	-2064.66	26	0.0245675	1	1
cg26929806	2	71167151	rs7567290_T	71115000	deliverymode	-1883.37	32	0.0246452	1	1
cg27586417	16	85577800	rs39522_T	86526869	Maternal_Age	-2205.01	65	0.0247277	1	1
cg23544223	18	12777786	rs16977214_C	12457498	Maternal_Age	-2071.94	29	0.0247817	1	1
cg24947985	17	16557942	rs60737190_C	16562014	Maternal_Age	-2268.17	34	0.0248172	1	1
cg00863893	17	76876239	17:76889282:GATGTGTGTGCATGT_GATGT	76889282	Pre_Pregnancy_BMI	-1396.92	48	0.0249202	1	1
cg02680086	11	57267244	rs6591426_C	57185754	Pre_Pregnancy_BMI	-1714.42	22	0.0249241	1	1
cg09214243	15	29968124	rs117880400_T	29396069	deliverymode	-1226.26	18	0.0249611	1	1
cg21811450	22	47022471	rs4611750_A	46872681	Maternal_Age	-1792.37	52	0.0249908	1	1
cg17547295	5	157282503	rs2270820_C	157158372	hypertension	-1914.9	36	0.0250543	1	1
cg01996567	7	149484880	rs1916027_A	150284035	Pre_Pregnancy_BMI	-530.52	23	0.02508	1	1
cg24830898	5	177964873	rs7705704_T	177647150	Gestational_Diabetes	-2152.95	52	0.0251246	1	1
cg13243661	4	189717968	rs11342777_GA	189762937	betamet	-1607.31	37	0.0253275	1	1
cg07815799	2	131674140	rs1878639_G	131639355	Pre_Pregnancy_BMI	-1780.04	21	0.0253661	1	1
cg07786220	17	78683082	rs7211217_T	78658741	Pre_Pregnancy_BMI	-1865.41	58	0.0253705	1	1
cg11987645	7	21985935	rs6962836_G	22705474	betamet	-1496.81	31	0.025415	1	1
cg15954353	17	5403337	rs2733361_G	5542124	Maternal_Age	-1295.03	40	0.025472	1	1
cg01231141	5	178692691	rs67300413_T	178683530	betamet	-1268.3	67	0.0254787	1	1
cg10072237	6	33872861	rs10947432_A	33676556	deliverymode	-1783.38	70	0.0255149	1	1
cg14698025	10	1245418	rs7088740_G	1157410	Gestational_Diabetes	-1922.92	70	0.0255602	1	1
cg27449489	17	80316860	rs55704826_A	80495256	betamet	-1873.42	58	0.0257197	1	1
cg15649236	17	46657504	17:46617220:A_A	46617220	betamet	-1702.61	44	0.0258616	1	1
cg22325292	17	80708367	rs2451217_C	80710278	betamet	-725.582	48	0.0259905	1	1
cg18390025	10	103986736	rs17114397_G	103912003	Maternal_Age	-1851.14	30	0.0259948	1	1
cg26107597	14	31343283	rs201994645_ATC	30864399	hypertension	-1828.63	19	0.0260074	1	1
cg18183624	17	47076904	rs59696930_T	46724258	Maternal_Age	-1604.06	43	0.0260112	1	1
cg22232952	19	10206625	rs66653469_C	10293627	hypertension	-1446.18	39	0.026028	1	1
cg19043935	4	7740427	rs201689649_A	7917744	Pre_Pregnancy_BMI	-1867.82	52	0.0260487	1	1
cg16293892	5	77142620	rs60401830_G	77146234	Maternal_Age	-854.65	35	0.026126	1	1
cg23378165	17	9550256	rs12949976_C	9164622	Gestational_Diabetes	-1703.43	26	0.0261962	1	1
cg14157435	2	206628692	rs113185080_G	206547511	Maternal_Age	-922.453	15	0.0262154	1	1
cg07176677	10	101771161	rs7078153_G	101736918	hypertension	-2003.95	35	0.0262682	1	1
cg19942731	22	45609421	rs136663_A	45218675	deliverymode	-1625.5	36	0.0262701	1	1
cg01474424	5	155754231	rs10463005_G	156705880	Maternal_Age	-1516.46	29	0.0262706	1	1
cg10946573	11	84635788	rs7946613_G	83789540	Maternal_Age	-2207.24	17	0.0263737	1	1
cg12989534	19	55987403	rs3760850_A	56953272	betamet	-1817.52	43	0.0263822	1	1
cg23521138	18	29026303	rs4410156_C	28184120	Gestational_Diabetes	-2008.72	23	0.0264015	1	1
cg02156296	22	36806414	rs71317032_T	37595156	betamet	-1917.93	38	0.0264083	1	1
cg10054641	8	133773093	rs10097664_G	133847690	betamet	-1895.31	26	0.0264712	1	1
cg01569709	14	81894271	rs112931984_C	81906579	deliverymode	-1826.53	32	0.0264729	1	1
cg11757417	7	98424289	rs10235866_A	98269772	Gestational_Diabetes	-1871.1	32	0.0264811	1	1
cg11883836	3	156838181	rs62278582_C	157065770	hypertension	-1343.79	22	0.0265088	1	1
cg06388363	6	164507305	rs6455922_A	164227224	Pre_Pregnancy_BMI	-1394.82	43	0.026544	1	1
cg03936135	16	86371248	rs150378865_T	86369500	Pre_Pregnancy_BMI	-1119.4	72	0.0265785	1	1
cg00373499	5	137224723	rs35197285_TATAATATATATTTTA	137291051	Gestational_Diabetes	-1919.22	28	0.0267126	1	1
cg04776357	12	41221689	rs2933357_T	40877358	hypertension	-1610.46	25	0.0268146	1	1
cg05708536	1	113285118	rs12750023_A	113118329	hypertension	-1253.03	14	0.0268846	1	1
cg02193146	1	110752257	rs151146353_CAG	111148777	hypertension	-1596.34	20	0.0269035	1	1
cg11556846	2	200468728	rs79306589_T	200468914	Maternal_Age	-1666.65	13	0.026954	1	1
cg06679334	17	35241844	rs4796217_C	34819191	Maternal_Age	-1530.57	24	0.0269686	1	1
cg02047300	5	140208201	rs6580498_C	139664401	Maternal_Age	-1680.41	38	0.0269767	1	1
cg21032567	2	795935	rs12468727_G	1107901	Maternal_Age	-1275.76	47	0.0270039	1	1
cg06712767	12	131118561	rs4759691_G	130950119	betamet	-545.667	90	0.0270441	1	1
cg26585981	11	48327164	rs10838945_T	48566039	hypertension	-1837.98	17	0.0270677	1	1
cg27141489	10	70863699	rs1300252_T	70502426	Maternal_Age	-2155.43	35	0.0270807	1	1
cg08703231	16	8738304	rs984328_A	7772151	Pre_Pregnancy_BMI	-2285.07	51	0.0271106	1	1
cg08936645	4	37910273	rs1157925_T	37184138	betamet	-1799.19	33	0.027111	1	1
cg14515364	2	636606	rs1320337_T	649867	Maternal_Age	-1757.76	43	0.0271293	1	1
cg01462353	2	169939873	rs62172586_A	170029770	hypertension	-2158.51	40	0.0271378	1	1
cg05004142	16	57562740	rs4784819_A	57571090	Pre_Pregnancy_BMI	-964.953	53	0.0272782	1	1
cg23505044	17	9129824	17:9128121:T_TGGGGGGGGC	9128121	Maternal_Age	-972.165	28	0.0273166	1	1
cg27302994	1	30240265	rs12046763_C	30311769	Maternal_Age	-1607.85	25	0.0274386	1	1
cg20229609	6	126660872	rs9388486_C	126661154	betamet	-2240.52	12	0.02748	1	1
cg13710556	7	25893925	rs9655264_C	25955324	Maternal_Age	-1713.33	28	0.0275145	1	1
cg09582200	11	117748236	rs11216759_A	117975877	Maternal_Age	-2174.63	40	0.0275839	1	1
cg07524214	16	86825363	rs12596920_C	86867463	betamet	-1745.42	89	0.0276105	1	1
cg06753901	2	226265132	rs4347829_C	226219320	betamet	-2022.62	17	0.0276571	1	1
cg24999973	1	7311132	rs9434846_G	7178131	deliverymode	-1550.61	42	0.0277046	1	1
cg25498107	15	41100233	rs3092983_G	41031775	betamet	-838.847	28	0.0277885	1	1
cg12432568	13	113659625	rs138113962_T	113580619	Pre_Pregnancy_BMI	-2065.5	55	0.0277904	1	1
cg06218079	17	80834228	rs7225887_T	80904844	Maternal_Age	-1780	48	0.0278033	1	1
cg00667525	19	18699118	rs2283616_A	18682495	Parity	-2267.7	46	0.0278121	1	1
cg09606832	6	10405427	rs1207009_C	10112415	Parity	-1787.18	28	0.027916	1	1
cg13911707	1	247496404	rs3838991_ATATT	246939610	betamet	-1841.98	42	0.0279802	1	1
cg08121925	3	180588041	rs6765739_C	181457601	betamet	-2077.55	5	0.0281458	1	1
cg05375686	12	131171181	rs12582986_T	131154047	betamet	-1801.53	89	0.0281508	1	1
cg10499753	16	89654085	rs62068672_C	89647015	Maternal_Age	-1251.31	77	0.0282092	1	1
cg12257156	7	158823799	rs2071623_C	158827414	deliverymode	-1524.94	70	0.0282139	1	1
cg21220520	14	57960464	rs7156976_A	58028828	betamet	-2055.97	14	0.0283017	1	1
cg20228731	7	130646051	rs143674708_G	129747949	deliverymode	-1530.67	17	0.0283374	1	1
cg24389034	6	169977608	rs71940125_GACC	169821240	betamet	-1701.01	71	0.0283588	1	1
cg23894205	12	14967370	rs74067131_C	14005756	betamet	-2053.64	19	0.0283621	1	1
cg17586988	18	5892245	rs67382010_T	6855274	Pre_Pregnancy_BMI	-1393.31	18	0.0283873	1	1
cg03439811	1	152333922	rs200258481_TCTCC	152302112	hypertension	-1906.58	21	0.0284718	1	1
cg23837265	10	88730407	rs1240390_A	88725984	Pre_Pregnancy_BMI	-1549.66	40	0.0286938	1	1
cg13974464	19	49224165	rs8104897_A	49249814	deliverymode	-1455.76	63	0.0287232	1	1
cg19181528	20	59542589	rs6071396_A	59452783	deliverymode	-270.068	44	0.0287968	1	1
cg22767166	8	49833685	rs111267382_A	50403232	Gestational_Diabetes	-1463.12	15	0.0288311	1	1
cg27589742	16	85296503	rs11865871_C	85044424	betamet	-1734.79	65	0.0288944	1	1
cg02952379	12	18869080	rs11832736_G	18646397	Maternal_Age	-2100.47	26	0.0289529	1	1
cg18276112	7	4755032	rs6943565_A	4551547	betamet	-1680.54	37	0.0290401	1	1
cg00268476	16	2740589	rs12185156_G	3518239	betamet	-2391.51	53	0.0291396	1	1
cg26249503	11	1024747	rs56020111_A	1280334	Maternal_Age	-2108.66	59	0.0292247	1	1
cg13603599	11	67251939	rs1110708_A	66360584	betamet	-1725.42	40	0.0292411	1	1
cg21321372	4	141264456	rs8192006_T	140587448	Maternal_Age	-2133.25	23	0.0292878	1	1
cg05815436	13	20781165	rs3764092_G	21063524	Parity	-1809.88	36	0.0296265	1	1
cg09184899	8	42234243	rs4130040_T	41308421	betamet	-2123.52	29	0.029674	1	1
cg26890706	6	13924425	rs12527364_T	13795516	Parity	-1842.28	21	0.0297541	1	1
cg15174906	6	156919703	rs55652919_C	156090957	hypertension	-1615.9	18	0.0297825	1	1
cg17025642	11	5709468	rs10839479_A	6115661	Maternal_Age	-2174.11	25	0.0298648	1	1
cg05638439	16	711235	rs12933682_T	721456	betamet	-2014.15	51	0.029888	1	1
cg08474748	5	74350214	rs4492095_C	74317279	Parity	-1662.36	17	0.0299915	1	1
cg03636048	16	72206536	rs34065869_A	72795588	hypertension	-2412.52	28	0.0300039	1	1
cg09080522	22	44568387	rs71328672_C	44258507	Maternal_Age	-2180.68	49	0.0300366	1	1
cg04221461	1	243877024	rs7522710_T	244377850	Maternal_Age	-1991.43	22	0.0300452	1	1
cg17723156	10	124247117	rs11200655_G	124260564	Maternal_Age	-1814.3	36	0.0300537	1	1
cg06055763	7	81399308	rs2237530_T	82061590	hypertension	-1536.45	5	0.0300638	1	1
cg06859755	13	107568906	rs1041461_C	107438692	betamet	-2087.47	30	0.0301615	1	1
cg04473902	12	14721288	rs2075268_A	14956476	betamet	-1994.67	20	0.0302297	1	1
cg17347634	8	65711916	rs7826501_A	65676291	hypertension	-1648.07	16	0.0302493	1	1
cg07363131	16	86965114	rs62056476_G	87584203	hypertension	-1891.58	94	0.0302819	1	1
cg18123581	8	90772386	rs35387069_C	91608470	betamet	-2184.91	16	0.0303336	1	1
cg27476623	11	40139315	rs12797902_G	39737896	betamet	-1988.95	22	0.030381	1	1
cg22409100	2	40658918	rs6544388_G	41352620	Parity	-2085.79	18	0.0304224	1	1
cg19591908	14	101459254	rs4900484_C	101597098	Parity	-2093.97	37	0.0304269	1	1
cg08373610	2	198540621	rs13413470_A	198512849	Gestational_Diabetes	-1966.81	10	0.0304611	1	1
cg02468728	19	611107	rs2074447_G	1095581	Pre_Pregnancy_BMI	-1526.54	36	0.0304779	1	1
cg20955836	20	55836224	rs74825283_T	55898306	hypertension	-1518.21	47	0.0306695	1	1
cg08089567	21	45705994	rs2838701_A	46257269	Maternal_Age	-1713.15	55	0.0307174	1	1
cg12798564	3	75263641	rs1921434_C	74838485	hypertension	-1690.41	13	0.0307582	1	1
cg22549041	15	75019251	rs2470893_T	75019449	hypertension	-1026.85	50	0.0308323	1	1
cg21440776	12	6658378	rs140021828_G	6851444	Parity	-1415.68	46	0.0309293	1	1
cg08151623	16	3242737	rs12185156_G	3518239	Maternal_Age	-1322.52	45	0.0310291	1	1
cg01143222	6	53514587	rs4493745_T	53593569	Maternal_Age	-1949.52	19	0.0310371	1	1
cg15282281	10	88024557	rs79210395_A	87647930	Gestational_Diabetes	-1484.38	46	0.0310985	1	1
cg09255473	7	4169306	rs79591630_A	4384817	Pre_Pregnancy_BMI	-1909.54	43	0.0311014	1	1
cg12742645	17	171006	rs8073847_A	84782	Maternal_Age	-945.433	33	0.0311074	1	1
cg01147352	16	86767299	rs9930745_C	86770924	Maternal_Age	-1422.22	87	0.0311108	1	1
cg18100127	7	130125764	rs73487527_A	129431123	hypertension	-2391.54	23	0.0312146	1	1
cg17656763	12	65927079	rs17120574_G	65988722	Maternal_Age	-2147.27	17	0.0312189	1	1
cg18288532	6	90597356	rs7776115_C	90192376	Maternal_Age	-1631.43	23	0.0313334	1	1
cg12301347	22	46285638	rs761906_G	47138659	betamet	-1549.66	51	0.0313685	1	1
cg24072927	7	157809451	rs58696096_GGGAGC	157951175	Parity	-1536.31	103	0.031406	1	1
cg24988345	3	158991021	rs7649463_G	158190313	Pre_Pregnancy_BMI	-2170.57	23	0.0314106	1	1
cg25208677	1	67521487	rs12097741_C	67528006	Parity	-2028.57	21	0.0314326	1	1
cg07031872	14	92788417	rs368152942_T	93457591	deliverymode	-2048.11	37	0.0315082	1	1
cg26701826	4	108814604	rs3796934_G	109541661	betamet	-2100.05	22	0.0316367	1	1
cg23936410	14	104808516	rs4906452_A	104808535	Gestational_Diabetes	-1638.12	40	0.0316786	1	1
cg10208301	11	6592745	rs137945510_G	6894994	hypertension	-1067.21	30	0.0316805	1	1
cg14557185	3	149374763	rs17280260_A	150264779	Gestational_Diabetes	-1127.09	19	0.031704	1	1
cg08352755	5	145758879	rs28994879_T	145718765	Parity	-1660.38	22	0.0318297	1	1
cg06001205	5	22213259	rs6880184_C	23179687	Parity	-1986.73	9	0.0318684	1	1
cg06870213	6	55444335	rs5876411_G	54772210	Gestational_Diabetes	-1926.8	18	0.031892	1	1
cg10407488	11	120255253	rs7928868_A	121165498	hypertension	-2004.1	33	0.0319341	1	1
cg21565937	2	709250	rs10180960_T	621115	deliverymode	-1918.08	43	0.0319569	1	1
cg10678749	5	129238767	rs71589934_C	128645552	betamet	-2082.92	19	0.0319882	1	1
cg01471232	11	415430	rs6598019_C	449818	betamet	-1963.66	49	0.0320084	1	1
cg21778340	7	94285902	rs59690848_G	93526050	Maternal_Age	-1511.05	12	0.0320107	1	1
cg05036153	9	140128254	rs77982458_C	140955115	Maternal_Age	-1892.93	39	0.0321215	1	1
cg04591230	13	23898864	rs4770323_T	23422753	Gestational_Diabetes	-1846.65	30	0.0321291	1	1
cg02798801	7	99005263	rs73402924_A	98420458	Gestational_Diabetes	-1751.22	25	0.0321399	1	1
cg12955789	5	179588551	rs33928286_A	179686378	betamet	-1468.68	42	0.0322321	1	1
cg15572907	19	40995921	rs1869710_T	41256375	deliverymode	-1054.97	54	0.0323842	1	1
cg09512891	6	103780468	rs9322709_T	103727106	Maternal_Age	-1026.52	27	0.0324746	1	1
cg08509907	16	31477327	rs8050390_A	31539386	Parity	-1319.36	21	0.0325035	1	1
cg19857761	5	1174522	rs6554634_A	1186121	Maternal_Age	-1937.39	72	0.032572	1	1
cg04376123	7	73895109	rs10225008_A	73812957	Parity	-1705.07	13	0.0326343	1	1
cg06163411	7	129691519	rs76304337_A	129557831	betamet	-2087.72	23	0.0327221	1	1
cg01693350	11	32452187	rs117424245_T	32509816	hypertension	-1359.77	26	0.0327671	1	1
cg07866725	12	312592	rs112978360_A	1089363	Maternal_Age	-1509.84	23	0.0327992	1	1
cg11077026	1	159915970	rs1934082_G	159991622	betamet	-1906.54	23	0.0328082	1	1
cg05845376	5	140683632	rs62378453_G	140787850	Maternal_Age	-868.198	36	0.0328796	1	1
cg01697902	14	25046117	rs74602835_G	25565733	hypertension	-2047.57	32	0.0329016	1	1
cg20310608	20	25128805	rs28445567_C	25099353	Maternal_Age	-1718.34	36	0.0329117	1	1
cg24229701	12	130821962	rs10848086_A	130829336	Parity	-1023.12	88	0.0329128	1	1
cg11931626	4	184679532	rs2248224_T	185172703	Gestational_Diabetes	-1613.15	23	0.0329358	1	1
cg24810305	14	103389022	rs17791446_A	102906029	Maternal_Age	-1722.15	48	0.0329368	1	1
cg11161597	12	132652473	rs9652059_T	132381920	deliverymode	-1304.57	72	0.0329664	1	1
cg25623524	19	58862063	rs1465789_G	58946056	betamet	-1165.31	69	0.0329731	1	1
cg00137234	4	155703138	rs34250514_C	156260869	Parity	-1023.61	15	0.0330701	1	1
cg21926883	2	100939477	rs2067783_T	100877370	Maternal_Age	-1606.63	26	0.0330721	1	1
cg00258081	11	43290962	rs4755680_A	42971480	Parity	-1439.7	20	0.0332183	1	1
cg09754549	8	144790656	rs60044922_T	145071511	Maternal_Age	-1783.18	47	0.0333195	1	1
cg03003335	1	1229351	rs307374_T	1270359	betamet	-1686.98	40	0.0333967	1	1
cg23339720	3	140814055	rs7645341_C	140500654	betamet	-1767.03	19	0.0333974	1	1
cg05583921	3	42700678	rs17030458_G	42632238	Pre_Pregnancy_BMI	-1822.38	36	0.0334521	1	1
cg22933058	1	43472972	rs114530232_G	43424051	Parity	-1553.56	29	0.0334805	1	1
cg24129222	2	74643251	rs78834087_T	74699595	betamet	-1633.85	25	0.0335109	1	1
cg13164087	6	87832666	rs11964212_G	88118081	Pre_Pregnancy_BMI	-1245.81	28	0.0336908	1	1
cg06311804	12	12966005	rs16916599_A	12991526	betamet	-1751.86	34	0.0337	1	1
cg06386482	6	47624117	rs1385743_T	47637482	Pre_Pregnancy_BMI	-1291.92	22	0.0337407	1	1
cg10122267	1	41444691	rs3754173_A	41286883	betamet	-1714.28	38	0.0339587	1	1
cg00839584	2	113542091	rs6741710_G	114461761	Gestational_Diabetes	-1911.94	30	0.0340501	1	1
cg21762589	10	133796476	rs3087296_C	133785543	deliverymode	-1615.93	70	0.0342744	1	1
cg04461800	2	179184481	rs113670629_A	179942977	hypertension	-2188.26	22	0.034296	1	1
cg15856748	13	101629969	rs7319494_T	101985142	Maternal_Age	-2159.52	22	0.0343052	1	1
cg27517968	2	208546083	rs2464975_T	208497965	hypertension	-1390.37	17	0.0343336	1	1
cg17803993	3	71276214	rs9849418_G	72223587	Maternal_Age	-2078.7	21	0.0344961	1	1
cg12561169	4	79358500	rs141018228_A	79265617	betamet	-2134.07	18	0.0345222	1	1
cg26548834	7	4752951	rs12674330_A	5104275	Pre_Pregnancy_BMI	-2274.02	37	0.0345748	1	1
cg21687003	4	26806309	rs62412678_T	26695720	Gestational_Diabetes	-1443.97	21	0.0346134	1	1
cg10755878	2	167466717	rs72623158_T	167306233	Maternal_Age	-1519.74	24	0.0346578	1	1
cg16607685	5	140181889	rs3756334_A	140213796	Maternal_Age	-1450.11	36	0.0347105	1	1
cg04888364	14	42168354	rs716162_C	42839383	betamet	-2063.12	13	0.0347114	1	1
cg18269963	4	174436918	4:174292874:T_C	174292874	Pre_Pregnancy_BMI	-1686.51	16	0.0347774	1	1
cg24033633	3	57945695	rs1675381_A	57944874	Gestational_Diabetes	-1886.44	36	0.0348027	1	1
cg06881898	1	95006539	rs12026265_A	94317478	betamet	-1799.64	31	0.0349096	1	1
cg25940248	4	39448464	rs62307974_G	39461744	Pre_Pregnancy_BMI	-1635.45	29	0.0349332	1	1
cg23434090	11	5019849	rs12272467_A	5617987	Parity	-2129.43	26	0.0349654	1	1
cg24693376	10	77541764	rs12411465_C	77548286	hypertension	-2308.89	18	0.034979	1	1
cg20894569	8	90998214	rs3051879_CATTCAA	91110653	deliverymode	-2063.25	14	0.0350005	1	1
cg08745665	4	10460009	rs34128257_GT	10146372	Gestational_Diabetes	-1801.88	46	0.0353259	1	1
cg03233793	19	19626605	rs1469712_A	19528821	Maternal_Age	-2150.67	43	0.0354257	1	1
cg25301532	20	43378953	rs6073534_T	43365504	Parity	-1414.34	38	0.0354412	1	1
cg07355926	19	1852127	rs2304615_G	1826112	Maternal_Age	-1669.28	70	0.0354698	1	1
cg02497785	7	48494608	rs1918582_T	48668030	hypertension	-1520.58	32	0.0356102	1	1
cg08883853	7	1026168	rs4596558_C	1108530	hypertension	-1849.69	49	0.0356562	1	1
cg10128806	4	78977322	rs144958712_T	79204284	Maternal_Age	-1791.7	26	0.0356804	1	1
cg06949629	10	128165159	rs7071914_T	127948521	betamet	-2021.67	19	0.035787	1	1
cg04087039	7	157697459	rs77054396_G	156754975	Maternal_Age	-1704.59	111	0.0358043	1	1
cg23320987	13	114192810	rs4150734_C	114265950	betamet	-1866.01	60	0.035922	1	1
cg06341731	14	99641017	rs7154483_A	98937146	betamet	-1293.45	32	0.0359504	1	1
cg02596089	19	47759400	19:47288048:C_T	47288048	Maternal_Age	-1947.06	49	0.0359766	1	1
cg20704654	20	30072118	rs7261354_C	30202414	betamet	-1661.7	37	0.036019	1	1
cg16572876	4	56024045	rs10675733_C	56332131	Maternal_Age	-910.459	25	0.0360674	1	1
cg17161048	4	186007412	rs13111968_C	186177240	Parity	-1623.64	32	0.036069	1	1
cg03120555	7	630473	rs34943122_G	814612	Maternal_Age	-954.521	38	0.0360972	1	1
cg05624577	15	81411055	rs2683239_G	81410907	betamet	-819.474	26	0.0361384	1	1
cg10296799	3	195589996	rs6799572_C	195740408	Gestational_Diabetes	-1417.08	31	0.036146	1	1
cg27247252	8	67975895	rs113471095_T	67635084	Parity	-1605.75	27	0.0361587	1	1
cg13474450	8	142222685	rs9772881_G	142878259	betamet	-2237.6	33	0.036226	1	1
cg00687674	15	69373260	rs2306013_A	68656864	Parity	-1941.34	33	0.0362504	1	1
cg13928759	10	95517382	rs79087738_G	95050826	deliverymode	-1850.18	28	0.0364494	1	1
cg26250086	1	6830972	rs2175171_G	7028842	betamet	-1926.17	47	0.0365364	1	1
cg00066816	5	158758353	rs6874323_A	159020879	Parity	-1979.52	23	0.0366705	1	1
cg25938530	3	52812367	rs1866268_A	52719398	Parity	-1666.47	25	0.0367292	1	1
cg17582782	15	57592438	rs76975836_A	57592163	Maternal_Age	-2022.5	34	0.0367517	1	1
cg14153919	15	78631963	rs2139440_T	78633595	Maternal_Age	-1972	46	0.0368053	1	1
cg07208825	2	73871855	rs11126399_A	73613341	Parity	-2061.74	28	0.0369064	1	1
cg15352367	22	36236732	rs3948788_T	35353031	betamet	-1962.9	29	0.0369389	1	1
cg08496775	8	80523226	rs1841297_C	80216292	betamet	-1576.8	16	0.0370245	1	1
cg24004483	1	944783	rs11579015_C	1036959	Maternal_Age	-1999	36	0.0370739	1	1
cg03888083	16	867542	rs4558418_A	1593843	Gestational_Diabetes	-1651.43	64	0.0370868	1	1
cg21210642	9	100881995	rs190000444_T	101346553	Parity	-1345.55	35	0.0371515	1	1
cg00222472	1	164545783	rs16859007_A	163717289	hypertension	-1547.1	27	0.0371693	1	1
cg11160673	3	107240475	rs7634272_G	107665390	hypertension	-2186.2	19	0.0372097	1	1
cg19579500	17	80346614	rs145189579_CG	80941969	Parity	-1679.45	58	0.0372221	1	1
cg17537347	6	166233141	rs6908895_C	166940331	Gestational_Diabetes	-1589.78	40	0.0373412	1	1
cg19585214	12	46599925	rs2042058_A	47051712	hypertension	-2054.1	20	0.0374719	1	1
cg23873996	6	170467487	rs370444894_GAAGTCA	170385937	Gestational_Diabetes	-1896.2	43	0.0374774	1	1
cg16810031	17	38024146	rs11651497_T	37789998	deliverymode	-1668.75	33	0.037486	1	1
cg17746570	17	9804355	rs80220943_T	9990915	betamet	-1236.42	25	0.0376156	1	1
cg21677075	6	21523451	rs11452908_A	22195764	Gestational_Diabetes	-1885.29	17	0.0376746	1	1
cg12115438	19	35086853	rs1564201_G	35085887	Gestational_Diabetes	-1865.51	58	0.037678	1	1
cg03352173	3	112013130	rs9823648_C	111968918	betamet	-1637.67	23	0.0378215	1	1
cg16307778	6	168066888	rs73258761_T	168348389	Maternal_Age	-1726.37	56	0.0378315	1	1
cg13055484	11	132662455	rs4130016_G	133398116	Gestational_Diabetes	-1492.01	25	0.0379377	1	1
cg09334514	1	236686671	rs4659482_G	237110859	deliverymode	-1569.31	25	0.0380121	1	1
cg16317457	11	123173103	rs2846299_A	123375056	hypertension	-1697.77	32	0.0381283	1	1
cg19643109	6	160697625	rs681382_A	161371800	Maternal_Age	-1614.09	49	0.0381474	1	1
cg03482866	13	111040579	rs143339664_C	111573785	Maternal_Age	-1176.81	44	0.0381973	1	1
cg14578677	4	38859770	rs2029272_T	38418685	hypertension	-1840.35	27	0.0382481	1	1
cg27638432	6	128240363	rs9402062_T	129004854	Gestational_Diabetes	-2136.32	15	0.0383203	1	1
cg12182153	5	168273138	rs295999_A	168525867	betamet	-2248.24	15	0.0383947	1	1
cg24808901	1	95698954	rs12057882_G	95698637	deliverymode	-1714.78	19	0.0384838	1	1
cg06220761	10	7455518	rs12218246_A	7950938	Pre_Pregnancy_BMI	-1865.84	38	0.0384857	1	1
cg16805215	3	137505160	rs149863_A	137482363	Maternal_Age	-1967.15	24	0.0385376	1	1
cg11104736	4	7301529	rs11271562_TTGTCGTCGCCAAGTCTGCCA	6323825	hypertension	-1861.08	50	0.0385589	1	1
cg18538340	3	132756780	rs3736564_T	131956668	Parity	-1457.63	33	0.0386649	1	1
cg06638811	9	137030555	rs4842202_A	137878923	Maternal_Age	-1551.03	57	0.0387993	1	1
cg15611912	10	121300857	rs4751750_T	121480383	deliverymode	-1726.56	31	0.038863	1	1
cg18424208	5	149546337	rs4432875_A	149539527	Pre_Pregnancy_BMI	-1827.23	47	0.0389135	1	1
cg24550212	20	45170494	rs10584991_A	44564365	Pre_Pregnancy_BMI	-1844.86	48	0.0389338	1	1
cg02660097	11	68866761	rs67354231_T	68857662	betamet	-1462.66	47	0.0389554	1	1
cg21201401	20	62367884	rs74441473_C	62526224	betamet	-1636.33	70	0.0390255	1	1
cg05474943	4	6732464	rs151039318_C	6042838	Gestational_Diabetes	-1956.26	56	0.0392465	1	1
cg09319828	1	156551787	rs71084220_A	157134196	Pre_Pregnancy_BMI	-1167.67	28	0.039454	1	1
cg05098432	10	95848734	rs11187369_G	95051264	Gestational_Diabetes	-2269.61	27	0.0394965	1	1
cg16365842	6	170191057	rs9371167_C	170090108	Maternal_Age	-1704.75	61	0.0396477	1	1
cg12056772	17	76989482	rs9894476_T	76582183	Pre_Pregnancy_BMI	-1855.7	50	0.0396496	1	1
cg08252303	10	79399007	rs938222_C	79407613	Pre_Pregnancy_BMI	-1885.3	25	0.0396745	1	1
cg19004775	13	106063150	rs1935059_G	106113239	Parity	-1550.25	21	0.0397016	1	1
cg02301920	16	55866890	rs12924764_G	55498049	Maternal_Age	-1021.46	45	0.0397509	1	1
cg09462240	4	1409497	rs13141992_T	1340765	deliverymode	-1916.57	58	0.0397627	1	1
cg11351140	13	20625630	rs3764092_G	21063524	Gestational_Diabetes	-1987.58	48	0.0397889	1	1
cg24524285	11	64405919	rs1317494_G	64036688	Maternal_Age	-1945.03	47	0.0398938	1	1
cg21493951	6	32632338	rs3130284_C	32140487	Parity	-360.904	88	0.0400088	1	1
cg22560193	19	1465962	rs2304615_G	1826112	Pre_Pregnancy_BMI	-1637.46	61	0.0400427	1	1
cg08570243	2	110969853	rs144092549_C	110969869	betamet	-1467.34	16	0.0400612	1	1
cg14997321	6	134436460	rs3836957_AAGTTGAC	133564677	hypertension	-1981.83	17	0.0401387	1	1
cg09203312	13	20805196	rs9509098_G	20794956	Gestational_Diabetes	-1448.46	34	0.0402298	1	1
cg18863090	1	58714305	rs11207173_T	58667376	Gestational_Diabetes	-1762.65	23	0.0402451	1	1
cg06270401	12	4699085	rs10849189_A	5112027	Maternal_Age	-1920.1	36	0.0402829	1	1
cg23743554	11	65321226	rs11227221_T	65319265	deliverymode	-1765.6	53	0.0403564	1	1
cg12899065	22	19710163	rs9618636_A	19617090	Maternal_Age	-1478.81	35	0.0404462	1	1
cg26441893	3	171559851	rs4894755_G	171449739	Pre_Pregnancy_BMI	-2132.71	18	0.040447	1	1
cg21542078	19	49700006	rs10409867_C	49403565	Pre_Pregnancy_BMI	-1752.42	66	0.0404746	1	1
cg25879142	7	4671391	rs12674330_A	5104275	Maternal_Age	-1756.71	39	0.0405022	1	1
cg08288016	4	187590536	rs75804365_A	187622082	Parity	-883.812	30	0.0405396	1	1
cg05557266	3	49057259	rs141578968_T	48282885	hypertension	-2126.97	24	0.040721	1	1
cg19521279	7	27144595	rs3801846_T	26828653	hypertension	-1772.39	34	0.0407922	1	1
cg04730866	3	97158366	rs113998709_T	97200495	betamet	-2095.9	11	0.0408404	1	1
cg21749424	6	166418799	rs80182764_T	166666900	Maternal_Age	-1391.59	41	0.040882	1	1
cg09643312	2	160655081	rs4665083_G	160430127	betamet	-1672.77	33	0.0408927	1	1
cg09427016	16	89167018	rs4782465_T	89163502	deliverymode	-1798.31	85	0.040901	1	1
cg21604741	2	27713092	rs6709355_G	28153488	Maternal_Age	-1431	19	0.0410703	1	1
cg15473904	9	140446993	rs188652545_T	139955403	deliverymode	-806.947	32	0.0410851	1	1
cg25814649	13	107143980	rs7317693_C	107850991	Maternal_Age	-1787.88	28	0.0411117	1	1
cg04554929	8	105342491	rs2514672_C	105295911	betamet	-1251.39	22	0.0411505	1	1
cg12935818	2	238499802	rs80258578_G	238499608	betamet	-1520.6	48	0.0411516	1	1
cg26354017	1	205819088	rs1772148_T	205704580	Parity	-568.481	30	0.0411732	1	1
cg15931921	6	170597588	rs34883013_A	170487724	betamet	-1346.57	39	0.0412864	1	1
cg01019496	1	145095965	rs16827043_G	145395440	Gestational_Diabetes	-2036.44	5	0.0413542	1	1
cg16449464	2	172864337	rs73976588_G	173072680	betamet	-1870.04	32	0.0414293	1	1
cg00828556	3	196351986	rs2291652_A	195477791	Gestational_Diabetes	-1510.14	37	0.0414336	1	1
cg13296371	4	4250746	rs16836772_C	5170961	Maternal_Age	-1911.84	36	0.0415508	1	1
cg13151472	20	237300	rs57280980_T	165124	Maternal_Age	-2176.14	20	0.0415827	1	1
cg19172429	2	240878313	rs75279924_C	240869343	Maternal_Age	-1293.8	57	0.0416532	1	1
cg25648436	19	58554527	rs2229375_T	58578578	Pre_Pregnancy_BMI	-1442.66	80	0.0418851	1	1
cg17527975	8	142192487	rs2304284_T	142161873	betamet	-1834.39	34	0.0418977	1	1
cg02866639	17	1808743	rs17338473_CTGCA	1732531	deliverymode	-1499.34	41	0.0419295	1	1
cg09899564	1	45103967	rs12122792_A	44989685	Maternal_Age	-1879.76	33	0.0419829	1	1
cg01568492	2	130986964	rs7587723_C	131046104	Maternal_Age	-1630.05	18	0.0419892	1	1
cg09333631	3	44802604	rs56236286_AAAGACAG	44803108	Gestational_Diabetes	-1549.87	28	0.0420011	1	1
cg16358215	11	70455662	rs117976539_G	71107272	Maternal_Age	-1905.61	41	0.0420765	1	1
cg24425727	6	36645648	rs146170154_CTA	36646768	deliverymode	-1626.82	37	0.0422667	1	1
cg19431346	3	427558	rs4685781_A	117152	hypertension	-1899.48	13	0.0423107	1	1
cg24654266	2	115420053	rs112119572_G	115422405	Maternal_Age	-1256.55	21	0.0423124	1	1
cg20404260	18	2917509	rs8096244_A	3786584	Pre_Pregnancy_BMI	-1781.47	21	0.0424116	1	1
cg09655403	5	78985495	rs138080463_T	78988203	betamet	-1231.88	21	0.0424747	1	1
cg01966878	4	90757139	4:90758437:G_G	90758437	Maternal_Age	-2037.49	16	0.0424938	1	1
cg19684207	21	40759686	rs2837455_A	41518280	betamet	-1732.11	42	0.0424966	1	1
cg00456326	2	19560467	rs6723603_G	18901864	Pre_Pregnancy_BMI	-1828.73	42	0.0429272	1	1
cg11783602	8	55087084	rs4442121_T	55467038	betamet	-1701.19	23	0.0429817	1	1
cg24085707	17	79615652	rs138275447_A	79611369	Parity	-1927.04	66	0.0431046	1	1
cg00166372	3	50232459	rs60691649_AGGACT	49481438	Gestational_Diabetes	-1651.73	17	0.0431162	1	1
cg01699727	17	21903947	rs56362913_T	21908585	Parity	-2160.16	20	0.0431422	1	1
cg15410418	5	59559180	rs12655515_G	59974098	hypertension	-1867.02	18	0.0433505	1	1
cg10262710	11	122074011	rs4016827_G	121777049	Maternal_Age	-1640.18	28	0.0434612	1	1
cg05852568	2	95537405	rs11885687_T	95429424	Maternal_Age	-1070.17	6	0.0435104	1	1
cg06892868	12	110211321	rs7976412_G	110450687	Pre_Pregnancy_BMI	-1740.09	36	0.0436458	1	1
cg02363526	7	150674012	rs1962004_A	150020381	Maternal_Age	-2008.88	29	0.0438311	1	1
cg08640475	16	85551478	rs6540278_C	85620902	betamet	-1973.43	64	0.0438376	1	1
cg14983728	22	35695234	rs72302522_CCACACACACACACACA	35294792	hypertension	-1843.38	25	0.0438398	1	1
cg22309949	3	46792192	rs76606170_A	46792458	betamet	-2022.93	28	0.0438412	1	1
cg25139649	1	2165579	rs307365_C	1276459	Maternal_Age	-2098.06	63	0.0439673	1	1
cg01773685	19	51330453	rs11879310_A	51037075	Maternal_Age	-1419.05	50	0.0441189	1	1
cg26292918	1	151826205	rs4291501_C	151169157	Maternal_Age	-2384.51	22	0.0441794	1	1
cg09065876	17	45949756	rs143153847_C	45428645	Parity	-1988.61	48	0.0442725	1	1
cg21917976	1	146713959	rs1890041_G	146714281	Pre_Pregnancy_BMI	-1403.48	17	0.0443652	1	1
cg24287110	10	3824687	rs56212261_A	3010835	Maternal_Age	-1640.93	59	0.0443702	1	1
cg01020263	16	50732073	rs183722408_T	50775686	betamet	-1670.89	30	0.044468	1	1
cg22367159	1	947018	rs115802310_A	965939	Maternal_Age	-1433.98	36	0.0445391	1	1
cg18410945	7	157257054	rs11983558_A	156795960	Maternal_Age	-1495.46	102	0.0446348	1	1
cg04539111	16	67997858	rs16957831_T	68378341	Parity	-1869.42	27	0.044666	1	1
cg18699242	22	18632429	rs7288481_A	18961782	Maternal_Age	-1384.25	39	0.0446751	1	1
cg25423077	18	59221601	rs10513926_G	58822952	hypertension	-1596.85	27	0.0447754	1	1
cg24231558	7	16626326	rs9639261_C	16542120	Maternal_Age	-1045.02	26	0.0447935	1	1
cg17221813	20	61590823	20:61602093:G_G	61602093	deliverymode	-433.38	80	0.0448413	1	1
cg04913730	16	1121907	rs57080784_A	1136699	Maternal_Age	-1758.67	71	0.0448753	1	1
cg22065526	2	220436921	rs16859180_T	219553468	hypertension	-1574.68	30	0.0448775	1	1
cg05346286	1	2980598	rs10909880_T	2727804	betamet	-1397.68	53	0.0449118	1	1
cg08265274	6	32490444	rs9270923_C	32572405	hypertension	-707.909	88	0.0451039	1	1
cg27282281	7	112262583	rs10226760_G	112145817	deliverymode	-1648.85	13	0.0451385	1	1
cg13736514	6	26305472	rs6939048_G	26327953	Maternal_Age	-1928	132	0.0452162	1	1
cg13207630	7	32358064	rs62457535_G	32358710	Gestational_Diabetes	-950.313	37	0.0452748	1	1
cg03467825	2	171551893	rs4566333_A	172265747	Gestational_Diabetes	-1987.74	26	0.0453004	1	1
cg25608547	6	129251071	rs77649931_T	128374822	Gestational_Diabetes	-2011.15	21	0.0453668	1	1
cg12792180	17	77133977	rs2707038_A	77137918	hypertension	-1624.07	55	0.0453705	1	1
cg22238209	19	35800743	rs73599600_C	36427016	hypertension	-678.038	57	0.0455197	1	1
cg13305186	11	57508416	rs371206899_C	57522200	hypertension	-1751.91	21	0.0456191	1	1
cg03305017	7	151036715	rs6963908_C	150261244	Pre_Pregnancy_BMI	-2130.47	30	0.0457162	1	1
cg08104146	15	93208920	rs147368360_AGGCT	93179858	betamet	-2304.18	44	0.0457351	1	1
cg16000989	4	41983716	rs13111696_C	42076592	hypertension	-1820.86	27	0.0458512	1	1
cg22928954	19	56061106	rs12978696_T	56895496	betamet	-1273.38	46	0.0459232	1	1
cg08351464	12	132864833	rs143991085_T	132303658	betamet	-1732.24	68	0.0459787	1	1
cg10581497	19	44429627	rs61733037_C	44832693	Maternal_Age	-2125.73	67	0.0461503	1	1
cg19620994	1	12774904	rs198389_G	11919271	Maternal_Age	-1899.89	27	0.0463222	1	1
cg07654282	7	143700925	rs55972887_G	144375655	hypertension	-1978.86	14	0.0463287	1	1
cg06436185	7	151442351	rs10244284_C	151731824	Maternal_Age	-1585.46	29	0.046395	1	1
cg26820168	8	124217896	rs11988157_T	124194740	Maternal_Age	-2373.97	17	0.0464875	1	1
cg15695738	19	35329860	rs62621125_A	35126266	Parity	-1295.01	57	0.0465401	1	1
cg13468144	17	4081428	rs71367855_A	4688529	betamet	-2013.87	45	0.0465545	1	1
cg07128416	3	113160490	rs6767932_G	113128687	Parity	-1267.75	17	0.0466882	1	1
cg00588297	2	74753691	rs1723289_C	74347594	betamet	-1881.39	28	0.0467281	1	1
cg11363097	8	39792086	rs201879666_CCTTTCT	39878464	Parity	-2115.17	21	0.0467344	1	1
cg01040749	10	134400440	rs36082885_G	134405274	betamet	-1758.72	70	0.0469157	1	1
cg23129573	7	73442487	rs112685312_A	73082011	Maternal_Age	-1754.19	14	0.0470843	1	1
cg11063877	12	50793961	rs3812825_G	50616346	Maternal_Age	-2023.35	27	0.0471436	1	1
cg05232889	7	114055419	rs6969184_G	114839817	Pre_Pregnancy_BMI	-2078.24	11	0.0473889	1	1
cg04996195	7	87105398	rs11770415_C	86868442	hypertension	-1259.27	28	0.0474565	1	1
cg15753916	17	35870705	rs373703160_CCCGCG	35850041	Maternal_Age	-1796.89	27	0.0475087	1	1
cg01993818	14	34270437	rs36063234_T	33409812	betamet	-1146.22	27	0.0475169	1	1
cg21766667	17	48287888	17:48289300:G_GCCCCA	48289300	betamet	-2495.59	38	0.0475255	1	1
cg20571420	22	25160308	rs9624447_T	24681555	Pre_Pregnancy_BMI	-1508.92	22	0.0477258	1	1
cg27431761	11	8361327	rs1374262_A	8458749	betamet	-1361.35	47	0.0477296	1	1
cg21290814	19	18793853	rs79370636_A	19614289	Gestational_Diabetes	-1710.83	46	0.0478329	1	1
cg07156669	17	28705245	rs1906450_T	28515744	deliverymode	-1581.84	24	0.0480152	1	1
cg20697926	18	77377589	rs75667721_T	77439637	betamet	-1337.41	69	0.0480967	1	1
cg18367631	7	653309	rs62432239_C	794576	Pre_Pregnancy_BMI	-911.417	39	0.0481092	1	1
cg20165416	10	89264080	rs1240390_A	88725984	betamet	-1637.07	24	0.0482047	1	1
cg07902673	1	87793396	rs12097857_T	87351273	betamet	-2215.26	22	0.0482057	1	1
cg05034642	8	120885549	rs149952453_C	120895948	betamet	-1946.27	17	0.0482465	1	1
cg09187007	1	3514990	rs10909880_T	2727804	Gestational_Diabetes	-2010.97	54	0.048369	1	1
cg10663765	3	194014592	rs10804420_C	193582458	Pre_Pregnancy_BMI	-1553.29	32	0.0486513	1	1
cg22189786	22	42395067	rs4822079_C	42394612	Maternal_Age	-1389.28	51	0.04867	1	1
cg16692735	10	135259860	rs41299414_G	135342782	Maternal_Age	-1394.52	39	0.048777	1	1
cg13944111	12	107296891	rs1882543_T	107067160	deliverymode	-1494.28	20	0.0488341	1	1
cg09011458	14	104743900	rs10148938_C	105493605	Maternal_Age	-1999.4	45	0.0488595	1	1
cg04438558	5	140723899	rs62378453_G	140787850	Maternal_Age	-1675.91	36	0.0489464	1	1
cg07100532	18	713085	rs56342716_C	723394	betamet	-1663.4	11	0.048947	1	1
cg22491058	1	207277466	rs1985237_T	208227232	Maternal_Age	-1883.92	25	0.0489905	1	1
cg13393721	1	43815035	rs2494994_T	43924166	Maternal_Age	-1559.79	31	0.0490177	1	1
cg20981615	4	48136280	rs1466990_C	48175573	betamet	-2419.47	26	0.0491499	1	1
cg16705546	16	85936666	rs80101750_C	86265424	Maternal_Age	-1997.02	68	0.0493151	1	1
cg01699630	6	131894023	rs12192518_G	131979694	Gestational_Diabetes	-2090.21	19	0.0493491	1	1
cg04048634	4	46126066	rs1563480_G	45690433	Gestational_Diabetes	-1386.46	14	0.0493597	1	1
cg10072526	16	6534430	rs200893004_A	7280033	Maternal_Age	-1582.04	49	0.0494244	1	1
cg14619949	5	76116169	rs250759_A	76067728	betamet	-1770.91	44	0.0495658	1	1
cg12125614	17	76886835	rs12941033_G	77369140	betamet	-2106.4	52	0.04957	1	1
cg06679270	15	101084980	rs67396075_A	101017209	Parity	-599.28	33	0.0496004	1	1
cg06441398	11	70317455	rs17160762_T	70134766	betamet	-1462.67	38	0.0496408	1	1
cg03800150	7	150216489	rs6963908_C	150261244	Maternal_Age	-2353.87	22	0.0496852	1	1
cg20938085	5	140768230	rs10875595_G	140700489	betamet	-1513.76	36	0.0497225	1	1
cg00056066	10	25010738	rs11014309_A	25224755	hypertension	-1402.99	25	0.0497725	1	1
cg20793532	4	6344361	rs368832553_G	5996505	hypertension	-1795.36	46	0.0497945	1	1
