# Supplementary material for: Integrated analysis of environmental and genetic influences on cord blood DNA methylation in new-borns
Source: Nat Commun. 2019 Jun 11;10:2548. doi: 10.1038/s41467-019-10461-0 (PMC6559955; doi:10.1038/s41467-019-10461-0)
Supplement: Supplementary file 16 — Supplemental Data 13 [file 41467_2019_10461_MOESM16_ESM.xlsx]

## Sheet: Blatt1
CpG	Chr	bp_CpG	SNP	bp_SNP	AIC_SNP	p
cg08103988	17	6558365	rs9911968_A	6558329	-1393.5	5,34E-322
cg17509989	5	176798049	rs56235845_G	176798040	-1192.55	2.37346e-267
cg09756125	7	158250978	rs1733165_G	158250969	-1566.16	3.55129e-234
cg06242242	7	766104	rs150662951_GACGAT	766214	-2487.71	3.08605e-226
cg26882525	5	150677867	rs3926389_A	150677806	-1973.46	7.68644e-218
cg12310025	6	25882481	rs531750_C	25882642	-1600.31	8.75225e-206
cg06825163	1	202172912	rs12122827_G	202172769	-1688.27	2.00798e-204
cg03455424	2	242763982	rs4411737_A	242763911	-2189.98	7.99971e-199
cg21529591	3	14596904	rs72473132_T	14596892	-2912.16	1.83867e-186
cg20540428	3	73045686	rs34000567_C	73045223	-1711.58	1.02836e-185
cg24573261	21	38350069	rs2073423_T	38302129	-1645.21	8.68128e-161
cg19978674	4	57523826	rs142440210_C	57513776	-1175.12	1.06118e-157
cg04547181	19	6721855	rs339392_G	6722022	-1744.07	5.75698e-155
cg15255086	17	5673881	rs10445296_A	5660788	-1935.78	2.69012e-153
cg19976037	17	80096661	rs35070385_A	80128447	-1277.01	9.60775e-152
cg14413466	17	79170920	rs2279913_C	79168268	-1858.77	2.20779e-144
cg04985582	21	15645988	rs2822520_G	15646060	-1911.16	2.33231e-141
cg08423857	16	84840454	rs8057431_C	84839954	-1887.43	2.74593e-140
cg05779406	7	1198841	rs11767061_C	1199804	-1463.8	4.29646e-139
cg01819759	13	79234251	rs3215805_T	79170847	-1096.41	4.73698e-139
cg11062466	8	58055876	rs139505211_TCCTC	58085264	-948.112	8.88634e-136
cg01571956	19	46650284	rs143978961_T	46652433	-2208.73	5.32699e-134
cg06223162	1	101003688	rs11166485_C	101048805	-617.025	8.07024e-134
cg01201512	12	740338	rs7307242_A	750695	-500.507	2.59553e-132
cg18451016	1	38461880	rs4360494_G	38455891	-1888.68	1.08041e-128
cg21994712	19	21861136	rs73029504_G	21778138	-1351.43	1.47519e-128
cg22237261	17	3182313	rs804242_T	3191778	-2086.88	5.88888e-124
cg27136344	17	80606911	rs144597774_AAAAAC	80578310	-2073	6.70543e-123
cg24033633	3	57945695	rs1675381_A	57944874	-1887.59	3.7529e-119
cg21794665	13	41302154	rs117615233_A	41309223	-2137.28	5.99684e-117
cg18148349	10	131404694	rs554792_G	131423181	-2128.69	1.44574e-111
cg25772418	12	131519998	rs71451392_T	131521515	-1897.18	8.96294e-108
cg10973622	2	86423274	rs34809504_G	86422793	-2006.41	1.1843e-105
cg19346786	7	2764209	rs35957220_G	2812632	-1219.87	2.23612e-103
cg16018154	17	78863570	rs11870045_T	78864421	-2011.94	2.23665e-100
cg24382249	15	66947171	rs12904808_G	66963967	-1429.49	4.71894e-100
cg05041596	11	89867385	rs10830429_A	89900995	-1659.65	1.75975e-97
cg08923669	16	420230	rs1984409_T	420723	-1176.74	6.69631e-97
cg18026197	3	126422536	rs3806621_T	126422829	-1466.34	4.7575e-96
cg14018363	6	29911265	rs3132727_T	29813363	-1624.51	4.25474e-95
cg02959988	1	40075124	rs61781377_T	40075458	-1827.16	6.04651e-95
cg23013853	14	93389102	rs7159323_A	93389403	-2347.12	3.19276e-93
cg04431054	5	126853024	rs429662_G	126853226	-1703.89	7.75811e-93
cg11975397	1	159439981	rs4261112_C	159413460	-1626.11	4.94354e-92
cg26516362	5	178986906	rs7703730_C	178986632	-1444.22	1.95047e-89
cg19397885	7	12444115	rs74753576_A	12463926	-1457.7	2.7881e-87
cg14280181	2	223291007	rs4499418_C	223291224	-1612.33	6.21031e-86
cg09333392	17	56246851	rs6503851_A	56261981	-2162.03	3.3507e-85
cg11708721	1	117530009	rs55948695_G	117529965	-1299.67	2.56139e-84
cg10751382	19	50391554	rs3739164_C	50370846	-1958.49	5.49723e-83
cg27247252	8	67975895	rs113471095_T	67635084	-1606.71	9.41592e-83
cg03441844	1	161368947	rs61219424_G	161360134	-1523.84	6.0159e-80
cg23649088	2	200775458	rs203770_C	200897873	-799.019	9.79147e-79
cg23173402	1	227635558	rs6682883_A	227635598	-1553.92	1.42288e-77
cg08474748	5	74350214	rs4492095_C	74317279	-1663.54	7.43711e-77
cg10962762	1	228075749	rs20488_G	228080785	-1522.85	6.21368e-76
cg19868364	14	104734368	rs8022258_G	104729616	-1916.42	7.99531e-76
cg17638213	13	114164151	rs4150734_C	114265950	-1696.65	2.17467e-74
cg16824113	12	132166485	rs1993436_A	132159171	-1802.83	6.42842e-74
cg11540476	6	31651249	rs707916_A	31697558	-1057.54	6.54645e-73
cg14780427	17	78754372	rs7211443_A	78747434	-1841.52	9.79794e-73
cg17524265	8	144659883	rs10650180_C	144676575	-1904.25	3.74843e-72
cg06573709	6	164057152	rs4709739_T	164089091	-948.631	3.43542e-71
cg12974258	5	149493011	rs2236776_C	149493058	-2030.43	1.18511e-70
cg00102166	1	43425337	rs114530232_G	43424051	-1925.98	6.74042e-70
cg05413694	3	11952913	rs79525349_A	11950881	-2257.29	1.06116e-69
cg26693817	4	640348	rs10011154_G	640767	-2173.48	2.52778e-69
cg16259171	11	73660510	rs56006060_G	73562598	-2022.95	7.02372e-69
cg17416644	11	1474841	rs2008493_C	1582640	-1344.24	4.06442e-67
cg00704970	17	78865368	rs11868966_C	78865999	-1990.43	9.04648e-67
cg14902204	2	131046313	rs7587723_C	131046104	-1951.26	3.95008e-66
cg24425727	6	36645648	rs146170154_CTA	36646768	-1628.34	1.11503e-65
cg14611816	17	79068961	rs34534119_A	79068756	-2095.99	2.335e-65
cg02937671	4	2366485	rs143295648_GTGTGCCCGCCCCCTCCCCGGCCGTTGA	2358146	-1557.62	3.99103e-65
cg12444411	7	2802554	rs35957220_G	2812632	-1828.14	1.23151e-64
cg23336481	6	32634344	rs6918317_T	32381210	-911.851	1.78091e-64
cg16553238	1	9154254	rs72632939_T	9137131	-2181.22	1.14519e-63
cg26597838	10	835615	rs66462130_T	1022108	-909.157	3.16789e-63
cg11156891	1	1366274	rs1240747_G	1329803	-1186.31	5.52322e-63
cg19383211	6	32527588	rs9270923_C	32572405	-1016.8	1.10361e-61
cg23989207	17	80870107	rs7225887_T	80904844	-1988.67	1.17932e-61
cg14409029	11	19138243	rs1546329_C	19137947	-1852.04	1.81476e-61
cg15017067	4	17643749	rs147972854_A	17611171	-2223.82	1.29762e-60
cg07796016	1	152779584	rs59121455_G	152719538	-1377.85	5.18607e-59
cg21353189	4	7228343	rs11269021_GTCCGCACTGCGTGGCGGTTCCTGTGGCTCTTCTGATCCCCCA	7218662	-1363.16	1.62585e-58
cg10980102	12	6166874	rs61233936_C	6166891	-2010.77	2.98341e-58
cg20894569	8	90998214	rs3051879_CATTCAA	91110653	-2063.5	3.18332e-58
cg23193613	8	144267725	rs79142175_A	144291551	-1854.97	7.72326e-58
cg02891314	5	179741120	rs7706951_C	179733407	-545.788	1.71742e-57
cg06851207	19	46975138	rs3826854_G	46974399	-1387.91	5.08922e-57
cg01579052	16	788035	rs145548033_T	774045	-1875.66	8.94257e-57
cg11309454	1	89459529	rs11589629_G	89551669	-1767.81	2.97282e-56
cg08960815	7	150264767	rs6963908_C	150261244	-1272.11	8.19356e-56
cg13593090	19	9546723	rs1433061_G	9546306	-1766.09	8.99381e-56
cg19838087	11	61442541	rs198449_G	61498197	-1320.85	9.0646e-55
cg00366917	18	74845154	rs12967490_G	74854309	-1911.2	1.88149e-54
cg23066280	7	158032496	rs58696096_GGGAGC	157951175	-486.329	9.11886e-54
cg08348427	17	79635073	rs62080206_T	79635058	-1833.19	1.20729e-53
cg01314568	7	57830625	rs36149636_G	57553005	-1575.87	5.08354e-53
cg03654560	5	178266175	rs6600975_T	178254814	-863.785	1.53381e-52
cg05004142	16	57562740	rs4784819_A	57571090	-964.995	1.58859e-50
cg07028733	10	29228804	rs1614359_A	29104424	-1778.03	4.68795e-50
cg12319143	10	134726771	rs375354351_C	134725769	-860.682	1.45397e-49
cg16414030	3	133502952	rs67758552_C	133451668	-1838.65	5.38337e-49
cg12178445	6	8436263	6:8624076:T_TTCTTATCTTA	8624076	-1679.84	1.07403e-48
cg19816811	7	27188364	rs2301721_C	27196113	-1724.43	1.44473e-47
cg02848875	15	64387786	rs332258_C	64388052	-1884.83	2.9295e-47
cg07937631	13	79184529	rs3215805_T	79170847	-1886.24	5.85011e-46
cg25319279	11	5960081	rs10838901_A	5959128	-1408.12	1.89002e-45
cg01903420	13	27295928	rs71188741_GCATTC	27318320	-1347.73	2.33128e-45
cg21493951	6	32632338	rs3130284_C	32140487	-361.15	3.76089e-45
cg10296238	21	47605174	rs201035928_GGCATGGGGCTCCCT	47610269	-676.613	1.44316e-44
cg01345055	4	781041	rs4690293_G	706101	-1745.34	2.22044e-44
cg03686964	5	1868279	rs143666424_GT	1881434	-822.546	4.63404e-43
cg04382643	19	45849853	rs238414_A	45857820	-1637.76	4.72688e-43
cg00203913	17	13506186	rs113004110_A	13505652	-1813.89	6.54118e-43
cg04011173	3	10326540	rs35682_G	10328782	-1519.58	9.24475e-43
cg22472290	19	52391480	rs8108583_A	52364977	-1792.25	1.06344e-42
cg04396112	7	2151007	rs147453828_G	2155068	-1968.72	6.14891e-42
cg02493602	11	86383696	rs4245418_G	86320596	-1273	6.79832e-42
cg19893067	17	80732956	rs2451217_C	80710278	-1314.9	1.1704e-40
cg05563558	12	3445716	rs34827888_A	3239461	-1850.75	2.40932e-40
cg09926364	14	73137242	rs2286068_C	73128354	-1844.18	4.00845e-40
cg14940260	6	16217882	rs71554559_A	16217897	-1584.53	7.27776e-40
cg08843971	16	11963173	rs62038798_C	12001569	-2002.21	1.21169e-39
cg06587495	13	44241786	rs73189993_C	44349563	-1991.32	3.4048e-39
cg02631126	6	28058918	rs203877_C	28048624	-1522.33	8.2211e-39
cg08584759	10	11912126	rs10906009_T	11802630	-1876.77	1.0003e-38
cg03649288	13	25506383	rs2034569_C	25495694	-1714.32	5.37033e-38
cg14323910	6	32628305	rs9271409_C	32587628	-218.116	2.28404e-37
cg11969330	4	187125413	4:187129329:CTTTGATGGGTA_C	187129329	-1124.94	1.05878e-36
cg12929678	18	67624393	rs7237856_T	67635650	-2353.55	1.69976e-36
cg13682187	1	196946512	rs1794010_A	197038613	-1958.47	2.3188e-36
cg21844144	11	68920550	rs67354231_T	68857662	-2038.79	2.52088e-36
cg00261569	3	119216728	rs200927208_A	119139233	-1865.38	3.93725e-36
cg12054981	8	42037387	rs10958707_T	41997694	-1728.6	5.72866e-36
cg02446475	6	31275807	rs76884631_T	31275910	-1490.94	9.44979e-36
cg20623702	11	55431584	rs524049_T	55293628	-1595.96	7.34616e-35
cg19605788	19	40729386	rs4239504_C	40728036	-1387.77	7.54469e-35
cg20630655	15	75918700	rs77237991_A	75912934	-2119.61	1.70638e-34
cg25112848	3	39470521	rs56170792_TAAAAA	39451327	-2014.1	8.30493e-34
cg06239191	8	145163136	8:145105190:C_A	145105190	-1772.54	8.76153e-34
cg26076054	5	421317	rs10045490_A	466216	-1432.66	1.43132e-33
cg04819497	11	58598444	rs7104137_T	58599949	-1154.16	2.8285e-33
cg07264025	12	86658860	rs10735251_T	86931005	-1371.17	3.78783e-33
cg21406402	2	121223847	rs57833896_CACAAAAAT	121211714	-1190.54	1.62658e-32
cg05373962	22	49881684	rs2187890_A	49980759	-1050.02	1.92487e-32
cg03538326	1	1375845	rs3766180_C	1478153	-1965.3	1.93765e-32
cg02814054	19	18234911	rs273504_G	18215247	-2125.69	3.6415e-32
cg02853948	6	55105271	rs149411463_CAAATAAATAAAT	55098503	-1434.4	7.92233e-32
cg06588556	11	18477299	rs2403278_G	18415687	-1100.33	1.15633e-31
cg08735705	7	1003645	rs4596558_C	1108530	-1397.97	1.48607e-31
cg09427016	16	89167018	rs4782465_T	89163502	-1799.09	1.81732e-31
cg13076785	6	32520916	rs9270923_C	32572405	-1370.28	2.29941e-31
cg27645544	12	101605430	rs7296179_C	101601923	-2023.41	4.07197e-31
cg21977234	19	18701320	rs2283616_A	18682495	-1670.67	4.35367e-31
cg14137381	5	502291	rs10045490_A	466216	-1052.31	5.48485e-31
cg07971820	17	4621234	rs144830084_T	4618101	-1993.9	5.79391e-31
cg05347456	16	89690262	rs397891_C	89753031	-2013.56	1.97921e-30
cg08198488	15	63333792	rs150546552_TTTG	63335326	-1494.36	2.05859e-30
cg24435209	22	17640972	rs71312076_G	17639918	-1627.61	3.59073e-30
cg00255919	5	131827918	rs4143832_T	131862977	-1086.51	3.99605e-30
cg23245007	3	195682326	rs6799572_C	195740408	-1232.24	4.90084e-30
cg22753661	15	79092743	rs4887091_T	79043580	-1699.19	5.17185e-30
cg12861170	19	19639553	rs79370636_A	19614289	-1869.59	5.71323e-30
cg22502448	3	44622831	rs9835485_G	44611896	-1810.54	6.98599e-30
cg00270625	22	51017019	rs144647670_G	51021264	-1545.04	7.06416e-30
cg17674042	6	34482479	rs11755420_G	34760956	-741.394	1.64124e-29
cg23847017	1	28764854	rs66895922_CG	28908584	-2066.44	2.33181e-29
cg02782895	3	127348828	3:127348226:TGCGGCGCCGCCGGGAGCGCGCGTGTCCCGGCCGGGCC_T	127348226	-1793.02	5.58925e-29
cg25938530	3	52812367	rs1866268_A	52719398	-1667.68	1.46076e-28
cg23627948	7	2760692	rs35957220_G	2812632	-1124.07	1.47024e-27
cg16784985	21	44105474	rs2247575_A	44093427	-1581.8	1.79958e-27
cg11210813	20	35972385	rs6514067_A	35909777	-2144.03	1.82644e-27
cg20454518	12	133135463	rs7295014_G	133067989	-1853.89	4.64888e-27
cg09336323	2	210074276	rs1446611_G	210118505	-1690.76	1.25287e-26
cg05578865	17	80554007	rs11078005_C	80563659	-2129.74	1.50605e-26
cg13679303	9	96623674	rs1933672_C	96654908	-1090.98	2.02195e-26
cg04929355	11	112034997	rs7930534_C	112139566	-1703.91	2.79089e-26
cg07330481	17	37322330	rs523516_T	37331345	-1481.98	3.46179e-26
cg08644045	4	3495341	rs79038877_T	3492901	-1530.66	3.6685e-26
cg25985355	7	65971099	rs148238999_GCCCGC	65971326	-1746.29	8.02888e-26
cg19586845	11	2211939	rs7123299_A	2232344	-1155.42	1.39179e-25
cg02792829	15	40762807	rs71428308_CTTTTT	41046325	-1872.23	1.40923e-25
cg04546413	19	29218101	rs8109723_A	28943971	-521.554	1.94167e-25
cg04955912	2	242294876	rs10172825_A	242322586	-1303.21	3.64171e-25
cg16117554	4	3309404	rs3135146_G	3307638	-2111.03	3.89984e-25
cg06145435	7	1022769	rs34904312_A	1135883	-1985.4	2.18476e-24
cg08883853	7	1026168	rs4596558_C	1108530	-1851.61	7.34604e-24
cg08274176	4	1625012	rs7378277_G	1568210	-1193.62	7.73699e-24
cg26151999	19	55644082	rs113899745_CCTGT	55668722	-1692.83	9.49028e-24
cg21248554	2	27665150	rs56120917_A	27603673	-1182.31	1.00296e-23
cg14259717	11	18433732	rs2403278_G	18415687	-1375.26	1.31161e-23
cg24072927	7	157809451	rs58696096_GGGAGC	157951175	-1537.36	2.57793e-23
cg21449429	12	130605112	rs76088352_GGTT	130604387	-1878.63	3.0665e-23
cg16008148	1	221062819	rs2642438_A	220970028	-1324.92	3.60841e-23
cg24793642	8	57351185	rs1467124_T	57418862	-1087.27	4.06957e-23
cg25577367	11	123676979	rs111917555_A	123736172	-2089.24	4.15095e-23
cg08252303	10	79399007	rs938222_C	79407613	-1887.68	7.40735e-23
cg12193327	2	31454631	rs144502192_A	31364921	-1892.65	1.81818e-22
cg12756093	1	115239321	rs12040800_C	115108577	-1836.88	1.9022e-22
cg27505492	12	133187045	rs112754827_T	133271355	-1562.32	1.98735e-22
cg07128416	3	113160490	rs6767932_G	113128687	-1268.17	2.09565e-22
cg26764761	16	87682142	rs1541646_G	87682952	-1143.37	4.35702e-22
cg04517722	19	17905589	rs13345379_G	17887563	-1239.87	4.37256e-22
cg06703343	22	36563048	rs113266852_C	36520368	-1332.65	4.57646e-22
cg20781967	12	772688	rs7307242_A	750695	-1882.81	1.0216e-21
cg19334452	19	3006438	rs83488_C	3006274	-1702.44	1.30338e-21
cg16886414	17	78851149	rs11870045_T	78864421	-1603.81	1.40608e-21
cg00078996	12	132293329	rs10751704_T	132335963	-1619.95	1.97478e-21
cg09164168	16	89384721	rs889574_A	89386808	-1760.35	2.465e-21
cg10130564	11	117069849	rs4938315_G	116731205	-1320.32	9.53744e-21
cg04867891	17	80929076	rs7225887_T	80904844	-2048.02	1.03111e-20
cg03818303	3	178984858	rs2699887_T	178866408	-1306.96	1.37879e-20
cg26751094	13	95954534	rs17189561_C	95951593	-1423.35	1.38948e-20
cg23488198	5	2537496	rs200348350_C	2531957	-1492.52	4.726e-20
cg19603903	19	57742345	rs8100154_A	57765432	-1180.69	6.44746e-20
cg07142010	1	21901166	rs3738095_C	21894995	-1326.19	7.76542e-20
cg02886208	11	14281011	rs57179677_G	14542681	-1425.1	8.15753e-20
cg22156842	3	136537169	rs1400262_G	136537975	-2099.59	8.92674e-20
cg24663970	13	97647084	rs77569813_T	97050108	-1598.01	9.984e-20
cg21521518	4	53727714	rs28704139_T	53701538	-1451.72	1.69923e-19
cg23467079	8	124219425	rs11988157_T	124194740	-1028.86	1.84268e-19
cg12486944	17	80159399	rs11659135_A	80163652	-2094.79	2.18114e-19
cg13407278	9	95298746	rs13296623_C	95301627	-1923.64	2.21911e-19
cg05772125	16	31539169	rs8050390_A	31539386	-2217.43	2.21943e-19
cg01332882	20	47874155	rs144763755_G	47907080	-2173.18	2.35006e-19
cg19751990	11	5800287	rs10838901_A	5959128	-1302.88	2.69548e-19
cg23361127	5	73939283	rs112772452_C	73926873	-2005.36	3.04766e-19
cg18692070	10	3466852	rs10904035_G	3468096	-2100.45	4.60136e-19
cg19922435	4	124694178	rs13109690_G	124813849	-1674.62	5.16271e-19
cg10296799	3	195589996	rs6799572_C	195740408	-1418.21	5.96808e-19
cg13695646	5	78407509	rs199669078_CAT	78433441	-2050.53	6.50597e-19
cg19620758	11	102826565	11:102685837:C_C	102685837	-1410.05	1.48342e-18
cg01104590	11	3073136	rs7105693_G	3010430	-1638.3	3.12186e-18
cg07959070	22	50026188	rs2187890_A	49980759	-1472.63	4.93287e-18
cg02707152	11	64980819	rs947799_C	64851305	-2024.41	5.09158e-18
cg05906144	10	125521535	rs11270952_GGTTGTGGTTCTCACCTTCACT	125531771	-1714.91	6.98555e-18
cg23657099	7	1102138	rs74369356_C	1071711	-1834.4	9.29777e-18
cg05895507	15	77155635	rs35157989_C	77191654	-2249.25	1.11542e-17
cg00497905	11	76903183	rs2276285_C	76901927	-1802.28	1.13095e-17
cg05067499	7	4051198	rs6969705_G	4008665	-1620.51	1.36392e-17
cg00784671	22	46762841	rs41371446_C	46637272	-1382.33	1.37501e-17
cg07718903	20	6104261	rs2232071_C	6074873	-1674.87	2.91574e-17
cg08817540	3	108020727	rs77361723_G	108122502	-1575.66	3.04885e-17
cg03112433	7	90338555	rs12537518_A	90401891	-2037.22	3.18381e-17
cg03860256	22	50528291	rs13054513_G	50528255	-1317.01	3.72985e-17
cg26929806	2	71167151	rs7567290_T	71115000	-1883.4	4.31903e-17
cg02488702	2	142889392	rs141675067_A	142889421	-2003.52	5.6227e-17
cg05820861	13	24882296	rs9507339_C	24996269	-1450.27	8.74469e-17
cg21144158	11	65211084	rs550015_A	65186348	-1771.33	1.03769e-16
cg25044876	22	43041146	rs130347_T	43076809	-1781.53	1.34061e-16
cg08441803	17	46388390	17:46488760:CAAATAAAT_C	46488760	-1320.49	1.35558e-16
cg05095590	7	2139259	rs73041312_T	2232877	-1346.05	1.53201e-16
cg17743250	10	94820927	rs111831472_T	94582276	-1512.47	2.25427e-16
cg04090347	21	44061597	rs2247575_A	44093427	-1545.15	3.51525e-16
cg16669339	10	105428621	rs12357919_C	105438112	-1867.42	3.89688e-16
cg10647833	6	167047842	rs2149091_C	167372786	-1229.19	4.61637e-16
cg26703507	2	113404661	rs12612238_A	113424632	-1783.64	6.71013e-16
cg20043937	15	57883427	rs2453085_A	57862929	-1682.68	7.66551e-16
cg15166039	6	160023626	rs10455776_T	159999880	-1361.58	1.27868e-15
cg04076766	2	71212157	rs61732279_C	71212405	-1313.11	1.28582e-15
cg09557034	7	11872059	rs47_T	11581121	-1906.66	2.37761e-15
cg19893439	12	56617730	rs80025355_G	56617936	-1612.39	2.38214e-15
cg25762679	1	101185311	rs55728953_C	101046863	-1760.95	6.94215e-15
cg21911276	18	55289797	rs2032937_G	55289180	-1882.68	7.73373e-15
cg09822192	14	24801191	rs28365904_G	24836954	-1346.78	7.92446e-15
cg26798936	16	66162203	rs111910993_G	66168471	-1583.63	8.76854e-15
cg01039401	12	3070406	rs34827888_A	3239461	-1889.65	9.05704e-15
cg06179011	11	843897	rs11246356_A	961657	-1451.17	1.30703e-14
cg22700246	15	99978986	rs57547038_G	99977981	-1765.25	1.39558e-14
cg08894487	19	941243	rs10404332_C	940928	-2176.53	1.39987e-14
cg10767665	19	44279027	rs148111850_A	44258084	-1581.35	1.67853e-14
cg14126601	2	37384708	rs3213745_A	37458711	-1586.73	1.73978e-14
cg11240062	8	144361073	rs4332150_T	144376065	-1394.65	1.84751e-14
cg15536230	21	44985092	rs112876103_G	45123419	-1829.51	1.92985e-14
cg12074541	2	1286641	rs6759872_C	1194732	-1736.02	2.4894e-14
cg02087079	5	177811349	rs601534_C	177935551	-1826.19	2.60464e-14
cg16725984	16	89735184	rs397891_C	89753031	-1511.73	2.8158e-14
cg08590069	8	101118899	rs3098659_T	101225298	-1622.15	3.11468e-14
cg20585428	6	169274032	rs6940011_G	169225162	-1954.23	4.15592e-14
cg03962527	10	111766879	rs28365866_T	111767214	-1720.81	4.25916e-14
cg27021181	10	5488346	rs199578422_A	5618431	-1607.78	5.34352e-14
cg26288595	15	24672032	rs76244709_A	24862691	-1687.05	5.86846e-14
cg09411730	11	65190946	rs550015_A	65186348	-1085.48	6.22209e-14
cg03359095	20	61002866	rs80043348_A	61027279	-1725.45	6.84101e-14
cg13471599	12	120835778	rs116850387_C	120876065	-2114.94	8.66574e-14
cg08425796	22	50981121	rs5770871_A	50978262	-1703.28	9.63934e-14
cg00099094	5	2334514	rs92834_A	2339043	-1604.63	9.67606e-14
cg03995300	17	5019989	rs6502845_C	5030527	-1475.77	1.14161e-13
cg21242009	6	6894182	rs12213153_T	6824307	-919.455	1.82393e-13
cg23899409	19	54850582	rs4806749_C	54860094	-1603.79	2.9592e-13
cg16899498	8	144513907	rs4874124_C	144531864	-1932.53	3.36305e-13
cg01616529	11	638424	rs10902179_C	616031	-1061.49	3.88838e-13
cg04578397	16	56650508	rs4783948_C	56676331	-2035.29	4.37536e-13
cg09060654	10	90985062	rs2250644_T	91008879	-1236.23	4.74534e-13
cg00904258	7	968194	rs200484049_A	932990	-1847.3	7.51169e-13
cg08825699	2	239983929	rs139504568_A	239987822	-967.356	8.3438e-13
cg15491247	1	3230424	1:3204370:T_C	3204370	-1679.16	8.95203e-13
cg04149172	20	34000170	rs6058154_A	33585834	-2057.07	1.28946e-12
cg09937190	20	15177509	rs147348861_A	15165021	-2158.58	1.64654e-12
cg05313918	13	91827600	rs201519719_G	91869321	-1991.68	1.69335e-12
cg11336860	13	112575966	rs117784488_A	112640898	-1963.62	2.81688e-12
cg04815334	11	71210295	rs11233933_T	71210070	-1555.07	2.91591e-12
cg07219303	4	100140905	rs1800759_T	100065509	-2178.51	3.08524e-12
cg07197290	10	66814060	rs11593566_A	66627650	-1850.83	3.1031e-12
cg02530824	4	74847766	rs184650103_T	74850649	-1345.52	3.44656e-12
cg08482215	7	5111529	rs12674330_A	5104275	-1977.27	3.62193e-12
cg03314137	5	20611422	rs145431231_CA	20797217	-1997.07	5.01501e-12
cg02182476	19	7538084	rs12979617_A	7521966	-1333.72	5.03597e-12
cg16505856	19	5822369	rs149536835_C	5819674	-1916.74	5.42639e-12
cg06061257	17	71361901	rs72249865_AAGAG	71500407	-725.324	6.15605e-12
cg04376123	7	73895109	rs10225008_A	73812957	-1705.24	6.17143e-12
cg04305539	1	247171728	rs61854863_T	247294673	-1683.56	6.24838e-12
cg03785755	6	26196794	rs16891446_C	26226996	-1668.63	7.31043e-12
cg24995657	14	67879126	rs4899198_A	66887988	-1827.1	7.70656e-12
cg02146340	3	13610059	rs79980658_T	13603199	-1928.1	8.37371e-12
cg03204825	3	13978759	rs56115125_G	14084848	-1199.08	8.67312e-12
cg24909706	19	37020332	rs10410980_C	37266789	-2058.81	8.86043e-12
cg13607226	9	124262699	rs16910642_G	124228617	-1582.21	1.01847e-11
cg20221591	2	241076340	rs58088633_G	241075272	-1678.07	1.17964e-11
cg25083732	4	6695464	rs3822263_T	6697673	-1945	1.61778e-11
cg16482344	10	42970987	rs12264479_T	42831643	-1696.2	2.0746e-11
cg02282631	5	42953543	rs6890469_G	42949990	-920.363	2.34524e-11
cg00152799	18	54306261	rs2234343_T	54305949	-1360.51	2.7232e-11
cg12369353	13	36728963	rs58755830_CCA	36813969	-1754.34	2.80778e-11
cg26138978	13	107183092	rs3832891_C	107219670	-1847.5	3.31995e-11
cg18446110	5	138714654	rs4257763_G	138714159	-2142.73	4.27994e-11
cg22720790	19	58716032	rs12982863_C	58715418	-1586.32	4.49568e-11
cg11527001	5	143978357	rs394437_A	143882855	-1512.43	4.53959e-11
cg13939055	1	244094869	rs34912307_C	244050756	-1940.45	4.97967e-11
cg09745688	16	2908918	rs9934223_C	2954266	-1836.86	7.34407e-11
cg11065271	6	159070607	rs6455594_G	159029269	-1473.89	7.6588e-11
cg09352518	19	21265421	rs7258195_C	21265171	-265.616	8.72577e-11
cg09187505	6	106434429	rs9486262_A	106452289	-1312.97	8.82755e-11
cg25648436	19	58554527	rs2229375_T	58578578	-1443.43	9.59918e-11
cg22052514	8	142401722	rs6578177_C	142414326	-1419.01	1.03344e-10
cg17524180	13	113633600	rs11268184_C	113641625	-2094.22	1.21194e-10
cg03463411	4	81118188	rs2292844_G	81124824	-1165.83	1.27448e-10
cg05968233	19	6372277	rs114238312_C	6352260	-1470.75	1.35019e-10
cg05583921	3	42700678	rs17030458_G	42632238	-1824.7	1.363e-10
cg23687466	11	504937	rs35389167_G	460765	-1647.5	1.50298e-10
cg19566586	5	180622643	rs254455_G	180633954	-2068.83	2.18139e-10
cg25628989	11	57093345	rs140823430_A	57092752	-1979.76	2.74475e-10
cg09619624	22	18985632	rs200505686_C	18894001	-917.992	3.54559e-10
cg02233835	16	89156772	rs11076758_C	89152800	-2087.13	3.98079e-10
cg23159337	3	193272778	rs66931361_T	193207941	-1273.16	5.59868e-10
cg22133161	19	49891603	rs164820_A	49842824	-1254.2	5.60132e-10
cg24877675	10	133995387	rs7915723_A	134007008	-1187.36	6.21405e-10
cg01497892	6	170554222	rs9348263_G	170589857	-1368.96	6.24506e-10
cg13720395	7	75957902	rs199825117_CCCTT	76049016	-1941.55	6.33715e-10
cg05220968	6	146057943	rs13214277_T	146136125	-1977.12	7.01949e-10
cg15600051	4	2341440	rs143295648_GTGTGCCCGCCCCCTCCCCGGCCGTTGA	2358146	-1995.24	7.36319e-10
cg18614735	8	41583523	rs3217508_C	41559184	-1209.56	9.34465e-10
cg11885357	3	138152902	rs1720826_A	138156365	-725.836	1.05956e-09
cg10973146	14	103568471	rs11275586_A	103570976	-2022.49	1.23893e-09
cg17121140	13	111719003	rs12870443_T	111730106	-1984.7	1.28082e-09
cg02398106	3	13919362	rs1488378_G	14014725	-1717.99	1.6797e-09
cg26628751	17	80981644	rs370614156_T	81001552	-2017.2	2.88926e-09
cg11234688	2	1609660	rs13382606_T	1529242	-1358.33	3.15667e-09
cg11166453	1	247681781	rs6700954_C	247681687	-1391.97	3.48063e-09
cg10541110	17	39215894	rs139064930_T	39265408	-1304.06	3.70228e-09
cg21193577	14	101036322	rs34076421_C	101014418	-1994.3	4.09516e-09
cg23042151	21	43824109	rs11700858_C	43835855	-1875.39	4.84703e-09
cg12746557	21	39644332	rs9978946_T	39593722	-1234.92	5.27638e-09
cg16619049	1	805541	1:746828:AGGATTGCTGAC_A	746828	-1388.31	5.5536e-09
cg23023604	3	15915216	rs6781202_T	15905881	-2338.36	5.77725e-09
cg14732540	1	92414722	rs67117364_CTCCG	93250107	-1832.03	6.03037e-09
cg21457401	6	160241519	rs127158_G	160323377	-1265.19	7.83146e-09
cg00112952	1	247616523	rs6700954_C	247681687	-1503.24	8.89064e-09
cg02873954	21	45161415	rs2838362_A	45189165	-489.86	9.45545e-09
cg11141652	22	24348549	rs6003938_G	24224508	-950.746	9.48899e-09
cg12754571	1	247694271	rs192552319_C	248527097	-866.504	9.50687e-09
cg06800962	3	149096029	rs9812711_C	149104946	-1743.63	1.01068e-08
cg07304536	16	86987635	rs113084920_G	87075117	-1340.96	1.25229e-08
cg16303562	8	16050333	rs384035_G	16045605	-1839.49	1.28055e-08
cg03151810	8	144371745	rs56184499_A	144363827	-991.391	1.30228e-08
cg00953006	16	633868	rs80275448_T	729456	-1979.6	1.35895e-08
cg01874867	7	94954059	rs2374981_T	94507283	-895.844	1.79231e-08
cg02408697	10	1416920	rs71944237_A	1377474	-1796.33	1.87405e-08
cg09939079	12	69753248	rs623853_A	69753830	-1812.11	1.8818e-08
cg06726490	2	97166001	rs4066778_CCTT	97069757	-1973.52	2.10275e-08
cg21992932	2	159651813	rs79077595_G	159335013	-1626.88	2.12013e-08
cg04391972	4	182569038	rs930405_G	182576888	-1755.49	2.22963e-08
cg10279314	6	27185896	rs6914556_C	26798749	-1235.86	2.24567e-08
cg02477603	10	125034296	rs9423257_T	125091132	-1517.01	2.28287e-08
cg17117981	8	144410972	rs2467943_C	144420030	-1905.08	2.65616e-08
cg01599742	6	39902533	rs149801776_T	39922409	-2071.73	2.80639e-08
cg04942251	11	63687247	rs7110843_C	63661820	-1829.23	3.08033e-08
cg07042914	11	27015656	rs10767594_T	27066941	-1544.52	3.39727e-08
cg02349468	5	1093661	rs150753332_TGG	1043388	-1316.32	3.43073e-08
cg13745632	10	50507003	rs78761549_T	50342914	-1878.83	3.55297e-08
cg05666287	3	49757470	rs9859153_T	49807085	-1952.99	3.85027e-08
cg19981409	11	89225042	rs1836883_C	89265167	-1977.08	4.13501e-08
cg14698025	10	1245418	rs7088740_G	1157410	-1924.04	4.63014e-08
cg20592017	15	40364740	rs479500_C	40255262	-1360.61	5.02628e-08
cg03363478	6	170268808	rs9371167_C	170090108	-1021.7	5.03727e-08
cg14022794	9	141017457	rs373540148_C	141020856	-1377.48	5.08451e-08
cg00686823	3	127311038	rs782431_G	127332011	-1718.16	5.13316e-08
cg17347335	11	93583973	rs79130989_CAGAGAG	92995700	-1843.6	5.31081e-08
cg06343774	16	56673389	rs143451800_C	56684295	-1971.6	5.42406e-08
cg14206172	19	39466757	rs10853725_C	39527429	-1919.67	5.68401e-08
cg16338365	6	167559913	rs367523_G	167554776	-1114.81	7.24972e-08
cg07752120	5	70746259	rs141438278_G	70905946	-1701.57	9.19819e-08
cg06080948	10	135202877	rs41299414_G	135342782	-1145.37	1.03895e-07
cg14560110	17	20799470	rs188958283_C	20799606	-714.201	1.27402e-07
cg13499395	9	135361993	rs72765896_G	135343351	-1782.82	1.30564e-07
cg02497785	7	48494608	rs1918582_T	48668030	-1521.96	1.40828e-07
cg27508620	7	21209725	rs78687341_C	21208804	-1621.37	1.41056e-07
cg14651079	10	88428177	rs7083506_T	88199668	-1369.03	1.50834e-07
cg22745354	2	928720	rs12468727_G	1107901	-1347.21	1.55934e-07
cg02749105	19	58879056	rs113876476_C	58893070	-1253.95	1.58141e-07
cg08276645	2	241459502	rs60704894_T	241526556	-1742.9	2.00784e-07
cg06729532	19	14376770	19:14458882:TCAAA_TCAAACAAA	14458882	-1692.97	2.02504e-07
cg10627839	1	196866512	rs1794010_A	197038613	-1297.21	2.31241e-07
cg11628972	5	1645640	rs72719222_T	1644602	-1628.89	2.33631e-07
cg22480875	12	77417567	rs78230388_A	77172378	-880.617	2.46563e-07
cg13348458	6	27569671	rs2235232_G	27326863	-1559.34	2.64482e-07
cg11941920	6	79339195	rs11756326_G	79306231	-1316.02	2.64679e-07
cg14553881	17	79361650	rs8071492_A	79682650	-1245.87	2.6964e-07
cg15931850	4	1550089	rs142595362_T	1543410	-1529.59	2.76579e-07
cg24160066	1	112161864	rs2485659_T	112185198	-1682.38	2.92804e-07
cg09884146	2	65593908	rs1876518_T	65608909	-1665.99	3.00513e-07
cg16629288	3	69590374	rs74678924_A	70331277	-1674.99	3.01108e-07
cg06914774	7	2908787	rs35957220_G	2812632	-2076.8	3.09328e-07
cg02164442	16	31405101	rs137933404_A	30553677	-1784.04	3.39715e-07
cg08046364	12	114234083	rs16943230_T	114235271	-1491.15	3.55822e-07
cg19560014	12	31799118	rs12579938_G	31797795	-1996.59	3.65116e-07
cg26416971	5	80529100	rs7732064_A	80503528	-2014.1	4.0997e-07
cg08889009	15	59157123	rs871804_T	58844214	-1731.85	4.26591e-07
cg15473904	9	140446993	rs188652545_T	139955403	-807.526	4.54179e-07
cg26987645	1	203320386	rs4971226_T	203256800	-1399.72	4.65557e-07
cg22175814	17	71739339	rs1681472_C	71575146	-1368.6	4.67844e-07
cg06646708	6	18123224	rs75221067_C	18148665	-1857.19	4.8428e-07
cg09255473	7	4169306	rs79591630_A	4384817	-1909.99	5.04326e-07
cg10039590	8	8859974	rs11249898_G	8821030	-1853.6	5.19287e-07
cg08289350	17	74524371	rs3893328_A	73841419	-1812.38	5.30496e-07
cg17338816	7	2607424	rs13242369_A	2623351	-1848.01	5.49822e-07
cg26153054	2	132152814	rs11895354_G	132111121	-1157.08	5.60635e-07
cg04972348	1	1100035	rs12093154_A	1178925	-1860.79	5.87845e-07
cg01517571	1	55089959	1:55074046:G_GCTTTA	55074046	-1732.34	5.99122e-07
cg25208677	1	67521487	rs12097741_C	67528006	-2029.39	6.1892e-07
cg14725580	6	34663155	rs7759599_T	35495927	-1889.26	6.35741e-07
cg25472530	5	23507617	rs114364886_C	23381472	-1463.69	7.40853e-07
cg24203800	17	8702868	rs7217233_C	8616234	-2110.65	7.7151e-07
cg18367631	7	653309	rs62432239_C	794576	-911.734	7.72899e-07
cg19573236	10	65733388	rs2177363_C	65662581	-1601.47	8.02259e-07
cg13935577	12	107974897	rs143410474_C	107776493	-1678.95	8.16193e-07
cg24624629	17	39203621	rs11650484_C	39240661	-1177.74	9.64754e-07
cg20956114	7	157451363	rs35089566_C	157478000	-1575.19	9.84648e-07
cg09976142	9	130955436	rs2293966_G	131591832	-1230.01	1.08079e-06
cg11112615	6	2970624	rs4149352_T	3002238	-2244.91	1.16037e-06
cg16317457	11	123173103	rs2846299_A	123375056	-1697.85	1.3034e-06
cg10028549	4	7941894	rs6828574_T	7916326	-1806.71	1.65433e-06
cg17206393	20	33681223	rs73622027_C	33736069	-1842.41	1.65928e-06
cg19391697	2	239008943	rs72985180_G	239013191	-1762.86	1.67531e-06
cg02428792	4	25090597	rs4697546_A	25090258	-1170.1	1.71418e-06
cg17445765	7	64403162	rs10949955_A	64437648	-1535.8	2.09374e-06
cg09015232	20	44657115	rs373777615_C	44540840	-2175.95	2.21952e-06
cg04839761	10	93393386	rs10649398_G	93574851	-1865.09	2.48333e-06
cg08778287	15	99499615	rs174274_A	99608744	-1879.72	2.51109e-06
cg25627263	11	3177729	rs384490_G	3078885	-1493.36	2.59302e-06
cg25456020	17	159130	rs150807503_T	515801	-1255.67	2.72398e-06
cg12944343	14	93698416	rs3783899_T	93682861	-1260.85	2.81123e-06
cg22012583	1	150947949	rs72704682_T	150897677	-1543.83	3.04395e-06
cg16512885	1	4697919	rs149094968_T	4605001	-1707.11	3.11885e-06
cg24923931	19	40904691	rs61329031_G	40869251	-1539.42	3.25019e-06
cg12717203	4	124342	rs61087994_CAATCAGAT	129267	-1023.18	3.34109e-06
cg13502125	1	147826191	rs2932454_G	147826658	-1191.29	3.37808e-06
cg10317314	12	31272114	rs10771814_T	31370311	-741.792	3.56404e-06
cg00940577	17	28803884	rs3110492_A	27922275	-2056.41	3.81271e-06
cg13264840	7	142494213	rs2367486_A	142492130	-1537.37	4.26739e-06
cg04612959	7	4183976	rs34745413_C	4326078	-1787.52	4.28582e-06
cg17897391	8	24297103	rs74633744_T	24299870	-2006.36	4.73831e-06
cg26713775	18	43685106	rs374649504_AATAATAATAATAATAATAAT	43672174	-2263.15	4.80527e-06
cg11395954	11	133658009	11:133816666:A_C	133816666	-1393.1	4.88481e-06
cg08684511	5	177890047	rs601534_C	177935551	-1773.65	6.19122e-06
cg09203312	13	20805196	rs9509098_G	20794956	-1448.67	6.23982e-06
cg26685941	13	95952902	rs4001687_ACATTC	96152447	-1673.56	6.57834e-06
cg27109912	17	38707719	rs4890120_T	38851024	-1602.49	6.6716e-06
cg15920791	8	61835708	rs10957168_G	61829154	-1307.41	6.73849e-06
cg11095122	8	19540734	rs73214677_G	19509766	-1927.99	6.85564e-06
cg07208825	2	73871855	rs11126399_A	73613341	-2062.02	6.89334e-06
cg10785373	7	4456119	rs12671277_G	4682733	-945.889	7.29766e-06
cg10619398	20	47937607	rs144763755_G	47907080	-1892.51	7.37292e-06
cg17782954	10	11783823	rs11257231_C	11713869	-1581.92	7.67199e-06
cg06415891	1	2467096	rs10797432_T	2501338	-1886.99	8.12053e-06
cg16253834	11	75522097	rs12278957_A	76025679	-2217.97	8.6241e-06
cg00455327	18	20714217	rs11874608_T	20700413	-1719.06	8.92839e-06
cg11541712	17	1063138	rs920749_A	1007540	-1913.65	8.98363e-06
cg01810863	12	56359916	rs12309895_A	56359085	-2269.75	9.58917e-06
cg08217285	17	27917879	rs3110492_A	27922275	-1861.25	9.99341e-06
cg09045262	1	19600817	rs6681943_A	19450938	-2063.14	1.00066e-05
cg02680086	11	57267244	rs6591426_C	57185754	-1715.85	1.02071e-05
cg12873119	20	23067771	rs6048699_T	23285903	-1949.12	1.04951e-05
cg02193146	1	110752257	rs151146353_CAG	111148777	-1596.46	1.05388e-05
cg18850127	7	39170497	rs62453434_A	39280729	-620.2	1.06984e-05
cg19738980	18	7011463	rs12969598_T	7011338	-1277.58	1.11496e-05
cg21826699	12	80794439	rs2598540_C	80807437	-1759.16	1.12431e-05
cg12419863	6	144263450	rs11155342_A	144412107	-1869.03	1.13744e-05
cg11731793	10	91589234	rs12773740_T	91545006	-1851.3	1.16192e-05
cg10067510	2	48844971	rs67221273_T	48870015	-1732.72	1.20311e-05
cg01040533	10	71339886	rs989486_C	71343197	-2007.84	1.22626e-05
cg09912793	12	9066382	12:9067153:C_T	9067153	-1980.23	1.28492e-05
cg23089913	10	120788366	rs79470108_G	120841333	-1900.74	1.3013e-05
cg08787039	1	182921857	rs11332_T	182844020	-1060.07	1.38322e-05
cg10881242	5	171057282	rs17681353_G	171008174	-1868.7	1.52316e-05
cg08893853	1	151701251	rs1781416_G	151569400	-1833.48	1.60056e-05
cg26268842	2	219575248	rs689116_C	219433888	-1928.18	1.66264e-05
cg26092675	6	26225258	rs73393471_C	26224629	-1124.34	1.82617e-05
cg14556146	8	41169484	rs141524167_A	41302676	-1730.14	1.83853e-05
cg20382622	14	75330790	rs34972983_A	75207437	-2027.58	2.04214e-05
cg16614020	5	1414806	rs414965_A	1324121	-1836.09	2.09638e-05
cg10208301	11	6592745	rs137945510_G	6894994	-1068.59	2.23253e-05
cg01107874	10	77165618	rs12411465_C	77548286	-1782.19	2.28634e-05
cg09129334	13	111837676	rs7999064_A	111963037	-1801.74	2.31699e-05
cg13084677	4	39482740	rs62307974_G	39461744	-1824.21	2.33543e-05
cg07815799	2	131674140	rs1878639_G	131639355	-1781.17	2.39377e-05
cg19967668	5	140535759	rs2697541_T	140559596	-1674.34	2.60049e-05
cg13763482	9	4663107	rs2295963_G	4664852	-1499.06	2.66681e-05
cg07242540	1	12600348	rs6541038_A	12626210	-1468.22	2.8708e-05
cg09293391	6	144386418	rs11155342_A	144412107	-1926.11	3.05256e-05
cg03071500	11	325964	rs151235689_C	839476	-1039.98	3.06158e-05
cg03884592	1	42384474	rs12145700_T	43123855	-1600.92	3.11004e-05
cg21190982	14	75180524	rs34972983_A	75207437	-1992.07	3.26018e-05
cg14754187	2	80551413	2:80433193:G_C	80433193	-1780.48	3.27372e-05
cg00711072	17	46669489	rs71366902_AT	46719157	-1313.08	3.50285e-05
cg17910899	13	100218552	rs9585075_A	100128634	-1428.62	3.56869e-05
cg08972081	3	139259435	rs74877536_A	139063119	-1903.11	3.68505e-05
cg09066361	7	126890254	rs1592376_G	126891392	-1651.03	3.69462e-05
cg17611045	3	192289245	rs2174179_C	192367902	-1057.08	3.80158e-05
cg15611912	10	121300857	rs4751750_T	121480383	-1727.26	3.98057e-05
cg21005510	7	63353570	rs10949858_T	63475033	-1791.95	4.08242e-05
cg19007269	10	105420501	rs56173156_TCTCCTC	105607966	-1954.15	4.3223e-05
cg00227156	22	18463646	rs149581970_T	18312458	-1918.09	4.33467e-05
cg12123502	15	29980826	rs45540233_C	30026334	-1946.76	4.36864e-05
cg01208318	14	106329652	14:107186130:A_AT	107186130	-1231.57	4.78402e-05
cg25446098	17	47209664	rs11867287_A	46695148	-1665.86	4.85899e-05
cg02142483	16	84560555	rs72628283_G	84672056	-1543.31	4.92565e-05
cg06680906	15	69325560	rs3084774_C	69454251	-1779.58	5.23304e-05
cg14192130	6	167535764	rs2282860_C	167440244	-2252.72	5.53401e-05
cg18780491	13	20692403	rs12868122_A	20617797	-1461.98	5.61723e-05
cg18522231	3	196705629	3:197113961:C_G	197113961	-554.995	6.15228e-05
cg11787167	14	33407370	rs36063234_T	33409812	-969.377	6.27704e-05
cg05463589	16	88706426	rs899729_A	88701780	-1359.54	6.39251e-05
cg07238058	12	19936611	rs79032967_T	19636866	-1561.92	6.6104e-05
cg00685014	11	62212195	rs1675127_G	61891368	-1725.34	6.88791e-05
cg16810031	17	38024146	rs11651497_T	37789998	-1670.06	7.10664e-05
cg27446137	4	77723198	rs4504283_T	77531477	-1732.68	7.12567e-05
cg25755428	19	13875111	rs117223564_T	13962180	-45.054	7.181e-05
cg12807187	3	71778392	rs6769600_A	72356418	-1660.73	7.30021e-05
cg23226914	1	247537224	1:247681776:A_G	247681776	-1222.15	7.56644e-05
cg06107293	15	22915986	rs10539637_A	22919704	-1781.31	8.04513e-05
cg05491767	7	48074093	rs1915971_T	48074984	-2085.79	8.09135e-05
cg19269039	1	111743200	rs6662965_A	111642226	-1926.2	8.15742e-05
cg24942922	3	120003547	rs11445102_TA	120040873	-1759.96	8.2943e-05
cg19839325	19	18761132	rs4808161_C	18942888	-2132.95	8.30133e-05
cg13067509	17	6538498	rs9911968_A	6558329	-1936.31	8.48883e-05
cg12594933	1	3806817	rs7530291_G	3742179	-1930.46	8.50704e-05
cg01299997	7	100886961	rs4269454_C	100678740	-1801.01	8.58365e-05
cg01469847	11	1771930	rs72847987_A	1669570	-2098.63	8.64645e-05
cg02254407	11	73357159	rs56006060_G	73562598	-1875.47	9.07126e-05
cg24760467	10	102760784	10:102677676:CAAAT_CAAATAAAT	102677676	-2096.07	0.000102227
cg20324199	9	96080326	rs2991377_C	96094943	-1708.48	0.000107068
cg19497517	8	145028257	rs10866916_C	145006790	-1497.99	0.000107471
cg26765567	11	69587473	rs10793254_A	69875472	-1933.56	0.000108588
cg21474062	3	141087363	rs2871960_C	141121814	-1847.86	0.000120242
cg22400703	2	68545995	2:69250388:A_AGATGGTGATGGTGATGC	69250388	-1729.44	0.000130973
cg08602346	13	113242997	rs7337422_G	113209732	-1290.97	0.000133282
cg08670658	11	67052992	rs74909140_A	67423949	-1976.6	0.000134013
cg01700386	2	179056976	rs148683584_G	179306028	-1800.49	0.000136134
cg25570864	13	112838390	rs7337422_G	113209732	-1977.67	0.000136351
cg02305723	15	25093456	rs62002005_T	25332020	-924.79	0.000139869
cg01480180	7	90896329	rs144207814_G	91069182	-924.535	0.000141778
cg00300298	20	30308956	rs6060960_C	30394517	-2073.68	0.000144618
cg24833819	5	42924552	rs2603656_G	42992040	-1578.2	0.000149613
cg23656083	6	88757371	rs9353513_A	88654437	-1088.83	0.000157774
cg20632887	1	160085581	rs1934082_G	159991622	-2029.45	0.000159377
cg03839074	5	43000303	rs2603656_G	42992040	-1562.61	0.000177449
cg19781870	22	38714285	rs2076088_G	37960725	-1871.41	0.000180208
cg22855020	8	42356731	rs150687885_TTTTG	43210512	-1863.15	0.000184242
cg00373499	5	137224723	rs35197285_TATAATATATATTTTA	137291051	-1920.49	0.000187337
cg09929238	17	78560916	rs4075781_T	78556180	-1617.22	0.000195197
cg10081469	14	61748336	rs11621011_A	61787617	-1943.88	0.000198181
cg12133451	1	227746453	rs20488_G	228080785	-1145.87	0.000201506
cg03049249	17	16593601	rs372606175_C	16497191	-890.624	0.000201853
cg16135936	14	98629292	rs11440004_GC	98638351	-2026.91	0.000208554
cg23840044	11	22696087	rs1566378_A	22774799	-1756.13	0.000211644
cg19813226	1	235257141	rs139415189_G	235564220	-2033.58	0.000214944
cg22217449	21	47845788	rs2249057_A	47773103	-2169.06	0.000215826
cg23781075	20	170581	rs57280980_T	165124	-1944.69	0.000225276
cg05171197	2	240230850	rs149755387_A	240202525	-2113.23	0.000227546
cg17713780	13	25945656	rs7996201_A	25857880	-1955.76	0.000229817
cg01200177	2	128616082	rs7592257_A	128440598	-1798.28	0.00023107
cg07019386	20	47013687	rs4809690_C	47040849	-1646.59	0.000233723
cg08978665	16	3115707	rs12919933_A	3137261	-2333.47	0.000236897
cg20022118	7	8276021	rs12538295_A	8875020	-2154.33	0.000239072
cg20305489	17	75316480	rs8064951_G	75269930	-1991.95	0.000263391
cg04945216	7	3186788	rs10244560_C	3327236	-1587.61	0.000278624
cg00901554	4	1042225	rs13141992_T	1340765	-1841.11	0.000304828
cg09329516	17	1508261	rs145816677_C	1532064	-77.1059	0.00030735
cg02963119	16	450970	rs1984409_T	420723	-1280.73	0.000315773
cg02492567	2	173792437	rs142803173_G	173867971	-2164.3	0.000321639
cg17122213	1	1564920	rs3766180_C	1478153	-1465.93	0.000353205
cg14222432	12	29376421	rs150002870_C	29462451	-2073.17	0.00035514
cg16604218	1	45452605	rs263975_C	45358527	-1815.44	0.000363
cg03711485	10	101296036	rs3814144_G	100992505	-1518.46	0.000368418
cg08818610	6	24910720	rs112943240_CTT	25726329	-1240.27	0.000374894
cg00876141	4	47837775	rs6833320_C	47917441	-2180.68	0.000377681
cg00044354	1	67389884	rs11209004_A	67613932	-1662.19	0.000391134
cg09508496	19	39056084	rs12974979_G	38911715	-1572.33	0.000394002
cg19782271	5	171616253	rs75504281_C	171960236	-1501.24	0.000405516
cg27170268	14	104171695	rs729436_T	104093622	-1529.32	0.000409214
cg24461627	10	468412	rs35198327_T	354301	-2124.17	0.000410734
cg19998432	9	125391618	rs68153799_A	124884193	-1887.36	0.000416439
cg25541528	7	1545819	rs73047097_G	2099846	-1941.36	0.000443777
cg17843376	7	154586335	rs57626460_A	154463993	-1960.01	0.000456304
cg17511472	4	3485326	rs3135146_G	3307638	-1531.95	0.000465037
cg13305186	11	57508416	rs371206899_C	57522200	-1753.46	0.000500033
cg01178624	11	65360327	rs186869143_A	65355791	-1468.36	0.000503632
cg04996195	7	87105398	rs11770415_C	86868442	-1259.87	0.00052671
cg12765123	10	132100019	rs139787651_G	132604973	-930.529	0.000527943
cg08084154	16	2848577	rs9935192_A	2969856	-1255.9	0.000531861
cg20073050	4	106395643	rs113726916_T	106418260	-1617.34	0.000539293
cg17823230	13	111141841	rs7999064_A	111963037	-2070.16	0.000551749
cg15972148	13	114880889	rs3812831_T	114900150	-1901.51	0.000563859
cg06324373	10	99734805	rs7073672_G	100726102	-1313.72	0.000579866
cg18553202	7	63893881	rs183470536_G	64438110	-1901.96	0.000594222
cg13355032	12	71524030	rs6421232_G	71622905	-2050.14	0.000601493
cg18556455	2	45178474	rs2271623_T	45162618	-1907.89	0.000604945
cg12948059	2	129659420	rs10928836_A	129579529	-1587.59	0.000609082
cg08031492	2	469214	rs13018946_T	846393	-1232.22	0.000610654
cg09347134	11	62138845	rs61895534_A	61891646	-1755.33	0.000612086
cg19579500	17	80346614	rs145189579_CG	80941969	-1680.63	0.000694882
cg11792671	2	240751167	rs74388311_T	241061289	-1889.97	0.000705564
cg10504392	12	110044639	rs71443859_C	109899776	-1415.72	0.000716411
cg25757140	19	38039469	rs73035164_C	38146720	-977.772	0.000723663
cg14499274	9	136705398	rs117582560_T	136752919	-1862.13	0.000797572
cg08939850	17	78800806	rs7211217_T	78658741	-1566.6	0.000805542
cg15127250	12	51786489	rs56335028_T	51441680	-1550.3	0.000810694
cg06423211	19	551401	rs968506_C	572998	-860.792	0.000821028
cg23364541	5	1178961	rs6554634_A	1186121	-882.627	0.000821486
cg25556122	19	45721000	rs1434579_T	44932972	-1528.52	0.000838626
cg09449988	7	151328116	rs73479887_G	151336101	-1939.64	0.000845389
cg08043592	19	56687388	rs8112683_G	56914862	-1697.02	0.000858741
cg18135555	8	22132992	rs4739252_C	21364457	-1460.13	0.000873638
cg07786220	17	78683082	rs7211217_T	78658741	-1867.59	0.000875512
cg23478547	11	69259265	rs10793254_A	69875472	-1108.9	0.000883437
cg14219918	9	127249562	rs12379417_A	127029736	-1545.35	0.00089781
cg11363097	8	39792086	rs201879666_CCTTTCT	39878464	-2117.51	0.000903483
cg02465761	8	6735510	rs2978870_C	6731270	-1513.14	0.000907993
cg05157360	13	113613660	rs11268184_C	113641625	-1398.39	0.000909244
cg23553912	3	159558031	rs55760222_T	160263636	-1218.38	0.000935537
cg22234712	8	96085385	rs16917117_C	95909498	-1574.61	0.000971817
cg01569709	14	81894271	rs112931984_C	81906579	-1828.26	0.000977993
cg24346776	1	147737024	1:147400513:C_T	147400513	-1452.52	0.0010925
cg00552822	15	22368443	rs144200387_TTATTTTTAAA	22845637	-1859.6	0.00110807
cg18818075	6	44528865	rs73444688_T	45345480	-1976.4	0.00111408
cg12615982	3	169483122	rs10490804_C	170210613	-2011.99	0.00112201
cg19531536	14	76873334	rs55932153_ACAAAGG	76887000	-1913.93	0.00114228
cg02722672	4	2967106	rs1263360_A	2861430	-1929.43	0.00114667
cg09634707	10	72219713	rs201670247_T	71906917	-1613.72	0.00117105
cg00500359	11	3175625	rs57002329_ATTTCAC	3385304	-1917.83	0.00118238
cg21290814	19	18793853	rs79370636_A	19614289	-1710.97	0.00118981
cg08840010	1	8000314	1:7553442:A_AACACGTGCACAC	7553442	-2309.09	0.00125488
cg17986992	1	159825761	rs2501335_A	159831370	-2147.87	0.00129074
cg18410945	7	157257054	rs172706_A	157355735	-1495.88	0.00131789
cg03172657	16	89163625	rs145797157_C	89224517	-1339.42	0.00138819
cg12109823	8	67454595	rs11988053_T	67025500	-791.033	0.00138916
cg13117948	4	16086051	rs9968434_T	15949531	-1489.99	0.00139917
cg00504595	13	24144985	rs7332106_G	24175420	-1769.32	0.00151526
cg03781731	7	73256416	rs56016693_C	73695511	-1386.22	0.00152637
cg21597025	3	142837564	rs3796229_T	142984522	-1927.16	0.00153887
cg11750851	1	86047433	rs35003186_T	86064921	-1582.56	0.00156224
cg12127196	1	50489240	rs150039610_A	51435379	-1299.96	0.00157468
cg08485649	10	134043654	rs201588871_C	133994480	-1161.33	0.00159369
cg00995520	1	111218282	rs545903_T	111288116	-1326.34	0.00174881
cg05815436	13	20781165	rs3764092_G	21063524	-1810.99	0.00175831
cg19116351	3	88031048	rs57350974_TC	87433971	-2000.53	0.00177466
cg23378165	17	9550256	rs12949976_C	9164622	-1705.28	0.00178032
cg08130265	15	77519170	rs62007299_G	77711719	-1994.84	0.00192506
cg05353869	11	75139544	rs78735726_C	75208599	-540.011	0.00193955
cg13393721	1	43815035	rs2494994_T	43924166	-1559.8	0.00194268
cg26160218	3	24538388	rs57144868_C	24144965	-1679.93	0.00199328
cg04217177	1	217306700	rs139431193_AT	216934787	-1465.13	0.00199406
cg19074393	10	131682452	rs78006265_A	132328171	-2128.07	0.00200946
cg15078822	7	52341469	rs73698156_C	52278762	-1496.68	0.00206114
cg23973272	8	52322169	8:52236916:A_AGTTTTGC	52236916	-1209.49	0.00215369
cg25949447	2	128169860	rs11541137_T	128145771	-1947.61	0.00224323
cg24069653	5	169408301	rs10076552_A	169962828	-2348.49	0.00228262
cg20171559	7	27127448	rs212846_C	26721613	-1791.9	0.00232999
cg11586570	7	63498133	rs4718103_C	64168806	-1565.71	0.00236635
cg10146935	1	871308	rs13303327_G	895706	-861.273	0.00238099
cg22943498	20	36148928	rs6019159_C	36157490	-1549.97	0.00239251
cg08730245	12	53902893	rs10506321_A	54224324	-2340.67	0.00244943
cg02299497	14	69095570	rs1314913_T	68699594	-746.699	0.00249667
cg02639108	2	242711009	rs13422506_A	241832864	-1440.31	0.00258175
cg20824635	2	778731	rs4241331_C	845325	-1578.45	0.00265173
cg08089567	21	45705994	rs112876103_G	45123419	-1715	0.00276184
cg03550384	8	91803357	rs4273818_C	92209644	-1630.88	0.00281115
cg21649089	17	14198392	rs143766433_AGT	14171785	-1050.22	0.00281774
cg24437408	10	134661502	rs3750580_C	134650440	-1549.83	0.00287753
cg26391219	11	3189207	rs2011750_A	2534483	-2408.73	0.00288533
cg11074933	15	26915414	rs4511497_T	26154236	-1595.35	0.00290303
cg09986353	10	125996395	rs2427794_C	125240590	-2083.21	0.00292916
cg03626672	2	237478664	rs2600727_C	237568487	-1639.35	0.00299558
cg16175077	10	3282650	rs149505560_T	2565358	-1463.52	0.003003
cg02574073	17	46682398	rs140541811_T	46551471	-1715.54	0.0030518
cg07777270	5	92928615	rs57690257_A	92793573	-1808.79	0.0031875
cg15823438	14	104834351	rs7147450_G	105488819	-1807.68	0.0032096
cg04012600	1	109850126	rs1124426_C	109289236	-1942.9	0.00336387
cg01193293	19	51644554	rs3752132_A	52074537	-1831.85	0.00338533
cg11742202	6	74364667	rs11759541_C	75254903	-1450.94	0.00348191
cg03622666	16	49499091	rs148007432_A	48709428	-1666.81	0.00348403
cg07232577	6	170402031	rs17860614_C	170109399	-1878.35	0.00354233
cg09814487	16	86598824	rs1364228_T	86631620	-1797.72	0.00354927
cg11752275	2	85921036	rs12989528_G	85911677	-1765.93	0.00357839
cg07387286	8	39172120	rs6988758_C	39727430	-1575.31	0.00358225
cg08923054	8	41654455	rs372465805_C	42571503	-2017.83	0.00369901
cg18470427	17	33842301	rs144259884_A	34030853	-1132.86	0.00370574
cg08896939	17	29297380	rs142290294_T	30209775	-1440.96	0.0037317
cg15633390	4	99851211	rs1154407_G	100008332	-1240.3	0.00375731
cg02376887	12	29542219	rs2278094_A	29534492	-1691.79	0.00376084
cg06653203	3	13860477	rs201224381_G	13910509	-1802.4	0.00383529
cg06468347	17	3705875	rs2027998_T	2707361	-1992.27	0.00394573
cg13221347	10	134062614	rs60533676_C	133951880	-1446.64	0.00400696
cg01462353	2	169939873	rs62172586_A	170029770	-2159.28	0.004009
cg19190593	6	6588737	rs2326765_G	6393103	-2036.98	0.00402926
cg07012076	11	55797626	rs12798419_G	55510320	-1996.75	0.00403344
cg14487271	8	87354422	rs4302859_G	88295982	-1502.49	0.00417008
cg00275479	5	134882430	rs28595855_A	135418325	-1936.97	0.00418511
cg08793894	17	7227737	rs3027268_T	8091039	-1703.26	0.00433738
cg10963061	1	158147729	rs139645515_G	158170775	-1205.38	0.0043868
cg17417291	13	112729991	rs200960448_G	113052921	-1617.53	0.00438748
cg15115984	19	1872702	rs76998027_C	2450438	-2059.1	0.00444682
cg03605365	1	62207325	rs334710_C	61625872	-2059.52	0.00449588
cg13157980	8	141599141	rs876097_A	142580844	-1714.61	0.00450716
cg10768316	6	166746933	rs7744743_A	166775619	-1865.91	0.00451858
cg11826869	9	72027019	rs142940938_A	72111879	-1193.48	0.00454413
cg07674022	4	122854330	rs67772833_A	122723106	-1612.6	0.00456685
cg04048634	4	46126066	rs1563480_G	45690433	-1387.12	0.00459149
cg10131879	7	8011594	rs12538295_A	8875020	-2077.66	0.00479725
cg13012653	5	96078834	rs62376421_A	96164641	-1961.61	0.00481685
cg18087477	1	115397597	rs141296022_G	114708148	-1651.1	0.00483437
cg00357213	10	15902731	rs12257572_C	15885863	-2061.92	0.00484164
cg01984743	5	172751331	rs428826_G	173023672	-1655.23	0.00486221
cg08055131	13	28673714	rs7326277_C	28876214	-1788.8	0.00486369
cg20390545	3	133527210	rs6439443_T	133540915	-2028.38	0.00490547
cg13525276	14	81426012	rs113268103_T	81006116	-2121.04	0.00529522
cg16172099	8	103750821	rs2048550_T	104036160	-1545.12	0.00573922
cg24880818	1	154167100	rs6143429_GACAGGGCTTTGAGGATGGTAGGGAGATTAAGAAGT	153607075	-1930.49	0.00587768
cg15690347	19	50931515	rs3745516_A	50926742	-1023.73	0.00593645
cg23880736	4	582172	rs3736087_T	876318	-1700.35	0.00593757
cg05308504	16	30573013	rs6565217_A	31083324	-2027.39	0.00607076
cg05275595	19	43857874	rs74318486_A	43106180	-1648.72	0.00624299
cg15123572	13	114911570	rs10633765_GTATT	114111202	-2036.91	0.00638946
cg12666976	2	1482838	rs4073641_A	1149803	-1635.72	0.00648405
cg21442998	3	11597936	rs438129_T	12007910	-2255.23	0.00656329
cg17161048	4	186007412	rs13111968_C	186177240	-1624.68	0.00669658
cg13251842	22	46508469	rs6007484_A	45565937	-2012.6	0.00685599
cg07641497	22	33195343	rs762909_C	32930568	-2262.34	0.00697694
cg08703231	16	8738304	rs984328_A	7772151	-2285.66	0.00712502
cg16669619	18	52630472	rs4996482_A	53454369	-1866.97	0.00714427
cg17707487	13	114261869	rs149321156_C	114778930	-2395.19	0.00730033
cg12140851	7	26897612	rs3801846_T	26828653	-1262.05	0.00732514
cg05545777	5	101119128	rs59114471_C	101051305	-1184.68	0.00763938
cg09393619	3	195897833	rs2291652_A	195477791	-2133.77	0.00774232
cg17382841	5	38445614	rs78010634_C	38335699	-1879.2	0.00787511
cg22843684	3	10806114	rs35682_G	10328782	-1918.44	0.0079673
cg20078972	19	15391832	rs149941008_A	14760282	-1874.98	0.00799836
cg11903920	10	132930485	rs3087296_C	133785543	-1883.34	0.00815224
cg07194839	10	131755775	rs74162910_C	132429917	-1979.78	0.00816507
cg06620541	2	155101803	rs10185861_A	154944704	-2035.2	0.00827017
cg08428292	16	85981373	rs8050080_A	86135411	-1990.61	0.0083316
cg09452568	5	54275198	rs10062324_G	54627335	-1519	0.00833774
cg06878771	20	54581276	rs6099283_A	55375861	-1963.46	0.00834178
cg24491895	11	6889596	rs2741835_G	6839403	-1975.13	0.00837256
cg01638529	11	61687964	rs12800927_T	62035677	-2386.2	0.0084699
cg02577267	1	240656513	rs1114839_C	241449703	-1370.01	0.00872801
cg25673584	19	46417551	rs6509244_T	46431011	-1347.84	0.00899195
cg21004358	4	187422119	rs713542_C	186929424	-1681.87	0.00907213
cg06524264	20	259925	rs2072963_C	1099294	-1112.15	0.00911578
cg12617928	16	231742	rs2541593_C	103423	-1370.14	0.00925451
cg17214295	2	383401	rs4241331_C	845325	-1777.58	0.00929488
cg12285565	8	26047780	rs11780147_T	26459399	-1848.42	0.00934833
cg09971811	20	24930099	rs77210757_T	24068770	-2318.74	0.00958925
cg06881914	11	59951663	rs7120524_T	60542953	-2175.29	0.0097036
cg12549411	21	41032864	rs2277788_C	40817702	-1457.63	0.00985435
cg04378288	11	45718207	rs61884508_G	45864932	-1972.22	0.00995808
cg07506795	16	71523560	rs2288487_A	71509588	-1564.65	0.00997763
cg12078738	6	87804962	rs58785365_C	88183043	-2027.61	0.0100325
cg04101015	1	159170275	rs150435611_G	159319243	-2002.05	0.0100696
cg11308319	2	240291426	rs113411729_C	241127497	-1973.35	0.0103503
cg06689045	3	120025420	rs9860676_T	120122495	-1696.8	0.0104223
cg08144237	11	100862189	rs7925698_T	99932666	-2318.37	0.0105044
cg26683137	17	33447208	rs11080281_A	32877761	-1676.24	0.010506
cg10408284	17	48912327	rs77794389_A	48617025	-1423.82	0.0105618
cg15865827	18	23713838	rs7240105_A	23570697	-1434.51	0.0106381
cg13272108	20	2634697	rs6138646_G	2624532	-1675.08	0.0107651
cg19754901	3	87102643	rs116699328_A	87859414	-1935.33	0.0108308
cg22700015	1	228743131	rs4147254_T	228717393	-766.675	0.0109783
cg22065526	2	220436921	rs16859180_T	219553468	-1577.24	0.0111202
cg15878616	20	52492209	rs150312789_C	52384264	-1779.64	0.0111406
cg23098051	17	19648846	rs111855170_G	19548002	-2219.83	0.0111809
cg07803856	3	45268633	rs2276856_T	46037405	-1981.79	0.0112703
cg02332073	7	130372419	rs76109329_C	129522770	-2140.63	0.011282
cg03433313	16	819064	rs2294613_T	1797050	-1272.38	0.0113771
cg24780501	11	2890450	rs2011750_A	2534483	-1493.87	0.0113974
cg21709322	2	27632821	rs141512591_G	28220166	-1775.08	0.0116055
cg15823502	6	41650768	rs34880700_A	41681036	-1795.78	0.0116496
cg18020785	2	211458004	rs2287413_G	211617528	-2025.1	0.01167
cg13999433	9	117156883	rs112436611_A	117940914	-1903.15	0.0116757
cg14665901	11	12885131	rs35740346_CAG	13422243	-1961.89	0.0117161
cg05487082	13	43150833	rs9567144_G	43867075	-1995.54	0.0118911
cg18745416	6	152011399	rs9479086_T	151942753	-2116.54	0.0119452
cg03388409	1	224014120	rs112546937_CTATGTTTAAA	224003495	-2019.64	0.0120541
cg06654079	16	21169179	rs11859945_C	20284601	-1884.29	0.0122614
cg13563026	4	47512538	rs181751701_G	48192561	-1979.99	0.012415
cg03658337	19	6166119	rs117099148_G	6161707	-1649.58	0.012416
cg24163360	6	25931557	rs185201097_T	25060526	-2169.96	0.0124349
cg14101485	19	3369759	rs83488_C	3006274	-1327.19	0.0127301
cg26441893	3	171559851	rs4894755_G	171449739	-2134.09	0.012731
cg15874877	5	140799572	rs150445810_G	140306489	-1522.3	0.0127819
cg11771383	10	134362126	rs11146168_A	133912469	-1491.55	0.012968
cg07405182	1	40598455	rs201629447_C	40986161	-1016.44	0.0132123
cg27449489	17	80316860	rs74001633_C	80316972	-1874.32	0.0132274
cg06797068	6	74104600	rs12205957_T	74233621	-1378.26	0.0133162
cg26420724	6	168549880	rs4708702_A	168633971	-1778.59	0.0137303
cg17095147	4	10101400	rs4974820_G	9604794	-2507.32	0.0137455
cg09406107	2	236172440	rs4663541_A	235979171	-1867.35	0.0137558
cg16836311	1	25944712	rs71886274_T	25297470	-1732.55	0.0140776
cg08397747	2	29038986	rs35065755_CT	29179936	-2123.78	0.014141
cg02886509	11	2020556	rs7123299_A	2232344	-1487.33	0.0141864
cg25516803	3	42307519	rs1427801_T	42956273	-1980.64	0.0142573
cg19904265	1	3166712	rs79551700_T	3089137	-1735.91	0.0142742
cg24759549	14	20247697	rs12590785_C	20482471	-1707.06	0.0144085
cg18976044	13	24520049	rs7331492_T	24703402	-1100.06	0.014492
cg24988345	3	158991021	rs7649463_G	158190313	-2171.9	0.0145151
cg05067427	16	54227914	rs17818824_T	53870806	-1186.16	0.0145506
cg17158750	20	61924382	rs744590_T	61870075	-1831.92	0.0146293
cg03211132	1	169703751	rs371085949_T	169609745	-2007.84	0.0149653
cg02666556	11	57791314	rs6591426_C	57185754	-1997.86	0.0149828
cg03143849	11	2904951	rs7105693_G	3010430	-1805.97	0.0151136
cg06974034	2	158453600	rs59828860_C	157963850	-1715.71	0.015387
cg23948843	2	164204752	rs13390307_T	163577551	-2127.17	0.0154702
cg05513455	6	105388269	rs72610861_C	104574680	-1677.93	0.015553
cg19097322	6	123100553	rs71682607_GA	123776528	-1793.92	0.0157299
cg15120855	5	140515736	rs2697541_T	140559596	-1305.41	0.0157714
cg12063490	19	12759131	rs56056044_C	12383540	-1994.54	0.0160153
cg17492395	2	42180858	rs10196403_G	41346867	-2087.16	0.0160451
cg05189127	10	127059333	rs4962523_A	127928622	-1599.14	0.0161945
cg01887374	2	129077404	rs4392195_G	128771094	-1787.12	0.016234
cg17207736	8	142237307	rs2304284_T	142161873	-1705.2	0.0163613
cg04634417	5	140220803	rs79212106_A	140913662	-2047.91	0.0165199
cg16133872	11	1918744	rs7123299_A	2232344	-1942.54	0.0168675
cg05323879	17	46642104	rs16942475_G	46688371	-1752.51	0.0171623
cg01468567	19	49843922	19:50334159:G_GCCTCCTGCCCCTGCTCCTT	50334159	-1988.18	0.0171646
cg22777724	17	46622516	rs10667940_G	45782170	-1912.75	0.0172605
cg20172258	10	133878853	rs11017764_G	132949201	-1568.44	0.0173076
cg22352176	1	222987845	rs6668395_A	221997604	-1631.07	0.0173699
cg23939096	5	1555791	rs74452153_T	2038472	-1859.28	0.0173766
cg15414745	6	74064047	rs3806981_T	74231132	-1537.36	0.0176291
cg15887927	13	29148952	rs913799_T	29293209	-1941.2	0.0178644
cg01250563	15	24142935	rs186246236_C	23987258	-1832.85	0.017957
cg19825302	19	51107560	rs199676536_A	50676634	-1194	0.0181544
cg27117982	12	16500077	rs10492188_T	16674711	-1752.9	0.0184052
cg01973920	5	980997	rs11750269_A	666270	-1831.83	0.0184952
cg17434634	19	49522954	rs4802547_T	49572547	-1679.35	0.0186218
cg03004350	19	847943	rs10411982_A	1200713	-2404.38	0.0189845
cg19042287	6	108499426	rs4245535_T	108449212	-1844.9	0.0190183
cg17517709	10	18999145	10:18847250:CAGAATGGAATGGAATGAGGAATGGGAT_C	18847250	-1490.11	0.0190406
cg19561297	7	102553457	rs56992893_CGGAGACTGCGTATGCG	102036769	-2010.8	0.0193158
cg27017993	14	74814040	rs17091941_C	74283202	-2235.36	0.0193969
cg26688762	5	1763902	rs6860349_A	2133412	-2055.07	0.0195741
cg16006220	11	45868495	rs72895273_A	45579136	-1394.7	0.0196292
cg05630272	10	1517218	rs190713963_T	1395796	-1302.52	0.0198707
cg12684958	4	74921425	rs6533486_T	75859572	-1876.42	0.0199143
cg25900631	15	97490760	rs8030082_C	97521191	-1847.57	0.0200419
cg12422351	1	95201226	rs141641720_ATTTTACTTCCTT	94574718	-1734.5	0.0200574
cg26545040	19	994110	rs3848638_T	1383649	-2372.31	0.0201552
cg21201401	20	62367884	rs6090271_G	61801476	-1636.64	0.0201795
cg21758126	2	157183291	rs199826279_T	157190974	-1611.19	0.0202734
cg25913761	15	90727560	rs8028260_G	90777443	-1799.46	0.0203204
cg02784823	19	49000897	rs11665765_A	48330275	-1476.23	0.0207587
cg18481241	13	48893727	rs11619804_C	49888131	-1807.28	0.0213924
cg10114555	1	113216774	rs12750023_A	113118329	-1919.32	0.0214971
cg20846508	11	368351	rs2071173_A	1073378	-1767.46	0.0219679
cg21091239	3	181614617	rs2338740_G	181229304	-2207.5	0.0221686
cg27019019	17	34891725	rs373703160_CCCGCG	35850041	-1550.98	0.0225248
cg20429981	1	1609972	1:1466207:TCAAAAAAAAAAAAAAAAAAAAA_T	1466207	-1857.87	0.0226684
cg05060607	12	8211391	rs10845178_G	7592829	-1543.56	0.022882
cg04946387	11	134253884	rs10894814_C	134308765	-1543.98	0.0228841
cg23648082	20	2517142	rs16432_T	2128697	-2092.94	0.0229126
cg20430047	20	20257861	rs191940311_A	20301984	-1366.85	0.0229571
cg13203135	21	45565328	rs425176_A	46521642	-2089.82	0.022961
cg00660167	17	80200974	rs11268889_GCTGATTTAAACAAATAGC	79678093	-1598.86	0.0229998
cg24830898	5	177964873	rs7446073_C	177577138	-2153.91	0.0230396
cg12419176	1	32936996	rs12039350_G	33723897	-1647.75	0.0231252
cg09523691	5	115178810	rs2546473_C	114961656	-1839.19	0.0232531
cg12699433	20	42142897	rs6031543_G	42980565	-1731.02	0.0232684
cg14557185	3	149374763	rs17280260_A	150264779	-1128.58	0.0235353
cg16103098	14	101192374	rs1190867_G	101069135	-1919.4	0.0235658
cg19039481	2	394115	rs4241331_C	845325	-1754.17	0.0238939
cg02661079	20	44829722	rs140024471_C	44719120	-1829.19	0.0241424
cg01565508	17	8869961	rs12949976_C	9164622	-2160.11	0.0241763
cg07053114	10	129794994	rs10829382_G	130114766	-2205.71	0.024602
cg06545367	7	110731527	7:111207408:C_CCTATAATGTAATGTAATGA	111207408	-2095.96	0.0249043
cg14240353	12	102873312	rs4259882_G	101945776	-1673.14	0.0249105
cg03517147	1	197871078	rs1794010_A	197038613	-2170.87	0.0258956
cg14651919	17	74075189	rs8075276_C	73257986	-1730.49	0.0260345
cg06631944	7	158365160	rs142585407_C	157924712	-1922.11	0.0262383
cg08266474	6	84904847	rs76397051_A	85478365	-2123.93	0.0264155
cg08125436	16	7855305	rs200696607_A	7593322	-1539.42	0.0264767
cg25139649	1	2165579	rs12093154_A	1178925	-2100.92	0.0265101
cg14480530	8	142183507	rs190588818_A	141205435	-1761.64	0.0267482
cg00570269	13	31480942	rs9538601_C	31719128	-1755.13	0.0268568
cg08662620	10	34061705	rs1360457_A	33616929	-1676.78	0.0276931
cg00044505	8	48649086	rs185824106_C	49272685	-1934.36	0.0280248
cg18606098	4	103998717	rs140569051_TTC	103546427	-2039.61	0.0280677
cg07504598	7	24797786	rs75306590_G	24755670	-1406.99	0.029028
cg02726930	12	114107803	rs16943230_T	114235271	-1833.03	0.0290924
cg09354267	6	106774064	rs117510031_A	106583999	-1579.12	0.0290979
cg23859303	7	158243632	rs142585407_C	157924712	-1693.05	0.0291759
cg23481246	16	731772	rs2541593_C	103423	-1927.79	0.0294026
cg01020263	16	50732073	rs112082457_T	50752109	-1672.1	0.0298386
cg14547726	6	116832794	rs1856360_C	116255041	-2189.39	0.02995
cg24446178	12	100750702	rs2305865_C	101738253	-1757.58	0.030128
cg18863090	1	58714305	rs11207173_T	58667376	-1764.12	0.0304391
cg02825211	19	8808663	rs3752199_T	9267319	-1669.98	0.0313198
cg11085581	10	129948950	rs10829382_G	130114766	-1736.8	0.0314419
cg07625783	1	159796617	rs2070703_T	160111860	-1950.43	0.0316162
cg18431127	15	43513563	15:44330718:C_C	44330718	-2042.73	0.032348
cg00409658	6	138744549	6:139301686:A_ACCCCC	139301686	-2453.29	0.0328128
cg12216435	3	128995479	3:128134310:C_CTAA	128134310	-2105.87	0.0329076
cg07034004	7	1250246	rs145300694_C	2099814	-1826.01	0.0333117
cg13097993	14	51026600	rs11629047_G	50051819	-1985.44	0.0335803
cg21450784	19	519609	rs3752228_T	1041164	-1723.48	0.0336183
cg05117324	11	4469604	rs144236801_GTAAATAATAAATCTGCTTCATGTAAA	4527126	-2256.18	0.0337102
cg03797115	4	110625010	rs9994289_T	111338277	-1741	0.0337909
cg25608547	6	129251071	rs77649931_T	128374822	-2012.59	0.0343938
cg14102437	2	33359688	rs11883651_G	33491608	-1971.62	0.0345539
cg26548834	7	4752951	rs12674330_A	5104275	-2275.52	0.0347412
cg24899806	7	119914282	rs75882852_G	119682817	-1595.18	0.034745
cg18055623	19	54485327	rs12984188_T	53741068	-1999.16	0.0351376
cg20501434	22	30868167	rs138852087_C	31527907	-2160.53	0.0351865
cg12434889	7	158342394	rs58696096_GGGAGC	157951175	-2079.51	0.0351997
cg01697902	14	25046117	rs74602835_G	25565733	-2047.93	0.0353192
cg26864905	6	137366369	rs62420820_A	137438057	-1889.18	0.0355056
cg02341480	1	235267474	rs11577962_G	235708639	-1491.01	0.0355576
cg23480619	21	35831871	rs2236610_G	36060668	-1181.23	0.0355743
cg05965387	13	51418053	rs1261633_T	51163995	-1919.76	0.0360615
cg07895132	17	33825172	rs144259884_A	34030853	-1938.1	0.036252
cg26701826	4	108814604	rs10030704_A	108785468	-2100.55	0.0368364
cg00186909	12	93129288	rs2304439_G	94070990	-1714.48	0.037868
cg04907151	3	135684161	rs1400262_G	136537975	-1676.54	0.0378843
cg22820233	19	55385581	rs11667987_C	55987871	-1972.59	0.0381855
cg09011458	14	104743900	rs7161071_G	104730980	-1999.83	0.0383729
cg23741520	15	83954231	rs150969408_G	83478172	-2049.69	0.0388751
cg00907008	3	350892	rs990284_G	104972	-1262.19	0.0393973
cg02985568	21	15753565	rs2403729_A	15491560	-2002.79	0.0394535
cg17948986	13	50594404	rs9596144_T	50128754	-1985.11	0.0395112
cg02247178	13	31506687	rs4769782_A	30517551	-1244.75	0.0397425
cg09214616	6	168533375	rs201472271_T	168919542	-1450.79	0.0402592
cg05136531	2	40006891	rs2042022_A	40789395	-1986.86	0.0404743
cg10798745	1	145715636	rs368162031_A	146556035	-2040.39	0.0415564
cg07974719	13	78494064	rs74722834_T	79281063	-1625.44	0.0419006
cg21461082	21	48081619	rs76619563_A	47938271	-1516.74	0.0421003
cg25363679	12	71031202	rs1157451_A	71185745	-1838.76	0.0422589
cg18699242	22	18632429	rs111544998_A	19585180	-1384.91	0.0424447
cg12561169	4	79358500	rs139606778_T	79891969	-2135.36	0.0428408
cg20165416	10	89264080	rs117503093_A	88726774	-1637.13	0.0431186
cg04323622	4	140225586	rs8192006_T	140587448	-2033.81	0.0435828
cg12152566	5	176981910	rs7705704_T	177647150	-1760.66	0.0441248
cg09002684	6	3293797	rs6596983_A	3548999	-2191.62	0.0456036
cg09187007	1	3514990	rs10909880_T	2727804	-2012.13	0.0456204
cg26074940	3	66293457	rs77369655_T	66411018	-2059.25	0.0459081
cg01136458	8	4853275	rs2733084_A	5493312	-1500.06	0.0463637
cg05770626	5	102465432	rs1869103_T	101679449	-1903.6	0.0464348
cg06627087	19	57376177	rs2014827_A	57931303	-1737.32	0.0464602
cg07211044	8	60032983	rs4562302_A	60173691	-1425.09	0.0466004
cg00186462	3	100401284	rs7616839_G	100211294	-1891.23	0.0466234
cg09123760	12	122712212	rs1798569_A	123303945	-2195.6	0.0473765
cg26107597	14	31343283	rs201994645_ATC	30864399	-1829.61	0.0475594
cg18934187	18	51882189	rs73959276_T	52418511	-2013.48	0.0478778
cg26890706	6	13924425	rs12527364_T	13795516	-1844.25	0.048244
cg19747465	4	75174074	rs1951705_C	74570643	-2219.17	0.0483253
cg01942558	2	152214027	rs112602762_G	152653471	-2482.45	0.0484531
cg13587180	4	42403248	rs2660334_A	41985478	-1123.7	0.0491255
cg13151472	20	237300	rs11468104_T	184261	-2176.33	0.0492168
cg26423322	2	33905480	rs370972326_TGCTTGGTTATAATTTTTCATCTTTCCCTTGCGGTACTATATCTATTGCG	33992538	-1802.26	0.0495304
cg17025642	11	5709468	rs12272467_A	5617987	-2174.68	0.0498182
cg02483204	12	116893985	rs17615178_C	116844538	-1297.13	0.0501222
cg22774211	1	120439014	rs112752776_GCCTCTAGTGGGCA	120217618	-2091.73	0.0503541
cg08767686	5	51426	rs149970499_C	595209	-1346.7	0.0514098
cg22801217	6	41010316	rs146466132_AAAAAAAAGAAAAG	40797872	-2195.16	0.0516323
cg19376823	3	3135242	rs340833_G	3111458	-2069.07	0.0517353
cg15174906	6	156919703	rs6934898_T	156527067	-1616.9	0.0517446
cg12384004	13	26586254	rs7996201_A	25857880	-1510.87	0.0520133
cg07260605	10	126630534	rs4929821_C	125824450	-1962.44	0.0522558
cg26994894	16	87102691	rs862225_T	87604761	-1540.16	0.0530951
cg05036153	9	140128254	rs7852253_G	140928615	-1894.23	0.0533932
cg20102280	13	47470793	rs66495008_C	47371659	-2271.16	0.0539664
cg26686361	16	85964073	rs8048366_A	84975260	-1996.59	0.0540301
cg27110277	8	16860121	rs384035_G	16045605	-1947.59	0.0542458
cg22471075	22	49765229	rs117447913_T	50547031	-1825.56	0.0545249
cg14187813	2	97651611	rs74902679_T	96953922	-1725.63	0.0549757
cg18860301	6	13977167	rs12527364_T	13795516	-2221.04	0.0551022
cg27326306	16	66442374	rs149353229_TTCC	66907788	-2022.31	0.0551164
cg18183624	17	47076904	rs61576918_A	46985593	-1604.46	0.0558105
cg06836480	2	169928251	rs17178425_C	168971364	-2168.17	0.0560723
cg03801286	21	35884508	rs148892192_A	36014595	-2307.08	0.0562066
cg22712983	2	219187374	rs57633808_C	218377654	-1741.79	0.0565899
cg10752508	3	98313516	rs1304241_C	98999499	-2411.22	0.0569169
cg06194960	16	111362	rs28365941_C	333138	-2068.39	0.0573368
cg00648203	9	138967195	rs4842074_A	138913404	-2114.32	0.058181
cg12630596	5	112849156	rs2416328_C	113022960	-1442.27	0.0582556
cg04888364	14	42168354	rs141918781_CTCAT	42039289	-2064.53	0.0584449
cg11108137	3	4509290	rs2322683_C	4468598	-1547.87	0.0585494
cg15978561	2	240196996	rs11693349_T	240719208	-1838.1	0.0585626
cg24935598	3	193921489	rs810965_A	194406431	-2099.68	0.0601697
cg15282281	10	88024557	rs1240390_A	88725984	-1486.61	0.0601837
cg21750709	3	109056897	rs687962_G	109649625	-1872.39	0.0610313
cg15586392	8	142238691	rs74973061_C	142564968	-1810.74	0.0620948
cg04721087	15	40674900	rs71668387_C	41577161	-1595.25	0.062182
cg09085932	10	121172083	rs4751749_T	121359218	-1977.65	0.0624923
cg20366479	2	217501125	rs1179662_C	217785408	-1801.01	0.0625391
cg10822495	17	57228573	rs199787945_A	56450029	-2246.29	0.0635009
cg09334514	1	236686671	rs10802551_A	236767330	-1569.36	0.063528
cg21577598	17	80084751	rs8072670_T	80159566	-2175.51	0.0637639
cg07379703	5	78279424	rs2288390_T	77806357	-2199.13	0.0649243
cg26891150	15	79575634	rs12907346_C	80211732	-1751.84	0.0651883
cg26234885	7	100029046	rs74406926_A	99694161	-2173.6	0.0668587
cg08371050	7	90192576	rs144207814_G	91069182	-2051	0.0672162
cg07448319	3	40547217	rs78802283_T	41406405	-1602.9	0.0674135
cg24310395	3	39309435	rs3732383_T	39226127	-2127.51	0.0682605
cg03000419	11	82997694	rs7123432_G	82808485	-1736.55	0.0683542
cg05328667	15	28015357	rs7162978_G	28110698	-2039.25	0.0684225
cg00767496	15	45671279	rs7164602_G	45671325	-1789.79	0.0699961
cg26600826	11	56381677	rs61888886_A	57093172	-2184.72	0.0703153
cg01695579	16	70571479	rs10500557_T	71509779	-1963.82	0.0704618
cg05714778	12	51236059	rs10564521_C	51567857	-2136.63	0.0708634
cg26031288	7	40787015	rs2158559_T	41308698	-2142	0.0724447
cg02647408	11	88241594	rs141298754_G	88418671	-1708.26	0.0727635
cg10119257	18	43548144	rs3744992_A	43684657	-2028.93	0.0728759
cg06951122	5	140222653	rs80258406_T	141130751	-1025.42	0.0735404
cg07482257	5	174135761	rs75489237_C	173948589	-1681.09	0.0743422
cg21243889	8	20207356	rs952149_C	20091363	-1820.86	0.0745524
cg13411784	9	140473680	rs4073310_T	139972219	-1149.42	0.0769468
cg12181372	20	58508123	rs6071396_A	59452783	-1443.79	0.0770555
cg15870818	3	180319597	rs56254528_T	179421469	-1488.94	0.0772777
cg21811450	22	47022471	rs2080583_C	47077077	-1794.41	0.0776228
cg11216554	10	124638983	rs144297948_TTTAA	124787768	-1404.35	0.0777315
cg16990174	3	72496875	rs4511861_A	71912687	-1920.53	0.0781075
cg22728128	1	112299491	rs10857901_G	112163692	-2386.94	0.0782248
cg16642299	12	7071383	12:7349073:ACAT_A	7349073	-2062.86	0.0790976
cg10262710	11	122074011	rs10892892_G	122620957	-1641.07	0.0793433
cg10678749	5	129238767	rs111734907_GT	128262433	-2084.19	0.0797919
cg26841425	10	45958771	rs79051165_T	45392650	-2278.17	0.0801813
cg20737505	20	17206245	rs6075077_C	16570478	-1791.76	0.0805592
cg09174870	16	56702802	rs11643989_C	56037213	-1961.46	0.0808315
cg24023289	4	109087312	rs10030704_A	108785468	-1851.02	0.0808802
cg24079381	17	77115473	17:77162556:A_A	77162556	-2126.24	0.0827165
cg06865629	18	19409164	rs45502400_C	19155845	-1715.85	0.0830392
cg02605996	3	148664754	3:148065785:A_ACCCC	148065785	-1786.9	0.0838473
cg04983687	16	88558223	rs62056476_G	87584203	-2062.88	0.0840937
cg00660106	10	118885753	rs10885953_T	118253483	-1967.38	0.0843012
cg05098432	10	95848734	rs10882373_T	95731947	-2272.09	0.0869013
cg01113246	2	237033449	rs6722180_G	236833358	-2156.53	0.0883711
cg13134916	12	25707564	12:25603704:G_GAAAA	25603704	-1805.24	0.0884452
cg26877596	12	106534217	rs78306717_G	107025698	-1762.15	0.0885344
cg12205433	7	115863026	rs150371107_G	116713785	-2108.88	0.0888023
cg18721397	5	32584912	rs10076579_G	33188314	-2013.03	0.0897186
cg21842274	5	76248637	rs4024280_C	77072121	-1681.3	0.0904138
cg24980657	2	150177277	rs72067283_ACATGGT	151043083	-1263.01	0.0928997
cg01502428	17	76850266	rs2661685_A	76217394	-1709.77	0.0930602
cg25137372	12	96390059	rs815892_A	96990996	-2136.28	0.0968622
cg08165960	15	101777800	rs150584331_GGGC	101209604	-2324.15	0.0975933
cg19942731	22	45609421	rs143100751_C	45637033	-1626.88	0.0978196
cg24287110	10	3824687	rs1615752_T	4501924	-1642.31	0.0986316
cg21671120	2	163009075	rs6432698_C	162507623	-1968.23	0.0990539
cg12301347	22	46285638	rs12172193_T	45619634	-1550.14	0.0997392
cg04325312	12	126346509	rs7294644_C	127030179	-1838.39	0.100402
cg12595742	10	120001302	rs10787838_A	120221791	-1787.31	0.101054
cg07652854	7	80551731	rs1133344_G	80285069	-2204.77	0.101718
cg17253835	13	72248378	rs9542470_A	71266458	-2005.45	0.102549
cg09367967	19	13050586	rs33919090_GA	13044116	-1993.95	0.102667
cg02390624	11	85469919	rs291241_G	86013361	-1887.01	0.102865
cg04864179	7	128579964	rs6978476_T	129300522	-2376.15	0.102935
cg15856748	13	101629969	rs7325804_A	101014031	-2160.1	0.103218
cg04438558	5	140723899	rs10875595_G	140700489	-1678.18	0.104846
cg03467825	2	171551893	rs3749034_A	171673475	-1989.24	0.105412
cg23599056	10	75194385	rs59316469_TTACA	74767777	-2230.96	0.105708
cg00339695	16	24857497	rs4787312_C	25286273	-2074.72	0.106515
cg21592690	4	88528331	rs10050309_T	87935876	-2045.09	0.106649
cg07690127	7	2077293	rs58210047_A	1149381	-1876.95	0.106894
cg10126324	1	1052600	1:1466207:TCAAAAAAAAAAAAAAAAAAAAA_T	1466207	-1709.34	0.107413
cg18094404	19	1438017	rs12975216_T	1310497	-1574.35	0.107867
cg27638432	6	128240363	rs62426847_G	128901723	-2137.02	0.108087
cg16873130	7	136586950	rs73459162_C	137116755	-1893.06	0.108104
cg09319828	1	156551787	rs71084220_A	157134196	-1168.17	0.109102
cg20308540	1	242612849	1:242937173:TGCTGATTGGTCCATTTTACAGACA_T	242937173	-1881.81	0.110176
cg00687674	15	69373260	rs2306013_A	68656864	-1942.97	0.113366
cg16893488	8	71154701	rs11985322_G	70288117	-2108.63	0.114213
cg04566512	22	46457588	rs143100751_C	45637033	-1199	0.114279
cg13603599	11	67251939	rs4147776_C	67798156	-1725.96	0.115303
cg06796779	3	128204927	rs9865083_T	127627327	-1617.36	0.116574
cg19106968	2	135149666	rs45523237_A	135675816	-2046.5	0.117029
cg03554573	11	111155021	rs226109_T	110666608	-1231.87	0.117459
cg23549342	3	4344734	rs72146079_CTGGTAAATAATCATTATT	4929014	-1709.17	0.117936
cg16409562	14	21485900	rs7157476_G	20724318	-1984	0.118292
cg10986043	17	37820495	rs4378650_G	38080865	-2165.33	0.119221
cg08006309	16	1587810	rs2294613_T	1797050	-2307.07	0.120302
cg02438611	17	55828107	rs12946525_T	55492466	-1747.83	0.121412
cg13102348	15	97629221	rs11635717_C	96648537	-1746.57	0.124943
cg03345925	8	144599347	rs34954299_T	144401038	-2004.7	0.125712
cg19421218	3	114012659	rs7636912_G	113128558	-2209.76	0.129505
cg25140783	1	24861872	rs6659651_G	24747228	-1601.61	0.132401
cg01143222	6	53514587	6:53023982:TAAAAAAAAAAAA_T	53023982	-1950.54	0.133208
cg24844423	19	57352465	rs7246856_T	57956828	-1888.8	0.133295
cg04730866	3	97158366	rs142504810_C	96323933	-2097.18	0.135927
cg01735991	6	70501068	rs78060379_T	70372833	-2189.8	0.137553
cg10982045	1	6521490	rs12039949_G	6833302	-1877.1	0.13827
cg05077122	8	27737078	rs12680252_G	26790272	-1921.77	0.139553
cg15125868	21	35746798	rs2409527_A	35944468	-2194.42	0.140454
cg16668896	7	54900801	rs35273500_A	54061283	-1846.3	0.142206
cg01553434	6	73075887	rs13212903_T	73978286	-1973.82	0.142392
cg03904427	2	14541534	rs55831103_G	15263379	-2035.51	0.143813
cg08375941	3	98250382	rs11719433_G	97905777	-1922.08	0.143868
cg05226607	5	147548617	rs60978485_T	147470679	-2265.37	0.14461
cg27664407	16	5116674	rs2270363_A	4526292	-2214.63	0.145062
cg17547295	5	157282503	rs727588_A	156699129	-1917.11	0.148401
cg20318662	2	47452	rs13018946_T	846393	-1465.84	0.155451
cg25879142	7	4671391	rs4724137_G	4919277	-1758.12	0.157054
cg26642420	4	146601345	rs4148243_C	146038848	-2225.87	0.15982
cg16661609	19	55172983	rs144782338_A	54974663	-1859.33	0.161329
cg02303701	6	3160584	rs72850108_T	4160471	-1641.89	0.164745
cg17935536	2	60755743	rs111674543_G	61715159	-2673.54	0.166044
cg25154244	10	135060549	rs3750580_C	134650440	-1539.92	0.169918
cg11314684	1	244006288	rs74650050_C	244892226	-1968.92	0.175063
cg08506869	8	48572447	rs143922147_G	49388941	-1641.09	0.175571
cg20609803	1	161184305	rs79106728_A	161409805	-2228.67	0.17992
cg17212500	8	94750983	rs28529788_T	95092599	-2090.49	0.191099
cg04473902	12	14721288	rs10845918_T	14350971	-1995.33	0.196573
cg20016673	1	108023366	rs2232015_T	107599258	-1738.18	0.200631
cg18276112	7	4755032	rs34745413_C	4326078	-1680.56	0.200633
cg25635591	17	57642417	rs8068802_A	58492691	-2150.77	0.20072
cg19701087	6	52859008	rs74672374_C	52430584	-1547.34	0.20103
cg06607089	21	19616551	rs3097170_T	19422865	-2193.4	0.202515
cg07938847	4	82126349	rs6148544_CCTCACTTTAAGACATCCTGA	81925893	-1874.24	0.211419
cg11654325	2	242810927	rs77943515_G	241927204	-1942.83	0.212866
cg05088356	5	66124167	rs446618_G	65210062	-2302.61	0.220535
cg02363526	7	150674012	rs6963908_C	150261244	-2010.17	0.221067
cg09669835	7	91510500	rs66935082_A	91172103	-1797.93	0.232777
cg16464735	14	57700226	rs190548476_T	56832535	-1890.4	0.234414
cg18632189	17	74845007	rs34007000_C	74288564	-2245.22	0.235147
cg08678000	8	89047821	rs4302859_G	88295982	-2081.01	0.23575
cg00588297	2	74753691	rs7561619_C	74406226	-1881.81	0.245671
cg18390025	10	103986736	rs12264415_G	104767185	-1851.28	0.246877
cg11958962	1	120354655	rs3748711_C	120164738	-2025.77	0.251933
cg03444340	2	182386600	rs78829801_G	181856295	-2205.92	0.253498
cg25415265	15	27211165	rs7162978_G	28110698	-2278.29	0.254607
cg14079463	6	127796989	rs7741021_C	127468274	-1272.74	0.263071
cg24845933	13	98126969	rs2279270_C	99058250	-1981.83	0.267071
cg24762231	12	54690793	rs916134_G	54069803	-1595.32	0.268917
cg21249152	13	23501457	rs146451216_T	23270716	-2072.6	0.27087
cg07363131	16	86965114	rs62056476_G	87584203	-1891.99	0.285441
cg12442803	11	125933698	rs28593289_A	125316524	-2051.61	0.288361
cg06704897	15	95870906	rs11635717_C	96648537	-1963.15	0.300862
cg23987789	1	7842406	rs11120813_A	7062993	-1965.18	0.302935
cg10909192	14	45579847	rs12888584_G	44950556	-1925.62	0.32113
cg26233832	7	142660973	rs2367486_A	142492130	-2315.22	0.360573
cg16245431	7	1005089	7:1110621:G_T	1110621	-2125.92	0.384697
cg06137123	11	129444480	rs2514903_C	129684714	-1724.32	0.386573
cg12722436	8	85686184	rs16912908_T	85396742	-2192.06	0.38837
cg18223453	17	59554746	rs35524448_G	59785807	-2017.68	0.392061
cg06815950	12	111619455	rs17627481_A	111777482	-1866.27	0.393505
cg10485633	5	63253616	rs683281_A	62873408	-2212.42	0.404386
cg14070323	14	101291856	rs2273803_C	100842778	-1735.08	0.41313
cg11344574	1	152196415	rs200258481_TCTCC	152302112	-2342.58	0.420498
cg11905488	12	10123604	rs7967997_C	9237242	-1975.87	0.449318
cg20862309	14	89029074	rs150097637_T	89246725	-1684.87	0.454345
cg15334250	3	184297495	rs115243514_C	183926133	-1503.29	0.465988
cg02513379	16	27414281	rs233472_G	27670114	-1704.13	0.467104
cg11945895	13	95253670	rs78607511_A	96127766	-1497.18	0.467789
cg05453358	8	47529280	rs80199697_A	46951443	-666.893	0.528874
cg00333528	6	89927485	rs7776115_C	90192376	-2312.87	0.543018
cg02319986	19	8568712	rs7259007_T	9204358	-2457.95	0.607388
cg05557266	3	49057259	rs141578968_T	48282885	-2128	0.662099
cg21216547	1	100681010	rs58684373_GATGTTCCCCTCCCTGTGTCC	101624741	-1969.04	0.7122
cg16919708	11	133023150	rs2853115_G	133707908	-1592.5	0.714028
cg08586494	7	30323267	rs887444_A	30791040	-2309.41	0.753633
cg13223682	2	174889929	rs371886804_TCCTGAGTCA	174731448	-1910.95	0.776605
cg17803993	3	71276214	rs4511861_A	71912687	-2079.21	0.80232
cg01561719	10	90611855	rs145701301_C	90945531	-2070.36	0.819509
cg06887283	1	235972393	rs1570829_C	236108170	-1990.23	0.843958
