# Supplementary material for: Integrated analysis of environmental and genetic influences on cord blood DNA methylation in new-borns
Source: Nat Commun. 2019 Jun 11;10:2548. doi: 10.1038/s41467-019-10461-0 (PMC6559955; doi:10.1038/s41467-019-10461-0)
Supplement: Supplementary file 17 — Supplemental Data 14 [file 41467_2019_10461_MOESM17_ESM.xlsx]

## Sheet: Blatt1
CpG	Chr	bp_CpG	E	AIC_E	p_E
cg14918650	7	94033643	hypertension	-2077.89	0.000202847
cg14665523	10	89421684	hypertension	-2149.43	0.000574923
cg18753294	7	23718155	hypertension	-2257.81	0.00117357
cg03171211	3	37368888	hypertension	-2192.44	0.00120383
cg17586988	18	5892245	Pre_Pregnancy_BMI	-1394.07	0.0012667
cg04634427	15	27087315	Maternal_Age	-1617.89	0.00145833
cg16692922	1	111490669	hypertension	-1936.7	0.00269898
cg03155733	4	123299016	hypertension	-2173.35	0.00279956
cg13206706	1	93302167	hypertension	-2208.18	0.00462861
cg20481837	4	151501627	hypertension	-1867.5	0.00474663
cg00381541	17	40192279	Pre_Pregnancy_BMI	-1916.01	0.00512033
cg10890681	4	74279174	hypertension	-2179.56	0.00546749
cg18561676	1	148855262	Parity	-1865.57	0.00588186
cg13459606	7	50861834	hypertension	-2056.3	0.00615437
cg08401657	6	10399046	Gestational_Diabetes	-1582.33	0.00713476
cg27608224	6	72922399	hypertension	-2070.21	0.0105111
cg20187011	21	28214928	Pre_Pregnancy_BMI	-1991.91	0.0124787
cg12176605	3	40518138	Pre_Pregnancy_BMI	-2138.99	0.0125607
cg16198692	5	115152835	Maternal_Age	-1929.59	0.0128759
cg04240980	2	211096347	hypertension	-2119.13	0.0135548
cg26613361	16	31830668	betamet	-1703.05	0.0149268
cg23126947	3	93780364	Maternal_Age	-1863.27	0.0169211
cg10785170	14	101451162	Parity	-1883.56	0.0179045
cg22965943	5	68787919	Pre_Pregnancy_BMI	-1710.02	0.0190414
cg00842918	17	9940321	Pre_Pregnancy_BMI	-1891.8	0.0196885
cg17445535	12	113343413	Maternal_Age	-2271.59	0.0255981
cg19386484	7	130131709	Pre_Pregnancy_BMI	-1605.43	0.0267884
cg13916255	7	93190462	Pre_Pregnancy_BMI	-2173.42	0.0372084
cg13578160	7	72813978	Maternal_Age	-1459.64	0.0380029
cg12691572	10	114574959	betamet	-1994.37	0.0384469
cg07866725	12	312592	Pre_Pregnancy_BMI	-1510.65	0.042696
cg24786658	7	112727423	Gestational_Diabetes	-2098	0.0431624
cg09021393	7	95849568	hypertension	-2036.42	0.0467443
cg21608225	1	144930572	deliverymode	-994.909	0.0477214
cg18123581	8	90772386	hypertension	-2185.07	0.0479067
cg21293934	18	14748230	betamet	-1647.86	0.0485092
cg01381374	7	93474158	Maternal_Age	-1902.56	0.0499017
cg25614875	1	217263847	Maternal_Age	-1925.35	0.0531071
cg02771240	3	193789377	betamet	-1404.38	0.0539281
cg27026585	18	14747080	hypertension	-2034.64	0.0584764
cg02814552	15	27960031	deliverymode	-1829.74	0.0587206
cg23129573	7	73442487	betamet	-1756.59	0.0598965
cg02858132	3	136469005	betamet	-2063.35	0.0635902
cg08403296	5	109767054	Maternal_Age	-2055	0.0709417
cg01987925	5	146461045	Pre_Pregnancy_BMI	-1407.61	0.078553
cg02009601	8	93979580	hypertension	-2084.31	0.080354
cg20445402	13	110432220	Maternal_Age	-2004.33	0.0895343
cg12782180	7	127880932	betamet	-1810.69	0.0928815
cg14564766	4	178365990	Maternal_Age	-2110.98	0.0984637
cg03952109	5	93409932	betamet	-2200.34	0.10611
cg27606341	5	39219632	Maternal_Age	-2047.36	0.120191
cg10800346	13	114829496	Maternal_Age	-2025.13	0.123099
cg11858450	19	15132184	betamet	-1808.28	0.124447
cg23812775	10	48416899	Maternal_Age	-1651.75	0.130844
cg06055763	7	81399308	betamet	-1538.57	0.139854
cg07592535	10	52008905	betamet	-2124.77	0.145902
cg01606875	9	25678753	betamet	-1733.48	0.153297
cg00000029	16	53468112	hypertension	-1749.22	0.155203
cg05393777	14	45369479	Maternal_Age	-2011.63	0.160129
cg04756577	8	30853564	Maternal_Age	-2128.1	0.160457
cg01019496	1	145095965	betamet	-2039.22	0.183045
cg25296103	2	145268533	Pre_Pregnancy_BMI	-1846.07	0.190879
cg14047911	6	132858546	Maternal_Age	-2178.48	0.20678
cg01109256	20	37100986	Maternal_Age	-1796.51	0.21479
cg11528835	9	39132860	betamet	-1847.22	0.224821
cg22724847	1	248512586	Maternal_Age	-1997.31	0.231856
cg24384472	8	113703176	Maternal_Age	-2239.82	0.259121
cg06578561	8	139508625	Maternal_Age	-1730	0.265036
cg02981078	12	88428011	betamet	-2194.46	0.275801
cg01419577	1	149170327	betamet	-1852.26	0.297704
cg18269963	4	174436918	betamet	-1688.18	0.309162
cg03898952	13	107069935	betamet	-1896.53	0.334932
cg25938287	5	167988974	Maternal_Age	-2160.08	0.352003
cg08920810	15	27215457	Maternal_Age	-2014.76	0.486541
