# Supplementary material for: Integrated analysis of environmental and genetic influences on cord blood DNA methylation in new-borns
Source: Nat Commun. 2019 Jun 11;10:2548. doi: 10.1038/s41467-019-10461-0 (PMC6559955; doi:10.1038/s41467-019-10461-0)
Supplement: Supplementary file 18 — Supplemental Data 15 [file 41467_2019_10461_MOESM18_ESM.xlsx]

## Sheet: Blatt1
CpG	Chr	bp_CpG	SNP_add	bp_SNP	E_add	AIC_add	p_add
cg10742917	7	56242801	rs12154956_C	56248869	Parity	-1325.49	4.66145e-05
cg18912209	4	170696239	rs7679375_A	171664907	Pre_Pregnancy_BMI	-1709.6	7.5115e-05
cg08712054	12	54446576	rs7964528_C	54722784	Maternal_Age	-1851.94	0.000104973
cg03636048	16	72206536	rs4788704_G	73165244	hypertension	-2413.29	0.00010797
cg24389034	6	169977608	rs76551608_A	169841558	betamet	-1701.77	0.000145024
cg07171527	1	8377844	rs139315125_G	7869960	Pre_Pregnancy_BMI	-1250.9	0.000173525
cg09317502	7	92857260	rs187407818_G	93025479	Maternal_Age	-1869	0.000182343
cg03904042	20	32255491	rs2626529_T	32298323	hypertension	-1310.41	0.000205008
cg23019889	1	146544044	rs4950357_T	146556146	Pre_Pregnancy_BMI	-1293.72	0.000227053
cg13038847	22	28073997	rs9625287_C	28066266	Maternal_Age	-1271.07	0.000253989
cg25258098	11	396794	rs4077226_C	1039145	Pre_Pregnancy_BMI	-1821.01	0.000258106
cg26630688	11	8964717	rs75304700_C	8067621	hypertension	-2092.42	0.000352715
cg10720000	7	57484635	rs188231100_T	56535039	Parity	-1361.64	0.000438333
cg20240347	1	204465584	rs4951397_C	204531567	Parity	-2090.03	0.00049717
cg13052625	3	47865946	rs2133601_T	47734015	Pre_Pregnancy_BMI	-2168.99	0.000499693
cg09623773	7	154863381	rs117044514_A	154675972	Pre_Pregnancy_BMI	-1450.23	0.000509701
cg24718015	17	40489721	rs2883066_A	40115708	Pre_Pregnancy_BMI	-2296.43	0.000514695
cg07910065	10	4230752	rs7080470_A	5075724	Maternal_Age	-1368.26	0.000516015
cg15949805	7	63505714	rs10949858_T	63475033	Parity	-1581.89	0.000521034
cg03144619	1	230415668	rs12045647_T	230263605	deliverymode	-1078.04	0.000526842
cg10866199	5	111506035	rs141382935_T	111620473	hypertension	-2137.63	0.000539266
cg00538458	16	22959868	rs35188058_T	23093816	Pre_Pregnancy_BMI	-1885.82	0.000548462
cg09075558	1	228246780	rs140565950_T	227966792	betamet	-1886.27	0.000564816
cg10180297	16	22827393	rs35188058_T	23093816	Maternal_Age	-1699.79	0.00059384
cg25588792	19	55013946	rs158366_G	54705317	Pre_Pregnancy_BMI	-1784.48	0.000600996
cg04604656	19	1356153	rs7251792_A	1021725	deliverymode	-1874.89	0.000652823
cg04977602	5	35230728	rs1594070_A	35337939	Pre_Pregnancy_BMI	-1855.47	0.000812489
cg14984781	17	31867	rs73273764_A	75839	Pre_Pregnancy_BMI	-1299.82	0.000817449
cg12406559	18	56530302	rs66998699_GGCAGTTTCAT	55714196	hypertension	-1836.01	0.000896159
cg05441039	16	89723364	rs73283859_C	90062520	hypertension	-1927.79	0.000914998
cg02459042	17	821621	17:515771:C_T	515771	Gestational_Diabetes	-1214.2	0.000947336
cg24828322	10	96830111	rs6584031_C	97566601	hypertension	-2011.9	0.000974083
cg18011517	2	42175341	rs17773337_T	42159762	Gestational_Diabetes	-1507.39	0.000984216
cg26229024	5	140473857	rs12515688_A	140480852	hypertension	-2177.77	0.000993069
cg26297198	5	40908395	rs145845723_C	41869453	hypertension	-1957.85	0.0010101
cg16568681	11	33758505	rs11032559_A	34237529	Maternal_Age	-2034.22	0.00101891
cg05171937	12	27396765	rs10842855_C	27269116	betamet	-1813.81	0.00106582
cg04846574	2	98928447	rs10496326_G	98967254	betamet	-1771.4	0.00107179
cg08096381	3	13082887	rs1878172_G	13642870	Maternal_Age	-1877.38	0.00110118
cg02069674	16	82660317	rs9745773_C	83148008	Parity	-1920.44	0.00115782
cg08804111	11	102638778	rs4754872_T	102587460	Pre_Pregnancy_BMI	-1014.35	0.0011773
cg21699330	7	26193032	rs9655264_C	25955324	deliverymode	-1015.1	0.0011797
cg07911664	13	112627528	rs35880249_C	111764644	betamet	-1550.17	0.00119089
cg00729875	1	100111713	rs4094484_A	99573440	deliverymode	-1918.78	0.00120031
cg15129265	2	183292922	rs1881158_G	182655568	hypertension	-2176.09	0.001292
cg20616108	1	26547234	rs10560359_CCTAT	26605448	deliverymode	-1624.98	0.00134213
cg08817983	4	3391423	rs61792505_T	3116283	betamet	-1770.33	0.00136371
cg19319588	10	46010025	rs145954161_T	46067562	Parity	-2054.91	0.00143211
cg20287029	11	58036997	rs4127347_C	58049755	hypertension	-2119.55	0.00148795
cg22157494	1	3774827	rs56262042_G	3773380	Pre_Pregnancy_BMI	-1861.12	0.00148799
cg03226844	17	185102	rs2467247_T	671146	Parity	-68.4966	0.00149069
cg24680439	10	134778467	10:134410357:GTGTGC_G	134410357	Maternal_Age	-904.847	0.00158301
cg18302940	17	33391960	rs719341_C	32799656	hypertension	-2137.06	0.00163433
cg25320328	1	92953037	rs11164608_C	92947427	Maternal_Age	-1664.27	0.00178186
cg23317787	4	2396234	rs3135146_G	3307638	Pre_Pregnancy_BMI	-2135.56	0.00179366
cg26645827	3	100322629	rs9856338_C	100322043	Parity	-2015.91	0.00185533
cg25063707	6	27739947	rs9348772_T	27656090	Gestational_Diabetes	-1658.27	0.00186474
cg26298967	6	108444791	rs4245535_T	108449212	Gestational_Diabetes	-1804.86	0.0019128
cg00524708	16	31159558	rs17708638_T	31171174	deliverymode	-1405.15	0.00192427
cg24202936	11	50257256	rs3829060_C	50257732	Gestational_Diabetes	-1434.45	0.00197194
cg16101008	1	10698719	rs11587145_T	10704688	Pre_Pregnancy_BMI	-1194.21	0.00199804
cg16746026	10	31273335	rs2297039_C	30663368	Maternal_Age	-1985.24	0.00200818
cg17069313	4	185018478	rs2248224_T	185172703	betamet	-1037.38	0.00202553
cg00851732	12	113229793	rs3215348_T	112608312	Pre_Pregnancy_BMI	-1613.03	0.00209305
cg22514722	3	127473755	rs6765071_T	127416473	Maternal_Age	-1884.7	0.002109
cg01405445	19	36246406	rs150399291_T	37240622	Parity	-1490.33	0.00211244
cg25800500	2	97505275	rs147169942_G	97748271	Maternal_Age	-1208.59	0.00212941
cg21568145	19	47507399	rs10418662_A	46930025	Pre_Pregnancy_BMI	-1668.98	0.0021594
cg12725520	14	101439569	rs111776237_G	102172588	hypertension	-1830.51	0.00220987
cg02769477	1	17012728	rs3818028_T	17406793	betamet	-1217.38	0.00223661
cg15999997	3	3885955	rs9883291_T	4865354	hypertension	-2217.4	0.00223802
cg15509177	13	19919208	rs200442881_G	19847555	betamet	-1488.63	0.00229581
cg10036013	7	4778839	rs4724137_G	4919277	Gestational_Diabetes	-1701.17	0.00236782
cg02331830	8	145008288	rs11783772_T	145008443	betamet	-1987.11	0.0023887
cg07156742	3	142666759	rs11924739_A	142623860	deliverymode	-922.77	0.00241719
cg09046309	20	45947226	rs6147364_G	46548044	betamet	-2068.28	0.00247154
cg11442326	5	1807695	rs150753332_TGG	1043388	betamet	-1821.47	0.00247369
cg02235843	1	170898554	rs180704126_G	170323950	hypertension	-2089.11	0.00254509
cg22335223	11	117698911	rs4938449_A	117757685	Gestational_Diabetes	-2031.64	0.00262868
cg11878452	6	168482845	rs2038239_A	168332665	deliverymode	-2140.82	0.0027253
cg05367846	22	18507520	rs12165902_G	19420306	hypertension	-1493.03	0.00272632
cg07248242	12	3281520	rs34827888_A	3239461	Gestational_Diabetes	-2164.25	0.00275008
cg09889948	17	48858873	rs72839298_A	48845889	Pre_Pregnancy_BMI	-1807.73	0.00275413
cg10374084	19	50666238	rs2278410_A	50528718	hypertension	-1002.16	0.00280923
cg25407736	1	68296179	rs148466984_C	68932091	hypertension	-2157.22	0.00283965
cg06889108	5	173317342	rs359467_G	173316729	Gestational_Diabetes	-2090.42	0.00290761
cg04904561	14	104394831	rs148866868_C	104505010	Parity	-1628.85	0.00292083
cg27518977	7	37924598	rs3839745_A	38580887	hypertension	-2255.53	0.00292485
cg06715136	7	158046025	rs4521710_G	158043423	deliverymode	-1198.61	0.00297446
cg04250181	12	20966524	rs11282766_GAGTCCAC	21382188	hypertension	-1951.45	0.00298765
cg15050865	5	19886600	rs10071839_T	20208424	hypertension	-2168.4	0.0030174
cg10800226	5	1850261	rs17608534_T	1837644	betamet	-1863.59	0.00303366
cg19624354	11	113113890	11:112966037:C_CGTGTGTGTGTGTGT	112966037	Pre_Pregnancy_BMI	-1348.51	0.00331902
cg19903927	15	23811369	rs367866537_G	24347022	Parity	-2059.75	0.00341595
cg03240511	16	87979202	rs8060579_G	88751667	betamet	-1881.93	0.00345542
cg27073142	15	45314933	rs143678587_ACTCT	44875276	betamet	-1542.77	0.00345586
cg05259872	4	169552310	rs7690353_A	169788148	Gestational_Diabetes	-1789.25	0.00360714
cg01297627	19	55874586	rs2164657_A	56332374	betamet	-2090.46	0.00361049
cg15555527	4	80885981	rs12508279_T	80886020	deliverymode	-1234.5	0.0036482
cg18059933	8	95962463	rs35983012_T	95972662	Pre_Pregnancy_BMI	-1737.98	0.003654
cg18477674	10	133793527	rs111932654_G	133730848	Pre_Pregnancy_BMI	-847.411	0.00365816
cg08310363	19	13984736	rs67357103_A	14977107	Maternal_Age	-1841.33	0.00369935
cg10336925	14	77647482	rs17105457_T	77666937	deliverymode	-1895.68	0.00370159
cg03451959	3	93646432	rs4292230_G	94033266	hypertension	-1859.99	0.00370509
cg11738485	19	12877000	rs3745652_A	12691335	cesdmean	217.296	0.00372204
cg19889856	7	134856654	rs117706823_T	134913696	Maternal_Age	-2094.74	0.00376458
cg04857710	4	186401692	rs6849248_A	186156437	hypertension	-1651.79	0.00380517
cg20422417	2	25427108	rs2241739_C	26411894	Pre_Pregnancy_BMI	-1246.61	0.00381814
cg13943068	4	1580193	rs7378277_G	1568210	betamet	-437.342	0.00382215
cg24128316	18	3219966	rs3817348_T	2571233	Parity	-1843.47	0.00384258
cg15298486	10	102046690	10:101874856:TCTCGCGCCGCTCG_T	101874856	Maternal_Age	-1855.32	0.00386887
cg24021130	10	56561213	rs7101001_C	55668868	Pre_Pregnancy_BMI	-1668.96	0.00399175
cg23999081	1	178028033	rs227510_G	177094145	hypertension	-2194.69	0.00399699
cg27611887	5	1951028	rs143639118_T	1951024	deliverymode	-1748.14	0.00399732
cg16169675	13	113594722	rs138113962_T	113580619	Maternal_Age	-1442.62	0.00401526
cg01308968	4	58061859	rs987706_T	58209517	Parity	-934.979	0.00407973
cg06935979	1	232941706	rs2644458_G	232858580	Pre_Pregnancy_BMI	-1448.21	0.00415618
cg20668812	6	144611595	rs7742964_T	144105403	hypertension	-2128.43	0.00416886
cg07798610	16	2867683	rs12919933_A	3137261	Pre_Pregnancy_BMI	-1318.76	0.00423793
cg19179099	10	106390667	rs139512733_T	106623130	Pre_Pregnancy_BMI	-1748.43	0.00424384
cg06892868	12	110211321	rs2304266_T	109490401	Pre_Pregnancy_BMI	-1741.53	0.00428495
cg06715410	10	134407912	10:134411299:GCTGTGCTACGCGTAGTGACCCTGGGC_G	134411299	Parity	-1925.36	0.00446134
cg16653991	10	123244536	rs41295509_C	123299274	Pre_Pregnancy_BMI	-958.828	0.00451704
cg01277451	13	78314553	rs2329075_A	78979215	Maternal_Age	-1052.56	0.00461541
cg18443437	5	3326731	rs35446788_C	3322532	deliverymode	-1248.81	0.0046322
cg06324048	20	57427103	rs35807580_CCAAT	56578899	Pre_Pregnancy_BMI	-1603	0.00465818
cg13927605	1	179199424	rs72388029_CAAAAAAAA	179147536	Parity	-2073.67	0.0047992
cg09928300	14	31345981	rs12878323_C	32214410	hypertension	-1969.54	0.00480721
cg09696560	3	185178617	rs12490248_G	185141135	hypertension	-2066.41	0.00481358
cg12889195	2	113992843	rs2305133_G	113956821	deliverymode	-1470.01	0.00485949
cg00137234	4	155703138	rs13137121_G	155548453	Parity	-1024.02	0.004947
cg09527270	2	25390385	rs111854376_T	25439758	Parity	-1592.01	0.00501492
cg24460817	1	247876088	rs143342715_G	247061189	hypertension	-2104.06	0.00507019
cg04790977	2	220717120	rs12465775_C	221059574	Maternal_Age	-1602.85	0.00510758
cg24235882	4	54928822	rs1551879_A	54578674	deliverymode	-2185.12	0.00512134
cg27128233	10	7255602	rs10795532_A	7258388	Parity	-1894.03	0.00523927
cg12806797	12	14926572	rs12422943_A	15134095	Parity	-1433.77	0.00529689
cg25264268	19	427263	rs181506465_G	429709	Maternal_Age	-1990.92	0.00531053
cg03054684	3	39543515	rs41310236_A	38690908	Gestational_Diabetes	-780.592	0.00534378
cg05115664	9	90621637	rs59569580_A	90720108	Maternal_Age	-1737.51	0.00536344
cg23026554	10	42862978	rs10793528_A	42809965	Gestational_Diabetes	-1560.74	0.00538307
cg19856444	10	18241116	rs12259968_C	17284178	hypertension	-2187.24	0.0053922
cg10356759	12	248889	12:274696:G_GAGTGTAAGTCTTTGACAGCC	274696	Pre_Pregnancy_BMI	-1074.35	0.00546517
cg23367857	7	134574947	rs2161001_G	134043175	Parity	-2019.52	0.00550189
cg08811332	21	43185385	rs3838115_G	43183115	deliverymode	-1870.08	0.00556405
cg00232387	19	2717526	rs3786948_C	2933480	Pre_Pregnancy_BMI	-1867.2	0.00560799
cg14318858	19	50204862	rs141909681_T	50217968	Parity	-1142.71	0.0056469
cg14554415	15	69222988	rs8024140_G	69688006	Pre_Pregnancy_BMI	-1374.04	0.00566173
cg23817637	10	129691429	rs3083954_G	129061990	Parity	-1717.95	0.00569148
cg11653179	1	65209572	rs75286096_G	66165583	hypertension	-2058.54	0.00569726
cg24136385	7	1054092	rs34904312_A	1135883	Gestational_Diabetes	-1656.07	0.00574469
cg19585214	12	46599925	rs35618521_TTAAC	47458225	hypertension	-2054.59	0.00575498
cg05969496	1	182923750	rs7517310_G	182079986	hypertension	-1968.59	0.00588563
cg11704876	1	40025232	rs34366175_G	39991730	Pre_Pregnancy_BMI	-1638.2	0.0058867
cg14464052	2	237173071	rs73133305_G	237063065	Gestational_Diabetes	-1637	0.00590327
cg00811334	2	79739254	rs145261653_C	79283306	Pre_Pregnancy_BMI	-1816.25	0.00590356
cg20245116	1	55522013	rs41297871_G	55307501	hypertension	-983.368	0.00596727
cg16952963	10	8089182	rs74123854_C	8091423	Maternal_Age	-1968.55	0.00598669
cg12265130	11	59437344	rs3015969_T	59327893	Pre_Pregnancy_BMI	-1795.62	0.00601237
cg13809095	10	65647092	rs2177363_C	65662581	Gestational_Diabetes	-1919.4	0.00601956
cg25345738	12	108078835	rs744267_A	108079446	hypertension	-1709.28	0.00610868
cg08164294	7	27154387	rs12530948_C	27201258	hypertension	-1852	0.00617872
cg01970716	14	24867164	rs3814815_T	24702032	Gestational_Diabetes	-2186.6	0.00622061
cg15234492	12	122019076	rs10840615_C	122203680	Gestational_Diabetes	-1688.76	0.00623698
cg02714303	13	76334728	rs7996582_G	76476257	Maternal_Age	-2047.17	0.00626706
cg27260867	13	112984840	rs140476702_T	113180449	betamet	-753.557	0.00628694
cg04224786	8	144222401	rs79142175_A	144291551	Maternal_Age	-1467.1	0.00642676
cg09185990	12	22090231	rs1060126_G	21654831	hypertension	-2200.94	0.00647798
cg14508358	9	6716417	rs34956350_G	6716244	Gestational_Diabetes	-1851.69	0.00659687
cg21212076	9	35564052	rs141792834_C	35812098	betamet	-1361.69	0.00661624
cg02117342	7	30408819	rs11537659_G	30963889	hypertension	-2013.76	0.00665147
cg13933859	15	101512904	rs150584331_GGGC	101209604	hypertension	-1999.9	0.00668464
cg01479768	2	731298	rs11127446_G	1020855	Maternal_Age	-820.524	0.00672916
cg13379325	20	62052259	rs6090271_G	61801476	Parity	-647.828	0.00676869
cg16121206	22	36636055	22:36482369:C_CCCTCCCCAGGGAATGTGACCACG	36482369	betamet	-1310.99	0.00679318
cg25513230	17	16522406	rs60737190_C	16562014	hypertension	-1998.54	0.00680909
cg26451735	15	74494900	rs79941036_T	74257594	Pre_Pregnancy_BMI	-1044.93	0.00692883
cg06867285	7	79642961	rs17818755_C	78971401	hypertension	-2248.77	0.00698348
cg00050402	7	55073022	rs11767730_T	55313378	Gestational_Diabetes	-1351.67	0.00699457
cg18177659	18	21032322	rs303760_T	21083738	hypertension	-2157.1	0.00700078
cg24634471	8	143751801	rs10956997_T	143757600	Parity	-97.1101	0.00704161
cg19910147	8	18256117	rs35436619_C	18248234	hypertension	-2093.62	0.00711366
cg13375589	17	4487125	rs12603519_A	4458790	deliverymode	-572.76	0.00712156
cg21784716	13	70680712	rs10507773_T	70393884	deliverymode	-2238.96	0.00713926
cg23613051	4	2820428	rs2696377_A	2418511	deliverymode	-1136.48	0.00716022
cg05931119	6	168569742	rs2880408_T	169026526	betamet	-1474.96	0.00717212
cg03682112	18	77623598	rs9952181_T	77794410	Gestational_Diabetes	-1907.61	0.00718333
cg18385190	14	104940369	rs111274758_AGG	105710852	betamet	-1682.47	0.00727711
cg03065175	4	155661758	rs7440928_A	156434164	deliverymode	-1701.04	0.00740454
cg10503236	1	231470652	1:231500353:A_A	231500353	hypertension	-1956.62	0.00741746
cg16359799	3	138739900	rs7432551_C	138665029	betamet	-1587.54	0.00742695
cg13857646	9	140356757	rs10780179_T	140538173	Parity	-1673.98	0.0074466
cg24744557	12	322649	rs7307242_A	750695	Gestational_Diabetes	-1975.29	0.007493
cg16445007	2	196642661	rs4547543_G	195914321	Maternal_Age	-2021.18	0.0075253
cg07721625	2	183732607	rs73042128_T	183731397	Gestational_Diabetes	-1646.29	0.00798249
cg03762994	17	6899332	rs312466_A	6899221	Pre_Pregnancy_BMI	-1624.96	0.00798484
cg08095654	19	58728560	rs117112607_G	58361200	Parity	-1385.81	0.00798488
cg09606832	6	10405427	rs1207009_C	10112415	Pre_Pregnancy_BMI	-1787.76	0.00802927
cg06385380	7	48887585	rs1990076_C	48887627	Maternal_Age	-1872.68	0.00804546
cg14942863	19	37894762	19:37954621:T_TTGTTCCATGCATGTTCCATGC	37954621	Parity	-1481.72	0.00806438
cg23497644	2	170654835	rs10196002_G	170949144	betamet	-2292.37	0.0080658
cg17842918	13	113540400	rs1140048_C	113539688	betamet	-1476.98	0.00808795
cg07764158	15	76348437	rs139191186_AAGTCACAGCT	75868451	hypertension	-1988.72	0.00809094
cg26226879	1	34642305	rs115785291_A	34857466	Maternal_Age	-1535.88	0.00819917
cg03217880	1	230468464	rs77677190_T	230446985	Pre_Pregnancy_BMI	-1675.36	0.00824006
cg12033622	20	30225573	rs6060960_C	30394517	betamet	-1686.99	0.00830107
cg04066177	8	82375138	rs1376842_G	82892518	hypertension	-1996.04	0.00837028
cg04225785	5	759544	rs149970499_C	595209	Gestational_Diabetes	-1678.75	0.0083899
cg25595431	6	166261900	rs34892251_GC	166169247	hypertension	-2009.84	0.00844676
cg25298319	2	233217079	rs1190445_A	233420827	betamet	-1359.85	0.00845696
cg00650614	10	135059097	rs77288879_G	135337230	Parity	-1099.88	0.00848815
cg02505002	19	10172899	rs140101583_C	10542590	deliverymode	-1352.7	0.00877407
cg16365842	6	170191057	rs9371167_C	170090108	Pre_Pregnancy_BMI	-1706.33	0.00882131
cg23549902	7	5184155	rs61202592_A	5214784	Pre_Pregnancy_BMI	-1060.72	0.00886756
cg27437304	11	129992368	rs11222440_T	130915554	Gestational_Diabetes	-1708.46	0.00889226
cg12115438	19	35086853	rs1564201_G	35085887	deliverymode	-1867.19	0.00894859
cg00284153	10	135171713	rs4384343_C	135422545	deliverymode	-1370.15	0.00899537
cg26732615	19	19648335	rs1469712_A	19528821	betamet	-1557.22	0.00909525
cg18294646	5	33937876	rs185146_C	33952106	Gestational_Diabetes	-1547.86	0.00911857
cg20571420	22	25160308	rs6004180_G	24934355	Pre_Pregnancy_BMI	-1509.81	0.0091266
cg09907228	19	838964	rs12975216_T	1310497	Parity	-1496.39	0.00922029
cg06531573	16	857576	rs2294613_T	1797050	Maternal_Age	-1361.47	0.00924985
cg05279229	7	1896384	rs4719317_T	1887871	deliverymode	-1586.99	0.00930085
cg02799411	3	4794061	rs3856889_T	5212903	Gestational_Diabetes	-2029.07	0.00932506
cg00426822	1	39546536	rs3768324_T	39492462	betamet	-1969.02	0.00942638
cg15781504	11	4871411	rs144236801_GTAAATAATAAATCTGCTTCATGTAAA	4527126	hypertension	-2146.07	0.00954473
cg25736982	6	160182554	6:160182898:CCGCCCCGCGCCCCG_CCGCCCCG	160182898	Pre_Pregnancy_BMI	-1425.99	0.00969886
cg24293948	18	61670413	rs59436817_CTGTT	61596075	deliverymode	-1887.29	0.00980399
cg13038422	12	1973367	rs67130125_C	2067603	deliverymode	-306.564	0.00982179
cg23118561	13	51565237	rs112702177_C	51484003	betamet	-1039.33	0.00986773
cg02257953	14	54816093	rs2235961_G	54863577	Pre_Pregnancy_BMI	-1447.4	0.00987646
cg21762589	10	133796476	rs3087296_C	133785543	Gestational_Diabetes	-1617.62	0.00988084
cg23427348	4	166301256	4:165729007:CGGA_C	165729007	hypertension	-2047.56	0.00994801
cg12283482	4	57254754	rs12644498_T	57372630	Maternal_Age	-1643.24	0.00999003
cg12045829	17	7452926	rs9911968_A	6558329	Pre_Pregnancy_BMI	-1653.21	0.0100959
cg17052675	2	3827356	rs17018079_T	3850385	Pre_Pregnancy_BMI	-459.168	0.0101034
cg16321029	15	25068850	rs76244709_A	24862691	Maternal_Age	-1658.45	0.0102816
cg07004386	14	70040391	rs139866000_T	70117787	hypertension	-1893.9	0.0103578
cg03954144	13	20751679	rs3764092_G	21063524	deliverymode	-1011.12	0.0105083
cg19421125	12	6882856	rs3217078_G	6580066	Maternal_Age	-1896.57	0.0106073
cg05791173	10	130508478	rs12219606_A	131485306	betamet	-2011.46	0.0106332
cg03269218	10	96990700	rs12784385_G	96991387	Pre_Pregnancy_BMI	-1379.18	0.0106497
cg12119625	19	54106789	rs158366_G	54705317	betamet	-456.118	0.0106803
cg27312961	3	191048361	rs9838011_T	191100642	Maternal_Age	-1819.89	0.0107905
cg19822851	19	19315246	rs2283616_A	18682495	betamet	-1889.46	0.0108015
cg10862468	10	135342218	10:135350490:A_A	135350490	Maternal_Age	-657.347	0.0108315
cg24340565	3	11686607	rs347590_G	11289561	hypertension	-2059.96	0.0108424
cg06710785	10	83683829	rs951202_T	84048536	hypertension	-2143.72	0.0108621
cg25705717	10	27608719	rs12774718_A	27540647	betamet	-1623.06	0.0108694
cg01971181	3	158518888	rs146809013_A	158235543	betamet	-1738.74	0.0108849
cg03305017	7	151036715	rs6963908_C	150261244	hypertension	-2130.99	0.0110096
cg24661236	6	36930062	6:36788888:GCATGGAAGGGCTACTAAGCCATGTGGGAAAAGAGCATTC_G	36788888	deliverymode	-1191.89	0.0110515
cg18184975	20	3644192	rs6051809_C	3352551	Gestational_Diabetes	-1844.24	0.0111925
cg19816642	17	21220360	17:22026088:A_ATATTTT	22026088	Pre_Pregnancy_BMI	-1442.48	0.0113899
cg07794885	16	88703611	rs899729_A	88701780	hypertension	-1589.96	0.0114045
cg07252200	10	125751941	rs2427794_C	125240590	betamet	-1476.31	0.0115024
cg02470904	7	20686108	rs146481713_A	20680974	hypertension	-1872.59	0.0116071
cg04803153	19	37329859	rs3108201_C	37210805	deliverymode	-1546.41	0.0116321
cg25943719	15	101421391	rs2920042_G	101228969	Gestational_Diabetes	-1762.04	0.0116782
cg12366772	2	122041891	rs116129956_T	121892063	betamet	-1904.72	0.0117348
cg06357748	12	1025529	rs12816718_T	969800	betamet	-1945.28	0.0117928
cg21165029	1	1297202	rs11579015_C	1036959	Pre_Pregnancy_BMI	-1780.08	0.0118962
cg10104252	12	3563899	rs34827888_A	3239461	deliverymode	-1484.69	0.0119144
cg21189939	17	2057176	rs35401268_GA	2026417	hypertension	-2213.42	0.0119482
cg07510314	6	76018362	rs12664508_T	76830116	hypertension	-2298.71	0.0119503
cg19446990	11	61739400	rs61895534_A	61891646	hypertension	-2646.64	0.011973
cg03138863	12	10978947	rs10845232_C	11050250	Parity	-1990.98	0.0119913
cg20164601	7	63642083	rs112780224_C	63477167	Parity	-1428.23	0.0119924
cg12404181	10	5688515	rs199578422_A	5618431	Parity	-1595.64	0.0120263
cg24690094	11	67383802	rs2187002_C	67389532	Maternal_Age	-1200.15	0.0120869
cg27021722	4	22999077	rs7660731_G	22533955	Pre_Pregnancy_BMI	-2222.75	0.0120932
cg18222500	17	143285	rs71145729_C	265111	Gestational_Diabetes	-1380.29	0.0120997
cg10482057	6	24583614	rs1742273_A	24441758	hypertension	-1722.65	0.0121385
cg15111469	5	121415023	rs6887649_G	121178515	hypertension	-1866.38	0.0121466
cg17827650	7	156741514	rs148179706_C	156675998	betamet	-1467.2	0.012188
cg07346187	6	149775621	rs409099_T	149766863	Gestational_Diabetes	-2304.62	0.0122175
cg11343894	1	153599704	rs6143429_GACAGGGCTTTGAGGATGGTAGGGAGATTAAGAAGT	153607075	Pre_Pregnancy_BMI	-1208.57	0.012251
cg01297020	13	106117425	rs1935059_G	106113239	hypertension	-2187.36	0.0124119
cg07945733	10	118429485	rs3010467_G	118453164	Pre_Pregnancy_BMI	-1644.8	0.0125119
cg18538340	3	132756780	rs10154908_G	132573889	Parity	-1458.43	0.0126311
cg26284544	19	7983877	rs79409642_A	7989866	Gestational_Diabetes	-1656.02	0.0126332
cg03893701	3	139395765	rs11706353_A	139478233	hypertension	-2066.71	0.0126507
cg15993281	12	130624096	rs150224135_A	130573019	Gestational_Diabetes	-1071.76	0.0126918
cg02802391	12	66357083	rs7487625_C	66319996	hypertension	-1865.49	0.0127349
cg11160673	3	107240475	rs7638958_T	107678876	hypertension	-2187.95	0.0128289
cg16358215	11	70455662	rs1492513_T	69832717	Maternal_Age	-1906.04	0.0128535
cg04007350	7	158263221	rs10247689_A	158248715	betamet	-1558.68	0.0128564
cg06005197	11	58612853	rs7104137_T	58599949	hypertension	-2140.29	0.0129833
cg04798824	12	99640830	rs1504555_A	98653760	Gestational_Diabetes	-2223.78	0.0130333
cg03538922	16	87737870	rs12447906_C	87756858	Maternal_Age	-1631.02	0.0130424
cg20077028	12	52208899	rs659474_G	52208642	hypertension	-1174.14	0.0130774
cg05996042	6	45295718	rs9463008_G	44647264	hypertension	-1851.32	0.0131847
cg06013872	4	72203823	rs9993024_C	72723718	hypertension	-2039.59	0.0131956
cg21553980	17	109444	rs8073847_A	84782	Pre_Pregnancy_BMI	-866.098	0.0132021
cg04412303	19	7813963	rs3760675_C	7694662	deliverymode	-1884.02	0.0132306
cg13928485	9	136726359	rs181843005_T	136294496	Maternal_Age	-1983.18	0.0132668
cg09978105	14	103227646	rs144155835_T	103230428	Pre_Pregnancy_BMI	-2115.97	0.0132937
cg19683608	10	695403	rs9419533_A	504756	Maternal_Age	-2197.74	0.0133785
cg08687025	2	127729123	rs28758224_T	127705284	deliverymode	-1788.66	0.0134015
cg05333442	16	58533743	rs34737210_C	58549262	deliverymode	-919.878	0.0134132
cg07156669	17	28705245	rs17826255_C	29333516	deliverymode	-1582.97	0.0134139
cg06015422	8	70907139	rs10104119_T	70041819	hypertension	-1168	0.0134463
cg08019058	2	105735756	rs111960209_G	106022853	deliverymode	-1771.29	0.0135253
cg15234845	10	102496500	rs6584395_G	102498008	betamet	-2060.89	0.0135309
cg20698421	2	65217623	rs7569840_C	65216487	Maternal_Age	-1449.04	0.013542
cg01981733	7	56297714	rs34867662_A	56190778	hypertension	-1285.15	0.0135847
cg00509249	6	109615579	rs7749663_G	110601221	hypertension	-2043.62	0.0136276
cg02091185	5	170288766	rs173463_C	170481123	Gestational_Diabetes	-1682.15	0.0137717
cg13230424	17	45930033	rs17774171_G	45907599	Pre_Pregnancy_BMI	-1842.44	0.0137786
cg27447006	1	23763279	rs909537_C	23810063	deliverymode	-1286.08	0.0138117
cg21290162	8	9741960	rs35316422_G	9575129	Maternal_Age	-1658.3	0.0139082
cg07128890	11	59807164	rs1122409_T	60605794	hypertension	-2161.73	0.0139109
cg01599714	8	142285223	rs3816063_T	142161064	Parity	-1913.17	0.0139181
cg21280719	6	42927975	rs144286892_GTTTA	42931627	hypertension	-1507.64	0.0140048
cg15931921	6	170597588	rs34883013_A	170487724	Parity	-1346.97	0.0140216
cg06343686	2	239048202	rs13412913_A	238064222	betamet	-2055.85	0.0141514
cg08476511	6	168435923	rs114187644_A	168401053	betamet	-1038.44	0.014158
cg05375686	12	131171181	rs7298111_C	130630657	betamet	-1802.58	0.0142534
cg18357371	6	25874590	rs112943240_CTT	25726329	hypertension	-2039.24	0.0142806
cg14393466	11	30034490	rs10835482_T	29122702	betamet	-1960.54	0.0143494
cg00014194	9	137978763	rs12005720_C	137678020	Pre_Pregnancy_BMI	-1904.28	0.0144761
cg12955789	5	179588551	rs33928286_A	179686378	Pre_Pregnancy_BMI	-1469.28	0.0144869
cg26870874	3	57234840	rs17235841_C	57186580	hypertension	-2222.47	0.01462
cg23939236	10	2357224	rs137880571_CACTCAGTAGGAGCAAGCTCGGAGTGGGCGGGTTCGAGTTA	2359713	hypertension	-2222.33	0.0148357
cg26630791	5	83017000	rs75928294_T	83930186	Pre_Pregnancy_BMI	-1191	0.0148996
cg04172533	16	50743027	rs7203691_A	50753424	Pre_Pregnancy_BMI	-2175.63	0.0150012
cg18388270	1	149212246	rs12063281_C	150002293	Pre_Pregnancy_BMI	-873.559	0.0150047
cg18100127	7	130125764	rs2301335_G	130132826	hypertension	-2391.77	0.0150051
cg13023646	4	165898835	rs3733418_G	165878335	betamet	-1528.15	0.0150367
cg02292450	8	114389388	rs10682578_C	114448786	betamet	-1614.53	0.0151561
cg03199926	20	60860733	rs36011119_G	60612236	Parity	-981.904	0.0152514
cg15626350	6	152130207	rs1293935_G	152017958	Maternal_Age	-1170.72	0.0152565
cg09234252	10	8373659	rs151107669_T	8373659	Maternal_Age	-1767.78	0.0152964
cg25821072	12	129252706	rs11608618_A	129668924	Maternal_Age	-1990.35	0.0152972
cg03318695	6	72130799	rs9446403_A	72213583	Pre_Pregnancy_BMI	-1416.28	0.0153544
cg00035636	13	21900591	rs77290650_T	21876474	Gestational_Diabetes	-490.723	0.0153599
cg06120945	16	56622960	rs143451800_C	56684295	Parity	-1478.76	0.0155053
cg02675652	12	51477739	rs10564521_C	51567857	betamet	-1662.37	0.015553
cg00568384	2	173539262	rs11887454_C	173434765	Pre_Pregnancy_BMI	-1542.11	0.0155844
cg10047755	22	19751776	rs9618636_A	19617090	Maternal_Age	-2052.02	0.01559
cg18121224	5	176559563	rs13181024_T	175827637	Pre_Pregnancy_BMI	-1702.55	0.015596
cg15682101	6	168773765	rs145017805_G	168778974	Maternal_Age	-1668.44	0.0156372
cg14834300	1	152506886	rs61815564_A	152435168	betamet	-29.8139	0.0156445
cg13423098	15	23807234	rs367866537_G	24347022	Pre_Pregnancy_BMI	-1824.53	0.0156853
cg05106191	2	114036685	rs5833520_AC	114603162	betamet	-2004.9	0.0158868
cg16555466	14	92042333	14:91883063:CGAG_C	91883063	betamet	-1758.89	0.0159108
cg16227623	5	3605783	rs1445869_A	3625943	Gestational_Diabetes	-1553.84	0.0159551
cg18710053	5	126409061	rs76021467_T	126432568	betamet	-1339.44	0.0159829
cg26811868	7	64878073	rs67047829_A	64452738	Parity	-2225.26	0.0159945
cg09127314	1	152161683	rs200258481_TCTCC	152302112	Maternal_Age	-1285.66	0.0160071
cg05056638	8	24800824	rs396626_G	24720069	Parity	-1173.39	0.0160253
cg13951069	21	43919801	rs1573413_A	43916339	Maternal_Age	-1591.15	0.0160659
cg24073755	1	231955433	rs3056668_C	232319374	hypertension	-2200.4	0.0160694
cg23961843	1	183623675	rs1177778_T	183627616	Parity	-1850.65	0.0161474
cg20245362	7	127911367	rs146378477_A	127834818	hypertension	-1137.26	0.0162134
cg22679949	8	113655561	rs2942849_G	114442316	hypertension	-1912.68	0.0162316
cg15610027	18	32173227	rs184447349_A	32040653	Gestational_Diabetes	-1867.31	0.016234
cg25512439	3	2553112	rs340833_G	3111458	hypertension	-1566.74	0.016275
cg04003871	2	241290895	rs10933590_A	241248243	hypertension	-1699.45	0.0162945
cg23973310	2	65955240	rs6546178_G	65984172	Gestational_Diabetes	-1374.26	0.0163304
cg09936799	5	140241497	rs10875595_G	140700489	Parity	-1525.4	0.0163537
cg27576485	17	40558063	rs149420345_TCTTGAGTCCTGAGCATCA	41331919	betamet	-1355.49	0.0164428
cg06093039	12	131527216	rs71451392_T	131521515	Pre_Pregnancy_BMI	-1974.61	0.016607
cg08646051	12	26205524	rs73090814_G	26372751	hypertension	-2306.64	0.0166079
cg12537405	10	134898881	rs12359671_T	134920383	betamet	-1252.95	0.0166097
cg09100338	8	48676054	rs185824106_C	49272685	Pre_Pregnancy_BMI	-1674.04	0.0168693
cg08546690	19	1734255	rs76998027_C	2450438	deliverymode	-1601.54	0.0169155
cg18649319	8	144631768	rs10719055_T	144619844	hypertension	-1345.52	0.0170207
cg21531689	2	220253653	rs13393738_A	219914144	Gestational_Diabetes	-1931.15	0.0170904
cg03846641	2	109746751	rs200074954_G	109728844	Pre_Pregnancy_BMI	-1615.76	0.0171006
cg02648589	13	114877260	rs2039092_T	115010330	Gestational_Diabetes	-1655.48	0.0172185
cg05524354	10	129797760	rs4350281_A	129789933	deliverymode	-1331.69	0.0174325
cg14180511	1	206946187	rs118131628_A	207198557	Gestational_Diabetes	-2095.6	0.0177185
cg25968569	13	77461335	rs1069767_G	77491964	hypertension	-1564.4	0.0177416
cg03547797	11	22689644	rs10834125_C	23540838	Gestational_Diabetes	-1532.73	0.017819
cg26191747	10	51549499	rs11006509_T	51546580	Gestational_Diabetes	-472.496	0.0178606
cg15729137	19	36024282	rs10532876_C	36025085	Maternal_Age	-1507.64	0.0178981
cg09294084	13	113646732	rs11268184_C	113641625	deliverymode	-1698.04	0.0180698
cg11987645	7	21985935	rs6962836_G	22705474	hypertension	-1496.99	0.0180859
cg19137348	6	1555311	rs72837934_T	707044	betamet	-1289.54	0.0181736
cg13890379	18	67070324	rs10163829_A	67152182	hypertension	-1477.79	0.0183008
cg14170999	17	79380515	rs4075781_T	78556180	deliverymode	-1022.32	0.0183015
cg01221157	16	8807011	rs71152909_T	8715196	deliverymode	-1505.56	0.0183758
cg22920417	18	74401671	rs74874128_C	73963499	hypertension	-1965	0.018465
cg01095395	3	101039372	rs138276165_G	101121363	Parity	-1983.51	0.0185434
cg22117805	11	36422455	rs77190366_T	36430848	deliverymode	-1416.31	0.0187096
cg08525314	19	1854819	rs2304615_G	1826112	deliverymode	-2145.89	0.0187708
cg26227225	1	2121039	1:2186172:C_CGTGT	2186172	Gestational_Diabetes	-998.795	0.0188425
cg16906964	1	4660171	rs2926478_C	4472124	betamet	-1714.01	0.0188576
cg03515494	12	8068627	rs1419976_A	7761373	Pre_Pregnancy_BMI	-1520.46	0.0191608
cg26438665	14	93794813	rs11848017_T	94451457	hypertension	-2032.66	0.0191833
cg14015656	9	100070142	rs10759644_C	100147434	Maternal_Age	-1268.05	0.0191998
cg08329754	17	78797015	rs7219081_A	79235990	hypertension	-2159.81	0.019236
cg12456379	5	102464305	rs27896_C	102488571	Maternal_Age	-2073.39	0.0192758
cg14998086	7	47539536	rs7780837_G	47936676	Parity	-1425.04	0.0193138
cg17017814	11	48509488	rs10838945_T	48566039	betamet	-1827.69	0.0193257
cg22576165	10	29214191	rs1014607_A	29024130	deliverymode	-1745.56	0.0193968
cg20576094	14	70715730	rs8013862_A	70789122	Maternal_Age	-2256.17	0.0194042
cg26135325	1	152595322	rs34564827_C	152170252	Pre_Pregnancy_BMI	-1631.97	0.0194267
cg12742645	17	171006	rs8073847_A	84782	Pre_Pregnancy_BMI	-946.094	0.0195542
cg13077930	4	74269525	rs184650103_T	74850649	Maternal_Age	-2044.62	0.0197142
cg02258724	19	53832577	rs55748277_G	52888245	Parity	-1845.33	0.0198365
cg25501930	20	3145178	rs6037514_C	3229418	deliverymode	-1723.67	0.019859
cg08967938	9	139092321	rs4073310_T	139972219	Maternal_Age	-1547.82	0.0198881
cg20002901	2	238777656	rs60823094_C	239096999	Pre_Pregnancy_BMI	-1865.29	0.0199484
cg00660989	14	45432516	rs74560308_T	45384334	betamet	-1426.3	0.0200085
cg11313468	19	41782183	rs142338419_T	40923389	deliverymode	-1947.04	0.0200261
cg14273027	13	70682736	rs114319760_C	70682185	Pre_Pregnancy_BMI	-1538.55	0.0200853
cg20534585	3	196373598	rs2550263_C	195489669	Parity	-1071.34	0.0201664
cg19537511	17	8213813	rs11078738_T	8167600	deliverymode	-1701.74	0.0201699
cg26493188	16	2975209	rs9934223_C	2954266	Parity	-1906.03	0.0201788
cg27624471	18	77280171	rs75667721_T	77439637	betamet	-1318.51	0.0202129
cg17746570	17	9804355	rs80220943_T	9990915	Parity	-1236.86	0.0202532
cg27200466	3	93747410	rs115756587_T	94267953	hypertension	-2087.79	0.0202623
cg20747455	20	43933383	rs2425795_C	44868295	Pre_Pregnancy_BMI	-1779.42	0.0203097
cg04314261	12	10163030	rs76675708_A	10119657	Maternal_Age	-1989.49	0.0203187
cg02698580	10	86016643	rs148651972_C	86113652	betamet	-1738.82	0.020324
cg24795825	15	79164541	rs76770078_A	79165610	Pre_Pregnancy_BMI	-1835.22	0.0204383
cg22512573	12	130529214	rs116867913_T	130527827	Maternal_Age	-1390.48	0.0204557
cg16558770	15	90548037	rs7179486_G	90544486	hypertension	-2085.72	0.0206953
cg09113474	6	1601369	rs34269526_G	2233645	deliverymode	-1825.65	0.0208205
cg26744682	19	50249584	rs112301620_T	50249393	deliverymode	-1072.77	0.0208557
cg21463605	22	18268249	22:18347852:T_TTTTTTATTTATTTAT	18347852	hypertension	-1943.91	0.0208664
cg05212138	20	23063119	rs61523998_G	23206347	Pre_Pregnancy_BMI	-1981.29	0.0209105
cg08010094	2	139539001	rs73959434_C	139174816	Pre_Pregnancy_BMI	-409.355	0.0209125
cg13064571	8	67587053	rs78296942_C	67026215	betamet	-2369.28	0.0209155
cg07375256	7	99222196	rs149929425_G	99190954	Gestational_Diabetes	-1755.86	0.0212089
cg05275752	2	38892887	rs71439230_A	38978078	Parity	-1840.41	0.0212201
cg12128164	19	36426701	rs73599600_C	36427016	Gestational_Diabetes	-1922.88	0.0213221
cg12355172	11	67418315	rs12288023_C	67421341	Gestational_Diabetes	-1214.47	0.0215291
cg00859178	1	162467208	rs59937530_A	162470164	deliverymode	-1991.53	0.0215942
cg10096929	1	156261403	rs2241111_C	156163718	Parity	-1805.61	0.0216092
cg08351464	12	132864833	rs143991085_T	132303658	Pre_Pregnancy_BMI	-1732.37	0.0216375
cg01404873	13	50701050	rs2812203_T	50703690	deliverymode	-1924.22	0.0216597
cg00495303	18	3771110	rs12607903_C	3817134	Parity	-1141.25	0.0217284
cg23533513	11	76849324	rs2276285_C	76901927	Gestational_Diabetes	-1606.59	0.0217337
cg03533294	2	219861109	rs13393738_A	219914144	deliverymode	-1866.63	0.0217365
cg07055315	2	32490835	rs72306639_A	33403610	betamet	-2011.76	0.0219323
cg06244906	19	57307081	rs57909104_T	57217477	Gestational_Diabetes	-1577	0.0219772
cg13464573	2	7172097	rs1585535_T	6594973	Maternal_Age	-2199.99	0.0219969
cg06299284	11	636659	rs7118095_A	693168	Pre_Pregnancy_BMI	-735.942	0.0220083
cg16702083	20	62328427	rs1151621_A	62219837	Maternal_Age	-1057.48	0.0220195
cg17066594	11	67764654	rs2428815_C	67764663	hypertension	-1813.68	0.0220783
cg25490145	17	80358850	rs11078005_C	80563659	betamet	-1818.35	0.0221133
cg21205978	22	36044151	rs142575825_A	36919423	Parity	-1783.58	0.0222653
cg13199010	18	29340919	rs12606354_C	29509403	betamet	-1866.06	0.0223957
cg17084151	8	102803237	rs35022045_T	103413210	deliverymode	-1997.48	0.0225232
cg04021544	7	2705189	rs7787450_C	2707709	Parity	-1065.65	0.0225555
cg10969241	10	131989534	rs9663190_C	131934596	Gestational_Diabetes	-1638.7	0.022567
cg01640660	16	1297351	rs761055_C	1393181	Maternal_Age	-2014.84	0.0227103
cg08800613	2	1595498	rs13382606_T	1529242	deliverymode	-948.687	0.0227224
cg23739746	13	114905867	rs61973885_T	114803888	Maternal_Age	-1695.1	0.0228065
cg16966496	12	115172598	rs1566643_A	115206320	hypertension	-1556.09	0.0229698
cg26231267	10	12648032	rs73572929_A	11759467	deliverymode	-1999.4	0.022972
cg23635910	1	912055	rs4970401_G	1001177	deliverymode	-1119.48	0.0229744
cg02649063	16	55794731	rs9302675_G	55786730	Gestational_Diabetes	-928.844	0.0230122
cg14486905	2	171677602	rs3838552_TC	171676465	deliverymode	-1730.33	0.0230168
cg17564203	4	7526639	rs7668673_T	6919674	betamet	-1948.57	0.0231024
cg06220761	10	7455518	rs75581235_C	8339213	Pre_Pregnancy_BMI	-1867.02	0.0231233
cg13599549	14	22336403	rs72690842_C	22796455	Maternal_Age	-2165.66	0.0233171
cg19518672	5	132113620	rs2299010_C	132042740	Gestational_Diabetes	-2067.2	0.0233273
cg09368486	2	208890779	rs16841949_A	209747653	Maternal_Age	-1832.7	0.0234004
cg11011512	12	131303247	rs149817388_CAGAAG	131298335	deliverymode	-1436.36	0.0234032
cg05566455	11	128774523	rs590520_T	128620132	deliverymode	-1615.02	0.0234072
cg14689479	8	53326618	rs115570683_C	53867155	betamet	-1146.36	0.0234404
cg26875135	7	1221192	rs75102927_C	1142862	Pre_Pregnancy_BMI	-1332.84	0.0234701
cg14566959	5	140772681	rs150445810_G	140306489	Maternal_Age	-1825.06	0.0235048
cg14188774	7	42896343	rs10258721_T	42465953	hypertension	-1634.6	0.0235311
cg16564525	1	156561143	rs6698493_T	156561414	Pre_Pregnancy_BMI	-1626.01	0.0235808
cg18417245	5	140579296	rs73275709_G	140605601	Maternal_Age	-1748.34	0.023699
cg07770222	8	144120106	rs72268681_ACGCCCTGCTTTCCT	144161384	deliverymode	-1676.06	0.0237451
cg20070090	1	153363489	rs11205273_A	153316100	Maternal_Age	-2161.56	0.0238399
cg14880348	20	61447174	rs3787534_C	61354713	betamet	-1435.71	0.02394
cg05991492	16	3988700	rs2680235_G	3481930	betamet	-958.176	0.024019
cg04064998	11	109786133	rs12795743_G	108992302	hypertension	-1672.31	0.0240532
cg23098529	19	10216651	rs66653469_C	10293627	Maternal_Age	-2216.1	0.0240566
cg03371099	6	57305889	rs3863230_A	58069872	hypertension	-1414.61	0.0240886
cg21442626	8	104032819	rs2048550_T	104036160	Gestational_Diabetes	-1824.57	0.0241531
cg15679892	7	1267057	7:1110621:G_T	1110621	Maternal_Age	-1350.86	0.024192
cg25067162	17	41277974	rs149420345_TCTTGAGTCCTGAGCATCA	41331919	betamet	-1408.81	0.0241922
cg03455716	3	158963502	rs35556756_G	159136103	hypertension	-1972.85	0.0243909
cg12943082	7	75419311	rs6951808_G	75772413	deliverymode	-1620.71	0.0244127
cg12598270	18	32957498	rs34276172_CG	32847251	Gestational_Diabetes	-1648.89	0.024496
cg24959335	10	15760373	rs72781887_A	15899447	Gestational_Diabetes	-1679.81	0.0245563
cg11421509	8	105379602	rs2514672_C	105295911	hypertension	-1379.69	0.0246876
cg08586737	7	127225949	rs10275319_G	127162710	hypertension	-1401.42	0.0247307
cg05940452	11	118842484	rs7121270_G	118887568	Pre_Pregnancy_BMI	-1629.78	0.0250138
cg16208053	10	135379215	rs41299414_G	135342782	Gestational_Diabetes	-1324.19	0.0250365
cg21220520	14	57960464	rs73284444_A	57314345	betamet	-2056.59	0.0250552
cg01474424	5	155754231	rs11738716_C	155924870	Maternal_Age	-1517.39	0.0250569
cg05303559	7	158512380	rs56213728_CCA	158119835	hypertension	-1907.27	0.0250626
cg09354553	16	85242446	rs112525682_A	85247219	Pre_Pregnancy_BMI	-1567.76	0.0250927
cg24086068	4	77356008	rs13147276_C	76651379	Maternal_Age	-2148.2	0.0252096
cg12856392	7	64126140	rs6460175_G	64126722	hypertension	-2024.37	0.0253253
cg07283015	18	22039857	18:21102840:C_CTGGG	21102840	Gestational_Diabetes	-1937.11	0.0256351
cg03357999	7	55516724	rs111611034_ACT	55516612	Parity	-1131.5	0.0257334
cg03635442	8	49427283	rs185824106_C	49272685	deliverymode	-1310.92	0.0257592
cg01381795	19	54496611	rs36642_A	54640795	Pre_Pregnancy_BMI	-1779.33	0.025942
cg24388762	10	37969891	rs12571820_A	38009354	deliverymode	-1719.84	0.0259778
cg08382737	19	49617001	rs3795053_G	49601246	Maternal_Age	-1259.84	0.0259807
cg03120555	7	630473	rs34943122_G	814612	hypertension	-954.727	0.0259993
cg05180717	15	34516488	rs73388049_A	34540582	Pre_Pregnancy_BMI	-1440.74	0.0260045
cg08000731	11	316247	rs151235689_C	839476	betamet	-1263.65	0.026029
cg22237300	6	52171973	rs1537670_G	52009600	Maternal_Age	-1092.37	0.0262026
cg08448725	16	52582210	rs3112574_C	52598958	Parity	-1638.95	0.0262117
cg21579239	15	43211292	rs150543659_C	43686955	hypertension	-2070.47	0.0262708
cg05081953	2	158184543	2:157198874:TCCCCCGGCCCCCGG_T	157198874	hypertension	-1834.55	0.0263654
cg10877315	6	141335831	rs9403298_C	141705945	hypertension	-2162.49	0.026384
cg08326019	19	11472261	rs3833251_T	11512968	Parity	-1510.4	0.0263956
cg19055323	17	39341434	rs11650484_C	39240661	Parity	-2041.62	0.0267159
cg06201514	2	1817409	rs72767313_T	1951336	Gestational_Diabetes	-563.133	0.0268554
cg14413050	13	22615145	rs35010533_T	22163925	betamet	-1665.8	0.026859
cg24073994	17	38511770	rs4795397_A	38023745	hypertension	-2135.05	0.0268858
cg24173182	17	1961286	rs9912609_T	1967620	Maternal_Age	-1610.21	0.026926
cg17932096	4	58060773	rs987706_T	58209517	Parity	-1294.17	0.0269428
cg09514174	1	36916681	rs3806289_C	36929988	deliverymode	-1796.4	0.026974
cg19280206	3	196694932	rs7620061_C	197037067	Pre_Pregnancy_BMI	-1634.49	0.027198
cg17815049	1	246728663	rs12727653_T	246495399	Pre_Pregnancy_BMI	-1706.26	0.0273261
cg18631330	17	79899941	rs28755469_A	79993696	Gestational_Diabetes	-1432.25	0.0273573
cg23361828	2	239463246	rs7575157_G	239464953	Maternal_Age	-1073.31	0.0274752
cg09699787	2	1711759	rs148240713_C	1711669	deliverymode	-1730.87	0.0282703
cg11055991	7	158280410	rs10247689_A	158248715	Maternal_Age	-1985.46	0.028305
cg05413628	16	1521656	rs13336428_A	1532463	deliverymode	-1751.03	0.0284114
cg04347477	12	125002007	rs7294926_C	124777170	Parity	-1693.4	0.028449
cg22249529	22	50985797	rs5770876_C	50981678	deliverymode	-1176	0.0285543
cg00222472	1	164545783	rs1932360_T	163715990	Pre_Pregnancy_BMI	-1548.41	0.0288797
cg10432947	4	2062441	rs73189408_A	2705644	Gestational_Diabetes	-1881.02	0.0289501
cg24441899	7	4244372	rs653625_C	4223652	Gestational_Diabetes	-1231.53	0.0289544
cg26773791	11	94883242	rs2509814_G	94829514	hypertension	-1765.36	0.0289825
cg09971646	14	101194145	rs1190867_G	101069135	deliverymode	-1379.19	0.0290827
cg01195214	16	1362243	rs141536861_G	1357844	Gestational_Diabetes	-1203.46	0.0292062
cg02276974	15	78634235	rs2139440_T	78633595	Gestational_Diabetes	-1627.09	0.0292266
cg10317717	7	48129904	rs1879830_G	48085132	Pre_Pregnancy_BMI	-1048.43	0.0292665
cg15293827	4	2827194	rs62637887_G	2828139	betamet	-2168.33	0.0293648
cg22525895	1	207977042	rs79616665_T	208005363	Gestational_Diabetes	-1163.44	0.02937
cg08625990	6	170571794	rs9348263_G	170589857	Gestational_Diabetes	-1468.52	0.0294639
cg20923605	13	112978683	rs2774090_A	112896471	betamet	-557.463	0.0294929
cg07790870	20	32150311	rs10661490_T	31408058	Maternal_Age	-2128.06	0.0295041
cg19766489	1	78511344	rs149015746_CGCCGTCGCA	78148776	Pre_Pregnancy_BMI	-1929.75	0.0296017
cg23378033	12	65672031	rs3217456_A	65639615	Pre_Pregnancy_BMI	-1679.59	0.0296135
cg25920019	5	180488960	rs4339306_C	180527455	deliverymode	-1760.77	0.0296787
cg08316083	19	1796207	rs10425927_G	2573501	Pre_Pregnancy_BMI	-1441.28	0.0297291
cg00873648	6	26758622	rs9348746_G	26970357	betamet	-1847.11	0.0297391
cg27366766	17	56565286	rs16943176_A	56769887	deliverymode	-979.587	0.0297452
cg21723486	3	189349323	rs117654419_A	189169038	Parity	-2072.34	0.0298309
cg24929754	1	100644654	rs141558747_T	101380699	Maternal_Age	-1961.69	0.0299029
cg13055199	15	75136278	rs11857695_T	75165751	betamet	-2100.68	0.0299579
cg18313661	7	63560590	rs11772251_T	63539522	Parity	-1484.3	0.0300052
cg06159404	10	43846376	rs60232390_CAA	43911380	Maternal_Age	-1104.29	0.0302739
cg08133631	1	26527909	rs2232647_T	26496383	betamet	-1735.89	0.030478
cg12097325	1	1076431	rs12093154_A	1178925	betamet	-1824.48	0.0306476
cg03370704	5	148785408	rs35436322_G	148961141	Gestational_Diabetes	-1844.64	0.0307644
cg11976911	11	13509032	rs35740346_CAG	13422243	deliverymode	-1320.82	0.0309579
cg10732871	19	1102675	19:1114635:C_CATATTTTATTTT	1114635	Maternal_Age	-1930.42	0.0310318
cg10044179	21	15352983	rs2822520_G	15646060	Maternal_Age	-606.801	0.0310544
cg21964928	5	153872958	rs73285282_C	153821966	Gestational_Diabetes	-1216.16	0.0311169
cg12746947	1	38227094	rs72917983_C	38318619	betamet	-1575.47	0.0311967
cg24332577	20	50419248	rs3827032_A	50225206	Pre_Pregnancy_BMI	-1507.99	0.0312802
cg19418458	7	158789849	rs2071623_C	158827414	deliverymode	-866.468	0.0312986
cg09135656	5	140625848	rs2697541_T	140559596	Maternal_Age	-1146.96	0.031893
cg08856118	10	27389908	rs67715751_A	27409927	betamet	-1565.17	0.031913
cg20255370	15	40268687	rs479500_C	40255262	Parity	-1862.4	0.0319946
cg21487550	3	127056955	rs7651814_T	127470166	betamet	-1018.22	0.0320435
cg12803068	7	45002919	rs67396798_TGCTCCCGCGCGC	45039398	Maternal_Age	-1456.89	0.0320834
cg13344095	6	26233352	rs10946808_G	26233387	Gestational_Diabetes	-1005.03	0.0322016
cg18197332	6	3849458	rs6596983_A	3548999	betamet	-1880.08	0.0322699
cg16615454	12	50475167	rs3812825_G	50616346	Gestational_Diabetes	-1701.51	0.0322749
cg14508777	3	42847116	rs11919717_A	42883002	hypertension	-2061.11	0.0322836
cg09026253	11	313267	rs3830667_ATACCTTTTAG	244490	Maternal_Age	-2072.63	0.0326599
cg20643897	8	142734294	rs11268664_GTCCCTCCCACCACCCATCCCTCCA	142844983	betamet	-1463.66	0.0327154
cg23592421	14	105147461	rs111274758_AGG	105710852	Maternal_Age	-2107.05	0.0327625
cg15014679	11	27695210	rs2638117_T	27885678	Parity	-2111.27	0.0328825
cg17529386	6	170452270	rs9460057_T	170472986	betamet	-1289.5	0.0329906
cg09430518	8	118662568	rs11562668_G	118958767	Gestational_Diabetes	-1553.69	0.0330603
cg16674484	5	149887497	rs10700649_CCT	150451347	betamet	-1989.49	0.0334852
cg05253110	7	141130687	rs1285931_C	141626494	betamet	-1290.81	0.0335418
cg11245297	19	8117898	19:8137907:G_C	8137907	Pre_Pregnancy_BMI	-1348.09	0.0336822
cg12161971	11	77907332	rs9667693_G	78818617	hypertension	-1559.48	0.0338305
cg10635145	11	27742435	rs10835189_G	27541995	Parity	-1780.54	0.0339704
cg25335841	7	38351094	rs2240844_G	38358102	Gestational_Diabetes	-1318.99	0.0339994
cg17139085	1	36787356	rs56032104_G	36683973	betamet	-1580.25	0.0340883
cg11205552	3	112995690	rs7627145_T	113067390	deliverymode	-1794.3	0.0341441
cg09117448	16	31439393	rs34368131_G	31613625	deliverymode	-1205.86	0.0341516
cg02829712	5	140236081	rs12515688_A	140480852	deliverymode	-1601.78	0.0342273
cg00932063	10	126234138	rs35291317_G	126178493	betamet	-1701.64	0.0346367
cg00581043	6	168106129	rs2038239_A	168332665	Parity	-1455.41	0.0347041
cg14481208	2	74669375	rs17009998_A	74725178	Pre_Pregnancy_BMI	-1487.76	0.0347473
cg15331945	12	34756042	rs199910196_G	33898780	Parity	-1916.67	0.0348278
cg05200811	21	47581042	rs201035928_GGCATGGGGCTCCCT	47610269	Pre_Pregnancy_BMI	-1037.48	0.0349483
cg18959827	11	4704800	rs144236801_GTAAATAATAAATCTGCTTCATGTAAA	4527126	Maternal_Age	-2169.03	0.0349788
cg21516384	17	78233839	rs9894254_T	78184679	Maternal_Age	-1970.19	0.0351613
cg15430659	10	101090558	rs7073672_G	100726102	Gestational_Diabetes	-1819.95	0.0351848
cg20991420	2	173061715	rs12476259_T	173074012	hypertension	-2038.48	0.0353724
cg01883777	22	38201848	rs6000896_G	38199222	betamet	-1491.45	0.0353772
cg11418508	19	2888943	rs2288958_A	2917287	deliverymode	-1712.52	0.0354519
cg14323854	19	9473058	rs2241356_G	9524185	hypertension	-2262.96	0.0354597
cg03701930	10	1981436	rs7088740_G	1157410	Parity	-1047.46	0.035553
cg20901426	20	61443715	rs3787534_C	61354713	Maternal_Age	-1308.4	0.0356023
cg16479102	6	170418678	rs370444894_GAAGTCA	170385937	betamet	-1813.65	0.0356298
cg01899542	16	49732224	rs27820_T	49372965	Pre_Pregnancy_BMI	-1188.16	0.0357306
cg12656497	21	43099292	rs141491431_A	43109691	Maternal_Age	-1925.36	0.0357534
cg01050920	6	123109741	rs7753744_A	124024286	betamet	-1544.39	0.0358835
cg04863005	1	59043208	rs2406784_C	59011987	betamet	-1254.9	0.0362156
cg00942920	1	203734559	rs4951130_A	203695836	Gestational_Diabetes	-1764.96	0.0362309
cg01268571	2	170624998	rs6751790_A	170529154	Maternal_Age	-1351.3	0.0365183
cg19995459	3	30647672	rs139489091_GTTACTGA	31578941	Gestational_Diabetes	-1866.9	0.0365517
cg03345454	2	202901428	rs10804130_G	202951898	Pre_Pregnancy_BMI	-545.399	0.0365569
cg22534509	12	123215119	rs17840832_A	124069068	Maternal_Age	-2006.51	0.0366468
cg19241973	4	8262688	rs7694755_C	8264631	Maternal_Age	-1599.19	0.0366828
cg25937216	8	58172855	rs139505211_TCCTC	58085264	betamet	-1478.81	0.0367133
cg01773685	19	51330453	rs7252767_G	52097586	Maternal_Age	-1420.08	0.0371721
cg18608725	14	63568602	rs115450591_T	63233803	hypertension	-2177.53	0.0373744
cg14429919	6	3054820	rs4149352_T	3002238	betamet	-1696.4	0.0374846
cg02802029	3	145879686	rs12495161_T	146737217	betamet	-1617.66	0.0376396
cg12075247	12	47226029	rs5797981_GTTGT	46824494	betamet	-1613.82	0.03772
cg24364668	3	112359488	rs12637953_T	112395841	Pre_Pregnancy_BMI	-1616.22	0.0379723
cg23397216	19	45885922	rs60208176_T	45874123	hypertension	-1964.57	0.0380111
cg17826679	19	10736038	rs149609631_GCCGCCGCCA	11071350	Parity	-1878.41	0.0380846
cg10671830	4	7652103	rs55851047_C	7830791	hypertension	-1837	0.0385036
cg02343823	5	150284419	rs6893009_A	150233304	Pre_Pregnancy_BMI	-1701.22	0.038621
cg21609526	1	3105151	rs116525159_A	3104972	betamet	-617.13	0.0387923
cg12432568	13	113659625	rs138113962_T	113580619	Gestational_Diabetes	-2066.03	0.0388707
cg14972271	1	223899736	rs112546937_CTATGTTTAAA	224003495	Pre_Pregnancy_BMI	-1613.92	0.0391683
cg09962952	19	6753024	19:6766385:T_TCC	6766385	Gestational_Diabetes	-1811.48	0.0391937
cg13756965	11	70917458	rs17160762_T	70134766	Maternal_Age	-1703.42	0.0393865
cg12193833	17	30244370	rs201969987_A	30335467	deliverymode	-1235.26	0.039437
cg16059991	15	99975470	rs28615486_G	100012805	Maternal_Age	-1879.65	0.0394399
cg07971863	15	69755671	rs149455179_G	69753633	Maternal_Age	-1802.36	0.0397449
cg17826956	1	77230619	1:77240062:AGTATAGAGTATGTAATAGTCTCTCAATACATATTTTTGCATGAATAACAAGAGAATAAAAATAATCTTTCCAAGTT_A	77240062	Maternal_Age	-1580.9	0.0397771
cg21929564	5	42757171	rs71270594_G	42699437	Maternal_Age	-1313.08	0.039825
cg21890667	22	30476089	rs41171_C	30422107	betamet	-1849.37	0.0403018
cg23596567	17	11901585	rs62063460_T	11200512	Maternal_Age	-2052	0.04041
cg13994241	17	46667725	rs5820710_CTTATA	46600110	Maternal_Age	-2134.75	0.0404732
cg08435674	6	36308494	rs12202642_T	36979583	deliverymode	-1646.17	0.040522
cg14213394	8	38508585	rs895621_T	38508357	betamet	-1976.61	0.0405337
cg03987199	1	29189655	rs203283_C	29253563	Pre_Pregnancy_BMI	-1972.61	0.0405586
cg15721134	10	133806677	rs11146134_T	133741749	Maternal_Age	-1710.76	0.040614
cg11725581	7	6140990	rs2286681_C	6035428	Maternal_Age	-1712.47	0.0406309
cg06575035	5	140744449	rs62378453_G	140787850	betamet	-1780.93	0.0408823
cg08558340	7	100472263	rs221005_G	100401433	betamet	-1787.51	0.0410318
cg11700584	14	50088544	rs10150823_C	50051751	Pre_Pregnancy_BMI	-1668.1	0.0410485
cg03251655	17	33759512	rs75689672_T	33718892	Parity	-1453.47	0.0410606
cg11649679	12	31812794	rs117274977_A	31554841	Maternal_Age	-1813.77	0.0410615
cg25878830	10	86260687	rs148651972_C	86113652	Maternal_Age	-2004.22	0.041464
cg01043845	2	177013071	rs2072589_T	177042871	Maternal_Age	-1741.58	0.0417819
cg20237610	6	129203887	rs77649931_T	128374822	Maternal_Age	-1681.01	0.0417958
cg04781916	2	48013473	rs113730953_A	48061221	Gestational_Diabetes	-1955.55	0.0420091
cg00913954	1	36852956	rs11263955_G	37438380	betamet	-1993.75	0.0420501
cg25813936	9	36276879	rs35078360_T	36258547	betamet	-2230.37	0.0425063
cg22385702	2	45175881	rs921120_A	45273041	Maternal_Age	-2245.99	0.042635
cg01733438	17	75276069	rs8064951_G	75269930	betamet	-1979.69	0.0426563
cg05491587	18	77659695	rs7229375_G	77642867	betamet	-1623.06	0.0426583
cg26337914	7	157461081	rs142585407_C	157924712	betamet	-1334.7	0.0427191
cg05452625	10	102222582	rs11190595_C	102291761	Maternal_Age	-2106.53	0.0427515
cg22159528	19	44039727	rs3213245_G	44079687	betamet	-1875.17	0.0430613
cg21811021	4	6659346	rs112286147_G	6662421	Gestational_Diabetes	-1011.44	0.0431196
cg07409200	13	43354674	rs7318112_C	42525876	betamet	-1863.35	0.043181
cg17780447	19	22700869	rs144631744_G	22340295	Pre_Pregnancy_BMI	-2021.74	0.0432593
cg06795125	2	108905320	rs56030225_A	108910917	Pre_Pregnancy_BMI	-1451.25	0.0435145
cg14771419	7	142012988	rs4726501_T	141940557	Maternal_Age	-1264.38	0.0436546
cg24122826	11	107578640	rs112859901_G	107507963	Gestational_Diabetes	-1635.98	0.0438438
cg10225865	8	54605566	rs978137_C	54484442	Parity	-833.899	0.0439501
cg03888083	16	867542	rs8062823_T	989633	Gestational_Diabetes	-1652.23	0.0441305
cg08175413	5	96294187	rs2548537_G	96232222	betamet	-1932.55	0.0441996
cg25888881	10	31288287	rs906231_A	30831454	Gestational_Diabetes	-2336.48	0.0443937
cg18371052	5	8457721	rs1666790_A	8537635	betamet	-1165.1	0.0445954
cg17957640	11	76839205	11:76849332:T_TGCCGCCGTCGCCGTCGCAGC	76849332	Maternal_Age	-1770.29	0.0451784
cg19817652	17	36997420	rs7210156_A	36997461	Maternal_Age	-1358.26	0.0452202
cg22705929	11	57417974	rs1424753_T	57479864	betamet	-2030.75	0.0452344
cg01132407	4	645781	rs34368821_AG	491211	Maternal_Age	-838.553	0.0452567
cg06388363	6	164507305	rs6455922_A	164227224	Maternal_Age	-1396.45	0.04544
cg15124926	11	102702624	rs4754872_T	102587460	Parity	-1249.46	0.0455349
cg13586051	3	58200471	rs9815775_A	58192585	Maternal_Age	-1922.89	0.0456165
cg26668042	5	1514077	rs13358989_G	912534	Maternal_Age	-2208.55	0.0456186
cg06533408	12	69139618	rs12426394_C	68207840	Parity	-1367.94	0.0456287
cg11076275	1	207069654	rs4844540_A	206736573	Maternal_Age	-1999.42	0.0457529
cg22259797	11	118986860	rs644252_T	119043500	hypertension	-1058.25	0.0458296
cg09780231	17	873452	rs2543775_A	557123	Gestational_Diabetes	-1750.43	0.0459317
cg08762247	17	53800372	rs71363805_TGTG	53721993	betamet	-1636.76	0.0461639
cg23276120	15	66331911	rs181267203_G	65478173	Parity	-1600.01	0.0461642
cg21778644	2	105924383	rs3217439_G	105953938	betamet	-1845.56	0.0461835
cg12408990	5	179634671	rs33928286_A	179686378	Pre_Pregnancy_BMI	-1078.05	0.0461901
cg06900216	7	98335180	rs10235866_A	98269772	Pre_Pregnancy_BMI	-1468.14	0.046856
cg25807487	11	68782106	rs488792_T	68705936	deliverymode	-1552.74	0.0470577
cg03668078	6	147124930	rs71727575_C	147639804	Maternal_Age	-1911.69	0.0471831
cg19815565	18	77917615	rs11081589_T	77809381	betamet	-1218.76	0.0472332
cg16113156	18	76266265	rs13381276_A	76252393	betamet	-1541.39	0.0473265
cg17023203	10	1510048	rs1875013_C	1700600	hypertension	-1159.86	0.0475434
cg03743982	16	75150833	rs34543858_T	75184735	hypertension	-1944.62	0.0475796
cg17566325	12	133022423	rs146961200_AC	133148660	Gestational_Diabetes	-459.399	0.0476209
cg07748583	7	151157166	rs73479887_G	151336101	deliverymode	-1460.37	0.0477602
cg00202460	15	83680873	rs28479708_A	83869144	betamet	-2048	0.0478204
cg14035860	14	55707715	rs9919921_G	55695505	Parity	-915.882	0.0478563
cg17216301	3	109036087	rs1483523_C	109097974	hypertension	-2097.55	0.0479291
cg04017131	8	6419570	rs111638658_C	6424728	Gestational_Diabetes	-771.817	0.0480319
cg05038881	1	10490043	rs181790185_A	9795726	Maternal_Age	-1609.66	0.0481784
cg07512361	7	101944430	rs803063_T	101917318	Maternal_Age	-1903.63	0.0482001
cg11704490	2	162284894	rs13029783_A	162347038	betamet	-1893.65	0.0485305
cg23284931	11	13983273	rs11023039_T	13984749	Pre_Pregnancy_BMI	-542.541	0.0485589
cg00075467	2	9983094	rs4807_C	10930903	betamet	-1444.86	0.0488874
cg09244037	13	114275670	rs7338868_G	114634184	betamet	-2158.97	0.0491242
cg23240927	11	1320497	rs112984426_G	1085340	betamet	-1701.11	0.0491735
cg04064380	11	117688259	rs143416707_T	117680711	deliverymode	-1704.9	0.0492268
cg10090650	6	24357732	rs79747846_C	24403196	Maternal_Age	-1774.76	0.0492786
cg26146732	14	70690454	rs75425019_A	70655603	hypertension	-1632.9	0.0493345
cg17356733	21	34774627	rs113336584_G	33985383	betamet	-1988.4	0.0493858
cg25455773	12	133028201	rs79456507_T	133022620	betamet	-1974.72	0.0494505
cg26808478	1	6760926	rs34768831_T	6031652	Parity	-1861.15	0.0495427
cg08573435	7	1398116	rs145300694_C	2099814	betamet	-1565.82	0.0497194
cg13653391	10	134896691	rs3750580_C	134650440	betamet	-1760.68	0.049761
cg09362796	4	3204792	rs13122415_G	3076181	hypertension	-2173.14	0.0501565
cg17333886	10	711676	rs201773746_G	714199	Maternal_Age	-1939.8	0.0502076
cg04046629	11	60775831	rs12360861_A	60777073	betamet	-727.252	0.0503002
cg14972155	5	54281198	rs56220547_G	53287952	Maternal_Age	-1288.98	0.0503381
cg01899620	13	113689422	rs11268184_C	113641625	Maternal_Age	-2033.29	0.0505366
cg23463608	19	2607757	rs8102624_A	2161443	betamet	-1887.69	0.050687
cg08161136	7	142970319	rs4421280_G	143103217	Maternal_Age	-1966.12	0.0507124
cg12995113	11	123008408	rs10400222_T	123027372	betamet	-1724.12	0.050758
cg15477144	22	45705034	rs67085454_AAAACT	45710240	betamet	-1526.12	0.0508618
cg20593826	1	59280370	rs7535313_G	59005391	betamet	-1575.37	0.0509575
cg02961798	16	67687392	rs143819148_TTGTGTGCAGCCTCAC	67617946	Maternal_Age	-1739.74	0.0510347
cg20360395	12	132671235	rs12303540_A	132609679	betamet	-1582.64	0.0511823
cg10091752	6	3455459	rs141943522_ATGAAT	3345163	Maternal_Age	-1962.59	0.0512617
cg20227044	11	116455679	rs7927785_C	116452142	Pre_Pregnancy_BMI	-2032.91	0.051262
cg13699009	12	122356056	rs11043243_C	122356370	Pre_Pregnancy_BMI	-1944.56	0.0513397
cg13790426	1	109506963	rs6537880_C	110369740	betamet	-2372.48	0.0514717
cg24213669	2	118616576	rs2551887_A	118581294	hypertension	-1444.91	0.0515441
cg21932542	7	4850345	rs4724137_G	4919277	Maternal_Age	-1963.12	0.0515591
cg07241675	7	99067143	rs10235866_A	98269772	betamet	-1476.25	0.0516271
cg23273041	2	51260739	rs4971646_T	50303022	hypertension	-2177.26	0.0517129
cg13721169	12	108168824	rs139504427_TCTC	108222159	Maternal_Age	-1542.51	0.0518232
cg10381771	10	97515398	rs35617379_C	98326875	Maternal_Age	-2063.8	0.0518447
cg10112270	1	21913458	rs144999112_A	21916688	Maternal_Age	-2065.79	0.0520588
cg21917976	1	146713959	rs1890041_G	146714281	deliverymode	-1404.66	0.0521035
cg12302982	2	39471028	rs5546_C	40341388	Pre_Pregnancy_BMI	-1297.24	0.0521755
cg20559217	11	126173516	rs683040_G	126060233	Pre_Pregnancy_BMI	-1230.24	0.052179
cg06502279	16	474467	rs80275448_T	729456	betamet	-1754	0.0525462
cg00700412	12	58011837	rs4760349_G	58361422	deliverymode	-1677.93	0.0526112
cg09015433	8	57359970	rs8181029_C	57350945	betamet	-1647.29	0.0529137
cg14375747	12	1675969	rs11061731_T	1489083	Gestational_Diabetes	-1494.92	0.0530218
cg13175778	17	202759	rs8073847_A	84782	Maternal_Age	-1836.86	0.0530715
cg25830305	11	1859381	rs28570096_T	1616088	Parity	-308.128	0.0531063
cg23335299	15	90291756	rs8029037_C	90233969	betamet	-1469.87	0.053127
cg08368973	11	61519778	rs7109277_C	62153746	betamet	-1409.17	0.0534807
cg12876356	1	92946825	rs79431786_G	92197594	Gestational_Diabetes	-1300.14	0.0537232
cg06221963	1	154839813	rs12034326_G	155214473	Pre_Pregnancy_BMI	-940.832	0.0537384
cg12474090	13	114825323	rs149321156_C	114778930	Pre_Pregnancy_BMI	-1560.35	0.0540065
cg06373584	4	4341463	rs117504665_C	4454874	deliverymode	-1739.74	0.0540845
cg01487542	6	25138169	rs2760140_G	24481039	hypertension	-2014.4	0.0541637
cg16958524	3	119187511	rs200927208_A	119139233	Gestational_Diabetes	-1362.72	0.0542159
cg16139316	1	153330758	rs11272549_A	153233991	hypertension	-1935.92	0.0546311
cg02852959	12	2944436	rs4766006_C	3027736	Maternal_Age	-1277.28	0.0546885
cg16106427	10	134045609	rs34204045_C	133977134	Maternal_Age	-510.738	0.0548089
cg10323841	12	119474768	rs1961707_A	119380724	Gestational_Diabetes	-1662.96	0.0548285
cg15609237	2	179395885	rs116486452_T	179343363	betamet	-1764.35	0.0548641
cg19142026	7	27170394	rs2301721_C	27196113	betamet	-1022.53	0.0549134
cg14741143	3	156273315	rs2280298_A	156242091	Gestational_Diabetes	-1663.63	0.055083
cg09080522	22	44568387	rs4823182_G	44377442	Maternal_Age	-2181.15	0.0555807
cg08551532	19	39998270	rs2353678_G	39931059	Maternal_Age	-1162.87	0.0555809
cg18315060	6	41374532	rs61538397_GTT	41374222	betamet	-1585.32	0.0556721
cg22840583	19	6991872	rs4527134_G	6933907	betamet	-1696.59	0.0557447
cg03406106	16	81254169	rs7194418_C	81238854	deliverymode	-1602.85	0.0559233
cg02314201	10	134843775	10:134798018:GTCATCTTTGCGGTAGAAAT_G	134798018	betamet	-1248.42	0.0560434
cg15719376	11	70976678	rs141539869_A	71790793	Maternal_Age	-1735.52	0.056845
cg24090990	1	48452534	rs12140903_G	48462775	deliverymode	-1669.33	0.0573062
cg03271761	4	21699209	rs6837503_G	22301347	hypertension	-1704.53	0.057475
cg11840197	20	60540469	rs6142924_G	60602467	betamet	-1932.17	0.0575289
cg16655390	3	69927381	rs77444518_A	70170374	hypertension	-2190.9	0.0577324
cg17797229	13	110522297	rs7997829_A	109747766	Gestational_Diabetes	-1081.48	0.0580993
cg11131384	7	155325597	rs374562750_C	155212345	hypertension	-1321.13	0.0581406
cg18587476	2	24397810	rs11688754_T	25133885	Pre_Pregnancy_BMI	-1512.72	0.0581407
cg14181409	17	9802860	rs80220943_T	9990915	Gestational_Diabetes	-1517.66	0.0582682
cg17372657	7	1216933	rs11767061_C	1199804	betamet	-1268.18	0.0584998
cg04551025	17	80986746	rs55704826_A	80495256	Maternal_Age	-1805.64	0.0586167
cg21490662	4	185571520	rs4862407_T	185654683	Maternal_Age	-1773.76	0.0593811
cg08114696	3	146964409	rs138062959_C	147098285	Parity	-2050.13	0.0594132
cg11560654	13	27317117	rs71188741_GCATTC	27318320	betamet	-1300.56	0.0595685
cg23748340	12	48592721	rs12099937_C	48771616	betamet	-1732.9	0.059878
cg18091046	13	30077344	rs1161473_T	29423507	Maternal_Age	-1111.62	0.060727
cg26638505	2	31806183	rs632148_C	31806031	Maternal_Age	-1786.83	0.0608028
cg19639041	4	1569746	rs10050185_T	1564062	betamet	-1678.87	0.0608931
cg02226192	16	89461734	rs889574_A	89386808	betamet	-2440.35	0.06094
cg18740583	19	43202312	rs138338032_G	42761652	Maternal_Age	-1502.44	0.0611537
cg05700724	5	2129941	rs143666424_GT	1881434	betamet	-1538.3	0.0612107
cg21833184	7	5112572	rs12334144_C	5105133	betamet	-1715.22	0.0612165
cg19196401	6	110721138	rs802677_G	111117944	hypertension	-777.29	0.0613146
cg06188367	10	45359611	rs75027337_A	44687529	deliverymode	-1189.78	0.0615893
cg13874425	9	115835616	rs142896473_A	116331316	betamet	-230.701	0.0616276
cg25319862	2	421459	rs13401599_G	830765	Maternal_Age	-2192.59	0.0616446
cg06992688	14	94491958	rs60927226_T	94492867	betamet	-1909.33	0.0618928
cg03233793	19	19626605	rs79370636_A	19614289	hypertension	-2152.35	0.0628011
cg04938738	11	1689429	rs72847987_A	1669570	deliverymode	-2057.05	0.0628468
cg06755596	17	152189	rs71989634_G	447251	betamet	-1273.87	0.0628666
cg23548163	19	46807119	rs2072491_T	46807589	betamet	-1210.55	0.0629405
cg02814482	11	93822114	rs72253125_TCCCGC	93862254	Gestational_Diabetes	-1634.37	0.0630913
cg25596289	17	10741383	rs8075503_A	10601321	betamet	-1956.88	0.0632369
cg16574737	5	140730469	rs62378453_G	140787850	Maternal_Age	-1352.28	0.063317
cg08734931	10	14051649	rs7917296_A	14029639	betamet	-1845.57	0.0635975
cg26696870	17	79010561	rs12103866_C	79150642	deliverymode	-1992.7	0.0636481
cg18584424	7	156400779	rs36085718_A	156423876	betamet	-1672.38	0.0639758
cg02287371	5	1246274	rs62344339_G	252995	betamet	-1847.08	0.0641349
cg10424681	6	4079350	rs13206876_G	4154143	Maternal_Age	-1786.62	0.0643069
cg07834396	10	23385979	rs2147941_T	23394876	betamet	-1695.42	0.0643291
cg07659054	7	27134225	rs212846_C	26721613	deliverymode	-1685.92	0.0643916
cg08860498	17	40838861	rs11871463_G	40808446	betamet	-1590.64	0.0646125
cg13985132	15	65394414	rs113915857_A	65588678	Pre_Pregnancy_BMI	-1636.17	0.0649098
cg17876758	7	56563742	rs142444896_A	56174102	Gestational_Diabetes	-1869.07	0.0651036
cg03611029	3	13115406	rs73812837_A	12662449	Maternal_Age	-1972.69	0.0652811
cg07952421	4	69435601	rs34814736_C	69980478	betamet	-780.604	0.0654874
cg23358886	1	211652741	rs200905062_T	211492624	Maternal_Age	-1366.66	0.0661052
cg04505435	11	70672511	rs12800438_G	71171003	betamet	-1420.57	0.0665234
cg19903805	14	92333771	rs139675040_A	92926561	Pre_Pregnancy_BMI	-1970.78	0.0673405
cg22670033	5	180646608	rs200454506_C	180687428	Maternal_Age	-1640.68	0.0674363
cg18994250	4	6107021	rs11731332_C	6113559	betamet	-1601	0.0676488
cg04723534	21	43373136	rs9980065_A	43528072	Gestational_Diabetes	-1401.36	0.0679776
cg13296371	4	4250746	rs150492225_G	4921743	Maternal_Age	-1912.89	0.0680445
cg25191241	3	124448994	rs2279199_C	124449252	hypertension	-1567.9	0.0680479
cg05876425	7	157474921	rs148179706_C	156675998	Gestational_Diabetes	-1437.96	0.068137
cg16583552	5	140553150	rs2697541_T	140559596	deliverymode	-1214.79	0.0682733
cg18232597	17	29624396	rs142290294_T	30209775	hypertension	-1964.06	0.0688032
cg01973676	7	101596404	rs1636441_G	101331560	Maternal_Age	-1816.46	0.0688611
cg08919594	11	111126546	rs10502134_T	111065604	hypertension	-2223.1	0.0691013
cg03626579	19	58868858	rs3764535_G	58929052	deliverymode	-2127.33	0.06926
cg19172429	2	240878313	rs75279924_C	240869343	hypertension	-1294.9	0.0695236
cg15033140	6	170411909	rs370444894_GAAGTCA	170385937	Maternal_Age	-1833.37	0.069651
cg12943317	5	156479607	rs11950527_A	156401862	betamet	-1800.88	0.069662
cg01580340	7	16891079	rs143841734_G	15980326	betamet	-790.905	0.0696916
cg23247945	5	140530410	rs10574782_T	140615501	betamet	-1285.33	0.0697322
cg17223846	19	3480363	rs83488_C	3006274	Maternal_Age	-1908.52	0.070239
cg04996388	17	79905263	rs28755469_A	79993696	Gestational_Diabetes	-470.571	0.0704
cg05724492	16	979662	rs8062823_T	989633	betamet	-1510.23	0.0708046
cg17489451	12	28410104	rs56794031_CA	28014790	Maternal_Age	-1888.36	0.0708958
cg24606791	12	43946493	rs149875961_C	43660420	Pre_Pregnancy_BMI	-1410.5	0.0711011
cg15474337	19	50848247	rs3745516_A	50926742	Maternal_Age	-2072.93	0.0714672
cg02464608	3	122631723	rs1877377_G	122388312	deliverymode	-1907.59	0.0715309
cg13802883	7	23749533	rs75050733_G	24508935	Maternal_Age	-1673.92	0.0715669
cg16845623	3	161090978	rs336573_G	161067740	betamet	-1665.35	0.0716528
cg03812309	1	46938281	rs1258032_C	47009934	betamet	-1515.9	0.0719581
cg04653913	16	53407753	rs16952252_A	53483980	Gestational_Diabetes	-796.201	0.0719615
cg10533103	1	212688961	rs660813_G	212699377	Maternal_Age	-1556.11	0.071982
cg05877590	10	45811038	rs11598774_A	45072541	hypertension	-2064.82	0.0720113
cg20451986	11	133928302	rs10569176_C	134037496	Maternal_Age	-1724.46	0.0721753
cg21440776	12	6658378	rs11064480_G	7080187	Maternal_Age	-1416.7	0.0722595
cg02611934	13	88329407	rs1072378_T	88798811	betamet	-1191.99	0.0723302
cg00318347	8	25812500	rs55906521_T	26492470	Maternal_Age	-1656.71	0.0730141
cg08265274	6	32490444	rs9270923_C	32572405	Maternal_Age	-708.868	0.0731022
cg22765626	19	15488902	rs73004319_G	14914300	betamet	-1725.43	0.073448
cg12499235	11	2293173	rs61871560_G	2320349	betamet	-1360.92	0.0736532
cg03757805	13	111521981	rs9301506_G	112053611	Parity	-1758.65	0.0736753
cg25034424	4	1513089	rs56346593_C	873286	betamet	-1227.37	0.0738571
cg05185784	16	90016020	rs11649229_T	90049589	Parity	-1655.95	0.0741831
cg23246911	17	154671	17:515771:C_T	515771	betamet	-968.324	0.0742014
cg01842720	11	7535887	rs71059114_C	7632556	Maternal_Age	-1724.76	0.0744205
cg23484899	1	244894365	rs74650050_C	244892226	Maternal_Age	-2011.62	0.0744875
cg11653336	12	133465188	rs3052642_C	133501827	betamet	-2140.35	0.0745551
cg10211414	1	8875053	rs10864368_T	8918313	hypertension	-2065.97	0.0746684
cg17439694	3	148939523	rs16861652_T	148951301	Maternal_Age	-1909.6	0.0751311
cg24901474	1	163173040	rs10799910_C	163294528	betamet	-1647.24	0.0752096
cg07300408	14	21058360	rs113767679_C	21101228	betamet	-2156.36	0.0753723
cg00097384	16	29703459	rs73532587_A	30382291	betamet	-1967.61	0.0753904
cg05082466	6	2953123	rs1980652_G	2952155	betamet	-1780.19	0.0756019
cg02271687	5	67585399	rs2067135_AAACCACAGCTCTAACACTAGTGAGCTCT	67512591	Maternal_Age	-2192.96	0.0756953
cg22249612	12	56121485	rs80025355_G	56617936	betamet	-1403.23	0.0757262
cg01447427	1	161128567	rs61219424_G	161360134	Maternal_Age	-1905.2	0.0757653
cg19521279	7	27144595	rs3801846_T	26828653	Maternal_Age	-1773.85	0.0760591
cg27113548	14	106354912	14:107186130:A_AT	107186130	betamet	-2167.71	0.0761612
cg09718251	10	1132730	rs61144178_C	1156943	Maternal_Age	-1784.98	0.0761849
cg14667685	1	39249604	rs11205653_G	39582767	hypertension	-1041.21	0.0762662
cg10072237	6	33872861	rs10947432_A	33676556	betamet	-1784.89	0.0763106
cg12287976	11	5728046	rs10742933_C	6032708	Maternal_Age	-2178.07	0.0763277
cg15443202	12	67197851	rs17827445_C	67242942	Maternal_Age	-2153.19	0.0764954
cg17341174	7	97923834	rs12113294_C	97910637	betamet	-1994.13	0.0770484
cg08373610	2	198540621	rs13413470_A	198512849	Maternal_Age	-1968.21	0.0770976
cg23725986	2	75938438	rs12469714_G	76564520	betamet	-1780.58	0.0772683
cg10313047	3	52351355	rs35911561_C	52722562	Pre_Pregnancy_BMI	-1338.31	0.0775693
cg05852052	16	11946115	rs141162095_G	11945837	hypertension	-1227.9	0.078107
cg06791446	10	123355268	rs10788137_A	122785043	Pre_Pregnancy_BMI	-638.353	0.0785945
cg04867115	2	20645320	rs340595_T	20889714	Pre_Pregnancy_BMI	-1633.44	0.0786015
cg25221984	1	145714143	rs71584610_TCACA	145677252	Maternal_Age	-1796.77	0.0786221
cg12184221	3	119182840	rs59346852_G	119127993	betamet	-1763.32	0.0788879
cg04536844	7	155724260	rs113609842_A	154825290	Maternal_Age	-2110.39	0.0792166
cg15146462	11	86142587	rs2034622_G	86142522	betamet	-1208.67	0.0794455
cg02898904	1	242690733	rs10926554_A	241894086	Maternal_Age	-2058.88	0.0799967
cg13027183	6	15504872	rs147752045_C	15268133	betamet	-2103.67	0.0800421
cg04346459	6	41068666	rs62396300_C	41068580	Maternal_Age	-1946.9	0.0804637
cg27074582	2	240114406	rs3791510_T	240080478	Maternal_Age	-366.251	0.0804857
cg04358463	19	56215104	rs78062835_T	56198191	betamet	-1429.48	0.0805105
cg16391973	5	158689566	rs71593333_A	158690030	Maternal_Age	-1586.98	0.0810977
cg02116768	17	80545322	rs79973778_T	79547037	Maternal_Age	-1697.22	0.0813216
cg08007378	15	83477915	rs150969408_G	83478172	hypertension	-1590.18	0.0813513
cg19084479	7	44163941	rs2908274_A	44185088	Maternal_Age	-1705.89	0.081637
cg22451657	1	6558088	rs112069888_C	6424148	Gestational_Diabetes	-1749.82	0.0817237
cg10105794	1	37720926	rs9329570_G	38349606	Maternal_Age	-1612.58	0.081805
cg13717350	9	136566991	rs12216891_T	136127366	Pre_Pregnancy_BMI	-1215.18	0.0818542
cg10409299	7	150498843	rs10085873_T	150528152	betamet	-1531.03	0.0819166
cg05703053	2	169769616	rs6755979_T	169036613	betamet	-1752.3	0.0824788
cg03663120	7	2284600	rs148928550_A	2291778	hypertension	-1718.22	0.0825435
cg23905789	6	32549935	rs56245106_C	32577846	betamet	-336.979	0.0826061
cg25746499	2	240153778	rs3791510_T	240080478	betamet	-1531.69	0.0827475
cg18753928	3	113234510	rs9842039_C	113069237	Maternal_Age	-1186.16	0.0827895
cg07318204	4	145566441	rs7699291_G	145306811	Maternal_Age	-1311.59	0.0828484
cg08818829	5	13810279	rs7356675_A	13835779	betamet	-1419.14	0.0828994
cg04794430	17	3290071	rs151192_C	3264669	Parity	-1391.04	0.0829729
cg03068497	7	30635838	rs118110722_A	31546781	Maternal_Age	-1589.92	0.0833275
cg12489353	19	48231499	rs111841672_C	48282077	betamet	-1544.12	0.0835551
cg24517467	7	155284331	rs76708511_T	155617388	Pre_Pregnancy_BMI	-1398.27	0.0836522
cg21607965	7	2648289	rs13242369_A	2623351	Maternal_Age	-2009.24	0.0837215
cg08022717	2	127955187	rs72959057_T	127863681	betamet	-1882.13	0.0839261
cg16340103	12	34372299	rs199910196_G	33898780	betamet	-1889.57	0.0839501
cg17336139	22	22901648	rs6003494_C	23399461	betamet	-1728.28	0.0843556
cg04574346	12	132976866	rs3052642_C	133501827	Maternal_Age	-1943.54	0.0845426
cg14172108	21	34405553	21:34144153:TGG_T	34144153	Pre_Pregnancy_BMI	-687.762	0.0847956
cg01699630	6	131894023	rs6569761_C	132167527	Maternal_Age	-2090.51	0.0849669
cg11597902	17	75096239	rs8079872_G	75115626	Maternal_Age	-1676.46	0.0851724
cg16484473	10	50649723	rs10640367_T	50649642	Pre_Pregnancy_BMI	-1548.62	0.0853562
cg18705301	15	41695430	rs71668387_C	41577161	Gestational_Diabetes	-643.18	0.0856275
cg27209741	7	97663876	rs201853320_G	97600996	deliverymode	-1470.83	0.0857086
cg20875821	18	61557735	rs59436817_CTGTT	61596075	Maternal_Age	-2132.18	0.0858504
cg24335895	19	36643771	rs3108200_G	37210529	Maternal_Age	-1266.41	0.0858578
cg06545490	2	121071092	rs4848580_T	121001117	betamet	-1987.35	0.0861148
cg25282976	17	79005047	rs2279913_C	79168268	betamet	-1693.4	0.0861231
cg11070030	12	114232702	rs16943230_T	114235271	Maternal_Age	-1950.07	0.0862989
cg06949439	1	206729034	rs72755019_T	206728982	Maternal_Age	-2537.19	0.0865388
cg21104412	3	42978026	rs834189_A	43088260	Maternal_Age	-1611.9	0.0867821
cg19754520	10	101825118	rs2862950_G	101844785	Maternal_Age	-1484.06	0.0870121
cg18105134	13	113819100	rs9549712_A	113902355	deliverymode	-823.19	0.0871902
cg11256152	8	141359786	rs13262367_A	141306301	betamet	-1786.82	0.0873057
cg05626073	11	971527	rs11246356_A	961657	betamet	-1576.53	0.0875535
cg03716984	10	54538505	rs11003135_T	54538413	Maternal_Age	-1668.41	0.0876472
cg05168468	5	119799531	rs71586481_A	119736268	betamet	-1869.7	0.0877002
cg02065293	2	1928480	rs13423107_G	1497102	betamet	-2159.92	0.0882811
cg10016788	19	55599029	rs78105122_C	55582701	Maternal_Age	-1472.02	0.0892999
cg14927855	7	155151427	rs118176807_A	155140202	Maternal_Age	-1302.62	0.089663
cg24130564	14	104152367	rs2403202_G	104080042	Maternal_Age	-1830.91	0.0912429
cg04498198	17	27899966	rs3110492_A	27922275	betamet	-1545.93	0.0913997
cg18466965	12	117628589	rs79478437_A	117593387	hypertension	-1470.62	0.0920763
cg20662725	19	22235022	rs6511314_A	22236395	betamet	-2043.63	0.0922291
cg25912611	20	54968626	rs1326020_A	54844502	Maternal_Age	-1687.03	0.0926681
cg05267394	20	32856898	rs6141429_A	32485560	Maternal_Age	-1197.35	0.0927828
cg04425710	8	27630920	rs7842666_A	27630152	betamet	-2267.8	0.0932507
cg19448478	2	121301692	rs6721532_T	121301760	deliverymode	-1805.6	0.0934671
cg17136275	1	240874893	rs6663168_T	241279266	betamet	-2002.57	0.094507
cg27483007	12	132690643	rs10751710_G	132694312	deliverymode	-1702.71	0.094535
cg27208536	4	8292328	rs1281124_T	8203416	betamet	-1678.2	0.0947899
cg15506703	2	242844601	rs36015420_ACG	242937091	Pre_Pregnancy_BMI	-580.782	0.0952963
cg07244098	11	4415203	rs11032080_C	4415079	Maternal_Age	-1408.66	0.0960572
cg12054453	17	57915717	rs1078378_G	58156330	Maternal_Age	-1842.59	0.0967479
cg19811934	14	92927763	rs139675040_A	92926561	Pre_Pregnancy_BMI	-1438.64	0.0972273
cg02364942	21	15588038	rs61742419_T	15646439	Pre_Pregnancy_BMI	-1916.6	0.0972595
cg00702561	9	132458129	9:132488586:A_ATTTT	132488586	betamet	-1975.91	0.097284
cg06019590	5	496476	rs138193482_C	495204	Pre_Pregnancy_BMI	-1549.17	0.0974188
cg03753683	10	134791323	rs3750580_C	134650440	betamet	-1934.63	0.0974646
cg19865237	14	104690244	rs729436_T	104093622	Parity	-1348.3	0.0976069
cg14856563	1	19111089	rs12042960_A	19125784	deliverymode	-149.564	0.0977125
cg08979515	3	111697575	rs3749305_G	111695315	Maternal_Age	-1764.28	0.0978407
cg07211768	12	115102290	rs16943230_T	114235271	betamet	-1914.32	0.0987142
cg24947451	1	146649851	rs1890041_G	146714281	Gestational_Diabetes	-1560.75	0.0988708
cg09973514	11	58830424	rs656163_A	58951440	Maternal_Age	-1383.65	0.0988825
cg21013983	18	56987316	rs12606371_A	57365624	betamet	-2131.66	0.0995712
cg20462561	1	228890820	rs11589560_C	229315648	betamet	-1450.55	0.100672
cg03296200	2	629022	rs72490780_G	865058	Maternal_Age	-1624.16	0.100729
cg22718636	4	961658	rs376631216_T	850183	Pre_Pregnancy_BMI	-1341.43	0.100832
cg12584960	13	114965839	rs3831159_T	115004555	betamet	-1303.42	0.100878
cg06370094	12	130555091	rs116867913_T	130527827	deliverymode	-1930.17	0.100891
cg18477009	12	121087777	rs35328603_C	121055838	betamet	-1225.64	0.101065
cg00590260	10	530805	rs9419533_A	504756	betamet	-1557.52	0.101299
cg00238249	6	71276258	rs13220683_T	70327237	betamet	-1708.88	0.10161
cg07180212	17	74557703	rs363796_T	73999632	betamet	-2376.15	0.101622
cg02780743	19	18496932	rs79058301_T	18451330	Maternal_Age	-1941.51	0.102794
cg12380441	11	1403976	rs150476350_T	1283961	Gestational_Diabetes	-1536.66	0.103315
cg10143960	1	1109486	rs41307037_T	1190207	hypertension	-1411.31	0.103645
cg03678274	1	236017128	rs10803147_G	236080748	betamet	-2124.67	0.103847
cg01788113	3	46759472	rs141960307_A	47546956	Maternal_Age	-1284.09	0.103915
cg00123128	4	3464702	rs7683309_C	3184951	Maternal_Age	-857.819	0.103922
cg21957905	4	7637501	rs10012347_T	7584767	betamet	-1621.9	0.104203
cg11601375	12	52846073	rs2293639_A	52817857	Maternal_Age	-1837.39	0.104589
cg01797371	3	195578240	3:195524137:T_TTAAATAAATAAATAAA	195524137	Maternal_Age	-1060.11	0.10537
cg04730850	20	32308480	rs10661490_T	31408058	Maternal_Age	-1932.97	0.105536
cg05731801	16	10647200	rs143196677_CTCCCGAGTAGCTGGGATTTCCCGAGTAGCTGGGATT	10575208	betamet	-1059.11	0.106998
cg05618934	4	1407592	rs13141992_T	1340765	betamet	-1669	0.107045
cg21047695	8	63614552	rs2353364_G	63883752	Maternal_Age	-1327.55	0.107386
cg21813369	4	70999362	rs28448292_C	71379328	Maternal_Age	-1342.37	0.108217
cg12414174	12	89748895	rs7967381_A	89744048	betamet	-1044.7	0.108333
cg08104146	15	93208920	rs147368360_AGGCT	93179858	Maternal_Age	-2304.41	0.108621
cg00430613	17	406426	rs142015092_C	549032	Maternal_Age	-1519.68	0.10931
cg12033075	1	9788767	rs7528979_T	10093457	betamet	-1424.92	0.109438
cg10182869	7	19813525	rs12673970_C	19813018	betamet	-1831.13	0.109868
cg04095327	5	1364053	rs138193482_C	495204	betamet	-1654.72	0.11035
cg14964336	4	1523275	rs7378277_G	1568210	betamet	-778.478	0.110378
cg00894344	13	111089213	13:111484537:G_GCTTCCTC	111484537	Maternal_Age	-1712.88	0.110927
cg04342202	7	1961968	7:1110621:G_T	1110621	betamet	-1709.36	0.111121
cg24674504	5	140189548	rs801184_G	140090810	Maternal_Age	-1929.05	0.111782
cg05834845	3	195489306	rs2550263_C	195489669	betamet	-928.333	0.111901
cg25878441	15	101389354	rs12900827_C	102031344	betamet	-1601.64	0.112024
cg12436196	1	2995301	rs12408197_T	2951511	betamet	-1743.94	0.112381
cg07977202	11	66311348	rs11227495_T	66263243	Maternal_Age	-1415.1	0.112549
cg18396357	2	50201413	rs4971883_A	50201383	Maternal_Age	-1110.79	0.11258
cg04442806	3	39509081	rs113921928_G	39167542	hypertension	-2028.52	0.112582
cg23815491	16	72088622	rs7198315_A	71422958	Maternal_Age	-1459.8	0.112672
cg15501526	10	2543763	10:2563549:A_A	2563549	Pre_Pregnancy_BMI	-1188.94	0.113162
cg06897442	5	140620284	rs73275709_G	140605601	deliverymode	-1629.65	0.113199
cg10122267	1	41444691	rs41268079_C	41012726	Maternal_Age	-1715.22	0.113512
cg10955566	1	1003126	rs4970401_G	1001177	betamet	-2130.91	0.113586
cg17001566	1	2990490	rs10909880_T	2727804	Maternal_Age	-1767.72	0.113594
cg14748380	1	179713788	rs11577489_C	179335162	Maternal_Age	-1441.14	0.114069
cg26074100	8	141568712	rs11786709_A	142001948	Gestational_Diabetes	-1153.09	0.114386
cg14018215	9	140173347	rs9722477_G	140169246	Maternal_Age	-2014.14	0.11469
cg07191657	10	14478541	rs586679_C	14419842	betamet	-2117.81	0.115119
cg24299306	12	10096152	rs74065411_C	10096086	Maternal_Age	-1644.81	0.115135
cg27509642	12	130422792	rs10847975_T	130489049	deliverymode	-1512.76	0.115246
cg17696268	20	14319035	rs6110464_G	14888655	Maternal_Age	-1682.21	0.11537
cg02008416	1	55445880	rs1499678_C	55939994	Gestational_Diabetes	-1587.09	0.115555
cg17098979	2	241562085	rs60704894_T	241526556	betamet	-1172.97	0.115712
cg14533068	6	158507953	rs150169784_T	158535720	betamet	-2044.96	0.116439
cg05716726	6	27343671	rs12212389_C	27326397	Maternal_Age	-2070.91	0.116653
cg03613822	17	7115140	rs222850_G	7137950	Maternal_Age	-1274.48	0.116898
cg25609749	6	3743352	rs13196874_T	3912275	Maternal_Age	-1683.26	0.116982
cg14997321	6	134436460	rs3836957_AAGTTGAC	133564677	betamet	-1982.48	0.116997
cg23236408	3	87039150	rs116018699_G	86754039	Gestational_Diabetes	-1662.32	0.117064
cg26133399	12	62583974	rs61919494_C	63015195	Maternal_Age	-1749.29	0.11731
cg03445310	17	39728478	rs72824057_G	39060031	Maternal_Age	-2028.01	0.117624
cg18771570	2	154143768	rs1345948_T	154994541	betamet	-1380.48	0.11774
cg26180383	8	129061048	rs16902565_C	129039041	betamet	-2016.81	0.117824
cg15488009	19	681445	rs12611332_A	686181	betamet	-1703.6	0.118279
cg24007833	7	138459617	rs1015122_G	139454843	Maternal_Age	-1862.95	0.11886
cg06636541	17	79374515	rs11653735_T	80208933	Maternal_Age	-1861.24	0.119046
cg12650635	12	50344463	rs1874911_G	49741538	Maternal_Age	-2132.91	0.11913
cg13016775	3	100053096	rs421855_C	100099142	Maternal_Age	-1754.71	0.119206
cg03240301	7	23387383	rs17149106_T	24323207	betamet	-1943.74	0.119329
cg21144063	7	64035529	rs6954776_A	63970392	Maternal_Age	-958.406	0.119351
cg23876149	19	292271	rs10411982_A	1200713	betamet	-1613.44	0.1196
cg08782022	16	4730136	rs80021013_A	4730264	Maternal_Age	-1815.14	0.120189
cg21604741	2	27713092	rs6709355_G	28153488	Parity	-1431.66	0.12022
cg11160908	3	122712271	rs3792369_A	122840731	deliverymode	-1762.64	0.120228
cg09626521	3	113933104	rs3732780_C	113955820	Maternal_Age	-914.02	0.120238
cg23820816	4	154125594	rs34280372_C	154074370	betamet	-1916.17	0.120327
cg07160793	2	382090	rs76344670_T	361849	betamet	-1604.17	0.120427
cg07257824	6	170732353	rs9366136_A	170620991	Maternal_Age	-1262.42	0.12056
cg22316614	17	70636625	rs16977551_A	71238976	Maternal_Age	-1258.31	0.120607
cg22666015	2	233981885	rs28431202_T	233900854	Maternal_Age	-1597.92	0.121385
cg14544831	18	60985269	rs9954667_T	61783352	Maternal_Age	-1560.09	0.121628
cg05023691	1	192605253	rs2247352_G	192157290	Maternal_Age	-2018.9	0.122069
cg22549408	18	57566300	rs2032239_A	57605153	Maternal_Age	-1169.08	0.122104
cg03009158	1	106623546	rs1163530_G	106314780	Maternal_Age	-1909.93	0.122622
cg00917413	7	116138591	rs67814646_C	116899189	hypertension	-1214.65	0.12302
cg02175308	1	109941060	rs2787015_A	110009434	Maternal_Age	-1812.94	0.123264
cg25664050	6	32522905	rs56245106_C	32577846	betamet	-369.435	0.123589
cg07639376	16	1584516	rs68112448_G	1578252	Maternal_Age	-1463.15	0.123888
cg17142183	2	102608192	rs11123921_C	102941561	Maternal_Age	-1788.25	0.124002
cg01925738	5	140480770	rs2697541_T	140559596	betamet	-1147.73	0.124258
cg03124146	7	63361127	rs147161660_T	64330878	betamet	-1690.97	0.124259
cg15553946	1	19146909	rs61765972_A	18779257	betamet	-1859.73	0.124323
cg01021742	17	77100132	rs2661685_A	76217394	deliverymode	-1820.73	0.124771
cg14373760	13	99961037	rs139398699_C	99636581	betamet	-2236.21	0.124995
cg13019868	11	128694101	rs11221660_A	129182778	Maternal_Age	-1724.62	0.125301
cg02866639	17	1808743	rs17338473_CTGCA	1732531	Maternal_Age	-1499.74	0.125518
cg19851574	6	167178233	rs2149091_C	167372786	Maternal_Age	-1259.79	0.125564
cg11092486	6	5087604	rs58528949_A	5143452	Maternal_Age	-1256.94	0.125738
cg01022219	18	13641735	rs149773214_T	13676063	Parity	-1950.2	0.125872
cg24506221	1	110230401	rs17598321_T	110302450	Pre_Pregnancy_BMI	-378.775	0.126163
cg08557970	6	166856094	rs6908895_C	166940331	betamet	-1728.84	0.12645
cg18623216	3	155421970	rs12490748_T	155353923	Maternal_Age	-1918.71	0.126697
cg21310090	20	44538669	rs435306_G	44538484	Maternal_Age	-2264.52	0.126855
cg10933959	15	100890907	rs150584331_GGGC	101209604	betamet	-1778.43	0.126932
cg27389255	11	14664598	rs10832208_C	14175947	betamet	-2008.47	0.127029
cg19623624	10	135278901	rs41299414_G	135342782	Maternal_Age	-1123.61	0.127064
cg21356710	2	24234017	rs7572949_T	24162018	betamet	-1838.96	0.127432
cg03611487	11	19737237	rs2129538_T	19531024	betamet	-2018.54	0.127592
cg20276780	1	41303356	rs657149_A	41158158	betamet	-1689.83	0.127669
cg08802533	2	27073253	rs12613822_T	27217102	Maternal_Age	-1742.77	0.12821
cg00057272	8	135726252	rs13282464_T	135707922	betamet	-1886.28	0.128248
cg16919449	10	36054185	rs1332767_T	36848494	Maternal_Age	-1288.94	0.128603
cg04071398	6	137363996	rs62420820_A	137438057	Maternal_Age	-2252.79	0.129073
cg07075026	17	47091521	rs62078370_G	47026836	Maternal_Age	-752.284	0.129197
cg25283121	12	132904540	rs117879749_G	132616666	Maternal_Age	-1589.36	0.129557
cg05265849	7	22767390	rs6962836_G	22705474	Parity	-1248.98	0.13003
cg11536851	7	4832359	rs7780518_C	5686742	betamet	-1554.73	0.130121
cg04336279	8	130365731	rs4236749_T	131065153	Maternal_Age	-2101.78	0.130451
cg03446244	16	86229872	rs39522_T	86526869	betamet	-1799.73	0.130604
cg02881684	19	45978153	rs116329407_T	46030952	betamet	-1550.89	0.131049
cg20295248	20	5485270	rs369303015_A	5986250	Maternal_Age	-1434.36	0.131211
cg13077138	15	24921183	rs77336594_A	24824191	Pre_Pregnancy_BMI	-1876.74	0.131744
cg10422816	2	190928825	rs76334266_G	191272784	Maternal_Age	-2110.23	0.131764
cg16850897	7	100343110	rs373049024_A	100231800	Pre_Pregnancy_BMI	-1256.66	0.131882
cg10265016	2	18061319	rs75211678_G	18482170	betamet	-1754.29	0.131979
cg19790323	14	22471111	rs3811327_T	22471333	betamet	-1733.59	0.132443
cg16115627	7	154684433	7:154674759:ATGCT_A	154674759	Maternal_Age	-1239.14	0.133473
cg08564027	20	61660810	rs11471528_A	61668889	betamet	-1440.16	0.133501
cg26675785	16	16170184	rs35588_G	16139878	betamet	-2123.24	0.133621
cg16015295	17	78793479	rs3829572_G	78820212	betamet	-2044.05	0.134094
cg16942333	10	133948645	rs2814181_A	133949032	Maternal_Age	-2172.67	0.134118
cg10149529	19	48547314	rs11671214_C	48534960	Maternal_Age	-2009.99	0.134138
cg27363617	10	27703247	rs666759_A	27672782	Maternal_Age	-1585.73	0.134245
cg08632909	11	70048796	rs72942971_C	70030645	Maternal_Age	-1559.58	0.134351
cg01178924	13	76430722	rs35008324_G	76436053	betamet	-1839.56	0.134462
cg16489975	1	154733435	rs111975550_GAATT	153884872	Maternal_Age	-1759.52	0.134517
cg02066331	6	17282778	rs56183408_G	17015464	betamet	-1807.37	0.134529
cg18970824	14	104662402	rs11628870_T	104713102	Maternal_Age	-1936.99	0.134626
cg00818106	10	134221503	rs9419313_A	133844484	Maternal_Age	-1360.18	0.135079
cg25657218	17	22017062	17:22026088:A_ATATTTT	22026088	Maternal_Age	-1606.52	0.135794
cg23634477	6	27018112	rs9393790_T	27114052	betamet	-1665.07	0.135874
cg27302994	1	30240265	rs77502345_G	30347119	betamet	-1608.05	0.136344
cg18054674	5	140753542	rs62378453_G	140787850	betamet	-1581.05	0.136497
cg15207708	13	36421949	rs74828815_C	36658348	Maternal_Age	-1793.65	0.136835
cg22535103	8	58192502	rs116564484_C	58172818	Maternal_Age	-2043.81	0.137046
cg15922045	3	130278187	rs9859195_T	130114946	Maternal_Age	-2158.96	0.137481
cg02882979	14	101512592	rs71424407_T	101027532	Maternal_Age	-1150.47	0.137672
cg20928945	7	960411	rs200484049_A	932990	betamet	-1027.47	0.137871
cg06798189	3	27498659	3:26537359:A_G	26537359	betamet	-1987.88	0.138219
cg01132893	17	46712086	rs71366902_AT	46719157	betamet	-2078.98	0.138283
cg23522194	19	48565189	rs3731007_A	48626604	hypertension	-1098.27	0.138476
cg07274694	16	86860801	rs12596920_C	86867463	Maternal_Age	-1889.09	0.138902
cg23929317	1	201123992	rs7549548_T	200481555	Maternal_Age	-1829.56	0.138932
cg20126546	12	101188278	12:100592534:TACACACACACACACACACAC_T	100592534	Maternal_Age	-2028.21	0.139925
cg03448915	16	66583078	rs3743716_C	66584002	betamet	-1403.6	0.140058
cg19676181	4	56660398	rs73238316_T	56609560	Maternal_Age	-1408.93	0.140163
cg23916104	11	7110083	rs7950986_T	7137217	betamet	-911.508	0.140587
cg17503389	5	90575422	rs72130328_TTAAATAAATAAATAAATAAA	90567689	Maternal_Age	-1916.7	0.141983
cg06873980	8	140676074	rs7822314_A	141085634	betamet	-1941.96	0.14243
cg16287042	6	95221182	rs9363228_G	95357516	betamet	-1438.81	0.142562
cg15027294	12	1609537	rs11061790_T	1613821	Maternal_Age	-1479.05	0.142651
cg19382632	7	38344983	rs2240844_G	38358102	betamet	-1449.06	0.142763
cg17032564	5	158531394	rs6897374_A	158541200	Maternal_Age	-1395.66	0.142809
cg07841477	16	23724901	rs141056221_T	22960156	Maternal_Age	-1887.55	0.142971
cg10194536	17	807457	rs200550398_C	549004	Maternal_Age	-1441.17	0.143186
cg24194775	9	35791475	rs36080423_C	35731418	betamet	-1392.76	0.143371
cg12031275	15	101093834	rs112820351_T	101096440	betamet	-562.999	0.143504
cg05017628	19	48698632	rs3745716_G	48707187	betamet	-1119.89	0.144128
cg20584732	15	42349694	rs776698_T	42349750	Maternal_Age	-1939.54	0.144213
cg15891546	8	142179908	rs74973061_C	142564968	betamet	-1735.11	0.144791
cg06675417	18	77292443	rs11659959_A	77180325	Parity	-155.335	0.145263
cg02162144	14	101618194	rs4900484_C	101597098	betamet	-1932.9	0.146229
cg19620994	1	12774904	rs2273289_C	12018290	Maternal_Age	-1899.98	0.14641
cg09834465	1	35586503	rs139809033_GAC	35652232	betamet	-1923.54	0.147792
cg21867733	12	124985584	rs78531347_G	124660051	Maternal_Age	-1692.55	0.148107
cg20429104	18	74114570	rs200276276_C	74109914	Maternal_Age	-1682.09	0.148353
cg10307548	4	24795830	rs7659588_C	24280482	Maternal_Age	-2173.99	0.148659
cg11092487	20	33585188	rs117616040_C	33565528	betamet	-1970.34	0.149496
cg10743062	20	33413713	rs138596126_T	32955296	betamet	-1742.17	0.149807
cg14253327	9	103790197	rs34876767_C	103655232	Maternal_Age	-1887.05	0.150175
cg08742502	6	106546754	rs17558797_C	106532546	Maternal_Age	-1403.09	0.150467
cg10297426	13	53314813	rs150895341_G	53828854	betamet	-2295.36	0.150567
cg18288532	6	90597356	rs791040_A	91168346	betamet	-1631.65	0.150836
cg10780949	15	67418316	rs28688182_C	67180416	Maternal_Age	-1745.02	0.151358
cg21380024	17	61042803	rs17629087_G	60691690	Maternal_Age	-1566.03	0.151768
cg27431761	11	8361327	rs1374262_A	8458749	Maternal_Age	-1361.42	0.15196
cg25845889	3	137493275	rs143235847_TCGG	137489334	betamet	-2161.08	0.152119
cg16897193	19	46443801	rs139786776_C	46366823	Maternal_Age	-1567.99	0.152603
cg17759354	16	56898786	rs9929132_A	57380414	betamet	-2303.48	0.153092
cg05971678	10	125770089	rs7075930_T	126006687	betamet	-1481.32	0.153097
cg08196561	16	87525539	rs151281973_T	87785650	betamet	-1354.48	0.153648
cg08684580	7	98029266	rs56997921_A	98009224	Maternal_Age	-1203.36	0.154928
cg07692489	16	8960972	rs3760026_G	8889152	Parity	-1307.29	0.156275
cg04658021	17	8056967	rs3027268_T	8091039	Maternal_Age	-1962.57	0.156456
cg24372256	21	43528868	rs9980065_A	43528072	betamet	-1529.23	0.156695
cg16206504	13	114917223	rs371525089_A	114108122	betamet	-1972.91	0.157268
cg08359464	3	128370361	rs10934859_T	128370510	Maternal_Age	-1756.69	0.157626
cg09610767	16	86960025	rs149749295_G	87425891	Gestational_Diabetes	-1578.29	0.157815
cg25122233	12	54412506	12:54440320:A_AATAT	54440320	betamet	-1648.24	0.158078
cg26715042	6	49681307	rs35883674_C	49693612	betamet	-1066.5	0.158137
cg00667525	19	18699118	rs2283616_A	18682495	betamet	-2269.42	0.158235
cg03898365	11	6897491	rs139559904_T	6975649	betamet	-1648.78	0.158972
cg27429195	10	1602108	rs1875013_C	1700600	hypertension	-1447.58	0.159198
cg25708790	12	132549361	rs6598187_G	132480199	betamet	-2020.47	0.160232
cg08253808	14	102676957	rs76447849_A	102512872	Maternal_Age	-1779.35	0.160618
cg21017569	17	7832769	rs4435314_G	7835659	Gestational_Diabetes	-1663.01	0.163362
cg22365757	1	152768476	rs59121455_G	152719538	Parity	-1154.72	0.164218
cg20531550	7	128550902	rs6467163_A	127743638	deliverymode	-1856.93	0.165832
cg00104167	16	86953195	rs39524_G	86524548	Pre_Pregnancy_BMI	-1374.06	0.170481
cg10615765	5	42991657	rs11550287_G	42992437	hypertension	-1427.58	0.179513
cg01017244	2	74357527	rs1723289_C	74347594	hypertension	-935.934	0.180156
cg07509935	14	24780167	rs17099455_A	24423007	Pre_Pregnancy_BMI	-1184.76	0.193315
cg05528899	17	57120	rs8073847_A	84782	cesdmean	41.3534	0.198418
cg18005867	4	206232	rs150738695_G	265547	deliverymode	-1420.11	0.214592
cg08626916	8	141111080	rs3780035_C	140691449	Parity	-1842.78	0.22966
cg27454064	12	64215611	rs150767379_C	64142523	Pre_Pregnancy_BMI	-1225.66	0.257543
cg13336665	5	134872610	rs28595855_A	135418325	Parity	-1658.31	0.266403
cg05827944	16	71264282	rs2288487_A	71509588	hypertension	-1874.93	0.28729
cg20544552	11	85393693	rs7939217_T	85280702	Pre_Pregnancy_BMI	-1452.96	0.305773
cg17865555	19	49133647	rs67000082_G	49137897	deliverymode	-1629.85	0.308062
cg05822633	20	11898531	rs6109551_C	12751897	Parity	-1658.95	0.312548
cg22332266	11	89956777	rs11018923_C	89954216	hypertension	-1642.94	0.327527
cg04329125	14	105945022	rs7152235_T	105528212	Pre_Pregnancy_BMI	-1376.35	0.330346
cg18140268	1	147781827	rs2105069_G	147797417	Pre_Pregnancy_BMI	-1414.42	0.346655
cg19187616	8	53012573	rs2360235_A	53729375	deliverymode	-1505.13	0.367843
cg26402169	7	1883139	rs9969125_T	2088460	Pre_Pregnancy_BMI	-1339.76	0.373297
cg13036381	3	159942495	rs6791056_A	160025238	Gestational_Diabetes	-1627.57	0.40221
cg27070162	5	179597526	rs248321_A	179371900	Gestational_Diabetes	-1000.15	0.423732
cg11599830	12	49504967	rs111253392_G	50113449	Gestational_Diabetes	-1811.81	0.455517
cg03738707	2	128453335	rs7592257_A	128440598	Gestational_Diabetes	-649.917	0.458649
cg03440799	1	179334176	rs76860548_T	179852160	hypertension	-1902.53	0.569281
cg14299480	19	38876666	rs145320261_CAGCCCCTCCTATTTCG	38879051	deliverymode	-1316.05	0.609669
cg00256329	17	724374	rs678008_C	705057	auc	-80.432	0.980216
