# Supplementary material for: Integrated analysis of environmental and genetic influences on cord blood DNA methylation in new-borns
Source: Nat Commun. 2019 Jun 11;10:2548. doi: 10.1038/s41467-019-10461-0 (PMC6559955; doi:10.1038/s41467-019-10461-0)
Supplement: Supplementary file 19 — Supplemental Data 16 [file 41467_2019_10461_MOESM19_ESM.xlsx]

## Sheet: Blatt1
CpG	Chr	bp_CpG	SNP_int	bp_SNP	E_int	AIC_int	p_int
cg22987448	19	8591364	rs3826783_T	9492141	hypertension	-1596.64	2.91973e-07
cg21482472	13	81229358	rs68177066_C	81104260	Gestational_Diabetes	-1430.43	3.4562e-06
cg17378193	3	13679574	rs11708734_A	12943152	Pre_Pregnancy_BMI	-1471.05	4.11561e-06
cg01718139	19	54566838	rs147544819_G	53994619	Parity	-1627.85	5.03765e-06
cg08213590	6	99236007	rs34152707_A	99280419	Pre_Pregnancy_BMI	-1526.38	1.05181e-05
cg06425606	10	134570062	rs3750580_C	134650440	Maternal_Age	-1820.06	1.25499e-05
cg08458487	10	81709191	rs779932_G	80918572	hypertension	-1945.27	2.14002e-05
cg17716930	19	51017331	rs376711228_A	51001997	betamet	-2060.74	2.2134e-05
cg06917450	1	38156652	rs2306626_A	38156343	betamet	-2166.37	2.50876e-05
cg01932823	16	57701726	rs34737210_C	58549262	Maternal_Age	-2534	2.90148e-05
cg18518074	11	64642316	rs554122_C	65033874	Pre_Pregnancy_BMI	-2276.83	2.94477e-05
cg10184328	7	138349158	rs57912785_C	138759817	betamet	-1801.35	3.38323e-05
cg01970040	17	27396961	rs377681110_C	27038414	Maternal_Age	-1597.45	3.40044e-05
cg03736781	7	158784655	rs147583174_G	158622335	deliverymode	-1632.56	3.48165e-05
cg20700952	19	57630217	rs75971696_C	58490929	hypertension	-1630.57	3.55977e-05
cg03340964	20	17552529	rs6080510_A	16941968	hypertension	-2295.22	3.75528e-05
cg07701757	4	147164858	rs74648325_T	146641790	Gestational_Diabetes	-1795.55	4.16614e-05
cg16613240	6	10099623	rs35099536_C	9516653	betamet	-1441.43	5.27176e-05
cg20219891	2	121496875	rs10189866_T	121947629	Gestational_Diabetes	-569.833	5.43105e-05
cg05415285	16	51130021	rs11640249_T	51436098	betamet	-1681.49	5.53196e-05
cg01779806	5	160279389	rs10077980_T	159614339	Pre_Pregnancy_BMI	-2062.07	5.87086e-05
cg00837218	14	21865939	rs113767679_C	21101228	Pre_Pregnancy_BMI	-2209.88	6.5294e-05
cg13635014	9	96328401	rs147288345_C	95761455	hypertension	-2064.19	6.98612e-05
cg26588061	10	12086036	rs11594545_G	12048774	Pre_Pregnancy_BMI	-1981.87	7.32505e-05
cg03221483	17	75315081	rs93075_T	75370468	Gestational_Diabetes	-1881.64	7.34353e-05
cg22726155	21	45575559	rs455906_C	46014062	hypertension	-2275.67	8.24249e-05
cg04520078	8	43101622	rs139498866_C	42298955	Maternal_Age	-1487.94	8.38901e-05
cg09929238	17	78560916	17:78608403:C_CTGTG	78608403	Maternal_Age	-1616.94	8.5642e-05
cg06093993	6	132945592	rs4437491_G	133869809	hypertension	-2127.12	9.05503e-05
cg05090759	2	165812146	rs142621843_A	165698381	betamet	-1457.46	9.78276e-05
cg10052118	17	53499747	rs117499318_T	52647010	hypertension	-1781.22	0.000102928
cg00470007	12	132930066	rs7976069_A	132587006	Parity	-1573.7	0.000105203
cg08134856	1	26233709	rs2782820_T	26267260	Maternal_Age	-1855.89	0.000111361
cg21081817	5	140562738	rs10574782_T	140615501	Maternal_Age	-1536.86	0.000123365
cg02106155	7	83860330	rs147403520_C	84358667	Pre_Pregnancy_BMI	-2022.73	0.000126267
cg05740254	4	187148563	rs34643095_A	186639121	deliverymode	-2104.48	0.00012843
cg23266968	14	105265793	rs111274758_AGG	105710852	hypertension	-2046.92	0.000137874
cg05915727	13	114892576	rs7338868_G	114634184	Parity	-1899.3	0.00013993
cg17761265	7	18653918	rs34476504_C	17740788	Maternal_Age	-2093.17	0.000140368
cg19347790	12	81332050	rs34360984_T	81431039	betamet	-1940.96	0.00014148
cg05098551	2	179344725	rs113670629_A	179942977	Maternal_Age	-1784.78	0.000153255
cg07933967	17	39598940	rs3039772_A	39991867	Maternal_Age	-2355.59	0.000166052
cg23528488	4	85818121	rs57089864_A	86736384	Maternal_Age	-2001.83	0.000168775
cg17163363	11	6192419	rs10839479_A	6115661	Maternal_Age	-1836.36	0.000169176
cg06993512	5	151305143	rs2080930_C	151813000	betamet	-1961.54	0.000175769
cg04228709	6	155537930	rs111421734_C	155686368	Pre_Pregnancy_BMI	-1748.52	0.000176602
cg06324048	20	57427103	rs57072935_G	56492604	Maternal_Age	-1602.15	0.000177342
cg06606773	7	63387053	rs11763777_G	64075291	Gestational_Diabetes	-1534.63	0.000190527
cg01360605	20	58983676	rs11469841_G	59960518	betamet	-2044.9	0.000191291
cg16745104	20	62550415	rs744590_T	61870075	betamet	-2004.82	0.000198943
cg02566259	4	3043199	rs7683309_C	3184951	Gestational_Diabetes	-1607.8	0.000202683
cg13641043	17	43198610	17:44184819:CAAAGGT_C	44184819	Gestational_Diabetes	-1191	0.000206686
cg08277369	16	84538885	rs8055743_G	84545158	hypertension	-1290.73	0.000208663
cg11653858	17	26799289	rs377681110_C	27038414	Pre_Pregnancy_BMI	-2122.6	0.000211326
cg20701457	17	62084342	rs12948941_T	62397383	hypertension	-2214.1	0.000219437
cg25760325	4	189059677	rs11736878_T	188431095	deliverymode	-1537.22	0.000222298
cg21741284	11	2908036	rs7105693_G	3010430	Pre_Pregnancy_BMI	-1793.05	0.000227044
cg20184271	12	14413090	rs11830399_G	14956932	Parity	-2196.71	0.000237066
cg03535830	1	110934327	rs17598321_T	110302450	hypertension	-2164.32	0.000245959
cg03687700	2	24271844	rs55982282_A	24188128	deliverymode	-2334.57	0.000274839
cg01229787	15	100048371	rs199834486_G	99558694	Maternal_Age	-1704.62	0.000276075
cg08719486	9	90112101	rs55811903_T	89384949	Parity	-1629.49	0.000283037
cg20836212	7	65419185	rs1638735_A	66095738	Gestational_Diabetes	-2207.05	0.000284483
cg21004899	7	28452131	rs3793300_T	29339788	Maternal_Age	-1969.54	0.000286154
cg22692843	13	115078924	rs114158293_C	114561988	Pre_Pregnancy_BMI	-2007.19	0.000290471
cg07935886	8	41168001	rs2730185_A	40312474	Maternal_Age	-1781.54	0.000296414
cg27295118	14	22902226	rs79962847_A	22736832	Pre_Pregnancy_BMI	-2177.88	0.000301984
cg14387743	6	133056278	rs2064086_G	132444234	deliverymode	-2044.45	0.000303436
cg23171972	8	143203477	rs11167137_G	143394208	Gestational_Diabetes	-1886.82	0.000306091
cg23200873	3	167191837	rs111247947_T	167846465	Parity	-2081.6	0.000306455
cg09350411	7	157667935	rs4909161_T	158058050	Gestational_Diabetes	-1719.26	0.000313395
cg16336248	8	22673039	rs10103755_G	22967483	hypertension	-1576.51	0.000315206
cg11609571	5	145215629	rs200364762_G	144792885	Pre_Pregnancy_BMI	-1282.08	0.000322927
cg05784562	4	130700689	rs60777216_A	131695635	hypertension	-2152.07	0.000323623
cg15012282	3	152059421	rs9871360_G	152406241	Pre_Pregnancy_BMI	-2112.06	0.000324312
cg13638867	11	2241568	rs150916256_CCATAAAAAGA	3119705	betamet	-1883.8	0.000324473
cg07356486	3	133646095	3:133293300:G_A	133293300	Maternal_Age	-1810.26	0.0003557
cg15130459	5	40834228	rs10039586_A	39912997	hypertension	-1776.84	0.000356984
cg09890987	5	6622150	rs71600236_G	6721700	Pre_Pregnancy_BMI	-2142.68	0.000361276
cg09167911	1	53307865	rs71701008_C	53239809	Pre_Pregnancy_BMI	-1861.93	0.000375469
cg15312323	17	39317694	rs11650484_C	39240661	Maternal_Age	-2062.75	0.00039003
cg09717923	16	1440498	rs141118929_CTGCGGGCGGGGGTCTGCGGGCGGGAGTGTGCGGGCGAGAGTG	1406874	Pre_Pregnancy_BMI	-1815.4	0.000408011
cg21190982	14	75180524	rs61978924_T	75914343	Parity	-1989.85	0.000411038
cg20988098	6	157931791	rs79951429_C	158211191	Maternal_Age	-1490.47	0.000416169
cg08265769	8	50824622	rs75271803_C	51529752	Maternal_Age	-1939.29	0.000417689
cg21230162	4	1402820	rs7378277_G	1568210	hypertension	-1568.54	0.000432959
cg18351781	19	4950888	rs10421126_C	4471797	Maternal_Age	-2107.26	0.000435949
cg27386529	3	47517807	rs76606170_A	46792458	hypertension	-1632.05	0.000437695
cg16774946	13	24798195	rs2034569_C	25495694	Maternal_Age	-1527.86	0.000440085
cg15430659	10	101090558	rs35793319_GT	100358100	Gestational_Diabetes	-1818.98	0.000449438
cg01476138	2	111433964	rs144727984_C	111876328	betamet	-1798.67	0.000450922
cg04727614	7	123248691	rs917162_G	124035331	hypertension	-2282	0.000455782
cg06213060	3	16577726	rs5846884_TGTAG	15931974	Parity	-1933.57	0.000464764
cg08730245	12	53902893	rs201337714_T	53319131	Maternal_Age	-2340.1	0.000473065
cg02140579	4	159091837	rs6536237_C	158363688	Pre_Pregnancy_BMI	-1339.83	0.000474144
cg06464962	4	74719289	rs138690611_G	74824035	Pre_Pregnancy_BMI	-1937.24	0.000474941
cg12835736	6	1395164	rs2459596_T	1286450	Pre_Pregnancy_BMI	-1588.86	0.000476843
cg04478251	17	998432	rs142015092_C	549032	Gestational_Diabetes	-1726.47	0.000477815
cg12456800	5	140165938	rs12515688_A	140480852	Gestational_Diabetes	-1566.51	0.000479258
cg01565314	19	45737610	rs2722722_A	44832875	Pre_Pregnancy_BMI	-1549.21	0.000481427
cg23840797	6	144330233	rs6906195_A	143408401	hypertension	-2252.71	0.000497122
cg24657523	15	48470754	rs34908760_A	49462883	Maternal_Age	-1728.44	0.000502719
cg00050402	7	55073022	rs7805129_T	54780365	Pre_Pregnancy_BMI	-1350.53	0.000513929
cg00815832	1	228658973	rs20488_G	228080785	deliverymode	-1528.82	0.000515853
cg06532268	6	25732817	rs112943240_CTT	25726329	Maternal_Age	-1620.1	0.00051724
cg04015777	13	103426481	rs4150276_T	103507229	Gestational_Diabetes	-1529.98	0.000519061
cg23226914	1	247537224	rs60806146_TA	247226207	hypertension	-1221.74	0.000519178
cg27264462	1	2106365	rs79551700_T	3089137	Gestational_Diabetes	-1470.06	0.000524591
cg26241746	8	124750502	rs3779991_C	124420602	Pre_Pregnancy_BMI	-1849.74	0.000525454
cg05143398	2	175713189	rs75768505_T	176471147	Gestational_Diabetes	-2079.5	0.000535473
cg05377034	10	81838185	rs55692622_G	82593206	Maternal_Age	-1718.73	0.000536663
cg17523945	19	46732351	rs10418662_A	46930025	hypertension	-1942.37	0.000541593
cg00812799	13	21295612	rs187168751_A	20355243	hypertension	-2031.72	0.000547571
cg05332308	16	62442964	16:61768211:G_GGACCTTGTTGACGTTGACTTATC	61768211	Maternal_Age	-1574.35	0.000558587
cg20029201	11	118781813	rs3802866_T	118095803	betamet	-1751.95	0.000574465
cg17759354	16	56898786	rs3809609_A	57757274	Pre_Pregnancy_BMI	-2303.48	0.000574958
cg04034967	7	1309108	rs188116471_G	710430	Gestational_Diabetes	-1019.44	0.000577116
cg26318513	5	140260925	rs17286683_C	139781095	betamet	-2176.41	0.000579868
cg13346869	8	37605517	rs501761_C	37073910	Parity	-1517.77	0.000586384
cg27008678	11	60046908	rs1944778_T	60602839	Pre_Pregnancy_BMI	-2221.23	0.000602752
cg18706028	11	6292490	rs113676463_T	5764392	Gestational_Diabetes	-1006.77	0.000602833
cg01887374	2	129077404	rs10928805_C	128876489	Gestational_Diabetes	-1786.57	0.000624374
cg13145120	7	130145329	rs138177647_A	129811304	hypertension	-1981.36	0.000633671
cg07308243	16	85074963	rs7188498_A	84958018	betamet	-2104.92	0.000634122
cg00415993	5	75919188	rs12186341_T	75498195	Maternal_Age	-1868.38	0.000654156
cg12371924	12	25102469	rs11048129_T	25775331	betamet	-1956.32	0.000660324
cg01193293	19	51644554	rs12462026_C	52158279	Gestational_Diabetes	-1830.77	0.000667671
cg10664339	17	38800752	rs762825_T	39636595	Parity	-2152.63	0.000669271
cg18850127	7	39170497	rs1971809_C	38540061	Maternal_Age	-617.854	0.00067542
cg20287029	11	58036997	rs1424753_T	57479864	Maternal_Age	-2117.89	0.00067558
cg01171844	12	23738797	rs4439603_A	24044286	Parity	-2039.55	0.00067639
cg02395581	7	95114680	rs57448652_T	94602345	Maternal_Age	-2042.94	0.000678789
cg19579217	6	10720630	rs10947516_A	11686227	Pre_Pregnancy_BMI	-1906.47	0.000684838
cg23998650	5	3787948	rs78326948_G	3926201	Maternal_Age	-1611.36	0.000687337
cg00308130	5	135415190	rs147485855_TCTGCC	134904537	Parity	-748.097	0.000693349
cg02756683	10	99449502	rs147605078_TAAAC	100270613	Pre_Pregnancy_BMI	-1979.47	0.000711357
cg13523576	8	21909636	rs6992081_G	21260356	hypertension	-1727.06	0.000713572
cg22889514	11	8497733	rs1374262_A	8458749	Maternal_Age	-2107.69	0.000714939
cg05044809	5	1831280	rs6877636_A	2266931	hypertension	-1981.11	0.000728247
cg07247133	5	142066658	rs252143_A	141343853	Pre_Pregnancy_BMI	-2159.65	0.000730352
cg16148593	8	22085417	rs17580142_C	21306847	Pre_Pregnancy_BMI	-1556.17	0.000731516
cg02343823	5	150284419	rs2236776_C	149493058	hypertension	-1700.43	0.000735449
cg15694585	13	20703389	rs200102607_G	21466869	hypertension	-1691.35	0.000735759
cg22341310	19	48048583	rs73565188_C	47236783	Parity	-1714.81	0.000760683
cg05671386	16	3550239	rs8055501_G	3508587	Maternal_Age	-1981.7	0.000768153
cg13797673	2	242051737	rs60704894_T	241526556	betamet	-2089.25	0.000768712
cg03202213	3	85006115	rs17517238_G	85591586	hypertension	-2092.6	0.00077268
cg10993442	1	25257587	rs6659651_G	24747228	Gestational_Diabetes	-2058.09	0.000781521
cg10632722	6	49833873	rs10456606_C	48890682	Parity	-2183.95	0.000785782
cg22989533	13	82264223	rs71112874_GACTA	82121004	Gestational_Diabetes	-1735.31	0.000788084
cg04522821	19	54041329	rs2708843_T	53995750	Pre_Pregnancy_BMI	-1356.33	0.000799648
cg01313387	12	113515969	rs16943230_T	114235271	Gestational_Diabetes	-1925.34	0.000803838
cg21412355	18	72837386	rs79141773_T	72334765	Gestational_Diabetes	-1747.09	0.00080556
cg02048922	8	143546858	rs4129585_A	143312933	deliverymode	-1488.11	0.000817541
cg01987393	7	155640537	rs117044514_A	154675972	Pre_Pregnancy_BMI	-1934.67	0.000820296
cg08633074	16	11837719	rs11075057_T	12354900	Maternal_Age	-1768.59	0.000831758
cg01448863	14	70264043	rs10136230_A	70782066	Pre_Pregnancy_BMI	-1657.23	0.000841883
cg07137701	10	31611868	rs368186814_C	30981348	Gestational_Diabetes	-2187.45	0.000849834
cg24548817	21	45774294	rs425176_A	46521642	Pre_Pregnancy_BMI	-2053.73	0.000855488
cg21129729	2	42719678	rs17772527_C	42135100	Maternal_Age	-1645.93	0.000855799
cg11671363	5	148810177	rs2302273_A	149535255	Maternal_Age	-2079.23	0.000861775
cg26599989	11	1297087	rs10902179_C	616031	Gestational_Diabetes	-1781.5	0.000862361
cg03720572	17	1489671	rs201994480_GC	2296099	Gestational_Diabetes	-1856.42	0.00086267
cg13938098	6	112575966	rs1887314_A	112267585	Pre_Pregnancy_BMI	-2031.23	0.000863332
cg20744163	10	80999841	rs11269768_G	80887430	Maternal_Age	-355.217	0.000864956
cg13610072	4	89619085	rs2869934_A	89562364	Maternal_Age	-1872.87	0.000877131
cg08230648	8	69245801	rs28510597_A	68888741	Gestational_Diabetes	-2067.45	0.000896353
cg17333886	10	711676	rs61144178_C	1156943	Pre_Pregnancy_BMI	-1939.02	0.000898067
cg08196561	16	87525539	16:87096467:C_T	87096467	hypertension	-1354.1	0.000898817
cg10277872	4	4136918	rs117597050_T	4371497	deliverymode	-740.2	0.000911051
cg14877963	3	108854657	rs16855073_T	108695091	Pre_Pregnancy_BMI	-2059.28	0.000929181
cg13213889	20	61371658	rs6142696_G	60556234	Parity	-1733.13	0.000933875
cg03199221	3	65364705	rs72902238_G	65547567	Maternal_Age	-2057.17	0.000937092
cg25921357	19	55887905	rs11667987_C	55987871	betamet	-1989.67	0.000940998
cg12242450	6	10555808	rs4713593_A	11490723	Maternal_Age	-1441.91	0.000948984
cg27374881	3	186504006	rs2653299_T	187250665	betamet	-2259.41	0.000950252
cg03068051	1	64935169	rs6692723_A	64472668	Parity	-1772.77	0.000960853
cg21070272	3	93698461	rs4292230_G	94033266	Maternal_Age	-2106.1	0.000963841
cg06301726	16	86589283	rs8050080_A	86135411	Maternal_Age	-1649.5	0.000964372
cg17207736	8	142237307	rs10110636_G	143233312	Parity	-1703.73	0.000995326
cg04346283	6	82459454	rs117553570_G	83007967	Gestational_Diabetes	-1899.65	0.000998532
cg26749518	19	51506165	rs889132_C	51158389	betamet	-740.918	0.00100166
cg08247921	4	103683115	rs1421624_A	102774964	Pre_Pregnancy_BMI	-2009.62	0.00100559
cg02969426	13	45775005	rs9595283_T	45844639	Parity	-2306.8	0.00100562
cg13495693	15	25018227	15:25449764:C_CTTG	25449764	Pre_Pregnancy_BMI	-1777.08	0.00101475
cg06164683	3	84919438	rs148591892_T	84650313	Gestational_Diabetes	-1921.35	0.00102167
cg06628109	16	86275413	rs13335265_C	85972810	betamet	-1820.95	0.00102228
cg23409074	8	67090798	rs7009416_T	66910715	hypertension	-1784.9	0.00102803
cg05681757	12	32655034	rs12823413_T	31998782	deliverymode	-1893.95	0.00103446
cg24298684	20	54823878	rs6099283_A	55375861	hypertension	-2090.8	0.00104917
cg07075347	7	44104860	rs2971680_G	44185758	Parity	-1289.46	0.00105314
cg06818217	12	97887662	rs56013809_A	98010832	deliverymode	-2251.34	0.00105337
cg27223827	2	106054920	rs370497518_T	105954797	Parity	-2330.34	0.00105381
cg13219590	14	97492191	rs12889255_G	97326268	hypertension	-1841.12	0.00106334
cg19502671	13	114129004	rs66498353_A	114779096	Gestational_Diabetes	-1907.21	0.00106957
cg08241360	9	129244738	rs2286886_C	129246177	deliverymode	-1514.2	0.00107397
cg23183069	6	168778242	rs9455681_A	169049030	Maternal_Age	-1757.75	0.00107692
cg06893288	12	132859722	rs6598187_G	132480199	Parity	-1679.19	0.00108455
cg07050869	15	25426392	rs1116367_C	26175282	betamet	-1877.13	0.00110033
cg04118119	13	47371987	rs73183862_T	48085434	Pre_Pregnancy_BMI	-1781.36	0.0011041
cg04730047	3	99979355	rs1144115_G	100375555	Maternal_Age	-1797.41	0.00110574
cg26995244	22	45125395	rs138606_A	44979388	Maternal_Age	-1662.5	0.00112208
cg16505764	5	140763254	rs73275709_G	140605601	Parity	-1527.25	0.00112348
cg22857963	8	144358043	rs79142175_A	144291551	Maternal_Age	-1250.62	0.00114045
cg21210376	8	27695667	rs7842666_A	27630152	Pre_Pregnancy_BMI	-1627.56	0.00114333
cg00465247	13	50703477	rs2812203_T	50703690	betamet	-1613.74	0.00114438
cg01126699	14	104625468	rs2071408_A	103987078	deliverymode	-2050.97	0.00115523
cg02187259	2	16804452	rs11096635_A	16361798	Pre_Pregnancy_BMI	-1818.24	0.00117452
cg19317715	17	40996578	rs3092986_C	41277996	hypertension	-1699.54	0.00118021
cg06500079	17	619033	rs186308172_G	522335	hypertension	-1620.44	0.00119836
cg12347792	4	186393468	rs151203479_GAATA	186124081	Maternal_Age	-2013.22	0.00119928
cg18503912	19	35630279	rs1564201_G	35085887	Gestational_Diabetes	-2036.72	0.00122349
cg05877590	10	45811038	rs11239543_C	46007470	deliverymode	-2064.26	0.00123294
cg05096182	10	6557506	rs12357847_G	6270511	Maternal_Age	-2107.47	0.00123396
cg15555402	12	19593456	rs79032967_T	19636866	hypertension	-1968.97	0.00123505
cg23587176	7	4746837	rs12674330_A	5104275	Maternal_Age	-2130.81	0.00127318
cg21726551	12	131590460	rs34187817_A	131017372	Parity	-2008.55	0.00127753
cg17110052	19	51858208	rs12462026_C	52158279	Maternal_Age	-2046.08	0.00127778
cg25064910	4	39408416	rs146491231_TTTATTA	39581799	Maternal_Age	-1979.16	0.00129091
cg10876003	22	18512005	rs1139056_G	17661178	Maternal_Age	-1908.09	0.00130148
cg23251248	14	55907374	rs79077061_A	55491206	Pre_Pregnancy_BMI	-1238.03	0.00131265
cg16530595	8	144788492	rs200904767_TAAGAAAAAA	145516635	hypertension	-1504.52	0.00133721
cg18007837	17	6797466	rs140836307_T	7761163	deliverymode	-1427.54	0.00133931
cg04442806	3	39509081	rs2371143_A	40202194	hypertension	-2027.22	0.00136753
cg06647693	16	88590340	rs16943315_A	87869640	deliverymode	-2145.32	0.00136807
cg11481675	8	32504965	rs10087939_C	32593293	deliverymode	-1759.15	0.00138976
cg12768447	10	69425930	rs16924359_C	69068903	hypertension	-2151.04	0.00139103
cg07130150	12	96883863	rs117351982_C	97363965	Parity	-1376.95	0.00139541
cg05656990	13	23310635	rs9510533_C	23615669	Maternal_Age	-1103.89	0.00142279
cg25303150	10	134211874	rs11146168_A	133912469	Maternal_Age	-2062.68	0.00143077
cg25533247	19	15530630	rs12980145_T	16327755	hypertension	-1925.43	0.00143627
cg25153741	5	177913468	rs56249105_C	177962345	hypertension	-1490.37	0.0014395
cg10647465	11	126582242	rs939522_A	126691069	Parity	-1404.23	0.00144463
cg02845566	20	45094064	rs4141957_A	44564114	Maternal_Age	-2081.67	0.00144812
cg07292235	16	48844170	rs80314719_T	48192447	Parity	-1475.18	0.00145821
cg03015498	10	7517765	10:7671344:T_G	7671344	hypertension	-1795.51	0.00147277
cg02825211	19	8808663	rs2241356_G	9524185	Pre_Pregnancy_BMI	-1669.76	0.00148316
cg22482235	7	153586130	rs13226467_G	153110039	hypertension	-1662.03	0.0014858
cg22083866	15	70328989	rs8024140_G	69688006	Parity	-2207.27	0.00149128
cg27038439	4	4864320	rs150492225_G	4921743	Gestational_Diabetes	-1299.39	0.00151271
cg06852350	15	75119324	rs8023786_A	74822496	Pre_Pregnancy_BMI	-2092.62	0.00151557
cg05345996	10	133508028	rs11017439_A	132548363	Pre_Pregnancy_BMI	-2145.64	0.00152524
cg26574395	19	48390114	rs281385_A	49217261	deliverymode	-2157.36	0.00153081
cg05636467	10	131669406	rs74581916_A	132081520	deliverymode	-400.389	0.00155683
cg10798745	1	145715636	rs5777627_CTTT	146697699	Gestational_Diabetes	-2040.02	0.00156467
cg09107161	1	240774736	rs2341646_C	241418992	Parity	-1391.24	0.0015668
cg17562433	17	72270155	rs1877687_A	72270442	Pre_Pregnancy_BMI	-1415.84	0.00161854
cg26685941	13	95952902	rs9302064_A	95966851	Pre_Pregnancy_BMI	-1672.89	0.00162317
cg03959186	2	9893528	rs17364547_C	10822452	Maternal_Age	-1806.96	0.00164265
cg06627087	19	57376177	rs34871842_A	58353003	Gestational_Diabetes	-1736.31	0.00164715
cg24152630	2	70418849	rs111523839_G	71282604	betamet	-2276.76	0.00165758
cg20390545	3	133527210	rs10154908_G	132573889	betamet	-2026.75	0.00166849
cg08130265	15	77519170	rs78706166_C	78339205	Gestational_Diabetes	-1993.98	0.00170599
cg26543112	6	133188277	rs4437491_G	133869809	Maternal_Age	-1838.77	0.00171165
cg23461714	11	113184990	11:112966037:C_CGTGTGTGTGTGTGT	112966037	deliverymode	-1524.41	0.00173465
cg05807467	8	17579494	rs73573036_T	17522157	betamet	-1729.55	0.00174616
cg05925894	1	85931301	rs61769484_C	85815240	Maternal_Age	-1703.73	0.00175102
cg13462890	11	74394411	rs11236115_A	74171965	Gestational_Diabetes	-1724.18	0.00175102
cg01335180	1	161576580	rs4657124_G	161909599	Pre_Pregnancy_BMI	-1634.8	0.00175324
cg19457237	12	34500585	rs11053235_A	34507899	betamet	-1605.71	0.0017629
cg20461455	11	125326447	rs511822_C	125534115	Maternal_Age	-1994.9	0.00176851
cg24891660	8	145003653	rs10866916_C	145006790	hypertension	-2054.24	0.00177057
cg04213841	13	49792685	rs9596144_T	50128754	Pre_Pregnancy_BMI	-1582.63	0.00177299
cg00561194	10	38069720	rs61842012_T	38928022	Pre_Pregnancy_BMI	-1408.94	0.00177457
cg20772375	5	5495359	rs9687391_C	6430604	Pre_Pregnancy_BMI	-1819.29	0.0017872
cg17490790	19	10125043	rs149609631_GCCGCCGCCA	11071350	betamet	-1803.06	0.00178819
cg17569842	4	3371566	rs143586814_CCCTGGGAGGAGGAGGACTG	3302188	Maternal_Age	-2024.27	0.00179757
cg01869896	1	40420299	rs201629447_C	40986161	hypertension	-2414.41	0.00179957
cg11024722	10	5406901	rs10905713_T	6112605	betamet	-2054.91	0.00180287
cg04945216	7	3186788	rs71550381_C	3065751	hypertension	-1584.51	0.00181228
cg07637837	18	74824154	rs78065121_C	74963378	hypertension	-1207.65	0.00182675
cg04505435	11	70672511	rs11234403_T	69957720	Gestational_Diabetes	-1420.31	0.00182776
cg12691679	13	41594904	rs1078892_C	41138020	Maternal_Age	-2186.63	0.00182885
cg05758467	2	240035894	rs12613844_G	240721598	deliverymode	-2005.79	0.00184326
cg25810938	2	241497060	rs145100336_G	242088377	Maternal_Age	-1246.69	0.00185257
cg04864179	7	128579964	rs17168214_T	128871713	deliverymode	-2375.96	0.00187447
cg06657917	19	613111	rs62131164_A	1015957	deliverymode	-1174.25	0.00188473
cg16780688	8	120220073	rs76898810_G	121150134	Gestational_Diabetes	-1560.42	0.00189043
cg17971837	22	37215996	rs76570432_CGGCT	37099621	betamet	-1992.55	0.00191874
cg10516886	1	111415232	rs12124317_T	111315018	Pre_Pregnancy_BMI	-2049.05	0.00192039
cg00965168	1	227974541	rs12353961_C	228738252	Maternal_Age	-2081.88	0.00192773
cg16048803	17	38956837	rs375367579_GTTTA	39885198	Gestational_Diabetes	-1784.61	0.00194558
cg25929976	3	12328656	rs2596831_C	12632652	Parity	-1728.1	0.00195493
cg04768425	10	124222884	rs6585796_G	123914799	betamet	-1636.01	0.00196335
cg13921444	4	186733024	rs1046236_A	186507187	deliverymode	-1349.61	0.00197177
cg27613172	12	54401665	rs894739_T	54346869	Gestational_Diabetes	-1832.61	0.00197426
cg09995596	22	39760158	rs67268022_C	38819111	betamet	-2244.04	0.00198143
cg21878514	5	118787985	rs75500973_G	118193487	Maternal_Age	-1563	0.00198637
cg17876758	7	56563742	rs12667693_A	57455018	Parity	-1868.83	0.00199454
cg22232704	13	110961606	rs12870443_T	111730106	betamet	-1699.52	0.00200398
cg19302183	1	56397400	rs10493183_C	56333648	Pre_Pregnancy_BMI	-1993.98	0.00200735
cg14547726	6	116832794	rs11758114_G	116412471	deliverymode	-2188.63	0.00204366
cg11654325	2	242810927	rs4468809_C	241834944	hypertension	-1942.06	0.00205243
cg00454719	13	37453500	rs4054538_A	37746248	Pre_Pregnancy_BMI	-1922.64	0.0020598
cg04027736	7	27143403	rs2301721_C	27196113	Pre_Pregnancy_BMI	-1780.23	0.00207076
cg14565151	12	95945384	rs201426386_C	96590459	Parity	-2085.37	0.00207746
cg08136806	12	52867793	rs11280603_GCGGGC	52467865	betamet	-1706.07	0.00209121
cg17334372	17	66925642	rs34987411_C	66203109	Maternal_Age	-2099.68	0.00209223
cg12068833	4	132896266	rs68072309_TTATAA	133797009	Gestational_Diabetes	-1612.91	0.00209239
cg02168442	8	102236522	rs16867605_A	102404609	Parity	-1537.45	0.00209674
cg12779301	17	79031394	rs9894254_T	78184679	betamet	-2133.31	0.0021089
cg11231018	10	90423408	rs6586174_T	90978270	Pre_Pregnancy_BMI	-1896.74	0.00211166
cg20131013	17	12692308	rs2322709_A	12843178	Maternal_Age	-1741.17	0.00212221
cg09279566	4	939162	rs376631216_T	850183	betamet	-1998.53	0.00212691
cg15334250	3	184297495	rs4328831_A	184177247	hypertension	-1502.11	0.00212828
cg06766034	22	47082260	rs74767249_G	47730490	Maternal_Age	-1811.96	0.0021363
cg02802029	3	145879686	rs7643638_C	145525989	Maternal_Age	-1617.35	0.0021382
cg07470694	15	26109249	rs13329305_C	26463724	Gestational_Diabetes	-1517.74	0.00215305
cg14336501	17	35424059	rs4796217_C	34819191	Maternal_Age	-1790.78	0.00215988
cg24092907	7	12729367	rs11760715_C	13218051	hypertension	-2171.77	0.00216354
cg11849692	10	103875969	rs10883802_G	104680362	hypertension	-2182.15	0.00217287
cg04111435	11	63448455	rs58298373_G	63896265	deliverymode	-1915.79	0.00219013
cg06996273	1	3620729	rs625079_C	4390289	Pre_Pregnancy_BMI	-1414.84	0.00219711
cg21100167	21	47295375	rs9977301_T	47062613	deliverymode	-1754.82	0.0022032
cg09997082	19	46170946	rs149252540_C	46032735	Parity	-1997.07	0.00225965
cg17201651	10	111683631	rs11195166_T	112285813	Pre_Pregnancy_BMI	-1500.01	0.00226639
cg13578160	7	72813978	rs138574868_TACTTTTACTGCTGGTGGAGAA	72993549	hypertension	-1459.45	0.00227207
cg23146560	5	140430569	rs3776103_G	140476894	betamet	-1678.94	0.00227355
cg03320170	12	42982649	rs10880418_C	43455788	hypertension	-2041.59	0.00229592
cg20780105	5	60455790	rs4647038_C	60240858	Maternal_Age	-1892.91	0.00229712
cg06607384	14	91579859	rs12434738_C	91513732	Maternal_Age	-1779.94	0.00230059
cg25332918	7	158766061	rs145893628_T	158510155	Gestational_Diabetes	-1561.79	0.00230319
cg09240693	2	86038538	rs141620048_A	86669645	hypertension	-1951.63	0.00230704
cg10578996	19	29455873	rs4806397_A	28909671	Gestational_Diabetes	-2336.96	0.00231016
cg07147033	1	1549615	rs41315326_T	1858071	hypertension	-1785.27	0.00231484
cg22056094	5	140719962	rs62378453_G	140787850	Maternal_Age	-1305.72	0.00232507
cg07126637	4	71248757	rs28448292_C	71379328	Maternal_Age	-2235.98	0.00233337
cg21579239	15	43211292	rs12702_C	44093927	Pre_Pregnancy_BMI	-2070	0.00234512
cg17611742	1	197745238	rs72749406_G	198048704	Gestational_Diabetes	-1514.95	0.00236134
cg24738611	2	29149895	rs6709355_G	28153488	hypertension	-1966.5	0.00238537
cg25325094	5	146259544	rs28994879_T	145718765	Maternal_Age	-2274.26	0.00239738
cg24340565	3	11686607	rs438129_T	12007910	betamet	-2059.41	0.00239805
cg08681856	19	51411737	19:52194666:AGAG_A	52194666	Maternal_Age	-1576.53	0.00240777
cg09846895	1	161442738	rs4657124_G	161909599	Gestational_Diabetes	-1528.45	0.00241262
cg25708790	12	132549361	rs34152718_A	133331364	Maternal_Age	-2019.24	0.00242007
cg13813086	9	128650501	rs79324167_A	128764373	Maternal_Age	-1926.96	0.00242888
cg14102437	2	33359688	rs146537934_C	32413744	Gestational_Diabetes	-1970.71	0.00243891
cg10040866	15	72690640	rs72000655_G	73361464	hypertension	-1978.79	0.00244651
cg09981929	10	82296072	rs74639780_C	82358217	Maternal_Age	-1356.31	0.00244726
cg14090647	22	24108000	rs6003938_G	24224508	Pre_Pregnancy_BMI	-2228.36	0.00246073
cg24590515	6	112688930	rs58691769_T	112159068	Maternal_Age	-1848.34	0.00246936
cg06693983	19	55889216	rs149250275_T	55771059	Maternal_Age	-1445.59	0.00249982
cg22689016	5	506129	rs12516145_T	1012667	Maternal_Age	-1647.78	0.00251722
cg26394308	17	74067861	rs34007000_C	74288564	Maternal_Age	-1760.28	0.00252826
cg00066854	10	113987376	rs35598821_C	114089117	hypertension	-2585.93	0.0025304
cg19761304	19	18980103	rs4808161_C	18942888	betamet	-1834.31	0.00253574
cg02273436	4	55143269	rs1351514_A	54232110	Maternal_Age	-1170.48	0.00254641
cg24334029	20	58296208	20:58682894:CG_AG	58682894	Maternal_Age	-2081.82	0.00255776
cg08400494	13	111318490	rs2893357_C	110663226	Parity	-1848.75	0.00257032
cg12006118	4	9479947	rs10033095_G	9456029	Parity	-1087.89	0.00259877
cg04819180	17	80829157	rs11078005_C	80563659	Gestational_Diabetes	-2215.04	0.00260188
cg22384356	8	124195192	rs11988157_T	124194740	betamet	-1901.07	0.00261534
cg23741520	15	83954231	rs11629965_T	84614645	Parity	-2049.34	0.00263445
cg18488946	15	25230295	rs71127085_C	26051474	Maternal_Age	-2146.29	0.00266882
cg07509935	14	24780167	rs17109542_T	25530924	hypertension	-1184.51	0.00266933
cg26218577	15	69744466	rs8024140_G	69688006	Parity	-1586.75	0.00267647
cg05132077	22	49448320	rs36071116_T	49942768	Maternal_Age	-1513.37	0.00269637
cg01673780	12	68619593	rs12426394_C	68207840	Maternal_Age	-1803.01	0.0026979
cg25009498	17	80562120	rs144597774_AAAAAC	80578310	deliverymode	-1378.07	0.00269794
cg04126713	6	33869760	rs3130169_T	33048102	Maternal_Age	-2522.17	0.00271501
cg27260867	13	112984840	rs9301506_G	112053611	betamet	-753.11	0.00271704
cg03535862	6	139348428	rs113307240_T	140196334	hypertension	-2182.73	0.0027379
cg07231045	8	142219444	rs6578177_C	142414326	hypertension	-2045.42	0.0027413
cg10605064	11	8290815	rs1843984_C	7355217	betamet	-1406.39	0.00274861
cg07357827	3	12200835	rs2960422_G	12334991	deliverymode	-1809.29	0.00278627
cg13933859	15	101512904	rs150584331_GGGC	101209604	Parity	-1999.51	0.00280512
cg24705818	10	18964128	rs9645525_A	18620950	Gestational_Diabetes	-1985.16	0.0028222
cg00718400	3	32509018	rs3732846_A	32433333	Parity	-1887.99	0.00283194
cg21758126	2	157183291	rs298315_G	157252772	Parity	-1610.88	0.00283858
cg03917138	17	70120182	rs9914764_A	70015552	deliverymode	-1324.13	0.00284055
cg27543040	1	247802703	rs3838991_ATATT	246939610	Maternal_Age	-1393.88	0.00285103
cg21216547	1	100681010	rs55728953_C	101046863	Gestational_Diabetes	-1967.58	0.00285955
cg09285795	13	112761581	rs9560020_A	111907526	Maternal_Age	-1738.15	0.00286851
cg16766914	17	55962703	rs12946525_T	55492466	deliverymode	-1581.07	0.00287171
cg06798189	3	27498659	rs35609098_A	26968813	Maternal_Age	-1987.74	0.00287756
cg07268332	11	10476494	rs61876980_A	9973987	Maternal_Age	-1820.03	0.00288933
cg03018162	8	137807457	rs61392208_T	137782227	betamet	-2086.32	0.00291116
cg25363679	12	71031202	rs10431515_A	71512301	Maternal_Age	-1838.29	0.00291698
cg11597902	17	75096239	rs72894058_A	76046676	Maternal_Age	-1675.03	0.00292331
cg23254737	4	140006975	rs12500887_G	140110434	Parity	-2021.51	0.00292523
cg22158051	5	143172092	rs72652808_G	143074056	Maternal_Age	-1815.44	0.00292585
cg11852794	14	92198970	rs1286295_T	91307178	Gestational_Diabetes	-2052.39	0.0029314
cg01837574	17	7836610	rs2313148_C	8251845	Maternal_Age	-1984.5	0.00297742
cg03171211	3	37368888	rs143969848_A	37000393	hypertension	-2192.36	0.00300348
cg10210624	19	58662595	rs113876476_C	58893070	hypertension	-2075.74	0.0030038
cg08857936	4	188539183	rs72711479_A	189277962	Maternal_Age	-2181.85	0.00301443
cg06891458	15	41951943	rs75615772_T	42386480	betamet	-1662.41	0.00301651
cg05420134	6	146863680	rs13214277_T	146136125	hypertension	-2142.74	0.00301792
cg06110458	16	85256305	rs11865871_C	85044424	Parity	-1765.07	0.00302527
cg02814552	15	27960031	rs2195817_A	27261647	Pre_Pregnancy_BMI	-1829.62	0.00302881
cg15227848	3	19987528	rs6803052_C	19988475	hypertension	-2046.51	0.00303869
cg17092523	12	6571600	rs2534710_C	6570163	Maternal_Age	-2106.13	0.00305234
cg02661079	20	44829722	rs190463698_A	44393574	Parity	-1828.84	0.00305567
cg25970575	4	6010164	rs6821383_T	6062639	betamet	-1251.36	0.00306839
cg27569752	17	10452975	rs734844_G	10004782	Gestational_Diabetes	-1857.97	0.00307922
cg13337731	7	73011308	rs138574868_TACTTTTACTGCTGGTGGAGAA	72993549	Gestational_Diabetes	-1852.57	0.00308898
cg05798147	6	127781063	rs7741021_C	127468274	betamet	-2140.67	0.00309303
cg08959039	13	111062266	rs7999064_A	111963037	Maternal_Age	-1388.94	0.00309688
cg13735469	8	144810657	rs11779871_G	144623918	Gestational_Diabetes	-1628.02	0.00311595
cg24990317	12	124908617	rs79700197_C	125534286	Maternal_Age	-1892.3	0.00311899
cg00093542	8	27144453	rs6558050_T	28093395	Pre_Pregnancy_BMI	-2032.31	0.00312977
cg24247537	11	457278	rs3830667_ATACCTTTTAG	244490	Parity	-1451.37	0.00316338
cg21243889	8	20207356	rs139013899_C	19245772	Gestational_Diabetes	-1819.67	0.00317419
cg24681307	1	110526191	rs2787015_A	110009434	betamet	-1896.89	0.00318132
cg17275844	4	48500942	rs78065644_AGGGTC	48180226	betamet	-1942.34	0.00318561
cg21249152	13	23501457	rs9580254_G	22520927	Parity	-2071.25	0.00320261
cg07401067	5	1725411	rs6860349_A	2133412	Gestational_Diabetes	-1729.14	0.00320906
cg20498962	7	150705760	rs199533997_A	151519941	Pre_Pregnancy_BMI	-1797.02	0.00321298
cg18939596	14	95330880	rs150002710_A	94955544	Maternal_Age	-1641.12	0.00321575
cg13433694	1	43637239	rs641350_T	43611230	Pre_Pregnancy_BMI	-1941.69	0.00321983
cg16396933	10	104954103	rs12264415_G	104767185	betamet	-1871.46	0.00323129
cg19460817	11	47575278	rs10838945_T	48566039	deliverymode	-2046.88	0.00324216
cg20099449	18	28898344	rs17803358_C	29257354	Maternal_Age	-1966.5	0.00325356
cg01733438	17	75276069	rs150431538_AAAG	74675667	deliverymode	-1979.3	0.00328699
cg20055237	2	240362425	rs11685039_T	240453588	Maternal_Age	-1684.97	0.00329377
cg11858450	19	15132184	rs67357103_A	14977107	Pre_Pregnancy_BMI	-1807.46	0.00330214
cg11140086	12	49783072	rs74088110_C	49072714	hypertension	-1525.48	0.00331519
cg22051146	5	177895047	rs12516516_A	178336215	Pre_Pregnancy_BMI	-2189.24	0.00331826
cg19962075	18	48256050	rs1217634_C	47407336	Gestational_Diabetes	-996.538	0.00334374
cg00557959	13	113296414	rs11268184_C	113641625	betamet	-1035.16	0.00336376
cg13320964	4	138114823	4:138808814:GAGAAAGAAAGAAAGAAAGAAAGAAAA_GAGAAAGAAAGAAAGAAAGAAAGAAAA	138808814	Maternal_Age	-2100.29	0.00336942
cg15231942	19	873330	rs181506465_G	429709	betamet	-1258.05	0.00341066
cg07139329	1	201708558	rs12750952_A	201661312	Parity	-1441.07	0.00342196
cg18286850	3	133464713	rs73213440_A	133310117	betamet	-1744.62	0.00342568
cg26674558	8	67405257	rs1138476_C	67974280	Maternal_Age	-1953.3	0.00344826
cg14621254	12	57569787	rs10783815_G	57616013	Gestational_Diabetes	-1822.27	0.00345061
cg03987199	1	29189655	rs7544720_T	29494507	Pre_Pregnancy_BMI	-1971.2	0.00346645
cg12406559	18	56530302	rs9966765_C	56116790	hypertension	-1835.49	0.00347944
cg02599361	5	178548373	rs10479437_T	178453042	Parity	-1207.46	0.00349441
cg02019333	3	118892215	rs59346852_G	119127993	Parity	-1703.45	0.00351469
cg23889010	20	43882990	rs6104120_G	43960420	Maternal_Age	-1846.61	0.00352618
cg12285565	8	26047780	rs12680252_G	26790272	deliverymode	-1847.82	0.00353672
cg06738887	15	60688010	rs373267429_G	60885301	Maternal_Age	-1955.02	0.00355353
cg02727591	19	40168558	rs74181992_AGGCCATTATCCCGATGAGATAATAGGGATAATGGCCT	40683692	betamet	-1863.61	0.00358012
cg24079381	17	77115473	rs9915090_T	76141133	Parity	-2125.97	0.00360249
cg22657465	6	76022515	rs6900739_C	75435843	betamet	-2159.11	0.00361156
cg05903289	2	130345205	rs4662942_T	130215888	hypertension	-952.396	0.00361334
cg12226717	11	94135006	rs144861870_C	93716526	Pre_Pregnancy_BMI	-1834.18	0.00361425
cg13448978	1	27961796	rs734725_T	27709858	Parity	-1849.46	0.0036293
cg15633390	4	99851211	rs201243505_A	99141624	hypertension	-1237.24	0.00363323
cg06194960	16	111362	rs13338262_A	168846	betamet	-2068.33	0.00363999
cg27357306	10	63657059	rs6479782_T	63806809	Gestational_Diabetes	-1340.36	0.00365609
cg07390210	18	74961196	rs470802_A	74660728	Gestational_Diabetes	-1771.2	0.00372994
cg15607358	12	372049	rs118140923_C	476252	Gestational_Diabetes	-1627.11	0.00373845
cg23268197	19	17932244	rs13345379_G	17887563	Gestational_Diabetes	-1411.08	0.00374971
cg05038469	14	104686119	rs11628870_T	104713102	betamet	-1429.82	0.00375208
cg20291222	12	75784541	rs61932895_G	75571998	hypertension	-1853.35	0.00378416
cg03921696	3	156848137	rs62273915_T	156555145	Maternal_Age	-1817.57	0.00379242
cg03601372	19	37267026	rs3108200_G	37210529	Maternal_Age	-1487.27	0.00381536
cg08377888	19	12948848	rs2861412_G	12661178	Parity	-1699.64	0.00381582
cg08576185	16	2055684	rs13336428_A	1532463	betamet	-2117.7	0.00383274
cg09986353	10	125996395	rs4929821_C	125824450	Maternal_Age	-2080.65	0.00383714
cg18029321	5	140230326	rs155942_T	139532538	Pre_Pregnancy_BMI	-732.152	0.0038689
cg06373940	2	128052778	rs12623981_A	127130139	Pre_Pregnancy_BMI	-1800.2	0.00388598
cg13687594	1	7122970	rs3789522_T	6259025	betamet	-1591.36	0.00388832
cg05594286	16	86840467	rs138420643_A	86549782	Gestational_Diabetes	-1463.45	0.00389934
cg01770296	1	222792554	rs3811465_A	222886119	Maternal_Age	-1877.5	0.00393968
cg21745164	16	23765304	rs141056221_T	22960156	Maternal_Age	-1819.77	0.00394285
cg07195224	1	159047034	rs2820146_T	158854523	hypertension	-1932.21	0.00394857
cg03102494	1	147801721	rs76958244_C	147042176	Gestational_Diabetes	-718.134	0.00395863
cg00734567	1	86172782	rs7539765_T	86351189	Maternal_Age	-1603.08	0.00396731
cg08662620	10	34061705	rs773983_T	34779131	Maternal_Age	-1674.38	0.00396813
cg05939560	12	131003775	rs1675874_T	130460029	Pre_Pregnancy_BMI	-2099.63	0.00398154
cg24790297	19	51226357	rs11879310_A	51037075	betamet	-1702.73	0.00398158
cg25334934	2	121269348	rs2272053_G	120436773	hypertension	-1371.84	0.0040196
cg21785710	2	63662027	rs146711025_C	63893776	Maternal_Age	-2241.57	0.00410886
cg25468212	13	49226663	rs11619804_C	49888131	Parity	-2090.06	0.00411398
cg05096467	17	56744490	rs6503851_A	56261981	Gestational_Diabetes	-1343.04	0.00411831
cg04788926	18	76617198	rs62098930_A	76594972	Maternal_Age	-1814.45	0.00414701
cg19738121	12	130651287	rs11060257_C	129822051	betamet	-1936.64	0.00416176
cg22801217	6	41010316	rs66855480_C	40824541	Pre_Pregnancy_BMI	-2194.72	0.00416388
cg05323879	17	46642104	rs73985902_C	46873187	Maternal_Age	-1752.1	0.00417577
cg02465761	8	6735510	rs73199039_A	6375289	Gestational_Diabetes	-1512.33	0.00418648
cg21191514	11	2187921	rs61871560_G	2320349	deliverymode	-1091.5	0.00419493
cg16643473	11	26593881	rs4923447_C	27495259	betamet	-1908.32	0.0042092
cg07027305	7	2059796	rs9969125_T	2088460	Maternal_Age	-2068.4	0.00422768
cg25561875	11	116228660	rs545559_A	116481248	betamet	-1694.36	0.00422836
cg08793894	17	7227737	rs5412_A	7184046	Gestational_Diabetes	-1703.09	0.00427091
cg05168015	5	171880461	rs2339364_G	171640854	Parity	-1813.88	0.00427214
cg01040434	1	86081443	rs2046159_G	86330589	Pre_Pregnancy_BMI	-1768.46	0.00428351
cg08169311	11	69706622	rs140134890_T	70319373	hypertension	-1796.39	0.00430978
cg26262049	11	10628012	rs75697165_G	10633496	Pre_Pregnancy_BMI	-1965.61	0.00434299
cg14701108	2	3131293	rs823184_A	2859558	Parity	-1218.23	0.00435605
cg00118365	5	140779112	rs801184_G	140090810	Parity	-1532.51	0.00437093
cg04039397	3	111260783	rs59671034_A	111665815	Gestational_Diabetes	-1956.26	0.00437271
cg15357934	12	58138320	rs10783815_G	57616013	Maternal_Age	-1972.49	0.00437366
cg22022881	2	105853494	rs4281921_T	106535966	Gestational_Diabetes	-952.197	0.00438792
cg12053065	12	52281674	rs149960700_CTTATTTA	51705168	betamet	-1731.21	0.00440801
cg18085176	4	7939940	rs201689649_A	7917744	deliverymode	-1561.05	0.00440834
cg12160527	12	51347610	rs3812825_G	50616346	deliverymode	-2224.34	0.00441761
cg23682609	20	52687365	rs732344_G	52660863	Maternal_Age	-1613.41	0.00442265
cg13729816	19	52954722	rs3764537_C	52619065	Maternal_Age	-1367.02	0.00442708
cg09584051	11	7098380	rs7950986_T	7137217	Maternal_Age	-2041.69	0.00444262
cg08888354	19	37958707	rs1363753_G	37488481	Maternal_Age	-2043.73	0.00446824
cg19702383	12	97885575	rs78584862_T	97677286	hypertension	-2029.5	0.00448239
cg08169020	14	69256888	rs139866000_T	70117787	Maternal_Age	-1833.38	0.00448707
cg14621350	12	39538106	rs71075021_CTGAT	39377121	Maternal_Age	-2078.12	0.0044946
cg10475928	10	118901190	rs1638440_C	118934887	deliverymode	-1598.69	0.00449544
cg10752676	7	123175466	rs28460790_T	122625941	Parity	-1916.63	0.00452823
cg11424776	5	2643177	rs59819599_G	2643147	hypertension	-1942.17	0.0045465
cg25977504	1	247979157	rs60806146_TA	247226207	Maternal_Age	-2065.74	0.00455671
cg18462916	13	113918539	rs9603957_T	113474348	hypertension	-2083.07	0.00456416
cg05969496	1	182923750	rs7517310_G	182079986	Pre_Pregnancy_BMI	-1967.07	0.00456753
cg06718003	19	15851771	rs1000329_C	16449517	hypertension	-2119.31	0.00458325
cg25600766	12	22486484	rs11438244_CT	22614899	deliverymode	-1677.3	0.00460931
cg21847800	15	51973224	rs2570233_G	52121846	Maternal_Age	-2216.84	0.00463531
cg18587476	2	24397810	rs13004818_A	24804182	betamet	-1511.71	0.00467792
cg16126754	10	133156058	rs12269134_G	133260815	Parity	-1535.55	0.00468542
cg25538235	18	70211974	rs72968052_G	69701713	Parity	-1602.98	0.00469213
cg05769923	16	84029838	rs9938227_G	84053301	deliverymode	-1694.09	0.00475445
cg01471264	2	119597415	rs13427870_G	118617003	Pre_Pregnancy_BMI	-1954.23	0.00477045
cg19963522	6	154677796	rs3805832_T	155473551	Maternal_Age	-1875.56	0.00478376
cg13495204	4	74274452	rs36219190_C	73929970	Maternal_Age	-2132.1	0.00478484
cg00907008	3	350892	rs11919828_A	1247669	Pre_Pregnancy_BMI	-1260.94	0.00478609
cg02303701	6	3160584	rs13196874_T	3912275	Gestational_Diabetes	-1641.79	0.00478623
cg27340506	8	87082045	rs34092348_C	87216851	hypertension	-1613.47	0.00478899
cg06228599	6	47010091	rs9472885_C	46800457	hypertension	-2103.06	0.00479798
cg01284415	19	49457725	rs4802547_T	49572547	Maternal_Age	-1864.03	0.00481538
cg10932486	5	61028265	rs78715689_T	61027537	Maternal_Age	-1327.2	0.00483656
cg20699141	3	182698915	rs6793163_C	182973255	Maternal_Age	-1962.21	0.00483839
cg05048730	11	58208576	rs535014_C	58618099	betamet	-2269.03	0.00486992
cg17247873	10	134332277	rs146063105_A	135122723	betamet	-1456.69	0.00487928
cg00002033	19	39798481	rs76452398_A	39832910	betamet	-1772.49	0.00489306
cg25912611	20	54968626	rs6024504_G	54483893	deliverymode	-1686.53	0.00490032
cg19928377	5	140249735	rs12515688_A	140480852	Pre_Pregnancy_BMI	-1132.16	0.00491315
cg10365563	7	21469772	rs2529175_T	21367928	betamet	-2259.16	0.00496988
cg06976144	5	3182057	rs10475140_A	2256873	Pre_Pregnancy_BMI	-1345.01	0.00499078
cg24787924	19	54231819	rs10410012_T	53302737	hypertension	-2207.75	0.00499145
cg06307939	19	12984645	rs45536046_G	12250983	Pre_Pregnancy_BMI	-1518.18	0.00500139
cg26658927	22	24577438	rs9612276_T	23619461	Maternal_Age	-2309.23	0.00500501
cg00566209	2	716389	rs385909_A	199678	Maternal_Age	-1661.6	0.0050445
cg06937068	5	140615329	rs73275709_G	140605601	Maternal_Age	-1677.19	0.00504763
cg12236088	2	105275812	rs17634270_C	105654150	deliverymode	-1462.76	0.00508837
cg02749463	17	46646359	rs5820710_CTTATA	46600110	betamet	-1670.93	0.00510937
cg10146935	1	871308	rs6690515_A	1447325	hypertension	-861.015	0.00512772
cg02983090	16	27437892	rs7189928_A	26827743	deliverymode	-1806.61	0.00514637
cg20172258	10	133878853	rs60533676_C	133951880	Pre_Pregnancy_BMI	-1566	0.00515614
cg21450784	19	519609	rs7251792_A	1021725	hypertension	-1722.57	0.00516744
cg11985480	2	74729100	rs10460574_G	75362648	deliverymode	-1744.19	0.00521055
cg06710259	5	55775841	rs150596343_CAA	55870215	Pre_Pregnancy_BMI	-1824.04	0.00526734
cg01646795	7	57324841	7:57519010:C_CTTAATAAACATTTTA	57519010	Parity	-1599.7	0.00527902
cg15389068	5	140475049	rs2697541_T	140559596	Maternal_Age	-1732.97	0.00531806
cg18474108	13	25670319	rs75794065_G	26046056	Maternal_Age	-1671.86	0.00532391
cg10776186	13	25875020	rs3053448_GAAGAT	26262549	Maternal_Age	-2073.36	0.00536509
cg05557233	6	27482950	rs6928314_T	27390993	betamet	-1177.27	0.00537579
cg00098799	15	99409360	rs144484438_A	98478518	Maternal_Age	-1376.33	0.0053854
cg26983198	11	1952756	rs72847987_A	1669570	Parity	-1842.82	0.00539584
cg08129505	19	15582687	rs2168647_A	16485829	Maternal_Age	-1884.99	0.00541077
cg08037922	1	179521085	1:180137486:G_GTCATCTGTCCACAGACCATCATCTGTCCACAGACCA	180137486	hypertension	-2075.71	0.00551848
cg05366561	20	30437731	rs113428245_C	30373051	betamet	-1714.17	0.00551862
cg26888623	6	37871320	6:37997833:TATATATATATATATATATATATA_T	37997833	hypertension	-2118.85	0.00553386
cg00225603	7	20865639	rs2529175_T	21367928	hypertension	-2236.65	0.00554079
cg12927753	3	160823392	rs336573_G	161067740	deliverymode	-1881.45	0.00554275
cg05172197	14	38727014	rs78391097_G	39154054	betamet	-2253.14	0.00554688
cg23136738	11	925521	rs3830667_ATACCTTTTAG	244490	betamet	-1987.5	0.00557133
cg12277225	13	52734032	rs9536156_T	53155539	Gestational_Diabetes	-1939.55	0.00557543
cg10082647	12	107348855	rs1882543_T	107067160	deliverymode	-1539.98	0.00560747
cg15444358	14	102051071	rs78779322_A	102990994	Parity	-1829.52	0.00564298
cg14324805	22	30902615	rs75490016_G	31064020	Maternal_Age	-2188.74	0.00566151
cg10161121	1	172628020	rs11588833_G	171774483	betamet	-2383.15	0.00572249
cg06702850	6	166876890	rs9355542_T	166053512	Gestational_Diabetes	-1637.53	0.00572578
cg14308082	10	131568021	rs426715_A	132287571	Maternal_Age	-1754.38	0.00573375
cg06640206	3	69985594	rs78468247_C	70313778	Maternal_Age	-2043.79	0.00574632
cg09019546	4	185936575	rs6849248_A	186156437	Maternal_Age	-1997.85	0.00576886
cg25669249	15	29442169	rs34240160_C	29676592	betamet	-1815.29	0.00577127
cg17496921	19	11406993	rs10424345_A	12188317	Gestational_Diabetes	-2324.6	0.00580129
cg05267394	20	32856898	rs6060137_T	33565480	betamet	-1196.38	0.00582676
cg19303898	1	170115258	rs6674620_C	169996593	Maternal_Age	-1616.81	0.00584629
cg15253520	8	87521369	rs4961194_G	87494974	betamet	-1660.86	0.00586506
cg23713900	18	615496	rs56342716_C	723394	betamet	-1756.97	0.00586525
cg20225999	2	218843435	rs10199385_G	218898890	Maternal_Age	-1318.22	0.00587341
cg11009736	2	119699682	rs2272053_G	120436773	betamet	-1995.03	0.00589065
cg03371962	12	1772323	rs12828908_G	1879385	hypertension	-1751.45	0.00589176
cg16698814	19	51524763	rs11879310_A	51037075	betamet	-1889.92	0.00591243
cg00955544	21	31767222	rs2832745_G	31643583	deliverymode	-2179.58	0.0059139
cg18860301	6	13977167	rs6459373_C	14739335	Maternal_Age	-2220.9	0.0059189
cg04165000	6	53375279	rs1355775_G	52529358	hypertension	-1991.64	0.00592208
cg11103390	10	11784920	rs10906009_T	11802630	hypertension	-1083.2	0.00593059
cg16409562	14	21485900	rs3811327_T	22471333	Pre_Pregnancy_BMI	-1983.54	0.0059416
cg22712983	2	219187374	rs17847406_G	220162015	Gestational_Diabetes	-1740.66	0.00600071
cg11254952	1	1890171	rs41315326_T	1858071	Maternal_Age	-2113.84	0.00602451
cg06953865	19	18549723	rs72317419_C	18540280	betamet	-2322.95	0.00603354
cg11153400	22	46449498	rs3788664_T	45981492	betamet	-1110.15	0.00606211
cg22199969	2	233323840	rs67171963_T	233310014	deliverymode	-1449.74	0.00606229
cg01842720	11	7535887	rs11041876_C	8337859	Maternal_Age	-1722.84	0.00606395
cg13336665	5	134872610	rs11744181_T	135664762	Parity	-1658.13	0.00611187
cg14972155	5	54281198	rs149791385_G	54909825	Maternal_Age	-1288.83	0.00611563
cg25197500	17	80581805	rs7405607_C	80938781	hypertension	-1804.84	0.00613362
cg24828322	10	96830111	rs77046614_G	96519244	hypertension	-2010.88	0.00616618
cg06682039	6	170536047	rs17860614_C	170109399	deliverymode	-1601.14	0.00618506
cg03444340	2	182386600	rs16867392_A	182129097	Gestational_Diabetes	-2205.82	0.00620633
cg25600606	11	33308345	rs3808985_A	33183073	Maternal_Age	-2146.35	0.00626945
cg02633068	15	27083996	rs4906865_G	26402355	betamet	-1529.06	0.00629174
cg05124918	12	52473462	rs144600069_CG	52431350	Maternal_Age	-1710.59	0.00630654
cg03757805	13	111521981	rs12870443_T	111730106	Gestational_Diabetes	-1758.21	0.00632256
cg24716416	4	188736112	rs149707865_CCTTCCTCTTTGACTCCAT	189027651	Pre_Pregnancy_BMI	-1611.3	0.0063529
cg24768135	17	4805392	rs79436576_T	4805167	Pre_Pregnancy_BMI	-1439.19	0.00635847
cg05226607	5	147548617	rs60978485_T	147470679	deliverymode	-2265.29	0.00641736
cg15844419	21	46850665	rs4819121_T	46889565	Pre_Pregnancy_BMI	-1370.82	0.00642389
cg01722963	16	88263261	rs11076689_G	88465868	betamet	-1620.05	0.0064593
cg24674504	5	140189548	rs10574782_T	140615501	Maternal_Age	-1927.81	0.00647434
cg10371615	7	157277398	rs17837794_C	157469863	betamet	-2069.29	0.006478
cg07506841	7	38728135	rs112002348_G	39606523	hypertension	-2184.93	0.00651112
cg24446178	12	100750702	rs115881447_A	100775451	Pre_Pregnancy_BMI	-1756.84	0.0065406
cg26750002	19	49244674	rs11267495_G	49956460	deliverymode	-1874.49	0.00654674
cg14057711	17	22203489	17:22026088:A_ATATTTT	22026088	Pre_Pregnancy_BMI	-1563.68	0.00657689
cg08301181	17	73780373	rs881563_G	74129012	Maternal_Age	-1944.29	0.00662015
cg01271812	2	66671478	rs6546178_G	65984172	hypertension	-1745.73	0.00662039
cg00211215	6	32552246	rs9270923_C	32572405	hypertension	-202.204	0.00662757
cg04738130	16	56684805	rs143451800_C	56684295	Gestational_Diabetes	-1734.63	0.00668583
cg21154426	3	53161967	rs7628839_G	53765448	hypertension	-2197.2	0.00668709
cg19825600	2	3704501	rs13403164_G	3714966	hypertension	-1352.64	0.00670043
cg19931902	20	207144	rs6056135_T	933015	deliverymode	-2082.16	0.00672284
cg20502257	12	55758598	rs3759101_T	56211641	deliverymode	-1859.84	0.00672537
cg17118262	17	32690569	rs3816754_T	33433849	betamet	-2110.83	0.00675103
cg08631502	16	1078986	rs3176368_T	127827	Maternal_Age	-1633.43	0.00676067
cg07383535	5	157078082	rs2270820_C	157158372	Maternal_Age	-1931.79	0.00676493
cg00227156	22	18463646	rs5747200_C	17958441	betamet	-1914.74	0.00685138
cg02999390	2	98357802	2:98188893:GAAAATTTAGAATTTAAAATTTAAAATTTAAA_GAAAATTTAGAATTTAAAATTTAAAATTTAAA	98188893	Parity	-1970.48	0.00686915
cg21327235	17	7643798	rs200045810_C	7747642	Parity	-1791.46	0.00691381
cg08356637	11	8385767	rs16931210_G	7770142	Pre_Pregnancy_BMI	-1977.54	0.00694549
cg06013872	4	72203823	rs9993024_C	72723718	deliverymode	-2039.08	0.00694987
cg01324343	3	183735012	rs7625464_C	183723956	betamet	-1588.23	0.00695123
cg00899659	10	45495971	rs1680641_G	44709657	betamet	-2046.62	0.00697441
cg25536014	5	5139458	rs140060037_G	5353048	Maternal_Age	-1207.4	0.00698563
cg06317209	12	58210878	12:58449422:C_T	58449422	deliverymode	-1558.89	0.00699159
cg01447427	1	161128567	rs61219424_G	161360134	Parity	-1905.14	0.00701543
cg00819078	5	16615081	rs76871412_A	16406352	Maternal_Age	-2070.58	0.0070263
cg21030400	19	2052564	rs7257116_T	2028985	hypertension	-2059.19	0.00705729
cg20253212	4	41694822	rs12509038_G	40980737	betamet	-2147.61	0.0070975
cg06713675	4	122721982	rs67772833_A	122723106	Pre_Pregnancy_BMI	-1332.92	0.00711789
cg08703857	7	2653651	7:3340909:GGGC_GGGCGGC	3340909	Pre_Pregnancy_BMI	-1093.9	0.00714124
cg05624196	3	195310883	rs11707224_A	194574958	Maternal_Age	-2185.46	0.00714723
cg14583127	10	37940493	rs2505232_G	38344700	Pre_Pregnancy_BMI	-1499.47	0.00722093
cg05348871	11	36397127	rs77190366_T	36430848	Gestational_Diabetes	-2221.52	0.00723528
cg11043002	5	177876863	rs2672831_G	177899025	Maternal_Age	-2111.37	0.00724245
cg23206115	6	158066900	rs9458563_C	158229807	betamet	-1976.47	0.00725832
cg26750893	2	38043481	rs138922687_G	38595140	Maternal_Age	-2033.56	0.0072783
cg17434634	19	49522954	rs73049222_C	48866457	Parity	-1678.63	0.00728143
cg09804944	1	89616547	rs10524022_C	89323374	hypertension	-2111.41	0.00736415
cg22534509	12	123215119	rs1798569_A	123303945	betamet	-2006.07	0.00737302
cg16464735	14	57700226	rs10144612_C	56761044	Gestational_Diabetes	-1889.41	0.00741664
cg12119625	19	54106789	rs12459469_A	53667913	betamet	-455.877	0.00744976
cg02985445	7	97908505	rs6979084_A	98370376	deliverymode	-2208.1	0.00748226
cg19187616	8	53012573	rs11785287_T	53806207	Pre_Pregnancy_BMI	-1504.62	0.00748974
cg05117324	11	4469604	rs12281293_T	3963814	betamet	-2253.13	0.00755972
cg09555818	19	45449301	rs7259679_T	45457306	Maternal_Age	-2109.29	0.0075647
cg07369606	17	80290169	rs72250407_A	80285809	Maternal_Age	-1989.12	0.00760646
cg03896694	16	3493440	rs1967308_T	4065677	hypertension	-1213.44	0.00760821
cg01114163	5	1856713	rs143666424_GT	1881434	Maternal_Age	-1361.84	0.0076247
cg18606098	4	103998717	rs113125634_GATTCCATTTGA	103732202	betamet	-2039.17	0.00767771
cg20548231	22	31318373	rs115669485_C	32159705	Maternal_Age	-1519.95	0.00768164
cg04921690	7	23244034	rs145260264_T	23337776	hypertension	-2007.13	0.00774596
cg14664412	3	122044043	rs1574133_C	121468794	Maternal_Age	-1949.26	0.00775418
cg19676181	4	56660398	rs6554320_C	56623431	betamet	-1408.76	0.00777186
cg00473501	17	56354594	rs2233908_A	56085257	Maternal_Age	-1936.04	0.00782455
cg19987356	17	40823930	rs3785900_A	40307168	betamet	-1694.21	0.00782683
cg21592690	4	88528331	rs117676857_G	88787560	deliverymode	-2044.67	0.00782924
cg13984928	17	3704574	rs11471191_CAT	4063426	Maternal_Age	-1424.42	0.00784463
cg24207009	17	76037562	rs72156256_T	75388612	betamet	-1517.98	0.00788401
cg05371552	7	158854564	rs144000195_T	158051111	betamet	-1137.73	0.00793928
cg07241675	7	99067143	rs10235866_A	98269772	Pre_Pregnancy_BMI	-1474.86	0.00795135
cg01364651	7	18067537	rs148933512_C	17895544	Parity	-1803.31	0.00801128
cg18965322	2	99735582	rs17022249_C	99735263	hypertension	-2168.54	0.00808524
cg26815066	11	116578212	rs897836_T	117252489	betamet	-1912.46	0.00809856
cg04451570	10	81892128	rs77777288_T	82258816	Pre_Pregnancy_BMI	-1806.19	0.0081049
cg08779649	13	50194554	rs17073175_C	50141707	auc	1.14394	0.00811459
cg23106045	1	149162430	rs72692813_G	149899885	Gestational_Diabetes	-1566.11	0.00811901
cg02303399	1	153175248	rs885096_T	152971313	hypertension	-2020.82	0.00812247
cg08186790	2	121346485	rs9308614_G	121337196	betamet	-1942.39	0.00813361
cg20295248	20	5485270	rs11453311_CT	5932104	Maternal_Age	-1433.68	0.00817789
cg10011623	20	57463527	rs6064714_G	57414140	Gestational_Diabetes	-1439.11	0.00818266
cg17804112	19	55417496	rs114699037_C	55417050	Pre_Pregnancy_BMI	-1728.28	0.00823736
cg20354882	12	96350795	rs6538617_T	95611141	Parity	-1327.91	0.00826249
cg15945287	17	53809462	rs71363805_TGTG	53721993	Maternal_Age	-1728.76	0.00827113
cg14535884	9	117349621	rs10429546_A	117054195	Maternal_Age	-1853.32	0.00829701
cg05157360	13	113613660	rs138113962_T	113580619	Pre_Pregnancy_BMI	-1396.8	0.00832038
cg16510022	1	102462855	rs141853979_CTTTG	103380892	betamet	-1723	0.00832528
cg06837568	12	108634212	rs139504427_TCTC	108222159	Gestational_Diabetes	-1168.88	0.00835653
cg07034004	7	1250246	rs10951969_C	1221528	Maternal_Age	-1824.31	0.0083612
cg02366262	11	121297716	rs11217962_T	120545346	betamet	-1820.39	0.00836138
cg07379703	5	78279424	rs72776464_T	77475281	Gestational_Diabetes	-2197.95	0.00837001
cg02159489	17	79459563	rs138275447_A	79611369	betamet	-926.59	0.0083753
cg15203214	6	379489	rs2459596_T	1286450	hypertension	-1315.01	0.00840925
cg13573346	14	101363925	rs8019930_T	101303361	betamet	-2122.18	0.00841707
cg13848990	11	55682457	rs113751227_ACATATTTTTTT	55057191	betamet	-2163.28	0.00842457
cg01381374	7	93474158	rs59690848_G	93526050	Gestational_Diabetes	-1900.35	0.00842879
cg07592535	10	52008905	rs7908136_T	52360795	deliverymode	-2122.85	0.0085635
cg21755709	21	45149398	rs17004619_A	45400781	Pre_Pregnancy_BMI	-1980.17	0.00858132
cg07200608	11	76998221	rs139759147_AT	76091289	betamet	-2184.69	0.00858432
cg01855070	3	42201314	rs421559_A	42553114	Maternal_Age	-1721.39	0.00859479
cg04873098	1	3165191	rs56984298_C	3318446	betamet	-1225.67	0.0085964
cg27583010	16	30198505	rs35480350_A	30366039	Parity	-1821.71	0.00859984
cg12273319	19	50861262	rs11879743_C	50562372	betamet	-1698.05	0.00861584
cg09135239	16	412393	rs7199181_A	412333	deliverymode	-1303.85	0.0086261
cg03378599	5	140106029	rs79212106_A	140913662	betamet	-1907.08	0.00863951
cg18405330	6	164171960	rs67952008_A	164146197	hypertension	-1429.04	0.00867364
cg26373733	6	157041268	rs2365615_C	157960017	hypertension	-1504.14	0.00869131
cg02638909	8	30888801	rs112564138_C	31219578	Maternal_Age	-2208.48	0.00869573
cg24338843	1	12806667	rs35562212_C	11847740	betamet	-2033.01	0.0087026
cg09214616	6	168533375	rs67822845_A	167823465	Pre_Pregnancy_BMI	-1449.9	0.00870985
cg09451427	3	50488230	rs55914752_GAGTC	50108948	Gestational_Diabetes	-1536.74	0.0087165
cg15414745	6	74064047	rs3012530_T	74679826	Maternal_Age	-1536.84	0.00873113
cg10599438	19	844589	rs117593705_C	1021500	Parity	-1632.19	0.00874988
cg14027288	1	180923683	rs58013893_GGCCCCTGCGCA	180727915	Pre_Pregnancy_BMI	-1253.31	0.00875188
cg20906802	6	47749786	rs1234120_T	46879000	Maternal_Age	-2017.6	0.00875804
cg23247945	5	140530410	rs3776103_G	140476894	Maternal_Age	-1283.98	0.00877905
cg02094337	17	80542118	rs185224389_G	80489631	hypertension	-1882.82	0.00877934
cg16282892	3	193987757	rs7609739_T	193713552	Maternal_Age	-1568.4	0.00878516
cg09715285	2	220108267	rs35328001_T	220108423	Pre_Pregnancy_BMI	-1721.22	0.0087903
cg21010202	6	1615843	rs2804728_C	699697	Maternal_Age	-1111.48	0.00880697
cg04756577	8	30853564	rs7004230_T	31143974	Maternal_Age	-2127.95	0.00882032
cg10021924	12	131401275	rs73445432_A	130546874	Maternal_Age	-1515.42	0.00885574
cg16230581	14	95358041	rs2282266_T	95658153	betamet	-1831.84	0.0088657
cg11903920	10	132930485	rs11017764_G	132949201	betamet	-1882.86	0.0088712
cg03547797	11	22689644	rs72868616_T	23398905	Pre_Pregnancy_BMI	-1532.43	0.00889992
cg06687640	5	159560692	rs10077980_T	159614339	Parity	-2002.6	0.00890958
cg08819022	22	18531447	rs7288481_A	18961782	deliverymode	-1544.09	0.00894012
cg12097325	1	1076431	rs72892220_C	1050701	deliverymode	-1824.04	0.00896669
cg06094482	1	40158708	rs75515807_A	41061416	hypertension	-2046.71	0.00908354
cg03143849	11	2904951	rs113811974_C	2297099	Maternal_Age	-1805.2	0.00909457
cg26393629	14	21191859	rs144969007_T	20771823	betamet	-1355.24	0.00912415
cg14554519	2	11101032	rs11894033_A	12019150	Maternal_Age	-2081.38	0.00913042
cg18825419	10	27150407	rs2815519_C	27922527	Maternal_Age	-1893.65	0.00913461
cg10606698	6	76203642	rs17553310_CCTT	75995155	betamet	-1862.13	0.00915406
cg05060607	12	8211391	12:8777523:CCCG_C	8777523	Gestational_Diabetes	-1542.63	0.0091671
cg11717189	11	2154132	rs2283159_T	2569903	Parity	-1486.83	0.00917203
cg03792788	2	121338607	rs75451260_T	121468935	betamet	-1924.74	0.00917235
cg10502244	12	48399295	rs12099937_C	48771616	Gestational_Diabetes	-1857.66	0.00923696
cg04071270	5	140457553	rs17287078_G	141282159	Gestational_Diabetes	-1515.84	0.00929614
cg06819704	5	159707559	rs6874323_A	159020879	hypertension	-1870.39	0.00932464
cg15586392	8	142238691	rs3816063_T	142161064	Gestational_Diabetes	-1810.02	0.00947572
cg20171429	7	89873821	rs6965126_C	90015825	Parity	-1871.83	0.00950204
cg01393945	5	10457034	rs61751793_AG	11196907	Maternal_Age	-1549.91	0.00952784
cg19843353	5	180651585	rs200454506_C	180687428	betamet	-1680.67	0.00953121
cg22382021	8	145755756	rs3866997_C	146202386	Parity	-1524.42	0.00954279
cg17218026	1	154582156	rs12125397_T	154636972	deliverymode	-1866.58	0.00955616
cg25605731	19	13054434	rs1975349_C	12222861	Maternal_Age	-1717.86	0.0095762
cg04972745	10	101287846	10:101297319:G_C	101297319	Maternal_Age	-1405.25	0.00961282
cg19988426	10	130064021	rs11016138_A	130040987	Pre_Pregnancy_BMI	-1960.47	0.00963445
cg02726930	12	114107803	rs10774755_T	114810396	hypertension	-1830.55	0.00963879
cg10909192	14	45579847	rs201635152_A	45519276	deliverymode	-1925.18	0.00970914
cg04096085	14	101435336	rs200893139_ACACG	102149793	Parity	-1818.05	0.00971691
cg18082788	6	149806339	rs587968_T	150735846	betamet	-1990.27	0.00972396
cg23169762	6	3749854	rs72850108_T	4160471	Maternal_Age	-1985.57	0.00974119
cg20102280	13	47470793	rs73183862_T	48085434	deliverymode	-2269.66	0.00975748
cg24998527	1	42611607	rs4019589_C	42708626	deliverymode	-955.068	0.00977758
cg09393619	3	195897833	rs200561579_A	196467722	Maternal_Age	-2130.33	0.00978791
cg08506869	8	48572447	rs28396124_C	47782917	deliverymode	-1639.63	0.00978832
cg04584103	14	94405267	rs67502036_G	93775235	deliverymode	-1461.8	0.00980443
cg02727285	19	45504242	rs12150959_T	45191157	betamet	-1792.87	0.0098495
cg08316083	19	1796207	rs759072_A	2728971	Pre_Pregnancy_BMI	-1440.8	0.00987494
cg01617317	11	59824110	rs511785_G	59521461	Maternal_Age	-1709.42	0.00987732
cg09929856	22	43817323	rs743031_A	43783371	Pre_Pregnancy_BMI	-1826.19	0.00988679
cg23398047	8	49783505	rs185824106_C	49272685	hypertension	-1657.75	0.00988804
cg07498415	11	45721853	rs10838503_A	45690907	betamet	-1970.49	0.00990195
cg24176311	7	128696150	rs2402907_G	128274128	betamet	-1905.76	0.00991955
cg01517571	1	55089959	rs77860231_A	54156255	betamet	-1729.22	0.00994865
cg21356998	4	113971324	rs72678784_C	114614140	Gestational_Diabetes	-1986.97	0.00999693
cg26508200	12	109235071	rs149050218_T	110066701	Maternal_Age	-1807.58	0.00999974
cg17948986	13	50594404	rs9596144_T	50128754	Gestational_Diabetes	-1984.44	0.0100082
cg05168468	5	119799531	rs71586481_A	119736268	Pre_Pregnancy_BMI	-1868.38	0.0100419
cg17691334	11	36615733	rs904557_A	36177539	hypertension	-2026.12	0.0100834
cg02042585	6	160783785	rs16888669_T	160503894	Maternal_Age	-1856.91	0.0100939
cg19421584	7	158664247	rs2308133_TAAC	158658793	Gestational_Diabetes	-1733.84	0.0101462
cg25516803	3	42307519	rs17030458_G	42632238	Maternal_Age	-1979.8	0.0101573
cg26423322	2	33905480	2:34164592:GAGCAGAGTTCCTCATTTTGC_G	34164592	betamet	-1800.1	0.0101585
cg10101468	11	76744076	rs17811389_T	75946352	betamet	-1822.61	0.0102466
cg06817312	3	38562303	rs1093690_T	38400658	Maternal_Age	-1323.71	0.0102646
cg02192673	4	72897565	rs200905281_CTACAGGCGCCTGCCA	72904759	hypertension	-1533.81	0.0102836
cg15398976	13	38445267	rs2985159_G	38176489	betamet	-1767.43	0.0102882
cg13921921	1	155931763	rs11264293_G	154946517	Maternal_Age	-2200.36	0.0103085
cg08735705	7	1003645	rs4596558_C	1108530	Parity	-1397.97	0.0103139
cg08371050	7	90192576	rs6965126_C	90015825	deliverymode	-2048.85	0.0103159
cg08767686	5	51426	5:1009223:AGGGCGGGC_A	1009223	betamet	-1346.59	0.0103842
cg21158502	5	74348187	rs4492095_C	74317279	betamet	-2194.43	0.010397
cg10768316	6	166746933	rs9459407_C	165792989	hypertension	-1864.4	0.0104673
cg24508426	10	124578209	rs6599651_A	124861807	betamet	-857.766	0.0104987
cg22724847	1	248512586	rs7552803_C	249179298	Parity	-1997.17	0.0105067
cg19389372	19	36485356	rs79952524_ATGGAGGAG	36700474	Pre_Pregnancy_BMI	-1443.57	0.0105726
cg10862468	10	135342218	rs3750580_C	134650440	Maternal_Age	-656.455	0.0105754
cg14593033	17	56296980	rs73995445_C	56160566	Pre_Pregnancy_BMI	-1676.8	0.0105983
cg26120813	12	133000792	rs10781651_A	133380498	Gestational_Diabetes	-1419.05	0.0106357
cg16668896	7	54900801	rs815934_G	55574016	deliverymode	-1845.42	0.0106373
cg02111865	2	30371990	rs889898_G	31171209	Gestational_Diabetes	-2268.04	0.010644
cg05023691	1	192605253	rs2247352_G	192157290	Gestational_Diabetes	-2017.7	0.0106444
cg06072036	11	822402	rs80045027_T	1588555	Maternal_Age	-2316.56	0.0106539
cg04690319	11	113604277	11:112966037:C_CGTGTGTGTGTGTGT	112966037	Maternal_Age	-2044.62	0.0106732
cg23218354	1	2885244	rs10909825_T	3817260	Pre_Pregnancy_BMI	-1283.18	0.0107118
cg08243619	1	11561662	rs200473328_T	12443511	betamet	-1781.79	0.010726
cg07587796	4	111397401	rs9994289_T	111338277	hypertension	-1668.74	0.0107445
cg01670430	7	2773010	rs11981207_T	3371579	Maternal_Age	-1970.04	0.0107625
cg00660106	10	118885753	rs10885953_T	118253483	Gestational_Diabetes	-1966.73	0.0107663
cg27326306	16	66442374	rs4081759_A	66947783	Pre_Pregnancy_BMI	-2021.5	0.0109217
cg09645475	20	815316	rs57280980_T	165124	betamet	-1947.33	0.0109284
cg24119225	5	140344483	rs73275709_G	140605601	Maternal_Age	-1982.94	0.0109307
cg13837679	11	44329915	rs2863030_T	44003258	betamet	-2015.91	0.0109377
cg26436731	1	244395115	rs616540_G	245196409	betamet	-1852.06	0.0109509
cg22912818	13	114194341	rs4150734_C	114265950	betamet	-2026.12	0.010999
cg12594933	1	3806817	rs139505893_CT	3817092	Gestational_Diabetes	-1929.46	0.0110133
cg13994241	17	46667725	rs71366902_AT	46719157	betamet	-2134.05	0.0110778
cg15181151	6	150070149	rs2297932_G	150039361	Maternal_Age	-1696.25	0.0111172
cg14494204	5	174221189	rs35086623_T	173629260	Maternal_Age	-1533.39	0.0111191
cg13563026	4	47512538	rs2664017_G	48229886	Maternal_Age	-1977.73	0.0111339
cg13516209	6	29855302	rs9259867_A	29897802	Pre_Pregnancy_BMI	-1684.55	0.0111524
cg17157275	5	172097385	rs6556037_T	172097353	betamet	-2128.29	0.0111542
cg06022561	2	242702553	rs7568781_A	242090639	hypertension	-2242.85	0.0111559
cg23048215	19	947936	rs2304615_G	1826112	betamet	-2269.32	0.0111583
cg20016023	10	99160130	rs10882946_T	99253726	Maternal_Age	-1887.93	0.0112235
cg26217813	17	3378996	rs996172_C	3353289	Pre_Pregnancy_BMI	-2286.99	0.0112289
cg05204104	2	235403141	rs10754938_C	235303181	betamet	-1879.06	0.0112309
cg08006309	16	1587810	rs1657130_C	1946090	hypertension	-2306.34	0.011256
cg16321029	15	25068850	rs367866537_G	24347022	betamet	-1657.31	0.011276
cg26200598	18	8717113	rs400839_T	8660149	betamet	-1906.02	0.0112875
cg03549146	16	69966902	rs11283935_CGCATTCCTCTTCCCCGCATTCCTCTTCCCCGCATTCCTCTTCCCT	69977320	deliverymode	-1514.19	0.0113417
cg25154244	10	135060549	rs2265639_C	135221576	deliverymode	-1539.47	0.011371
cg04586126	5	176734633	rs3217316_A	175921150	Maternal_Age	-2269.23	0.0114114
cg21198300	4	140429869	rs112070775_G	140418081	Maternal_Age	-1329.85	0.0114244
cg17976390	10	6130479	rs2231413_T	5566269	Maternal_Age	-1993.61	0.0115083
cg19910147	8	18256117	rs208031_T	17839224	Maternal_Age	-2092.36	0.0115266
cg26686361	16	85964073	rs6540278_C	85620902	Parity	-1996.56	0.0115611
cg11645453	3	52864694	rs3839102_GGCTGAAACAATATCACT	52882353	Maternal_Age	-2182.85	0.0115762
cg18332229	7	971130	rs74369356_C	1071711	Maternal_Age	-1951.1	0.0115783
cg16106427	10	134045609	rs34204045_C	133977134	Pre_Pregnancy_BMI	-510.182	0.0115834
cg19771469	4	2275994	rs61792505_T	3116283	Maternal_Age	-2298.65	0.011618
cg23907981	7	156836741	rs9638053_A	157306484	Pre_Pregnancy_BMI	-1675.22	0.0116376
cg25800500	2	97505275	rs146537411_G	97220224	Maternal_Age	-1207.59	0.0116497
cg04012600	1	109850126	rs6537880_C	110369740	Maternal_Age	-1940.01	0.0116904
cg12253175	12	58132093	rs3751326_G	58335330	Maternal_Age	-1883.68	0.0117004
cg03962458	13	50745832	rs17073175_C	50141707	hypertension	-2005.85	0.0117142
cg08523384	5	141488047	rs74735889_T	142481810	deliverymode	-1309.94	0.0117242
cg06796779	3	128204927	rs141978910_T	128835788	Parity	-1617.02	0.0117279
cg08356926	4	70893329	rs28448292_C	71379328	Maternal_Age	-2118.5	0.0117486
cg22822446	10	26883013	rs11015647_G	27578379	Gestational_Diabetes	-1187.16	0.0117562
cg21987515	4	153274118	4:153743448:TAAAAAAAAAAA_T	153743448	Gestational_Diabetes	-1982.77	0.0117821
cg22216157	7	157643037	rs35089566_C	157478000	Maternal_Age	-1447.21	0.0117864
cg04487479	6	70993328	rs13220683_T	70327237	Parity	-1413.25	0.0117894
cg25341726	16	28518331	rs889688_A	29193338	betamet	-2092.99	0.0118412
cg25944717	5	180648843	rs34973672_T	180288466	Maternal_Age	-1196.58	0.0118824
cg01164574	21	22368940	rs202046857_T	22807336	deliverymode	-1567	0.0119336
cg11690666	17	80415469	rs11078005_C	80563659	Maternal_Age	-2258.36	0.0119549
cg12190994	7	4305061	7:3340909:GGGC_GGGCGGC	3340909	Parity	-1636.39	0.011977
cg24082121	5	672872	rs149970499_C	595209	Parity	-705.006	0.0119885
cg23779478	20	35274828	20:35012474:G_G	35012474	Maternal_Age	-1917.3	0.0119982
cg01619796	21	38790095	rs2073423_T	38302129	Maternal_Age	-2142.64	0.0120054
cg16629523	11	70262058	rs34027636_C	70173878	Pre_Pregnancy_BMI	-1507.21	0.0120271
cg10800346	13	114829496	rs68147196_GCTCT	114779217	deliverymode	-2025.06	0.0121032
cg13486833	15	71507300	rs76751889_C	70532889	Maternal_Age	-1588.97	0.0121285
cg18514705	19	44330665	rs2195980_C	44351694	hypertension	-1965.51	0.0121348
cg27637873	8	102804678	rs9642979_G	103622296	Maternal_Age	-2117.09	0.012144
cg03797115	4	110625010	rs6825928_A	110272292	Pre_Pregnancy_BMI	-1740.98	0.0121455
cg09971811	20	24930099	rs28445567_C	25099353	Parity	-2318.11	0.0121549
cg12492906	12	109250545	rs11278247_G	109192332	betamet	-1631.8	0.012171
cg04200607	10	72163475	rs201670247_T	71906917	betamet	-1821.06	0.012226
cg05194545	10	32096116	rs4747738_C	31155823	Maternal_Age	-1961.17	0.0122452
cg08678000	8	89047821	rs7459591_G	89622646	Parity	-2080.96	0.0122781
cg01692842	11	134126364	rs4130016_G	133398116	hypertension	-2045.18	0.0123191
cg25501930	20	3145178	rs146425172_T	3505409	deliverymode	-1723.43	0.0123496
cg12910830	5	162929657	rs17052656_C	162555614	hypertension	-2177.76	0.0123638
cg03904427	2	14541534	rs11440206_G	15513518	Maternal_Age	-2033.93	0.012384
cg21453656	3	179502686	rs73883817_C	180060032	hypertension	-2076.67	0.0124281
cg05402364	14	20344083	rs1243679_G	21093733	hypertension	-1904.38	0.012431
cg14107488	4	7033722	rs6856795_A	7799619	Maternal_Age	-2002.67	0.0124722
cg12725520	14	101439569	rs4906136_G	102102726	hypertension	-1830.5	0.0125006
cg03274456	11	62273116	rs78456314_G	62608867	Pre_Pregnancy_BMI	-1929.2	0.0125537
cg26811868	7	64878073	rs6954776_A	63970392	Parity	-2223.95	0.0125557
cg07669403	18	19477059	rs80103021_A	19900379	Pre_Pregnancy_BMI	-1727.22	0.0125706
cg26642420	4	146601345	rs4148243_C	146038848	Pre_Pregnancy_BMI	-2224.51	0.0125899
cg19630681	3	64429607	rs9873349_A	65104731	Gestational_Diabetes	-1512.24	0.0126037
cg13047308	11	47471339	rs7932354_T	46722221	Gestational_Diabetes	-2183.79	0.0126175
cg10272176	16	2904862	rs12919933_A	3137261	Parity	-1655.15	0.0126658
cg13102348	15	97629221	rs8039146_G	98100316	Gestational_Diabetes	-1745.56	0.0127895
cg21328082	6	41254471	rs115856490_G	40513910	betamet	-2106.74	0.0127998
cg12810837	12	9822287	rs7967997_C	9237242	Pre_Pregnancy_BMI	-2005.24	0.0128133
cg05014727	10	6214016	rs145248506_A	6205643	betamet	-1960.28	0.0128332
cg13444538	7	158905317	rs2305467_G	158529889	betamet	-1118.09	0.0128385
cg05616010	19	58630089	rs8109275_G	58629878	Maternal_Age	-1774.35	0.0128498
cg09511421	4	116034871	rs67824716_GATC	116261236	Gestational_Diabetes	-1374.09	0.0128636
cg19376823	3	3135242	rs11709584_A	2613804	betamet	-2067.86	0.0128846
cg22700015	1	228743131	rs79527905_A	227945675	Gestational_Diabetes	-765.289	0.0128884
cg20737388	11	73668626	rs10793065_T	73372089	Gestational_Diabetes	-828.143	0.0129196
cg10259889	7	101936430	rs6465877_C	102504683	deliverymode	-1952	0.012949
cg19743545	2	237085808	rs2600727_C	237568487	Gestational_Diabetes	-1645.98	0.0129545
cg27027427	10	91091912	rs35996190_A	90618468	Parity	-1781.22	0.0129603
cg27217350	2	242813634	rs11696044_A	242077321	Maternal_Age	-1787.44	0.012969
cg21249659	12	10324843	rs10845232_C	11050250	betamet	-1983.41	0.0129704
cg05303559	7	158512380	rs7782723_C	158119956	betamet	-1906.41	0.0129895
cg15750696	6	56507601	rs9396258_G	56959731	deliverymode	-2065.9	0.0130027
cg15277677	11	131630648	rs10894442_C	131637822	Pre_Pregnancy_BMI	-1812.59	0.0130118
cg12748890	1	27676205	rs61216784_G	28390797	hypertension	-1787.44	0.0130467
cg05620261	19	34991070	rs74177152_GGATT	34954479	deliverymode	-1956.89	0.0130711
cg07185983	6	139012860	rs147622273_G	139021691	Maternal_Age	-530.797	0.013092
cg20408276	2	38300586	rs138922687_G	38595140	betamet	-1853.78	0.013107
cg11936341	6	1604140	rs1922938_A	1446047	betamet	-1358.92	0.013116
cg08217526	14	98445245	rs7154483_A	98937146	betamet	-1790.5	0.0131338
cg16661522	1	149145082	rs12077623_G	149970096	Maternal_Age	-1190.79	0.0131548
cg24808442	1	229439738	rs11581037_G	228467333	Maternal_Age	-2080.36	0.0131638
cg20814179	4	940893	rs376631216_T	850183	betamet	-1023.36	0.0131675
cg18107006	2	38831166	rs12996029_A	38819906	Maternal_Age	-2214.74	0.0131727
cg25556122	19	45721000	rs1434579_T	44932972	Gestational_Diabetes	-1527.92	0.0131819
cg10096929	1	156261403	rs2241111_C	156163718	Gestational_Diabetes	-1804.53	0.0131896
cg08812936	3	178254213	rs7424_C	178735212	Pre_Pregnancy_BMI	-1650.09	0.0132768
cg00452133	1	7308117	rs11120813_A	7062993	Maternal_Age	-1858.65	0.0133157
cg19922435	4	124694178	rs13109690_G	124813849	Gestational_Diabetes	-1674.54	0.013341
cg18970824	14	104662402	rs11628870_T	104713102	Gestational_Diabetes	-1935.87	0.0133575
cg25629938	12	70131692	rs113042358_C	70083082	Maternal_Age	-2223.34	0.013373
cg12549411	21	41032864	rs2277788_C	40817702	hypertension	-1457.09	0.0133768
cg01281175	5	175109114	rs11270428_AGTCTCTGAGTCACATTTCCTCAC	174638248	hypertension	-2007.93	0.013378
cg00888801	5	140806126	rs2697541_T	140559596	Maternal_Age	-2146.06	0.0133843
cg26891150	15	79575634	rs61528446_C	80176034	Pre_Pregnancy_BMI	-1750.34	0.0134095
cg23568334	11	129079485	rs12802622_A	129835336	Maternal_Age	-2221.26	0.0134588
cg03849834	6	41195891	rs6458203_T	41196040	betamet	-1651.38	0.0135324
cg17322044	12	125140105	rs75625652_C	125195074	Gestational_Diabetes	-1130.19	0.013545
cg02868375	2	73517755	rs828884_C	74374641	hypertension	-2235.58	0.013548
cg10073842	15	23894198	rs61995396_A	24683100	hypertension	-1873.33	0.0135809
cg04716394	14	74318162	rs2270074_G	74318645	Maternal_Age	-1886.63	0.0136087
cg06419432	17	25707535	rs138697975_C	25289229	betamet	-1739.01	0.0136439
cg09526135	4	85603757	rs140707524_AT	85589633	betamet	-2165.46	0.0137038
cg15900051	6	158245997	rs1744170_T	158507840	Parity	-1811.97	0.0137236
cg07012076	11	55797626	rs34391788_A	55271721	Parity	-1994.56	0.013744
cg17356750	7	114329849	rs77396472_G	113809213	betamet	-2146.31	0.0137625
cg02032334	2	121410165	rs75451260_T	121468935	betamet	-1997.23	0.0138453
cg00007076	8	67342600	rs35859859_A	66452425	Pre_Pregnancy_BMI	-1633.26	0.0139236
cg08634357	16	66956242	rs8051653_C	67848515	Parity	-1682.97	0.013932
cg27058052	19	54177231	rs10425136_A	53911973	hypertension	-2006.72	0.013939
cg21577598	17	80084751	rs9900614_T	79229451	Maternal_Age	-2175.27	0.0139429
cg11189107	14	25042782	rs10579388_T	24940601	Maternal_Age	-2142.77	0.0139537
cg24023289	4	109087312	rs28374811_A	109038758	Maternal_Age	-1850.81	0.013981
cg01606875	9	25678753	rs115036873_C	26191922	Maternal_Age	-1733.14	0.0140069
cg15878616	20	52492209	rs150312789_C	52384264	Parity	-1779.21	0.0140583
cg23270582	4	70514724	rs149194362_TAGGG	69628582	Maternal_Age	-1863.44	0.0140643
cg21990144	2	201726666	rs58097644_C	201441803	betamet	-2010.57	0.0140847
cg17099656	22	47135171	rs5769126_C	47135205	betamet	-2328.02	0.0140991
cg19369780	11	1578502	rs2008493_C	1582640	betamet	-1708.59	0.0141127
cg21649089	17	14198392	rs143766433_AGT	14171785	Pre_Pregnancy_BMI	-1050.18	0.0141641
cg26132114	10	44223934	rs2050502_C	44203201	Maternal_Age	-1498.9	0.014176
cg08435674	6	36308494	rs3839382_T	36826629	hypertension	-1646.16	0.0142533
cg27174822	16	2902830	rs9935192_A	2969856	Maternal_Age	-1600.42	0.0142685
cg07504598	7	24797786	rs59043175_T	23996698	deliverymode	-1405.45	0.0142807
cg10708189	1	58898793	rs2406784_C	59011987	Parity	-2028.26	0.0143104
cg05924254	4	1107720	rs11247975_G	1165130	Maternal_Age	-1607.94	0.0143845
cg08380478	10	132683454	rs74162661_A	132317669	deliverymode	-1534.6	0.0145063
cg00020778	12	109825145	rs7976412_G	110450687	hypertension	-1918.25	0.0145134
cg12777862	16	31548756	rs34368131_G	31613625	betamet	-1735.66	0.0145167
cg20078972	19	15391832	rs149941008_A	14760282	deliverymode	-1874.33	0.0145277
cg04663285	11	379455	rs11518908_C	349462	Parity	-1343.3	0.0145521
cg03830006	17	77707066	rs376128255_A	78466399	Maternal_Age	-481.919	0.0146001
cg24597363	4	1294996	rs79381557_A	873384	Maternal_Age	-1749.72	0.0146444
cg25289899	11	2019167	rs2283159_T	2569903	Maternal_Age	-1667.65	0.0147178
cg04358463	19	56215104	rs11667987_C	55987871	betamet	-1429.24	0.0147399
cg27318000	18	3845667	rs8096244_A	3786584	hypertension	-2163.81	0.0147436
cg22373770	1	9224198	rs301807_A	8484823	betamet	-1899.74	0.0147871
cg23445255	20	18774368	rs35930853_C	18548320	Maternal_Age	-1894.03	0.0147897
cg17598785	10	61112628	rs368643366_T	61183739	hypertension	-2288.72	0.0148037
cg05363438	1	224301382	rs35524864_G	225194252	Maternal_Age	-1957.57	0.0148402
cg15978561	2	240196996	rs74388311_T	241061289	betamet	-1837.61	0.0148464
cg02390624	11	85469919	rs291241_G	86013361	hypertension	-1885.96	0.014883
cg22463553	5	140788504	rs2697541_T	140559596	Gestational_Diabetes	-2041.77	0.0149001
cg12758090	15	80543408	rs12898706_G	80501402	deliverymode	-1688.25	0.0149479
cg05676441	5	19988800	rs13168993_A	19614024	Maternal_Age	-1730.37	0.0150117
cg15628518	8	145025059	rs10866916_C	145006790	betamet	-1527.96	0.0150597
cg16858211	7	36765349	rs196570_A	36304887	betamet	-1977.53	0.0150832
cg11137145	1	152730027	rs34564827_C	152170252	betamet	-2186.74	0.0151003
cg06836480	2	169928251	rs111563570_C	170544370	Maternal_Age	-2166.54	0.0151004
cg16372520	14	78869751	rs34270653_C	78993839	Parity	-1479.55	0.0151608
cg12216435	3	128995479	rs141978910_T	128835788	betamet	-2103.9	0.0152016
cg22103319	4	47984394	rs78137821_AC	48493587	hypertension	-2080.39	0.0152143
cg01564661	14	105942636	rs6576067_T	105473903	betamet	-2111.87	0.0152877
cg17136275	1	240874893	rs10047057_G	240332574	hypertension	-2002.08	0.0152904
cg21093807	3	56717625	rs13086176_C	57134246	Maternal_Age	-1553.82	0.0153087
cg23859303	7	158243632	rs142585407_C	157924712	Pre_Pregnancy_BMI	-1692.52	0.0153113
cg04369491	6	20211373	rs2819991_A	20748413	Maternal_Age	-1947.18	0.015335
cg21013983	18	56987316	rs2849385_T	56948315	betamet	-2131.53	0.0153572
cg05564117	22	25615918	rs16981163_A	26389510	betamet	-2006.37	0.0154264
cg20892287	11	128893851	rs7941354_T	129122718	hypertension	-2018.77	0.0154867
cg05254747	8	22223937	rs6992081_G	21260356	Maternal_Age	-2162.22	0.0155148
cg20002901	2	238777656	rs60823094_C	239096999	Maternal_Age	-1864.63	0.0156334
cg14357089	10	18550033	rs116536733_C	18855442	Maternal_Age	-1522.17	0.0156363
cg19069360	12	1922058	rs12816718_T	969800	Maternal_Age	-1718.64	0.0156371
cg12697139	1	209571889	rs113847849_GT	210311062	betamet	-1787.07	0.015708
cg05648964	12	8833355	rs12366431_A	9517364	betamet	-1971.91	0.0157249
cg00000029	16	53468112	rs7186637_T	53780102	betamet	-1749.08	0.0157281
cg26407558	1	207262706	rs2782851_T	207465062	Gestational_Diabetes	-1356.98	0.0157311
cg24467349	1	110254835	rs59583491_C	110469767	Maternal_Age	-946.014	0.0158172
cg21105443	7	7576792	rs2205542_T	7117799	hypertension	-2107.2	0.0158403
cg07114422	1	2183438	rs185085554_G	2582251	betamet	-2164.95	0.015845
cg17173369	6	169224099	rs145017805_G	168778974	Parity	-1860.47	0.015904
cg05655281	18	76322900	rs34073080_A	76515459	betamet	-1592.31	0.0159188
cg15420468	6	166486120	rs6456047_C	166541589	Maternal_Age	-1888.56	0.0159253
cg19825302	19	51107560	19:51456833:ACTCT_ACTCTCTCT	51456833	Maternal_Age	-1192.62	0.0159301
cg18177659	18	21032322	rs4347707_A	21290326	hypertension	-2156.52	0.0159303
cg13675051	8	101315498	rs1693548_T	101714799	Maternal_Age	-1850	0.0159905
cg22532774	2	239037049	rs60823094_C	239096999	Maternal_Age	-1550.42	0.0159955
cg00399059	8	143859774	rs10093618_G	143952214	deliverymode	-1434.25	0.0160013
cg08794539	6	25772605	rs111553730_G	25992022	Maternal_Age	-2093.68	0.0161102
cg23725454	11	67350195	rs17593068_T	67350932	betamet	-1750.64	0.0161103
cg16873130	7	136586950	rs73459162_C	137116755	hypertension	-1892.52	0.0161119
cg01992512	21	46493156	rs7279182_A	46656112	Maternal_Age	-1792.6	0.016251
cg03885664	16	56554271	rs2303284_T	56554013	Pre_Pregnancy_BMI	-2097.17	0.0162514
cg07506795	16	71523560	rs200161277_CTATGT	71740172	betamet	-1564.43	0.0162597
cg27321949	4	3516692	rs10625385_AGCCC	3518216	Maternal_Age	-1424.42	0.0162835
cg07679836	6	33548423	rs74499662_T	33548346	betamet	-2096.69	0.0163266
cg09669354	16	1116010	rs57080784_A	1136699	Gestational_Diabetes	-1635.17	0.0163748
cg21369466	7	55437329	rs10275176_T	55411313	deliverymode	-2344.15	0.016388
cg02574073	17	46682398	rs140541811_T	46551471	Pre_Pregnancy_BMI	-1714.4	0.0164542
cg03234813	21	45811363	rs4818910_G	45776701	betamet	-1910.74	0.0165627
cg05413628	16	1521656	rs80275448_T	729456	deliverymode	-1750.21	0.0165885
cg16419724	5	68711519	rs350092_T	68502853	Pre_Pregnancy_BMI	-1929.09	0.0166826
cg14192130	6	167535764	rs9457259_T	167444281	Gestational_Diabetes	-2251.61	0.0167017
cg13228701	11	78614522	rs67194469_C	77702861	deliverymode	-1244.78	0.0167296
cg03345454	2	202901428	rs10804130_G	202951898	Parity	-545.024	0.0168142
cg02018291	17	65487462	rs28522034_C	65217367	betamet	-1520.41	0.0168165
cg23098051	17	19648846	rs2307587_GGTTATAGATTGATATATGTA	19763448	Maternal_Age	-2218.51	0.0168243
cg01232909	1	226735060	rs2056722_A	226645062	hypertension	-2263.51	0.0168639
cg01209566	8	125954151	rs139539107_TTCTC	125362645	betamet	-2097.93	0.0168964
cg16415457	3	23713441	rs7651576_G	23785060	betamet	-1491.71	0.0169007
cg20131596	5	102201128	rs78767024_C	101384790	betamet	-1895.31	0.0169014
cg03801286	21	35884508	rs148892192_A	36014595	Pre_Pregnancy_BMI	-2306.3	0.0169412
cg06878771	20	54581276	rs6099097_T	54923984	betamet	-1962.15	0.0169419
cg22432024	13	101167797	rs12427435_G	101259427	Maternal_Age	-1817.94	0.0169513
cg19540471	5	115907550	rs17139649_T	115717152	Maternal_Age	-2222.11	0.0169788
cg11002686	7	55412682	rs10653365_T	55411210	hypertension	-1434.16	0.0169912
cg19056664	5	1335965	rs6554634_A	1186121	Pre_Pregnancy_BMI	-2143.84	0.0170469
cg20336571	10	71812134	rs4746959_T	71850930	Maternal_Age	-1927.92	0.0170683
cg06961473	15	65369801	rs75454665_C	65128068	Gestational_Diabetes	-1903.08	0.0170953
cg19255241	1	248058104	rs112188761_C	248280773	deliverymode	-1630.07	0.0171252
cg23713772	11	59223996	rs535014_C	58618099	betamet	-2264.77	0.0171293
cg05136531	2	40006891	rs2888585_C	39246683	Maternal_Age	-1986.3	0.0171922
cg22549408	18	57566300	rs2032239_A	57605153	Gestational_Diabetes	-1168.44	0.0172003
cg27446137	4	77723198	rs4504283_T	77531477	Gestational_Diabetes	-1732.55	0.0172122
cg06312469	10	101088672	rs10786485_T	100666578	Parity	-1912.5	0.0172571
cg19990476	10	574361	rs148379693_A	594445	Gestational_Diabetes	-2200.53	0.0173221
cg24821941	4	71457332	rs2091595_T	70754233	betamet	-2226.33	0.0173387
cg05954147	7	126417956	rs17679839_G	126090571	Maternal_Age	-2075.12	0.017492
cg27263998	11	2171007	rs7123299_A	2232344	betamet	-1706.32	0.0175125
cg19766489	1	78511344	rs149015746_CGCCGTCGCA	78148776	deliverymode	-1929.18	0.0175291
cg22728128	1	112299491	1:112151095:G_GAC	112151095	Pre_Pregnancy_BMI	-2386.5	0.0175355
cg07135405	20	62573077	rs74441473_C	62526224	betamet	-1242.83	0.0175783
cg26090062	6	27236425	rs13437191_G	27205435	deliverymode	-1574.68	0.0175786
cg02470904	7	20686108	rs146481713_A	20680974	Pre_Pregnancy_BMI	-1870.87	0.0175808
cg01176915	18	28956234	rs2920005_A	28820997	hypertension	-2130.73	0.0176344
cg02835371	18	49866085	rs1144100_A	50127781	hypertension	-1572.71	0.01764
cg13300301	11	94279068	rs61055299_A	95276585	betamet	-1741.71	0.0177384
cg16390380	17	3461140	rs996172_C	3353289	Maternal_Age	-1645.11	0.0177983
cg01203153	5	180643432	rs3733944_T	180632454	Parity	-1608.85	0.0178115
cg06501366	5	78365687	rs2909856_C	78387096	deliverymode	-1714.05	0.0178388
cg07103517	7	50348485	rs2247628_C	50132913	Parity	-1865.62	0.0178553
cg05138203	13	102104707	rs4771400_C	102183691	Gestational_Diabetes	-1983.96	0.0178616
cg21004358	4	187422119	rs149831179_AAACTTTTTTGATTTTTGATT	187533367	Gestational_Diabetes	-1680.86	0.0178954
cg12733396	1	40783234	rs41268079_C	41012726	Pre_Pregnancy_BMI	-1318.78	0.0179113
cg20106465	10	113911312	rs1914076_G	113325632	hypertension	-2203.96	0.0179535
cg20916427	18	44627440	rs11662107_T	44195865	Pre_Pregnancy_BMI	-1940.63	0.0180644
cg10831246	17	18553663	rs7207666_C	18192614	Pre_Pregnancy_BMI	-1250.78	0.0180693
cg01521220	17	46233799	17:46488760:CAAATAAAT_C	46488760	betamet	-1634.68	0.0182164
cg11339849	3	57743171	rs11718944_C	57665959	Maternal_Age	-1757.5	0.0182832
cg24352561	7	1081068	rs74369356_C	1071711	deliverymode	-2118.21	0.0183134
cg21762695	7	36022695	rs2001598_G	36654277	Maternal_Age	-1761.09	0.0183408
cg01856384	6	41376904	rs61538397_GTT	41374222	deliverymode	-1761.28	0.0184299
cg20367065	3	97983253	rs12108018_C	98650393	hypertension	-2022.12	0.0184814
cg02513379	16	27414281	rs233472_G	27670114	Gestational_Diabetes	-1703	0.0185117
cg25900631	15	97490760	rs12591705_T	98377912	Maternal_Age	-1845.38	0.0185209
cg18022012	2	10444757	rs7608996_C	9795757	betamet	-1660.7	0.018588
cg24250069	4	113738613	rs2280499_A	113152490	betamet	-2211.71	0.0186469
cg16006220	11	45868495	rs72895273_A	45579136	hypertension	-1393.83	0.018731
cg19478079	17	79453653	rs138275447_A	79611369	Pre_Pregnancy_BMI	-1460.02	0.0187633
cg26007189	5	176166980	rs115581164_A	176136650	betamet	-1296.7	0.0187655
cg26668828	6	292823	rs1737553_G	607228	Maternal_Age	-1046.24	0.0187776
cg23756272	18	60904418	rs62100867_T	60069561	Maternal_Age	-1640.44	0.018855
cg21306988	13	108867134	rs1475740_T	108843999	hypertension	-1565.92	0.0189254
cg13900773	12	130824015	rs12300471_T	130725533	Parity	-1014.15	0.0189307
cg08772003	10	104629869	rs12264415_G	104767185	betamet	-1490.92	0.0189428
cg01862363	17	8928028	rs7222071_C	9012023	deliverymode	-1198.52	0.018967
cg20171297	12	81101474	12:81978837:TTATATAATATATAAATATAATA_T	81978837	betamet	-1717.54	0.0190406
cg24923931	19	40904691	rs61329031_G	40869251	Pre_Pregnancy_BMI	-1538.4	0.0190473
cg13830870	12	10183167	rs7296695_C	10703211	betamet	-1360.05	0.0191072
cg15625324	3	151073249	rs11280043_G	151435525	Maternal_Age	-2060.06	0.0191181
cg05220968	6	146057943	rs13214277_T	146136125	Gestational_Diabetes	-1976.62	0.0191538
cg14175568	20	30135291	rs369282834_A	30186290	betamet	-1685.21	0.0191971
cg23280720	6	139483193	rs11441776_CG	138725317	Maternal_Age	-2278.77	0.0192007
cg22790377	1	228291668	rs61827281_A	228634381	Maternal_Age	-1327.16	0.0192429
cg14047911	6	132858546	rs6909118_A	132384511	hypertension	-2176.33	0.0192542
cg16100392	6	132931717	rs113781941_T	132919778	hypertension	-2089.88	0.0192799
cg10589385	1	150898437	rs72704679_T	150897477	deliverymode	-1926.69	0.0193344
cg23904955	10	101282759	rs483300_T	100448518	deliverymode	-1920.38	0.0193403
cg26343510	11	72975668	rs56395219_T	71986318	betamet	-1788.68	0.0193485
cg18552939	15	23932620	rs77336594_A	24824191	betamet	-1495.77	0.0193585
cg27481559	2	87037038	rs142496274_GCGCCCC	87016922	hypertension	-1488.8	0.0193875
cg20468883	15	59982396	rs34293839_G	60715248	hypertension	-1803.76	0.019464
cg25701444	12	54521977	rs11170488_T	53626940	Maternal_Age	-1914.39	0.0194767
cg16786808	2	222434497	rs13419604_C	222235790	Parity	-1223.62	0.0194938
cg18142162	1	43281678	rs3738494_C	43124859	betamet	-1607.68	0.0194946
cg22851378	10	133747932	rs9419313_A	133844484	Maternal_Age	-1980.94	0.0195116
cg09777637	7	123674510	rs367800259_C	123732799	Maternal_Age	-1859.58	0.0195121
cg15033269	3	42631489	rs834189_A	43088260	Maternal_Age	-1865.68	0.0196172
cg20609803	1	161184305	rs61219424_G	161360134	Maternal_Age	-2228.22	0.0196198
cg24476033	19	6710658	rs344590_T	6591278	deliverymode	-1304.03	0.0196579
cg27111250	4	81111177	rs146006840_T	81593124	Maternal_Age	-1171.53	0.0198037
cg10986043	17	37820495	rs148635812_G	37491304	Maternal_Age	-2165	0.0198182
cg16047279	17	38717242	rs4890120_T	38851024	Maternal_Age	-1917.17	0.0198336
cg13586051	3	58200471	rs9815775_A	58192585	deliverymode	-1922.38	0.0198716
cg22237300	6	52171973	rs1537670_G	52009600	deliverymode	-1091.5	0.0199374
cg03171419	8	37700802	rs60055729_A	37968516	Parity	-1569.49	0.020006
cg14158769	7	126698156	rs17679839_G	126090571	Maternal_Age	-2213.05	0.0200367
cg12483833	1	109255473	rs72989169_C	109028242	Gestational_Diabetes	-2005.29	0.0200457
cg25470758	1	31280143	rs474814_T	31091447	Maternal_Age	-1675.74	0.0200615
cg01952185	5	134813213	rs4014174_A	134735197	betamet	-2073.8	0.020072
cg15277914	3	154042611	rs375351286_C	153716602	betamet	-1958.84	0.0200755
cg26112661	1	53704558	rs12065313_T	54382383	Maternal_Age	-1599.7	0.0201766
cg02749984	4	141418478	rs8192006_T	140587448	Maternal_Age	-1820.38	0.0201786
cg19042287	6	108499426	rs592939_G	108189515	deliverymode	-1844.42	0.0202182
cg19203457	6	114181798	rs77181312_G	114295968	Gestational_Diabetes	-1461.83	0.0202409
cg11136751	3	46608069	rs7651762_A	47470484	betamet	-1858.09	0.020243
cg19867917	2	3642629	rs148166639_A	3046951	Maternal_Age	-533.971	0.0203698
cg12656497	21	43099292	rs147864524_CTGATGAGATTT	42313301	betamet	-1924.62	0.0204336
cg10386292	10	86039211	rs7099507_T	85898368	Maternal_Age	-2247.66	0.0204537
cg23846443	6	155777949	rs55652919_C	156090957	hypertension	-2015.78	0.0205112
cg01808030	22	45809952	rs67085454_AAAACT	45710240	deliverymode	-1646.93	0.0205288
cg01310768	5	89823130	rs2367283_C	90415978	Maternal_Age	-2185.17	0.0205646
cg05692746	2	100937584	rs2278723_T	101619321	deliverymode	-1370.59	0.0206035
cg15823502	6	41650768	rs139232409_C	41157003	Maternal_Age	-1795.52	0.020614
cg08289350	17	74524371	rs3893328_A	73841419	Pre_Pregnancy_BMI	-1811.93	0.0206232
cg07053114	10	129794994	rs10829382_G	130114766	Gestational_Diabetes	-2204.93	0.0206259
cg07548257	22	31686466	rs28716_A	31730189	betamet	-1602.72	0.0206814
cg06805348	4	37245195	rs1812618_T	37075224	Parity	-1814.85	0.020718
cg15115984	19	1872702	rs76998027_C	2450438	Gestational_Diabetes	-2058.29	0.0207561
cg26782825	8	110989116	rs7832804_G	111161381	hypertension	-2017.49	0.0207767
cg14602393	12	133343405	rs148634218_C	133378953	Maternal_Age	-1652.78	0.02078
cg18412431	1	236925910	rs10802551_A	236767330	deliverymode	-2041.03	0.0207811
cg15172061	8	144638852	rs11779871_G	144623918	betamet	-2407.2	0.0208321
cg20739205	12	128866735	rs10847544_A	128636742	deliverymode	-1315.77	0.0208818
cg18431127	15	43513563	rs3832984_C	44119313	Parity	-2042.39	0.0209359
cg02312593	5	140710469	rs10875595_G	140700489	Parity	-1560.85	0.0209395
cg14794735	7	129415968	rs6978476_T	129300522	Maternal_Age	-2107.72	0.0210146
cg04143909	1	234367322	rs150545634_AAAATATTTGCAATCT	233721647	hypertension	-1362.77	0.0210394
cg12806797	12	14926572	rs10845918_T	14350971	Gestational_Diabetes	-1433.4	0.0211027
cg23725986	2	75938438	rs77452779_G	75781309	betamet	-1780.19	0.0211761
cg27219972	16	85479264	rs13335265_C	85972810	Maternal_Age	-1944.79	0.0211924
cg07395806	1	248684628	rs76026156_T	249168525	Maternal_Age	-2182.52	0.0212768
cg09039751	11	45672100	rs10838503_A	45690907	deliverymode	-1573.28	0.0212842
cg27525902	15	49716247	rs34908760_A	49462883	Maternal_Age	-2187.75	0.0213156
cg02299497	14	69095570	rs12587583_T	69510441	Maternal_Age	-743.658	0.0213643
cg21330949	12	19557320	rs112913366_C	19464196	hypertension	-1979.46	0.0215349
cg10439737	21	46077715	rs143486715_T	46096950	Gestational_Diabetes	-1321.39	0.0215713
cg13064571	8	67587053	rs7009416_T	66910715	betamet	-2368.14	0.0216122
cg26862175	3	52528955	rs35911561_C	52722562	Pre_Pregnancy_BMI	-1925.19	0.0217444
cg16629288	3	69590374	rs74678924_A	70331277	Pre_Pregnancy_BMI	-1674.83	0.0217596
cg02588309	5	40756462	rs33995346_T	41623242	betamet	-1476.41	0.021798
cg14508777	3	42847116	rs11919717_A	42883002	Parity	-2060.07	0.0218044
cg05088356	5	66124167	rs446618_G	65210062	Pre_Pregnancy_BMI	-2302.35	0.021854
cg11012412	5	77147141	rs60401830_G	77146234	Maternal_Age	-999.773	0.0218572
cg03622666	16	49499091	rs1362623_T	49885785	hypertension	-1666.67	0.0219322
cg01025774	5	42944457	rs13167991_A	43066712	hypertension	-2053.11	0.0219785
cg01487542	6	25138169	rs2760140_G	24481039	Parity	-2014.02	0.0219899
cg00381541	17	40192279	rs56000884_A	40454684	Pre_Pregnancy_BMI	-1915.93	0.0220816
cg00601450	5	74908170	5:74346537:ACTCTCACACCCTACACAAAACTCATCTG_A	74346537	deliverymode	-1196.33	0.022108
cg14596589	5	1107148	5:1082115:GGGCTTCCCGTCTCGGGTTCTGGAAAGTCCA_G	1082115	Maternal_Age	-1395.11	0.0221203
cg02988727	14	21567520	rs4982404_C	21539684	Maternal_Age	-1585.01	0.0222199
cg21283680	3	15384005	rs77636884_T	15469367	betamet	-2229.41	0.0223248
cg22270027	4	81128234	rs2292844_G	81124824	hypertension	-1283.13	0.022332
cg25913761	15	90727560	rs8028260_G	90777443	Gestational_Diabetes	-1798.29	0.0223512
cg05170706	13	112861507	rs1163825_A	112143707	Maternal_Age	-1481.38	0.0224842
cg11377047	1	26881009	1:26822546:T_TGCAGTGAGCAGAGATCACAGCAGTGAGCAGAGATCACA	26822546	Pre_Pregnancy_BMI	-2102.77	0.0225226
cg04085339	1	174967695	1:175084472:G_A	175084472	Gestational_Diabetes	-1831.72	0.0225484
cg04122385	10	24535410	rs71506829_G	24544276	Maternal_Age	-639.992	0.022589
cg01810863	12	56359916	rs12309895_A	56359085	Pre_Pregnancy_BMI	-2268.75	0.0226543
cg02160684	8	126448033	rs142938599_CG	126441661	Maternal_Age	-2099.64	0.0226648
cg19474725	14	102394373	rs67783488_C	102388817	Maternal_Age	-2019.37	0.0226911
cg18331412	5	135364986	rs79668179_A	135522670	Maternal_Age	-2001.48	0.0227112
cg16836311	1	25944712	rs71886274_T	25297470	hypertension	-1731.17	0.0227885
cg05702218	1	174843909	1:175084472:G_A	175084472	Maternal_Age	-1802.09	0.0228928
cg15043605	6	14845043	rs62396144_A	15536762	betamet	-2262.92	0.0229289
cg20941758	1	31673023	rs2377723_C	31672891	Maternal_Age	-2023.84	0.0229522
cg18675097	6	28227127	rs203878_G	28048996	Pre_Pregnancy_BMI	-1121.17	0.0229903
cg06811094	1	200272112	rs7529495_C	200184939	deliverymode	-1136.74	0.0232079
cg27109912	17	38707719	rs4890120_T	38851024	Pre_Pregnancy_BMI	-1601.42	0.0232492
cg10287786	11	117666000	rs143416707_T	117680711	Parity	-1301.36	0.023307
cg04492858	10	133558786	rs9419569_A	133541881	Maternal_Age	-1593.14	0.0234039
cg18736186	15	49462118	rs11070665_T	49221253	Maternal_Age	-1784.39	0.0234576
cg01308968	4	58061859	rs57028021_GGT	57303222	Parity	-934.959	0.0235515
cg13745632	10	50507003	rs78761549_T	50342914	Gestational_Diabetes	-1877.91	0.0236762
cg05799811	1	167487396	rs12141514_A	166660904	deliverymode	-1709.05	0.0237655
cg25541528	7	1545819	rs73047097_G	2099846	hypertension	-1941.2	0.0239198
cg25975690	7	27199726	rs212846_C	26721613	Maternal_Age	-1664.28	0.0239843
cg17497490	2	944690	rs62105994_C	1147329	Maternal_Age	-2172.34	0.0240399
cg13192836	8	122651300	rs10104333_G	122845635	Maternal_Age	-2077.75	0.0240754
cg02647408	11	88241594	rs2212410_A	87508371	Gestational_Diabetes	-1705.46	0.0240811
cg09246479	22	24891129	rs738789_G	24116586	Pre_Pregnancy_BMI	-1515.58	0.0241571
cg08698997	16	88989212	rs1673932_C	88987861	Maternal_Age	-1435.77	0.0242108
cg09884146	2	65593908	rs1876518_T	65608909	Pre_Pregnancy_BMI	-1665.92	0.0242284
cg25189904	1	68299493	rs11209004_A	67613932	deliverymode	-1777.16	0.0242365
cg03571959	16	2660876	rs1657130_C	1946090	deliverymode	-2060.7	0.0242794
cg07234508	8	82395948	rs1376842_G	82892518	Maternal_Age	-2256.46	0.0243338
cg25878441	15	101389354	rs12900827_C	102031344	Parity	-1600.6	0.0243882
cg18238973	4	87028501	rs77831847_T	86368172	Maternal_Age	-2125.61	0.024446
cg00019495	4	57547525	rs142440210_C	57513776	Maternal_Age	-1340.19	0.0244545
cg15939539	4	114027726	rs76782831_T	113066351	hypertension	-1998.9	0.0244722
cg16495448	7	3019260	rs1010002_G	3480335	Maternal_Age	-1754.8	0.02448
cg00973424	1	164325910	rs76133816_A	164198451	Maternal_Age	-2064.66	0.0245675
cg26929806	2	71167151	rs7567290_T	71115000	deliverymode	-1883.37	0.0246452
cg27586417	16	85577800	rs39522_T	86526869	Maternal_Age	-2205.01	0.0247277
cg23544223	18	12777786	rs16977214_C	12457498	Maternal_Age	-2071.94	0.0247817
cg24947985	17	16557942	rs60737190_C	16562014	Maternal_Age	-2268.17	0.0248172
cg00863893	17	76876239	17:76889282:GATGTGTGTGCATGT_GATGT	76889282	Pre_Pregnancy_BMI	-1396.92	0.0249202
cg02680086	11	57267244	rs6591426_C	57185754	Pre_Pregnancy_BMI	-1714.42	0.0249241
cg09214243	15	29968124	rs117880400_T	29396069	deliverymode	-1226.26	0.0249611
cg21811450	22	47022471	rs4611750_A	46872681	Maternal_Age	-1792.37	0.0249908
cg17547295	5	157282503	rs2270820_C	157158372	hypertension	-1914.9	0.0250543
cg01996567	7	149484880	rs1916027_A	150284035	Pre_Pregnancy_BMI	-530.52	0.02508
cg24830898	5	177964873	rs7705704_T	177647150	Gestational_Diabetes	-2152.95	0.0251246
cg13243661	4	189717968	rs11342777_GA	189762937	betamet	-1607.31	0.0253275
cg07815799	2	131674140	rs1878639_G	131639355	Pre_Pregnancy_BMI	-1780.04	0.0253661
cg07786220	17	78683082	rs7211217_T	78658741	Pre_Pregnancy_BMI	-1865.41	0.0253705
cg11987645	7	21985935	rs6962836_G	22705474	betamet	-1496.81	0.025415
cg15954353	17	5403337	rs2733361_G	5542124	Maternal_Age	-1295.03	0.025472
cg01231141	5	178692691	rs67300413_T	178683530	betamet	-1268.3	0.0254787
cg10072237	6	33872861	rs10947432_A	33676556	deliverymode	-1783.38	0.0255149
cg14698025	10	1245418	rs7088740_G	1157410	Gestational_Diabetes	-1922.92	0.0255602
cg27449489	17	80316860	rs55704826_A	80495256	betamet	-1873.42	0.0257197
cg15649236	17	46657504	17:46617220:A_A	46617220	betamet	-1702.61	0.0258616
cg22325292	17	80708367	rs2451217_C	80710278	betamet	-725.582	0.0259905
cg18390025	10	103986736	rs17114397_G	103912003	Maternal_Age	-1851.14	0.0259948
cg26107597	14	31343283	rs201994645_ATC	30864399	hypertension	-1828.63	0.0260074
cg18183624	17	47076904	rs59696930_T	46724258	Maternal_Age	-1604.06	0.0260112
cg22232952	19	10206625	rs66653469_C	10293627	hypertension	-1446.18	0.026028
cg19043935	4	7740427	rs201689649_A	7917744	Pre_Pregnancy_BMI	-1867.82	0.0260487
cg16293892	5	77142620	rs60401830_G	77146234	Maternal_Age	-854.65	0.026126
cg23378165	17	9550256	rs12949976_C	9164622	Gestational_Diabetes	-1703.43	0.0261962
cg14157435	2	206628692	rs113185080_G	206547511	Maternal_Age	-922.453	0.0262154
cg07176677	10	101771161	rs7078153_G	101736918	hypertension	-2003.95	0.0262682
cg19942731	22	45609421	rs136663_A	45218675	deliverymode	-1625.5	0.0262701
cg01474424	5	155754231	rs10463005_G	156705880	Maternal_Age	-1516.46	0.0262706
cg10946573	11	84635788	rs7946613_G	83789540	Maternal_Age	-2207.24	0.0263737
cg12989534	19	55987403	rs3760850_A	56953272	betamet	-1817.52	0.0263822
cg23521138	18	29026303	rs4410156_C	28184120	Gestational_Diabetes	-2008.72	0.0264015
cg02156296	22	36806414	rs71317032_T	37595156	betamet	-1917.93	0.0264083
cg10054641	8	133773093	rs10097664_G	133847690	betamet	-1895.31	0.0264712
cg01569709	14	81894271	rs112931984_C	81906579	deliverymode	-1826.53	0.0264729
cg11757417	7	98424289	rs10235866_A	98269772	Gestational_Diabetes	-1871.1	0.0264811
cg11883836	3	156838181	rs62278582_C	157065770	hypertension	-1343.79	0.0265088
cg06388363	6	164507305	rs6455922_A	164227224	Pre_Pregnancy_BMI	-1394.82	0.026544
cg03936135	16	86371248	rs150378865_T	86369500	Pre_Pregnancy_BMI	-1119.4	0.0265785
cg00373499	5	137224723	rs35197285_TATAATATATATTTTA	137291051	Gestational_Diabetes	-1919.22	0.0267126
cg04776357	12	41221689	rs2933357_T	40877358	hypertension	-1610.46	0.0268146
cg05708536	1	113285118	rs12750023_A	113118329	hypertension	-1253.03	0.0268846
cg02193146	1	110752257	rs151146353_CAG	111148777	hypertension	-1596.34	0.0269035
cg11556846	2	200468728	rs79306589_T	200468914	Maternal_Age	-1666.65	0.026954
cg06679334	17	35241844	rs4796217_C	34819191	Maternal_Age	-1530.57	0.0269686
cg02047300	5	140208201	rs6580498_C	139664401	Maternal_Age	-1680.41	0.0269767
cg21032567	2	795935	rs12468727_G	1107901	Maternal_Age	-1275.76	0.0270039
cg06712767	12	131118561	rs4759691_G	130950119	betamet	-545.667	0.0270441
cg26585981	11	48327164	rs10838945_T	48566039	hypertension	-1837.98	0.0270677
cg27141489	10	70863699	rs1300252_T	70502426	Maternal_Age	-2155.43	0.0270807
cg08703231	16	8738304	rs984328_A	7772151	Pre_Pregnancy_BMI	-2285.07	0.0271106
cg08936645	4	37910273	rs1157925_T	37184138	betamet	-1799.19	0.027111
cg14515364	2	636606	rs1320337_T	649867	Maternal_Age	-1757.76	0.0271293
cg01462353	2	169939873	rs62172586_A	170029770	hypertension	-2158.51	0.0271378
cg05004142	16	57562740	rs4784819_A	57571090	Pre_Pregnancy_BMI	-964.953	0.0272782
cg23505044	17	9129824	17:9128121:T_TGGGGGGGGC	9128121	Maternal_Age	-972.165	0.0273166
cg27302994	1	30240265	rs12046763_C	30311769	Maternal_Age	-1607.85	0.0274386
cg20229609	6	126660872	rs9388486_C	126661154	betamet	-2240.52	0.02748
cg13710556	7	25893925	rs9655264_C	25955324	Maternal_Age	-1713.33	0.0275145
cg09582200	11	117748236	rs11216759_A	117975877	Maternal_Age	-2174.63	0.0275839
cg07524214	16	86825363	rs12596920_C	86867463	betamet	-1745.42	0.0276105
cg06753901	2	226265132	rs4347829_C	226219320	betamet	-2022.62	0.0276571
cg24999973	1	7311132	rs9434846_G	7178131	deliverymode	-1550.61	0.0277046
cg25498107	15	41100233	rs3092983_G	41031775	betamet	-838.847	0.0277885
cg12432568	13	113659625	rs138113962_T	113580619	Pre_Pregnancy_BMI	-2065.5	0.0277904
cg06218079	17	80834228	rs7225887_T	80904844	Maternal_Age	-1780	0.0278033
cg00667525	19	18699118	rs2283616_A	18682495	Parity	-2267.7	0.0278121
cg09606832	6	10405427	rs1207009_C	10112415	Parity	-1787.18	0.027916
cg13911707	1	247496404	rs3838991_ATATT	246939610	betamet	-1841.98	0.0279802
cg08121925	3	180588041	rs6765739_C	181457601	betamet	-2077.55	0.0281458
cg05375686	12	131171181	rs12582986_T	131154047	betamet	-1801.53	0.0281508
cg10499753	16	89654085	rs62068672_C	89647015	Maternal_Age	-1251.31	0.0282092
cg12257156	7	158823799	rs2071623_C	158827414	deliverymode	-1524.94	0.0282139
cg21220520	14	57960464	rs7156976_A	58028828	betamet	-2055.97	0.0283017
cg20228731	7	130646051	rs143674708_G	129747949	deliverymode	-1530.67	0.0283374
cg24389034	6	169977608	rs71940125_GACC	169821240	betamet	-1701.01	0.0283588
cg23894205	12	14967370	rs74067131_C	14005756	betamet	-2053.64	0.0283621
cg17586988	18	5892245	rs67382010_T	6855274	Pre_Pregnancy_BMI	-1393.31	0.0283873
cg03439811	1	152333922	rs200258481_TCTCC	152302112	hypertension	-1906.58	0.0284718
cg23837265	10	88730407	rs1240390_A	88725984	Pre_Pregnancy_BMI	-1549.66	0.0286938
cg13974464	19	49224165	rs8104897_A	49249814	deliverymode	-1455.76	0.0287232
cg19181528	20	59542589	rs6071396_A	59452783	deliverymode	-270.068	0.0287968
cg22767166	8	49833685	rs111267382_A	50403232	Gestational_Diabetes	-1463.12	0.0288311
cg27589742	16	85296503	rs11865871_C	85044424	betamet	-1734.79	0.0288944
cg02952379	12	18869080	rs11832736_G	18646397	Maternal_Age	-2100.47	0.0289529
cg18276112	7	4755032	rs6943565_A	4551547	betamet	-1680.54	0.0290401
cg00268476	16	2740589	rs12185156_G	3518239	betamet	-2391.51	0.0291396
cg26249503	11	1024747	rs56020111_A	1280334	Maternal_Age	-2108.66	0.0292247
cg13603599	11	67251939	rs1110708_A	66360584	betamet	-1725.42	0.0292411
cg21321372	4	141264456	rs8192006_T	140587448	Maternal_Age	-2133.25	0.0292878
cg05815436	13	20781165	rs3764092_G	21063524	Parity	-1809.88	0.0296265
cg09184899	8	42234243	rs4130040_T	41308421	betamet	-2123.52	0.029674
cg26890706	6	13924425	rs12527364_T	13795516	Parity	-1842.28	0.0297541
cg15174906	6	156919703	rs55652919_C	156090957	hypertension	-1615.9	0.0297825
cg17025642	11	5709468	rs10839479_A	6115661	Maternal_Age	-2174.11	0.0298648
cg05638439	16	711235	rs12933682_T	721456	betamet	-2014.15	0.029888
cg08474748	5	74350214	rs4492095_C	74317279	Parity	-1662.36	0.0299915
cg03636048	16	72206536	rs34065869_A	72795588	hypertension	-2412.52	0.0300039
cg09080522	22	44568387	rs71328672_C	44258507	Maternal_Age	-2180.68	0.0300366
cg04221461	1	243877024	rs7522710_T	244377850	Maternal_Age	-1991.43	0.0300452
cg17723156	10	124247117	rs11200655_G	124260564	Maternal_Age	-1814.3	0.0300537
cg06055763	7	81399308	rs2237530_T	82061590	hypertension	-1536.45	0.0300638
cg06859755	13	107568906	rs1041461_C	107438692	betamet	-2087.47	0.0301615
cg04473902	12	14721288	rs2075268_A	14956476	betamet	-1994.67	0.0302297
cg17347634	8	65711916	rs7826501_A	65676291	hypertension	-1648.07	0.0302493
cg07363131	16	86965114	rs62056476_G	87584203	hypertension	-1891.58	0.0302819
cg18123581	8	90772386	rs35387069_C	91608470	betamet	-2184.91	0.0303336
cg27476623	11	40139315	rs12797902_G	39737896	betamet	-1988.95	0.030381
cg22409100	2	40658918	rs6544388_G	41352620	Parity	-2085.79	0.0304224
cg19591908	14	101459254	rs4900484_C	101597098	Parity	-2093.97	0.0304269
cg08373610	2	198540621	rs13413470_A	198512849	Gestational_Diabetes	-1966.81	0.0304611
cg02468728	19	611107	rs2074447_G	1095581	Pre_Pregnancy_BMI	-1526.54	0.0304779
cg20955836	20	55836224	rs74825283_T	55898306	hypertension	-1518.21	0.0306695
cg08089567	21	45705994	rs2838701_A	46257269	Maternal_Age	-1713.15	0.0307174
cg12798564	3	75263641	rs1921434_C	74838485	hypertension	-1690.41	0.0307582
cg22549041	15	75019251	rs2470893_T	75019449	hypertension	-1026.85	0.0308323
cg21440776	12	6658378	rs140021828_G	6851444	Parity	-1415.68	0.0309293
cg08151623	16	3242737	rs12185156_G	3518239	Maternal_Age	-1322.52	0.0310291
cg01143222	6	53514587	rs4493745_T	53593569	Maternal_Age	-1949.52	0.0310371
cg15282281	10	88024557	rs79210395_A	87647930	Gestational_Diabetes	-1484.38	0.0310985
cg09255473	7	4169306	rs79591630_A	4384817	Pre_Pregnancy_BMI	-1909.54	0.0311014
cg12742645	17	171006	rs8073847_A	84782	Maternal_Age	-945.433	0.0311074
cg01147352	16	86767299	rs9930745_C	86770924	Maternal_Age	-1422.22	0.0311108
cg18100127	7	130125764	rs73487527_A	129431123	hypertension	-2391.54	0.0312146
cg17656763	12	65927079	rs17120574_G	65988722	Maternal_Age	-2147.27	0.0312189
cg18288532	6	90597356	rs7776115_C	90192376	Maternal_Age	-1631.43	0.0313334
cg12301347	22	46285638	rs761906_G	47138659	betamet	-1549.66	0.0313685
cg24072927	7	157809451	rs58696096_GGGAGC	157951175	Parity	-1536.31	0.031406
cg24988345	3	158991021	rs7649463_G	158190313	Pre_Pregnancy_BMI	-2170.57	0.0314106
cg25208677	1	67521487	rs12097741_C	67528006	Parity	-2028.57	0.0314326
cg07031872	14	92788417	rs368152942_T	93457591	deliverymode	-2048.11	0.0315082
cg26701826	4	108814604	rs3796934_G	109541661	betamet	-2100.05	0.0316367
cg23936410	14	104808516	rs4906452_A	104808535	Gestational_Diabetes	-1638.12	0.0316786
cg10208301	11	6592745	rs137945510_G	6894994	hypertension	-1067.21	0.0316805
cg14557185	3	149374763	rs17280260_A	150264779	Gestational_Diabetes	-1127.09	0.031704
cg08352755	5	145758879	rs28994879_T	145718765	Parity	-1660.38	0.0318297
cg06001205	5	22213259	rs6880184_C	23179687	Parity	-1986.73	0.0318684
cg06870213	6	55444335	rs5876411_G	54772210	Gestational_Diabetes	-1926.8	0.031892
cg10407488	11	120255253	rs7928868_A	121165498	hypertension	-2004.1	0.0319341
cg21565937	2	709250	rs10180960_T	621115	deliverymode	-1918.08	0.0319569
cg10678749	5	129238767	rs71589934_C	128645552	betamet	-2082.92	0.0319882
cg01471232	11	415430	rs6598019_C	449818	betamet	-1963.66	0.0320084
cg21778340	7	94285902	rs59690848_G	93526050	Maternal_Age	-1511.05	0.0320107
cg05036153	9	140128254	rs77982458_C	140955115	Maternal_Age	-1892.93	0.0321215
cg04591230	13	23898864	rs4770323_T	23422753	Gestational_Diabetes	-1846.65	0.0321291
cg02798801	7	99005263	rs73402924_A	98420458	Gestational_Diabetes	-1751.22	0.0321399
cg12955789	5	179588551	rs33928286_A	179686378	betamet	-1468.68	0.0322321
cg15572907	19	40995921	rs1869710_T	41256375	deliverymode	-1054.97	0.0323842
cg09512891	6	103780468	rs9322709_T	103727106	Maternal_Age	-1026.52	0.0324746
cg08509907	16	31477327	rs8050390_A	31539386	Parity	-1319.36	0.0325035
cg19857761	5	1174522	rs6554634_A	1186121	Maternal_Age	-1937.39	0.032572
cg04376123	7	73895109	rs10225008_A	73812957	Parity	-1705.07	0.0326343
cg06163411	7	129691519	rs76304337_A	129557831	betamet	-2087.72	0.0327221
cg01693350	11	32452187	rs117424245_T	32509816	hypertension	-1359.77	0.0327671
cg07866725	12	312592	rs112978360_A	1089363	Maternal_Age	-1509.84	0.0327992
cg11077026	1	159915970	rs1934082_G	159991622	betamet	-1906.54	0.0328082
cg05845376	5	140683632	rs62378453_G	140787850	Maternal_Age	-868.198	0.0328796
cg01697902	14	25046117	rs74602835_G	25565733	hypertension	-2047.57	0.0329016
cg20310608	20	25128805	rs28445567_C	25099353	Maternal_Age	-1718.34	0.0329117
cg24229701	12	130821962	rs10848086_A	130829336	Parity	-1023.12	0.0329128
cg11931626	4	184679532	rs2248224_T	185172703	Gestational_Diabetes	-1613.15	0.0329358
cg24810305	14	103389022	rs17791446_A	102906029	Maternal_Age	-1722.15	0.0329368
cg11161597	12	132652473	rs9652059_T	132381920	deliverymode	-1304.57	0.0329664
cg25623524	19	58862063	rs1465789_G	58946056	betamet	-1165.31	0.0329731
cg00137234	4	155703138	rs34250514_C	156260869	Parity	-1023.61	0.0330701
cg21926883	2	100939477	rs2067783_T	100877370	Maternal_Age	-1606.63	0.0330721
cg00258081	11	43290962	rs4755680_A	42971480	Parity	-1439.7	0.0332183
cg09754549	8	144790656	rs60044922_T	145071511	Maternal_Age	-1783.18	0.0333195
cg03003335	1	1229351	rs307374_T	1270359	betamet	-1686.98	0.0333967
cg23339720	3	140814055	rs7645341_C	140500654	betamet	-1767.03	0.0333974
cg05583921	3	42700678	rs17030458_G	42632238	Pre_Pregnancy_BMI	-1822.38	0.0334521
cg22933058	1	43472972	rs114530232_G	43424051	Parity	-1553.56	0.0334805
cg24129222	2	74643251	rs78834087_T	74699595	betamet	-1633.85	0.0335109
cg13164087	6	87832666	rs11964212_G	88118081	Pre_Pregnancy_BMI	-1245.81	0.0336908
cg06311804	12	12966005	rs16916599_A	12991526	betamet	-1751.86	0.0337
cg06386482	6	47624117	rs1385743_T	47637482	Pre_Pregnancy_BMI	-1291.92	0.0337407
cg10122267	1	41444691	rs3754173_A	41286883	betamet	-1714.28	0.0339587
cg00839584	2	113542091	rs6741710_G	114461761	Gestational_Diabetes	-1911.94	0.0340501
cg21762589	10	133796476	rs3087296_C	133785543	deliverymode	-1615.93	0.0342744
cg04461800	2	179184481	rs113670629_A	179942977	hypertension	-2188.26	0.034296
cg15856748	13	101629969	rs7319494_T	101985142	Maternal_Age	-2159.52	0.0343052
cg27517968	2	208546083	rs2464975_T	208497965	hypertension	-1390.37	0.0343336
cg17803993	3	71276214	rs9849418_G	72223587	Maternal_Age	-2078.7	0.0344961
cg12561169	4	79358500	rs141018228_A	79265617	betamet	-2134.07	0.0345222
cg26548834	7	4752951	rs12674330_A	5104275	Pre_Pregnancy_BMI	-2274.02	0.0345748
cg21687003	4	26806309	rs62412678_T	26695720	Gestational_Diabetes	-1443.97	0.0346134
cg10755878	2	167466717	rs72623158_T	167306233	Maternal_Age	-1519.74	0.0346578
cg16607685	5	140181889	rs3756334_A	140213796	Maternal_Age	-1450.11	0.0347105
cg04888364	14	42168354	rs716162_C	42839383	betamet	-2063.12	0.0347114
cg18269963	4	174436918	4:174292874:T_C	174292874	Pre_Pregnancy_BMI	-1686.51	0.0347774
cg24033633	3	57945695	rs1675381_A	57944874	Gestational_Diabetes	-1886.44	0.0348027
cg06881898	1	95006539	rs12026265_A	94317478	betamet	-1799.64	0.0349096
cg25940248	4	39448464	rs62307974_G	39461744	Pre_Pregnancy_BMI	-1635.45	0.0349332
cg23434090	11	5019849	rs12272467_A	5617987	Parity	-2129.43	0.0349654
cg24693376	10	77541764	rs12411465_C	77548286	hypertension	-2308.89	0.034979
cg20894569	8	90998214	rs3051879_CATTCAA	91110653	deliverymode	-2063.25	0.0350005
cg08745665	4	10460009	rs34128257_GT	10146372	Gestational_Diabetes	-1801.88	0.0353259
cg03233793	19	19626605	rs1469712_A	19528821	Maternal_Age	-2150.67	0.0354257
cg25301532	20	43378953	rs6073534_T	43365504	Parity	-1414.34	0.0354412
cg07355926	19	1852127	rs2304615_G	1826112	Maternal_Age	-1669.28	0.0354698
cg02497785	7	48494608	rs1918582_T	48668030	hypertension	-1520.58	0.0356102
cg08883853	7	1026168	rs4596558_C	1108530	hypertension	-1849.69	0.0356562
cg10128806	4	78977322	rs144958712_T	79204284	Maternal_Age	-1791.7	0.0356804
cg06949629	10	128165159	rs7071914_T	127948521	betamet	-2021.67	0.035787
cg04087039	7	157697459	rs77054396_G	156754975	Maternal_Age	-1704.59	0.0358043
cg23320987	13	114192810	rs4150734_C	114265950	betamet	-1866.01	0.035922
cg06341731	14	99641017	rs7154483_A	98937146	betamet	-1293.45	0.0359504
cg02596089	19	47759400	19:47288048:C_T	47288048	Maternal_Age	-1947.06	0.0359766
cg20704654	20	30072118	rs7261354_C	30202414	betamet	-1661.7	0.036019
cg16572876	4	56024045	rs10675733_C	56332131	Maternal_Age	-910.459	0.0360674
cg17161048	4	186007412	rs13111968_C	186177240	Parity	-1623.64	0.036069
cg03120555	7	630473	rs34943122_G	814612	Maternal_Age	-954.521	0.0360972
cg05624577	15	81411055	rs2683239_G	81410907	betamet	-819.474	0.0361384
cg10296799	3	195589996	rs6799572_C	195740408	Gestational_Diabetes	-1417.08	0.036146
cg27247252	8	67975895	rs113471095_T	67635084	Parity	-1605.75	0.0361587
cg13474450	8	142222685	rs9772881_G	142878259	betamet	-2237.6	0.036226
cg00687674	15	69373260	rs2306013_A	68656864	Parity	-1941.34	0.0362504
cg13928759	10	95517382	rs79087738_G	95050826	deliverymode	-1850.18	0.0364494
cg26250086	1	6830972	rs2175171_G	7028842	betamet	-1926.17	0.0365364
cg00066816	5	158758353	rs6874323_A	159020879	Parity	-1979.52	0.0366705
cg25938530	3	52812367	rs1866268_A	52719398	Parity	-1666.47	0.0367292
cg17582782	15	57592438	rs76975836_A	57592163	Maternal_Age	-2022.5	0.0367517
cg14153919	15	78631963	rs2139440_T	78633595	Maternal_Age	-1972	0.0368053
cg07208825	2	73871855	rs11126399_A	73613341	Parity	-2061.74	0.0369064
cg15352367	22	36236732	rs3948788_T	35353031	betamet	-1962.9	0.0369389
cg08496775	8	80523226	rs1841297_C	80216292	betamet	-1576.8	0.0370245
cg24004483	1	944783	rs11579015_C	1036959	Maternal_Age	-1999	0.0370739
cg03888083	16	867542	rs4558418_A	1593843	Gestational_Diabetes	-1651.43	0.0370868
cg21210642	9	100881995	rs190000444_T	101346553	Parity	-1345.55	0.0371515
cg00222472	1	164545783	rs16859007_A	163717289	hypertension	-1547.1	0.0371693
cg11160673	3	107240475	rs7634272_G	107665390	hypertension	-2186.2	0.0372097
cg19579500	17	80346614	rs145189579_CG	80941969	Parity	-1679.45	0.0372221
cg17537347	6	166233141	rs6908895_C	166940331	Gestational_Diabetes	-1589.78	0.0373412
cg19585214	12	46599925	rs2042058_A	47051712	hypertension	-2054.1	0.0374719
cg23873996	6	170467487	rs370444894_GAAGTCA	170385937	Gestational_Diabetes	-1896.2	0.0374774
cg16810031	17	38024146	rs11651497_T	37789998	deliverymode	-1668.75	0.037486
cg17746570	17	9804355	rs80220943_T	9990915	betamet	-1236.42	0.0376156
cg21677075	6	21523451	rs11452908_A	22195764	Gestational_Diabetes	-1885.29	0.0376746
cg12115438	19	35086853	rs1564201_G	35085887	Gestational_Diabetes	-1865.51	0.037678
cg03352173	3	112013130	rs9823648_C	111968918	betamet	-1637.67	0.0378215
cg16307778	6	168066888	rs73258761_T	168348389	Maternal_Age	-1726.37	0.0378315
cg13055484	11	132662455	rs4130016_G	133398116	Gestational_Diabetes	-1492.01	0.0379377
cg09334514	1	236686671	rs4659482_G	237110859	deliverymode	-1569.31	0.0380121
cg16317457	11	123173103	rs2846299_A	123375056	hypertension	-1697.77	0.0381283
cg19643109	6	160697625	rs681382_A	161371800	Maternal_Age	-1614.09	0.0381474
cg03482866	13	111040579	rs143339664_C	111573785	Maternal_Age	-1176.81	0.0381973
cg14578677	4	38859770	rs2029272_T	38418685	hypertension	-1840.35	0.0382481
cg27638432	6	128240363	rs9402062_T	129004854	Gestational_Diabetes	-2136.32	0.0383203
cg12182153	5	168273138	rs295999_A	168525867	betamet	-2248.24	0.0383947
cg24808901	1	95698954	rs12057882_G	95698637	deliverymode	-1714.78	0.0384838
cg06220761	10	7455518	rs12218246_A	7950938	Pre_Pregnancy_BMI	-1865.84	0.0384857
cg16805215	3	137505160	rs149863_A	137482363	Maternal_Age	-1967.15	0.0385376
cg11104736	4	7301529	rs11271562_TTGTCGTCGCCAAGTCTGCCA	6323825	hypertension	-1861.08	0.0385589
cg18538340	3	132756780	rs3736564_T	131956668	Parity	-1457.63	0.0386649
cg06638811	9	137030555	rs4842202_A	137878923	Maternal_Age	-1551.03	0.0387993
cg15611912	10	121300857	rs4751750_T	121480383	deliverymode	-1726.56	0.038863
cg18424208	5	149546337	rs4432875_A	149539527	Pre_Pregnancy_BMI	-1827.23	0.0389135
cg24550212	20	45170494	rs10584991_A	44564365	Pre_Pregnancy_BMI	-1844.86	0.0389338
cg02660097	11	68866761	rs67354231_T	68857662	betamet	-1462.66	0.0389554
cg21201401	20	62367884	rs74441473_C	62526224	betamet	-1636.33	0.0390255
cg05474943	4	6732464	rs151039318_C	6042838	Gestational_Diabetes	-1956.26	0.0392465
cg09319828	1	156551787	rs71084220_A	157134196	Pre_Pregnancy_BMI	-1167.67	0.039454
cg05098432	10	95848734	rs11187369_G	95051264	Gestational_Diabetes	-2269.61	0.0394965
cg16365842	6	170191057	rs9371167_C	170090108	Maternal_Age	-1704.75	0.0396477
cg12056772	17	76989482	rs9894476_T	76582183	Pre_Pregnancy_BMI	-1855.7	0.0396496
cg08252303	10	79399007	rs938222_C	79407613	Pre_Pregnancy_BMI	-1885.3	0.0396745
cg19004775	13	106063150	rs1935059_G	106113239	Parity	-1550.25	0.0397016
cg02301920	16	55866890	rs12924764_G	55498049	Maternal_Age	-1021.46	0.0397509
cg09462240	4	1409497	rs13141992_T	1340765	deliverymode	-1916.57	0.0397627
cg11351140	13	20625630	rs3764092_G	21063524	Gestational_Diabetes	-1987.58	0.0397889
cg24524285	11	64405919	rs1317494_G	64036688	Maternal_Age	-1945.03	0.0398938
cg21493951	6	32632338	rs3130284_C	32140487	Parity	-360.904	0.0400088
cg22560193	19	1465962	rs2304615_G	1826112	Pre_Pregnancy_BMI	-1637.46	0.0400427
cg08570243	2	110969853	rs144092549_C	110969869	betamet	-1467.34	0.0400612
cg14997321	6	134436460	rs3836957_AAGTTGAC	133564677	hypertension	-1981.83	0.0401387
cg09203312	13	20805196	rs9509098_G	20794956	Gestational_Diabetes	-1448.46	0.0402298
cg18863090	1	58714305	rs11207173_T	58667376	Gestational_Diabetes	-1762.65	0.0402451
cg06270401	12	4699085	rs10849189_A	5112027	Maternal_Age	-1920.1	0.0402829
cg23743554	11	65321226	rs11227221_T	65319265	deliverymode	-1765.6	0.0403564
cg12899065	22	19710163	rs9618636_A	19617090	Maternal_Age	-1478.81	0.0404462
cg26441893	3	171559851	rs4894755_G	171449739	Pre_Pregnancy_BMI	-2132.71	0.040447
cg21542078	19	49700006	rs10409867_C	49403565	Pre_Pregnancy_BMI	-1752.42	0.0404746
cg25879142	7	4671391	rs12674330_A	5104275	Maternal_Age	-1756.71	0.0405022
cg08288016	4	187590536	rs75804365_A	187622082	Parity	-883.812	0.0405396
cg05557266	3	49057259	rs141578968_T	48282885	hypertension	-2126.97	0.040721
cg19521279	7	27144595	rs3801846_T	26828653	hypertension	-1772.39	0.0407922
cg04730866	3	97158366	rs113998709_T	97200495	betamet	-2095.9	0.0408404
cg21749424	6	166418799	rs80182764_T	166666900	Maternal_Age	-1391.59	0.040882
cg09643312	2	160655081	rs4665083_G	160430127	betamet	-1672.77	0.0408927
cg09427016	16	89167018	rs4782465_T	89163502	deliverymode	-1798.31	0.040901
cg21604741	2	27713092	rs6709355_G	28153488	Maternal_Age	-1431	0.0410703
cg15473904	9	140446993	rs188652545_T	139955403	deliverymode	-806.947	0.0410851
cg25814649	13	107143980	rs7317693_C	107850991	Maternal_Age	-1787.88	0.0411117
cg04554929	8	105342491	rs2514672_C	105295911	betamet	-1251.39	0.0411505
cg12935818	2	238499802	rs80258578_G	238499608	betamet	-1520.6	0.0411516
cg26354017	1	205819088	rs1772148_T	205704580	Parity	-568.481	0.0411732
cg15931921	6	170597588	rs34883013_A	170487724	betamet	-1346.57	0.0412864
cg01019496	1	145095965	rs16827043_G	145395440	Gestational_Diabetes	-2036.44	0.0413542
cg16449464	2	172864337	rs73976588_G	173072680	betamet	-1870.04	0.0414293
cg00828556	3	196351986	rs2291652_A	195477791	Gestational_Diabetes	-1510.14	0.0414336
cg13296371	4	4250746	rs16836772_C	5170961	Maternal_Age	-1911.84	0.0415508
cg13151472	20	237300	rs57280980_T	165124	Maternal_Age	-2176.14	0.0415827
cg19172429	2	240878313	rs75279924_C	240869343	Maternal_Age	-1293.8	0.0416532
cg25648436	19	58554527	rs2229375_T	58578578	Pre_Pregnancy_BMI	-1442.66	0.0418851
cg17527975	8	142192487	rs2304284_T	142161873	betamet	-1834.39	0.0418977
cg02866639	17	1808743	rs17338473_CTGCA	1732531	deliverymode	-1499.34	0.0419295
cg09899564	1	45103967	rs12122792_A	44989685	Maternal_Age	-1879.76	0.0419829
cg01568492	2	130986964	rs7587723_C	131046104	Maternal_Age	-1630.05	0.0419892
cg09333631	3	44802604	rs56236286_AAAGACAG	44803108	Gestational_Diabetes	-1549.87	0.0420011
cg16358215	11	70455662	rs117976539_G	71107272	Maternal_Age	-1905.61	0.0420765
cg24425727	6	36645648	rs146170154_CTA	36646768	deliverymode	-1626.82	0.0422667
cg19431346	3	427558	rs4685781_A	117152	hypertension	-1899.48	0.0423107
cg24654266	2	115420053	rs112119572_G	115422405	Maternal_Age	-1256.55	0.0423124
cg20404260	18	2917509	rs8096244_A	3786584	Pre_Pregnancy_BMI	-1781.47	0.0424116
cg09655403	5	78985495	rs138080463_T	78988203	betamet	-1231.88	0.0424747
cg01966878	4	90757139	4:90758437:G_G	90758437	Maternal_Age	-2037.49	0.0424938
cg19684207	21	40759686	rs2837455_A	41518280	betamet	-1732.11	0.0424966
cg00456326	2	19560467	rs6723603_G	18901864	Pre_Pregnancy_BMI	-1828.73	0.0429272
cg11783602	8	55087084	rs4442121_T	55467038	betamet	-1701.19	0.0429817
cg24085707	17	79615652	rs138275447_A	79611369	Parity	-1927.04	0.0431046
cg00166372	3	50232459	rs60691649_AGGACT	49481438	Gestational_Diabetes	-1651.73	0.0431162
cg01699727	17	21903947	rs56362913_T	21908585	Parity	-2160.16	0.0431422
cg15410418	5	59559180	rs12655515_G	59974098	hypertension	-1867.02	0.0433505
cg10262710	11	122074011	rs4016827_G	121777049	Maternal_Age	-1640.18	0.0434612
cg05852568	2	95537405	rs11885687_T	95429424	Maternal_Age	-1070.17	0.0435104
cg06892868	12	110211321	rs7976412_G	110450687	Pre_Pregnancy_BMI	-1740.09	0.0436458
cg02363526	7	150674012	rs1962004_A	150020381	Maternal_Age	-2008.88	0.0438311
cg08640475	16	85551478	rs6540278_C	85620902	betamet	-1973.43	0.0438376
cg14983728	22	35695234	rs72302522_CCACACACACACACACA	35294792	hypertension	-1843.38	0.0438398
cg22309949	3	46792192	rs76606170_A	46792458	betamet	-2022.93	0.0438412
cg25139649	1	2165579	rs307365_C	1276459	Maternal_Age	-2098.06	0.0439673
cg01773685	19	51330453	rs11879310_A	51037075	Maternal_Age	-1419.05	0.0441189
cg26292918	1	151826205	rs4291501_C	151169157	Maternal_Age	-2384.51	0.0441794
cg09065876	17	45949756	rs143153847_C	45428645	Parity	-1988.61	0.0442725
cg21917976	1	146713959	rs1890041_G	146714281	Pre_Pregnancy_BMI	-1403.48	0.0443652
cg24287110	10	3824687	rs56212261_A	3010835	Maternal_Age	-1640.93	0.0443702
cg01020263	16	50732073	rs183722408_T	50775686	betamet	-1670.89	0.044468
cg22367159	1	947018	rs115802310_A	965939	Maternal_Age	-1433.98	0.0445391
cg18410945	7	157257054	rs11983558_A	156795960	Maternal_Age	-1495.46	0.0446348
cg04539111	16	67997858	rs16957831_T	68378341	Parity	-1869.42	0.044666
cg18699242	22	18632429	rs7288481_A	18961782	Maternal_Age	-1384.25	0.0446751
cg25423077	18	59221601	rs10513926_G	58822952	hypertension	-1596.85	0.0447754
cg24231558	7	16626326	rs9639261_C	16542120	Maternal_Age	-1045.02	0.0447935
cg17221813	20	61590823	20:61602093:G_G	61602093	deliverymode	-433.38	0.0448413
cg04913730	16	1121907	rs57080784_A	1136699	Maternal_Age	-1758.67	0.0448753
cg22065526	2	220436921	rs16859180_T	219553468	hypertension	-1574.68	0.0448775
cg05346286	1	2980598	rs10909880_T	2727804	betamet	-1397.68	0.0449118
cg08265274	6	32490444	rs9270923_C	32572405	hypertension	-707.909	0.0451039
cg27282281	7	112262583	rs10226760_G	112145817	deliverymode	-1648.85	0.0451385
cg13736514	6	26305472	rs6939048_G	26327953	Maternal_Age	-1928	0.0452162
cg13207630	7	32358064	rs62457535_G	32358710	Gestational_Diabetes	-950.313	0.0452748
cg03467825	2	171551893	rs4566333_A	172265747	Gestational_Diabetes	-1987.74	0.0453004
cg25608547	6	129251071	rs77649931_T	128374822	Gestational_Diabetes	-2011.15	0.0453668
cg12792180	17	77133977	rs2707038_A	77137918	hypertension	-1624.07	0.0453705
cg22238209	19	35800743	rs73599600_C	36427016	hypertension	-678.038	0.0455197
cg13305186	11	57508416	rs371206899_C	57522200	hypertension	-1751.91	0.0456191
cg03305017	7	151036715	rs6963908_C	150261244	Pre_Pregnancy_BMI	-2130.47	0.0457162
cg08104146	15	93208920	rs147368360_AGGCT	93179858	betamet	-2304.18	0.0457351
cg16000989	4	41983716	rs13111696_C	42076592	hypertension	-1820.86	0.0458512
cg22928954	19	56061106	rs12978696_T	56895496	betamet	-1273.38	0.0459232
cg08351464	12	132864833	rs143991085_T	132303658	betamet	-1732.24	0.0459787
cg10581497	19	44429627	rs61733037_C	44832693	Maternal_Age	-2125.73	0.0461503
cg19620994	1	12774904	rs198389_G	11919271	Maternal_Age	-1899.89	0.0463222
cg07654282	7	143700925	rs55972887_G	144375655	hypertension	-1978.86	0.0463287
cg06436185	7	151442351	rs10244284_C	151731824	Maternal_Age	-1585.46	0.046395
cg26820168	8	124217896	rs11988157_T	124194740	Maternal_Age	-2373.97	0.0464875
cg15695738	19	35329860	rs62621125_A	35126266	Parity	-1295.01	0.0465401
cg13468144	17	4081428	rs71367855_A	4688529	betamet	-2013.87	0.0465545
cg07128416	3	113160490	rs6767932_G	113128687	Parity	-1267.75	0.0466882
cg00588297	2	74753691	rs1723289_C	74347594	betamet	-1881.39	0.0467281
cg11363097	8	39792086	rs201879666_CCTTTCT	39878464	Parity	-2115.17	0.0467344
cg01040749	10	134400440	rs36082885_G	134405274	betamet	-1758.72	0.0469157
cg23129573	7	73442487	rs112685312_A	73082011	Maternal_Age	-1754.19	0.0470843
cg11063877	12	50793961	rs3812825_G	50616346	Maternal_Age	-2023.35	0.0471436
cg05232889	7	114055419	rs6969184_G	114839817	Pre_Pregnancy_BMI	-2078.24	0.0473889
cg04996195	7	87105398	rs11770415_C	86868442	hypertension	-1259.27	0.0474565
cg15753916	17	35870705	rs373703160_CCCGCG	35850041	Maternal_Age	-1796.89	0.0475087
cg01993818	14	34270437	rs36063234_T	33409812	betamet	-1146.22	0.0475169
cg21766667	17	48287888	17:48289300:G_GCCCCA	48289300	betamet	-2495.59	0.0475255
cg20571420	22	25160308	rs9624447_T	24681555	Pre_Pregnancy_BMI	-1508.92	0.0477258
cg27431761	11	8361327	rs1374262_A	8458749	betamet	-1361.35	0.0477296
cg21290814	19	18793853	rs79370636_A	19614289	Gestational_Diabetes	-1710.83	0.0478329
cg07156669	17	28705245	rs1906450_T	28515744	deliverymode	-1581.84	0.0480152
cg20697926	18	77377589	rs75667721_T	77439637	betamet	-1337.41	0.0480967
cg18367631	7	653309	rs62432239_C	794576	Pre_Pregnancy_BMI	-911.417	0.0481092
cg20165416	10	89264080	rs1240390_A	88725984	betamet	-1637.07	0.0482047
cg07902673	1	87793396	rs12097857_T	87351273	betamet	-2215.26	0.0482057
cg05034642	8	120885549	rs149952453_C	120895948	betamet	-1946.27	0.0482465
cg09187007	1	3514990	rs10909880_T	2727804	Gestational_Diabetes	-2010.97	0.048369
cg10663765	3	194014592	rs10804420_C	193582458	Pre_Pregnancy_BMI	-1553.29	0.0486513
cg22189786	22	42395067	rs4822079_C	42394612	Maternal_Age	-1389.28	0.04867
cg16692735	10	135259860	rs41299414_G	135342782	Maternal_Age	-1394.52	0.048777
cg13944111	12	107296891	rs1882543_T	107067160	deliverymode	-1494.28	0.0488341
cg09011458	14	104743900	rs10148938_C	105493605	Maternal_Age	-1999.4	0.0488595
cg04438558	5	140723899	rs62378453_G	140787850	Maternal_Age	-1675.91	0.0489464
cg07100532	18	713085	rs56342716_C	723394	betamet	-1663.4	0.048947
cg22491058	1	207277466	rs1985237_T	208227232	Maternal_Age	-1883.92	0.0489905
cg13393721	1	43815035	rs2494994_T	43924166	Maternal_Age	-1559.79	0.0490177
cg20981615	4	48136280	rs1466990_C	48175573	betamet	-2419.47	0.0491499
cg16705546	16	85936666	rs80101750_C	86265424	Maternal_Age	-1997.02	0.0493151
cg01699630	6	131894023	rs12192518_G	131979694	Gestational_Diabetes	-2090.21	0.0493491
cg04048634	4	46126066	rs1563480_G	45690433	Gestational_Diabetes	-1386.46	0.0493597
cg10072526	16	6534430	rs200893004_A	7280033	Maternal_Age	-1582.04	0.0494244
cg14619949	5	76116169	rs250759_A	76067728	betamet	-1770.91	0.0495658
cg12125614	17	76886835	rs12941033_G	77369140	betamet	-2106.4	0.04957
cg06679270	15	101084980	rs67396075_A	101017209	Parity	-599.28	0.0496004
cg06441398	11	70317455	rs17160762_T	70134766	betamet	-1462.67	0.0496408
cg03800150	7	150216489	rs6963908_C	150261244	Maternal_Age	-2353.87	0.0496852
cg20938085	5	140768230	rs10875595_G	140700489	betamet	-1513.76	0.0497225
cg00056066	10	25010738	rs11014309_A	25224755	hypertension	-1402.99	0.0497725
cg20793532	4	6344361	rs368832553_G	5996505	hypertension	-1795.36	0.0497945
NA	NA	NA	NA	NA	NA	NA	NA
NA	NA	NA	NA	NA	NA	NA	NA
NA	NA	NA	NA	NA	NA	NA	NA
NA	NA	NA	NA	NA	NA	NA	NA
NA	NA	NA	NA	NA	NA	NA	NA
NA	NA	NA	NA	NA	NA	NA	NA
NA	NA	NA	NA	NA	NA	NA	NA
NA	NA	NA	NA	NA	NA	NA	NA
NA	NA	NA	NA	NA	NA	NA	NA
NA	NA	NA	NA	NA	NA	NA	NA
NA	NA	NA	NA	NA	NA	NA	NA
NA	NA	NA	NA	NA	NA	NA	NA
NA	NA	NA	NA	NA	NA	NA	NA
NA	NA	NA	NA	NA	NA	NA	NA
NA	NA	NA	NA	NA	NA	NA	NA
NA	NA	NA	NA	NA	NA	NA	NA
NA	NA	NA	NA	NA	NA	NA	NA
NA	NA	NA	NA	NA	NA	NA	NA
NA	NA	NA	NA	NA	NA	NA	NA
NA	NA	NA	NA	NA	NA	NA	NA
NA	NA	NA	NA	NA	NA	NA	NA
NA	NA	NA	NA	NA	NA	NA	NA
NA	NA	NA	NA	NA	NA	NA	NA
NA	NA	NA	NA	NA	NA	NA	NA
NA	NA	NA	NA	NA	NA	NA	NA
NA	NA	NA	NA	NA	NA	NA	NA
NA	NA	NA	NA	NA	NA	NA	NA
NA	NA	NA	NA	NA	NA	NA	NA
NA	NA	NA	NA	NA	NA	NA	NA
NA	NA	NA	NA	NA	NA	NA	NA
NA	NA	NA	NA	NA	NA	NA	NA
NA	NA	NA	NA	NA	NA	NA	NA
NA	NA	NA	NA	NA	NA	NA	NA
NA	NA	NA	NA	NA	NA	NA	NA
NA	NA	NA	NA	NA	NA	NA	NA
NA	NA	NA	NA	NA	NA	NA	NA
NA	NA	NA	NA	NA	NA	NA	NA
NA	NA	NA	NA	NA	NA	NA	NA
NA	NA	NA	NA	NA	NA	NA	NA
NA	NA	NA	NA	NA	NA	NA	NA
NA	NA	NA	NA	NA	NA	NA	NA
NA	NA	NA	NA	NA	NA	NA	NA
NA	NA	NA	NA	NA	NA	NA	NA
NA	NA	NA	NA	NA	NA	NA	NA
NA	NA	NA	NA	NA	NA	NA	NA
