# Supplementary material for: Integrated analysis of environmental and genetic influences on cord blood DNA methylation in new-borns
Source: Nat Commun. 2019 Jun 11;10:2548. doi: 10.1038/s41467-019-10461-0 (PMC6559955; doi:10.1038/s41467-019-10461-0)
Supplement: Supplementary file 20 — Supplemental Data 17 [file 41467_2019_10461_MOESM20_ESM.xlsx]

## Sheet: Blatt1
Chr	CpG	gene CpG	bp_CpG	SNP_add	gene SNP	bp_SNP	E_add	MAF_PREDO	beta_add_SNP_PREDO	p_add_SNP_PREDO	beta_add_E_PREDO	p_add_E_PREDO	MAF_MoBa	beta_add_SNP_MoBa	p_add_SNP_MoBa	beta_add_E_MoBa	p_add_E_MoBa	beta_add_SNP_meta	p_add_SNP_meta	p_add_SNP_meta_FDR	beta_add_E_meta	p_add_E_meta	p_add_E_meta_FDR
2	cg20698421	SLC1A4	65217623	rs7569840	SLC1A4	65216487	Maternal_Age	0.1422	0.110692	2.64506e-48	-0.00148542	0.0136498	0.1522	0.10639	2.23526e-187	-0.000662582	0.0714542	0.108541	< 3,3E-102	< 3,3E-102	-0.001074	0.00561202	0.0263991
20	cg03904042	ACTL10	32255491	rs2626529	PXMP4	32298323	hypertension	0.4903	-0.0784176	1.08629e-41	-0.0308762	0.000126203	0.4592	-0.0792093	2.10068e-53	-0.0281169	0.0781402	-0.0788134	3.3167e-102	8.386e-101	-0.0294965	3.80657e-05	0.0014731
8	cg21290162	intergenic	9741960	rs35316422	TNKS	9575129	Maternal_Age	0.4551	-0.0480394	6.14498e-26	-0.00133787	0.0116779	0.3891	-0.0504256	3.92032e-70	-0.000914119	0.0359162	-0.0492325	3.90668e-101	8.64e-100	-0.00112599	0.000811665	0.00798138
11	cg24690094	intergenic	67383802	rs2187002	intergenic	67389532	Maternal_Age	0.4303	-0.132208	1.74451e-87	0.00176172	0.0121294	0.4331	-0.145718	1,67E-318	0.000813351	0.0836222	-0.138963	6.97485e-96	1.23e-94	0.00128754	0.00441516	0.0244072
4	cg12283482	intergenic	57254754	rs12644498	ARL9	57372630	Maternal_Age	0.1384	-0.0469618	4.47787e-13	-0.00141423	0.00838133	0.07301	-0.052002	6.09482e-35	-0.000675933	0.0552906	-0.0494819	1.87339e-46	1.84e-45	-0.00104508	0.00302361	0.0214072
1	cg22157494	DFFB	3774827	rs56262042	CEP104	3773380	Pre_Pregnancy_BMI	0.2755	-0.0334004	1.08246e-14	-0.00135583	0.0018291	0.2963	-0.0281491	4.09998e-23	-0.000767866	0.070448	-0.0307748	1.99397e-36	1.53e-35	-0.00106185	0.000461641	0.0051069
5	cg21929564	CCDC152	42757171	rs71270594	GHR	42699437	Maternal_Age	0.236	-0.0493433	8.48557e-14	0.00131905	0.0457468	0.1524	-0.0591448	1.78681e-42	0.00092301	0.061473	-0.0542441	2.39979e-30	1.57e-29	0.00112103	0.00453116	0.0244072
17	cg13994241	intergenic	46667725	rs5820710_CTTA	intergenic	46600110	Maternal_Age	0.4663	-0.0154184	1.39911e-06	0.000817943	0.0388787	0.49	-0.0140862	2.58104e-19	0.000352722	0.159263	-0.0147523	2.72545e-26	1.51e-25	0.000585332	0.00566761	0.0263991
5	cg12408990	RASGEF1C	179634671	rs33928286	MAPK9	179686378	Pre_Pregnancy_BMI	0.4201	-0.0305737	9.68953e-07	-0.00138242	0.0484234	0.3927	-0.0295162	1.43731e-18	-0.00189065	0.000460817	-0.0300449	8.50139e-25	4.3e-24	-0.00163654	0.000125606	0.00226792
2	cg03345454	intergenic	202901428	rs10804130	LOC100652824	202951898	Pre_Pregnancy_BMI	0.3708	-0.0543431	2.17489e-09	-0.00202065	0.0374578	0.3537	-0.0533369	6.75036e-15	-0.00255759	0.0171013	-0.05384	2.50062e-23	1.2e-22	-0.00228912	0.00145127	0.0116761
15	cg24795825	intergenic	79164541	rs76770078	MORF4L1	79165610	Pre_Pregnancy_BMI	0.04536	-0.0551755	4.80744e-09	-0.00100043	0.0228449	0.04081	-0.0689944	1.39106e-22	-0.00146548	0.00137606	-0.062085	4.50919e-20	1.81e-19	-0.00123295	9.81914e-05	0.00226792
14	cg11700584	MGAT2	50088544	rs10150823	RPS29	50051751	Pre_Pregnancy_BMI	0.2391	0.0158554	0.0016332	-0.00102161	0.0363544	0.261	0.0158891	2.80047e-17	-0.000443943	0.110621	0.0158723	8.16406e-20	3.14e-19	-0.000732777	0.00383225	0.0239152
5	cg18417245	intergenic	140579296	rs73275709	PCDHB14	140605601	Maternal_Age	0.1059	-0.0251488	0.000136995	0.00120184	0.0172417	0.1656	-0.0290925	1.61529e-16	0.00131001	0.0018037	-0.0271206	1.31976e-18	4.77e-18	0.00125592	9.66144e-05	0.00226792
1	cg17826956	LINC02567	77230619	1:77240062:AGTATAGAGTATGTAATAGTCTCTCAATACATATTTTTGCATGAATAACAAGAGAATAAAAATAATCTTTCCAAGTT	LINC02567	77240062	Maternal_Age	0.2273	0.0190467	0.000423484	-0.00116551	0.0366914	0.1837	0.023728	3.26927e-16	-0.000839177	0.0225083	0.0213873	3.36677e-17	1.15e-16	-0.00100234	0.0010824	0.00957922
12	cg13721169	ASCL4	108168824	rs139504427_TC	intergenic	108222159	Maternal_Age	0.3037	0.0154523	0.00191667	-0.00116032	0.0419781	0.335	0.0112146	2.32164e-07	-0.000472715	0.152095	0.0133334	1.64161e-11	4.4e-11	-0.000816518	0.00761531	0.0345618
4	cg01132407	PDE6B	645781	rs34368821	ZNF721	491211	Maternal_Age	0.3001	0.0350522	9.53913e-06	-0.00175091	0.0459061	0.2592	0.0491348	1.544e-10	-0.002381	0.028354	0.0420935	2.24304e-09	5.84e-09	-0.00206595	0.00243242	0.0179391
7	cg03120555	PRKAR1B	630473	rs34943122	HEATR2	814612	hypertension	0.3444	-0.0288229	3.32078e-05	0.0268697	0.00774282	0.3851	-0.0193177	8.92234e-10	0.0237099	0.0164836	-0.0240703	2.43032e-08	5.74e-08	0.0252898	0.000333741	0.00454451
7	cg09317502	HEPACAM2	92857260	rs17165189	CCDC132	92861626	Maternal_Age	0.05341	-0.018453	0.0377562	-0.00155025	0.000929505	0.0641	-0.0111027	0.0145806	-0.000854986	0.0173139	-0.0147779	0.000255579	0.000492	-0.00120262	0.000432571	0.00510433
