# Supplementary material for: Integrated analysis of environmental and genetic influences on cord blood DNA methylation in new-borns
Source: Nat Commun. 2019 Jun 11;10:2548. doi: 10.1038/s41467-019-10461-0 (PMC6559955; doi:10.1038/s41467-019-10461-0)
Supplement: Supplementary file 21 — Supplemental Data 18 [file 41467_2019_10461_MOESM21_ESM.xlsx]

## Sheet: Blatt1
Chr	CpG	gene CpG	bp_Cpg	SNP_int	gene SNP	bp_SNP	E_int	MAF_PREDO	beta_int_PREDO	p_int_PREDO	MAF_MoBa	beta_int_MoBa	p_int_MoBa	beta_int_meta	p_int_meta	p_int_meta_FDR
19	cg26750002	IZUMO1	49244674	rs112118092_G	PRR12	50121315	Maternal_Age	0.03408	0.00564044	0.00336526	0.03456	0.00385708	0.00383	0.00443729	4.98578e-05	0.0151395
3	cg27386529	intergenic	47517807	rs76606170_A	PRSS50/PRSS45	46792458	hypertension	0.1209	0.0497869	0.000401864	0.07915	0.0344441	0.0463	0.0437	5.91387e-05	0.0151395
5	cg01114163	intergenic	1856713	rs143666424_GT	IRX4	1881434	Maternal_Age	0.2186	0.00276841	0.00629754	0.2297	0.00256612	0.0192	0.00267537	0.000315752	0.0444483
2	cg24738611	WDR43	29149895	rs6709355_G	BABAM2	28153488	hypertension	0.06714	0.0442628	0.00284809	0.04273	0.0308085	0.0597	0.0382075	0.000494368	0.0444483
5	cg21878514	intergenic	118787985	rs75500973_G	LMX1A	118193487	Maternal_Age	0.06867	0.00495367	0.00167633	0.02515	0.00277199	0.059	0.00379025	0.000497063	0.0444483
17	cg21577598	CCDC57	80084751	rs9900614_T	SLC38A10	79229451	Maternal_Age	0.3632	0.00143724	0.011119	0.374	0.00106529	0.0158	0.00120622	0.000520878	0.0444483
